# Supplementary material for: COSMIC-based mutation database enhances identification efficiency of HLA-I immunopeptidome
Source: J Transl Med. 2024 Feb 10;22:144. doi: 10.1186/s12967-023-04821-0 (PMC10858511; doi:10.1186/s12967-023-04821-0)
Supplement: Supplementary file 2 — Additional file 2: List of HepG2 HLA-I class I peptides from MSFragger search. [file 12967_2023_4821_MOESM2_ESM.xlsx]

## Sheet: HepG2-1
Spectrum	Spectrum File	Peptide	Modified Peptide	Extended Peptide	Prev AA	Next AA	Peptide Length	Charge	Retention	Observed Mass	Calibrated Observed Mass	Observed M/Z	Calibrated Observed M/Z	Calculated Peptide Mass	Calculated M/Z	Delta Mass	SpectralSim	RTScore	Expectation	Hyperscore	Nextscore	PeptideProphet Probability	Number of Enzymatic Termini	Number of Missed Cleavages	Protein Start	Protein End	Intensity	Assigned Modifications	Observed Modifications	Compensation Voltage	Purity	Is Unique	Protein	Protein ID	Entry Name	Gene	Protein Description	Mapped Genes	Mapped Proteins
HepG2_480_S1.02911.02911.4	G:\03_DB_optimal\04Proteomics\724\Human\1\interact-HepG2_480_S1.pep.xml	KKAAGAGKVTKSAQKAQKA		VGVIKAVD.KKAAGAGKVTKSAQKAQKA.	D	K	19	4	525.827	1870.1	1870.11	468.534	468.534	1870.11	468.535	-0.0053	0.6007	-0.614	0.0945149	16.598	0	0.9973	0	0	443	461	7.01317e+06			-65	0	FALSE	sp|P68104|EF1A1_HUMAN	P68104	EF1A1_HUMAN	EEF1A1	Elongation factor 1-alpha 1	EEF1A1P5	sp|Q5VTE0|EF1A3_HUMAN
HepG2_480_S1.03236.03236.3	G:\03_DB_optimal\04Proteomics\724\Human\1\interact-HepG2_480_S1.pep.xml	RVAGIHKKV		RGFSIEEL.RVAGIHKKV.ARTIGISV	L	A	9	3	544.828	1006.64	1006.64	336.553	336.553	1006.64	336.554	-0.0017	0.9342	-0.4038	0.00932759	20.754	15.164	0.9937	0	0	82	90	180050768			-45	0	TRUE	sp|P26373|RL13_HUMAN	P26373	RL13_HUMAN	RPL13	60S ribosomal protein L13
HepG2_480_S1.03341.03341.4	G:\03_DB_optimal\04Proteomics\724\Human\1\interact-HepG2_480_S1.pep.xml	SRGEHRQDRRERPY		GFGPGKMD.SRGEHRQDRRERPY.	D	-	14	4	550.91	1840.91	1840.91	461.235	461.234	1840.92	461.236	-0.0067	0.8623	-0.7214	0.000388375	19.136	11.109	0.9984	0	0	512	525	42296956			-65	0	FALSE	sp|P35637-2|FUS_HUMAN	P35637-2	FUS_HUMAN	FUS	Isoform Short of RNA-binding protein FUS		sp|P35637|FUS_HUMAN
HepG2_480_S1.03362.03362.4	G:\03_DB_optimal\04Proteomics\724\Human\1\interact-HepG2_480_S1.pep.xml	VLLPKKTESHHKAKGK		GVIPNIQA.VLLPKKTESHHKAKGK.	A	-	16	4	552.123	1800.07	1800.07	451.025	451.025	1800.07	451.026	-0.0012	0.9244	-0.4225	0.00413182	20.291	15.339	0.9982	0	0	115	130	0			-45	0	FALSE	sp|P04908|H2A1B_HUMAN	P04908	H2A1B_HUMAN	H2AC8	Histone H2A type 1-B/E	H2AC17, H2AC19, H2AC25, H2AC6, H2AC7	sp|P0C0S8|H2A1_HUMAN, sp|P20671|H2A1D_HUMAN, sp|Q6FI13|H2A2A_HUMAN, sp|Q7L7L0|H2A3_HUMAN, sp|Q93077|H2A1C_HUMAN
HepG2_480_S1.03535.03535.3	G:\03_DB_optimal\04Proteomics\724\Human\1\interact-HepG2_480_S1.pep.xml	RVAGIHKKV		RGFSIEEL.RVAGIHKKV.ARTIGISV	L	A	9	3	562.132	1006.64	1006.64	336.553	336.553	1006.64	336.554	-0.0011	0.9205	-0.4958	0.0348252	19.224	13.622	0.9649	0	0	82	90	0			-45	0	TRUE	sp|P26373|RL13_HUMAN	P26373	RL13_HUMAN	RPL13	60S ribosomal protein L13
HepG2_480_S1.03634.03634.3	G:\03_DB_optimal\04Proteomics\724\Human\1\interact-HepG2_480_S1.pep.xml	RVAGIHKKV		RGFSIEEL.RVAGIHKKV.ARTIGISV	L	A	9	3	567.67	1006.64	1006.64	336.553	336.553	1006.64	336.554	-0.0012	0.7932	-0.5253	0.0729971	14.334	14.085	0.9218	0	0	82	90	0			-45	0	TRUE	sp|P26373|RL13_HUMAN	P26373	RL13_HUMAN	RPL13	60S ribosomal protein L13
HepG2_480_S1.03654.03654.2	G:\03_DB_optimal\04Proteomics\724\Human\1\interact-HepG2_480_S1.pep.xml	QAPKPRKQ	Q[111]APKPRKQ	GEDPGIAR.QAPKPRKQ.RSSIIEKG	R	R	8	2	568.804	934.534	934.532	468.274	468.274	934.535	468.275	-0.0024	0.74	-0.542	0.00425283	19.509	13.04	0.9935	0	0	54	61	21051554	1Q(-17.0265)		-65	0	FALSE	sp|P81605|DCD_HUMAN	P81605	DCD_HUMAN	DCD	Dermcidin		sp|P81605-2|DCD_HUMAN
HepG2_480_S1.03861.03861.4	G:\03_DB_optimal\04Proteomics\724\Human\1\interact-HepG2_480_S1.pep.xml	PGKMDKGEHRQERRDRPY		GRRGGRGG.PGKMDKGEHRQERRDRPY.	G	-	18	4	580.777	2254.11	2254.11	564.534	564.534	2254.11	564.536	-0.0075	0.5362	-0.6997	0.00176367	18.334	11.632	0.9962	0	0	638	655	0			-65	0	FALSE	sp|Q01844-3|EWS_HUMAN	Q01844-3	EWS_HUMAN	EWSR1	Isoform 3 of RNA-binding protein EWS		sp|Q01844-2|EWS_HUMAN, sp|Q01844-5|EWS_HUMAN, sp|Q01844-6|EWS_HUMAN, sp|Q01844|EWS_HUMAN
HepG2_480_S1.03996.03996.5	G:\03_DB_optimal\04Proteomics\724\Human\1\interact-HepG2_480_S1.pep.xml	GRGGPGKMDKGEHRQERRDRPY		EQMGGRRG.GRGGPGKMDKGEHRQERRDRPY.	G	-	22	5	588.543	2581.28	2581.27	517.262	517.261	2581.28	517.263	-0.0095	0.8534	-0.6455	3.65902e-07	29.268	11.991	1	0	0	634	655	15037423			-65	0	FALSE	sp|Q01844-3|EWS_HUMAN	Q01844-3	EWS_HUMAN	EWSR1	Isoform 3 of RNA-binding protein EWS		sp|Q01844-2|EWS_HUMAN, sp|Q01844-5|EWS_HUMAN, sp|Q01844-6|EWS_HUMAN, sp|Q01844|EWS_HUMAN
HepG2_480_S1.04036.04036.4	G:\03_DB_optimal\04Proteomics\724\Human\1\interact-HepG2_480_S1.pep.xml	GPGKMDKGEHRQERRDRPY		GGRRGGRG.GPGKMDKGEHRQERRDRPY.	G	-	19	4	590.864	2311.12	2311.12	578.788	578.788	2311.14	578.791	-0.0114	0.8081	-0.691	5.043e-11	38.583	12.368	1	0	0	637	655	45712736			-65	0	FALSE	sp|Q01844-3|EWS_HUMAN	Q01844-3	EWS_HUMAN	EWSR1	Isoform 3 of RNA-binding protein EWS		sp|Q01844-2|EWS_HUMAN, sp|Q01844-5|EWS_HUMAN, sp|Q01844-6|EWS_HUMAN, sp|Q01844|EWS_HUMAN
HepG2_480_S1.04112.04112.4	G:\03_DB_optimal\04Proteomics\724\Human\1\interact-HepG2_480_S1.pep.xml	MDSRGEHRQDRRERPY		RGGFGPGK.MDSRGEHRQDRRERPY.	K	-	16	4	595.299	2086.97	2086.97	522.75	522.75	2086.98	522.753	-0.0107	0.7869	-0.6604	0.91005	11.594	0	0.9935	0	0	510	525	0			-65	0	FALSE	sp|P35637-2|FUS_HUMAN	P35637-2	FUS_HUMAN	FUS	Isoform Short of RNA-binding protein FUS		sp|P35637|FUS_HUMAN
HepG2_480_S1.04150.04150.4	G:\03_DB_optimal\04Proteomics\724\Human\1\interact-HepG2_480_S1.pep.xml	PGKMDSRGEHRQDRRERPY		GGDRGGFG.PGKMDSRGEHRQDRRERPY.	G	-	19	4	597.513	2369.14	2369.14	593.293	593.293	2369.15	593.295	-0.008	0.8038	-0.6977	2.08438e-09	33.467	22.314	0.9999	0	0	507	525	71463288			-65	0	FALSE	sp|P35637-2|FUS_HUMAN	P35637-2	FUS_HUMAN	FUS	Isoform Short of RNA-binding protein FUS		sp|P35637|FUS_HUMAN
HepG2_480_S1.04172.04172.5	G:\03_DB_optimal\04Proteomics\724\Human\1\interact-HepG2_480_S1.pep.xml	APKAKKEAPAPPKAEAKAKA	n[43]APKAKKEAPAPPKAEAKAKA	.APKAKKEAPAPPKAEAKAKA.LKAKKAVI	M	L	20	5	598.757	2043.21	2043.21	409.65	409.65	2043.18	409.644	0.0296	0.7556	-0.2418	0.00486566	21.18	14.451	0.9949	0	0	2	21	0	N-term(42.0106)		-45	0	TRUE	sp|P62750|RL23A_HUMAN	P62750	RL23A_HUMAN	RPL23A	60S ribosomal protein L23a
HepG2_480_S1.04343.04343.5	G:\03_DB_optimal\04Proteomics\724\Human\1\interact-HepG2_480_S1.pep.xml	GPGKMDSRGEHRQDRRERPY		GGGDRGGF.GPGKMDSRGEHRQDRRERPY.	F	-	20	5	609.041	2426.17	2426.16	486.241	486.24	2426.17	486.242	-0.0085	0.8187	-0.6884	4.34159e-07	28.421	14.221	0.9998	0	0	506	525	81837880			-65	0	FALSE	sp|P35637-2|FUS_HUMAN	P35637-2	FUS_HUMAN	FUS	Isoform Short of RNA-binding protein FUS		sp|P35637|FUS_HUMAN
HepG2_480_S1.04345.04345.4	G:\03_DB_optimal\04Proteomics\724\Human\1\interact-HepG2_480_S1.pep.xml	KPTEKKDRVHHEPQLSD		ICTAFAIS.KPTEKKDRVHHEPQLSD.KVHNDAQS	S	K	17	4	609.147	2043.05	2043.04	511.769	511.768	2043.05	511.77	-0.0056	0.7264	-0.4803	0.14651	16.63	13.078	0.9902	0	0	20	36	10545390			-65	0	FALSE	sp|O43852-2|CALU_HUMAN	O43852-2	CALU_HUMAN	CALU	Isoform 2 of Calumenin		sp|O43852-10|CALU_HUMAN, sp|O43852-11|CALU_HUMAN, sp|O43852-12|CALU_HUMAN, sp|O43852-13|CALU_HUMAN, sp|O43852-14|CALU_HUMAN, sp|O43852-3|CALU_HUMAN, sp|O43852-4|CALU_HUMAN, sp|O43852-5|CALU_HUMAN, sp|O43852-6|CALU_HUMAN, sp|O43852-7|CALU_HUMAN, sp|O43852-8|CALU_HUMAN, sp|O43852-9|CALU_HUMAN, sp|O43852|CALU_HUMAN
HepG2_480_S1.04413.04413.4	G:\03_DB_optimal\04Proteomics\724\Human\1\interact-HepG2_480_S1.pep.xml	AGEKVEKPDTKEKKPEAKKVD		.AGEKVEKPDTKEKKPEAKKVD.AGGKVKKG	M	A	21	4	613.19	2353.28	2353.28	589.327	589.327	2353.29	589.329	-0.008	0.9386	-0.5323	4e-14	48.223	48.223	1	0	0	2	22	28396584			-65	0	TRUE	sp|Q02878|RL6_HUMAN	Q02878	RL6_HUMAN	RPL6	60S ribosomal protein L6
HepG2_480_S1.04536.04536.4	G:\03_DB_optimal\04Proteomics\724\Human\1\interact-HepG2_480_S1.pep.xml	KIRAADKRSKALKASAPAPGHH		GIMGFIVY.KIRAADKRSKALKASAPAPGHH.	Y	-	22	4	620.392	2309.31	2309.31	578.335	578.335	2309.32	578.337	-0.0073	0.9316	-0.7185	7.7e-13	35.281	13.306	1	0	0	54	75	40766904			-65	0	FALSE	sp|P56378-2|ATP68_HUMAN	P56378-2	ATP68_HUMAN	ATP5MJ	Isoform 2 of ATP synthase subunit ATP5MJ, mitochondrial		sp|P56378|ATP68_HUMAN
HepG2_480_S1.04542.04542.4	G:\03_DB_optimal\04Proteomics\724\Human\1\interact-HepG2_480_S1.pep.xml	LSSKSGLSRGRKVM	LSSKSGLSRGRKVM[147]	IRTPQAVA.LSSKSGLSRGRKVM.LSAIGMIA	A	L	14	4	620.708	1520.84	1520.84	381.217	381.217	1520.85	381.219	-0.0047	0.9393	-0.236	3.21877	10.587	0	0.9698	0	0	47	60	5625136	14M(15.9949)		-65	0	TRUE	sp|P08574|CY1_HUMAN	P08574	CY1_HUMAN	CYC1	Cytochrome c1, heme protein, mitochondrial
HepG2_480_S1.04627.04627.4	G:\03_DB_optimal\04Proteomics\724\Human\1\interact-HepG2_480_S1.pep.xml	AKKPVMKGAKSGKGAVTSEALKD	AKKPVM[147]KGAKSGKGAVTSEALKD	GRIIARDY.AKKPVMKGAKSGKGAVTSEALKD.PDVCTDPV	Y	P	23	4	625.661	2316.28	2316.28	580.076	580.076	2316.28	580.078	-0.0068	0.9904	-0.2863	0	61.347	18.276	1	0	0	36	58	110515256	6M(15.9949)		-65	0	TRUE	sp|Q6P161|RM54_HUMAN	Q6P161	RM54_HUMAN	MRPL54	39S ribosomal protein L54, mitochondrial
HepG2_480_S1.04675.04675.3	G:\03_DB_optimal\04Proteomics\724\Human\1\interact-HepG2_480_S1.pep.xml	PGLARQAPKPRKQ		QKENAGED.PGLARQAPKPRKQ.RSSIIEKG	D	R	13	3	628.428	1445.86	1445.85	482.959	482.959	1445.86	482.96	-0.004	0.9419	-0.6512	7.26666e-05	22.44	0	0.9999	0	0	49	61	17252818			-65	0	FALSE	sp|P81605|DCD_HUMAN	P81605	DCD_HUMAN	DCD	Dermcidin		sp|P81605-2|DCD_HUMAN
HepG2_480_S1.04729.04729.3	G:\03_DB_optimal\04Proteomics\724\Human\1\interact-HepG2_480_S1.pep.xml	SSGGSIGGRGSSSGGVKSSGGSSS		GGRGSGGG.SSGGSIGGRGSSSGGVKSSGGSSS.VKFVSTTY	G	V	24	3	631.52	1985.91	1985.9	662.976	662.975	1984.9	662.642	0.9973	0.976	-0.7217	1.82319e-06	33.671	17.45	0.9999	0	0	608	631	7708793			-65	0	TRUE	sp|P04264|K2C1_HUMAN	P04264	K2C1_HUMAN	KRT1	Keratin, type II cytoskeletal 1
HepG2_480_S1.04757.04757.4	G:\03_DB_optimal\04Proteomics\724\Human\1\interact-HepG2_480_S1.pep.xml	KPTEKKDRVHHEPQLSDKVHND		ICTAFAIS.KPTEKKDRVHHEPQLSDKVHND.AQSFDYDH	S	A	22	4	633.235	2636.34	2636.33	660.091	660.09	2636.34	660.093	-0.0092	0.9761	-0.6803	2.579e-11	31.185	12.791	1	0	0	20	41	21294004			-65	0	FALSE	sp|O43852-2|CALU_HUMAN	O43852-2	CALU_HUMAN	CALU	Isoform 2 of Calumenin		sp|O43852-10|CALU_HUMAN, sp|O43852-11|CALU_HUMAN, sp|O43852-12|CALU_HUMAN, sp|O43852-13|CALU_HUMAN, sp|O43852-14|CALU_HUMAN, sp|O43852-3|CALU_HUMAN, sp|O43852-4|CALU_HUMAN, sp|O43852-5|CALU_HUMAN, sp|O43852-6|CALU_HUMAN, sp|O43852-7|CALU_HUMAN, sp|O43852-8|CALU_HUMAN, sp|O43852-9|CALU_HUMAN, sp|O43852|CALU_HUMAN
HepG2_480_S1.04770.04770.4	G:\03_DB_optimal\04Proteomics\724\Human\1\interact-HepG2_480_S1.pep.xml	KMGGRNDYRNDQRNRPY	KM[147]GGRNDYRNDQRNRPY	GDRGGYGG.KMGGRNDYRNDQRNRPY.	G	-	17	4	633.907	2155.01	2155	539.759	539.758	2155.01	539.76	-0.0041	0.899	-0.6908	4.80016	12.425	0	0.989	0	0	573	589	2.02193e+06	2M(15.9949)		-65	0	FALSE	sp|Q92804-2|RBP56_HUMAN	Q92804-2	RBP56_HUMAN	TAF15	Isoform Short of TATA-binding protein-associated factor 2N		sp|Q92804|RBP56_HUMAN
HepG2_480_S1.04845.04845.3	G:\03_DB_optimal\04Proteomics\724\Human\1\interact-HepG2_480_S1.pep.xml	GSSGGSIGGRGSSSGGVKSSGGSSS		SGGRGSGG.GSSGGSIGGRGSSSGGVKSSGGSSS.VKFVSTTY	G	V	25	3	638.359	2041.91	2041.9	681.642	681.642	2041.93	681.649	-0.0213	0.8917	-0.7027	0.183443	17.446	13.017	0.9866	0	0	607	631	0			-65	0	TRUE	sp|P04264|K2C1_HUMAN	P04264	K2C1_HUMAN	KRT1	Keratin, type II cytoskeletal 1
HepG2_480_S1.04883.04883.3	G:\03_DB_optimal\04Proteomics\724\Human\1\interact-HepG2_480_S1.pep.xml	GSSGGSIGGRGSSSGGVKSSGGSS		SGGRGSGG.GSSGGSIGGRGSSSGGVKSSGGSS.SVKFVSTT	G	S	24	3	640.639	1954.89	1954.89	652.636	652.636	1954.89	652.639	-0.0069	0.7495	-0.687	1.46808	12.833	0	0.9688	0	0	607	630	0			-65	0	TRUE	sp|P04264|K2C1_HUMAN	P04264	K2C1_HUMAN	KRT1	Keratin, type II cytoskeletal 1
HepG2_480_S1.04988.04988.3	G:\03_DB_optimal\04Proteomics\724\Human\1\interact-HepG2_480_S1.pep.xml	GDAKTDQAQKAEGAGDA		EGNNPAEN.GDAKTDQAQKAEGAGDA.	N	K	17	3	646.657	1631.73	1631.74	544.919	544.919	1631.74	544.92	-0.0034	0.8969	-0.5789	8.79587e-08	34.587	16.455	0.9999	0	0	73	89	18775000			-65	0	TRUE	sp|P05204|HMGN2_HUMAN	P05204	HMGN2_HUMAN	HMGN2	Non-histone chromosomal protein HMG-17
HepG2_480_S1.04990.04990.3	G:\03_DB_optimal\04Proteomics\724\Human\1\interact-HepG2_480_S1.pep.xml	LLKAPAKKKGAAAATSSKTPS		SSIPKKIA.LLKAPAKKKGAAAATSSKTPS.	A	-	21	3	646.76	2026.19	2026.19	676.405	676.404	2025.19	676.072	0.9968	0.791	-0.6302	0.0643263	15.52	0	0.9731	0	0	79	99	0			-65	0	TRUE	sp|Q9UNZ5|L10K_HUMAN	Q9UNZ5	L10K_HUMAN	C19orf53	Leydig cell tumor 10 kDa protein homolog
HepG2_480_S1.05066.05066.4	G:\03_DB_optimal\04Proteomics\724\Human\1\interact-HepG2_480_S1.pep.xml	KANAEKTSGSNVKIVKVKKE		RDAIKTEF.KANAEKTSGSNVKIVKVKKE.	F	-	20	4	651.255	2157.24	2157.24	540.318	540.318	2157.25	540.319	-0.0048	0.8528	-0.6087	7.53331e-06	19.559	13.353	0.9999	0	0	32	51	6.69391e+06			-65	0	TRUE	sp|P56381|ATP5E_HUMAN	P56381	ATP5E_HUMAN	ATP5F1E	ATP synthase subunit epsilon, mitochondrial
HepG2_480_S1.05089.05089.2	G:\03_DB_optimal\04Proteomics\724\Human\1\interact-HepG2_480_S1.pep.xml	AAATVTKKV		TPKKAKKP.AAATVTKKV.AKSPKKAK	P	A	9	2	652.578	887.543	887.544	444.779	444.779	887.544	444.779	0.0001	0.9928	-0.6487	0.00468618	21.336	13.462	0.9945	0	0	162	170	38351060			-45	0	TRUE	sp|P16403|H12_HUMAN	P16403	H12_HUMAN	H1-2	Histone H1.2
HepG2_480_S1.05108.05108.6	G:\03_DB_optimal\04Proteomics\724\Human\1\interact-HepG2_480_S1.pep.xml	PRRCESKKFGGPGARARYQKSYR	PRRC[222]ESKKFGGPGARARYQKSYR	DRTIIVAD.PRRCESKKFGGPGARARYQKSYR.	D	-	23	6	653.566	2816.42	2816.42	470.41	470.411	2816.42	470.41	0.0007	0.7428	-0.6738	0.00329802	18.011	12.737	0.9937	0	0	124	146	13878738	4C(119.0041)		-45	0	TRUE	sp|P62249|RS16_HUMAN	P62249	RS16_HUMAN	RPS16	40S ribosomal protein S16
HepG2_480_S1.05115.05115.3	G:\03_DB_optimal\04Proteomics\724\Human\1\interact-HepG2_480_S1.pep.xml	ASIDERMKKLGK	ASIDERM[147]KKLGK	IATVEGNF.ASIDERMKKLGK.	F	-	12	3	654.058	1390.76	1390.76	464.593	464.593	1390.76	464.594	-0.0025	0.9491	-0.5385	0.0950151	16.842	13.19	0.9799	0	0	395	406	0	7M(15.9949)		-65	0	FALSE	sp|Q13561-2|DCTN2_HUMAN	Q13561-2	DCTN2_HUMAN	DCTN2	Isoform 2 of Dynactin subunit 2		sp|Q13561-3|DCTN2_HUMAN, sp|Q13561|DCTN2_HUMAN
HepG2_480_S1.05122.05122.3	G:\03_DB_optimal\04Proteomics\724\Human\1\interact-HepG2_480_S1.pep.xml	KINSKHLRV		ITSFGISN.KINSKHLRV.NQNIVYES	N	N	9	3	654.406	1093.67	1093.67	365.564	365.564	1093.67	365.565	-0.0009	0.9217	-0.6264	0.0525545	19.302	13.47	0.978	0	0	2962	2970	4.20517e+06			-65	0	TRUE	sp|P04114|APOB_HUMAN	P04114	APOB_HUMAN	APOB	Apolipoprotein B-100
HepG2_480_S1.05166.05166.4	G:\03_DB_optimal\04Proteomics\724\Human\1\interact-HepG2_480_S1.pep.xml	VTESKEGTEASASKGLEKKEK		SNPKDPAA.VTESKEGTEASASKGLEKKEK.	A	-	21	4	656.979	2235.15	2235.15	559.796	559.796	2235.16	559.797	-0.0048	0.7987	-0.6956	1.26406	16.332	14.088	0.9853	0	0	406	426	0			-65	0	FALSE	sp|Q8TCT9-2|HM13_HUMAN	Q8TCT9-2	HM13_HUMAN	HM13	Isoform 2 of Minor histocompatibility antigen H13		sp|Q8TCT9-5|HM13_HUMAN, sp|Q8TCT9|HM13_HUMAN
HepG2_480_S1.05168.05168.3	G:\03_DB_optimal\04Proteomics\724\Human\1\interact-HepG2_480_S1.pep.xml	FRRAPPESRVSQGKSEKA		YDGSWSEW.FRRAPPESRVSQGKSEKA.	W	-	18	3	657.082	2030.07	2030.08	677.699	677.7	2029.08	677.368	0.9953	0.7884	-0.6271	0.0237901	16.123	12.283	0.9388	0	0	280	297	10124459			-65	0	TRUE	sp|Q16762|THTR_HUMAN	Q16762	THTR_HUMAN	TST	Thiosulfate sulfurtransferase
HepG2_480_S1.05228.05228.2	G:\03_DB_optimal\04Proteomics\724\Human\1\interact-HepG2_480_S1.pep.xml	ISSEAHREV		EVIRYTNK.ISSEAHREV.MKAVKVGM	K	M	9	2	660.607	1026.51	1026.51	514.261	514.261	1026.51	514.262	-0.0012	0.9795	-0.6773	0.0138764	16.495	12.661	0.988	0	0	137	145	0			-45	0	FALSE	sp|P12955-3|PEPD_HUMAN	P12955-3	PEPD_HUMAN	PEPD	Isoform 3 of Xaa-Pro dipeptidase		sp|P12955|PEPD_HUMAN
HepG2_480_S1.05251.05251.3	G:\03_DB_optimal\04Proteomics\724\Human\1\interact-HepG2_480_S1.pep.xml	AVEAKKTYVRD		IPIICRGL.AVEAKKTYVRD.KPHVNVGT	L	K	11	3	661.94	1278.69	1278.69	427.238	427.238	1278.69	427.238	-0.0017	0.9929	-0.5926	6.60595e-05	23.686	13.134	0.9985	0	0	47	57	0			-65	0	TRUE	sp|P49411|EFTU_HUMAN	P49411	EFTU_HUMAN	TUFM	Elongation factor Tu, mitochondrial
HepG2_480_S1.05253.05253.3	G:\03_DB_optimal\04Proteomics\724\Human\1\interact-HepG2_480_S1.pep.xml	LEKGLDGAKKA		PRKQRSSL.LEKGLDGAKKA.VGGIGKIG	L	V	11	3	662.047	1128.65	1128.65	377.223	377.224	1128.65	377.224	-0.0012	0.9648	-0.6773	0.0190373	20.064	14.604	0.999	0	0	66	76	0			-65	0	FALSE	sp|P81605|DCD_HUMAN	P81605	DCD_HUMAN	DCD	Dermcidin		sp|P81605-2|DCD_HUMAN
HepG2_480_S1.05329.05329.2	G:\03_DB_optimal\04Proteomics\724\Human\1\interact-HepG2_480_S1.pep.xml	SATDTIRKM	SATDTIRKM[147]	YENYNKFI.SATDTIRKM.KNDFRKME	I	K	9	2	666.413	1037.52	1037.52	519.766	519.765	1037.52	519.766	-0.0018	0.9936	-0.2241	0.000448457	24.54	14.068	0.9887	0	0	117	125	63907164	9M(15.9949)		-45	0	TRUE	sp|Q9UID3|VPS51_HUMAN	Q9UID3	VPS51_HUMAN	VPS51	Vacuolar protein sorting-associated protein 51 homolog
HepG2_480_S1.05344.05344.3	G:\03_DB_optimal\04Proteomics\724\Human\1\interact-HepG2_480_S1.pep.xml	ESVGKGAVHDVK		GKDAVEDL.ESVGKGAVHDVK.DVIDSVI	L	D	12	3	667.315	1224.64	1224.64	409.222	409.222	1224.65	409.223	-0.0011	0.9713	-0.6983	3.78996e-05	25.113	14.104	0.9992	0	0	92	103	28923990			-65	0	TRUE	sp|P81605|DCD_HUMAN	P81605	DCD_HUMAN	DCD	Dermcidin
HepG2_480_S1.05345.05345.5	G:\03_DB_optimal\04Proteomics\724\Human\1\interact-HepG2_480_S1.pep.xml	MQRRDDPAARMSRSSGRSGSMD	n[43]MQRRDDPAARM[147]SRSSGRSGSM[147]D	.MQRRDDPAARMSRSSGRSGSMD.PSGAHPSV	-	P	22	5	667.352	2527.1	2527.1	506.428	506.428	2527.11	506.429	-0.0046	0.9477	-0.2923	0.00382771	17.438	0	0.9996	0	0	1	22	84105424	11M(15.9949),21M(15.9949),N-term(42.0106)		-65	0	FALSE	sp|Q07666-2|KHDR1_HUMAN	Q07666-2	KHDR1_HUMAN	KHDRBS1	Isoform 2 of KH domain-containing, RNA-binding, signal transduction-associated protein 1		sp|Q07666-3|KHDR1_HUMAN, sp|Q07666|KHDR1_HUMAN
HepG2_480_S1.05346.05346.3	G:\03_DB_optimal\04Proteomics\724\Human\1\interact-HepG2_480_S1.pep.xml	ESVGKGAVHDVK	E[111]SVGKGAVHDVK	GKDAVEDL.ESVGKGAVHDVK.DVIDSVI	L	D	12	3	667.404	1206.63	1206.63	403.218	403.219	1206.64	403.219	-0.0012	0.7868	-0.6979	2.57112	13.558	12.426	0.9272	0	0	92	103	6071834	1E(-18.0106)		-65	0	TRUE	sp|P81605|DCD_HUMAN	P81605	DCD_HUMAN	DCD	Dermcidin
HepG2_480_S1.05359.05359.3	G:\03_DB_optimal\04Proteomics\724\Human\1\interact-HepG2_480_S1.pep.xml	SGGSGGYGGRSRY		GGNYGPGG.SGGSGGYGGRSRY.	G	-	13	3	668.076	1259.56	1259.56	420.862	420.861	1259.56	420.862	-0.0019	0.99	-0.5819	1.30803	16.257	14.544	0.9257	0	0	329	341	4318355			-65	0	FALSE	sp|P22626-2|ROA2_HUMAN	P22626-2	ROA2_HUMAN	HNRNPA2B1	Isoform A2 of Heterogeneous nuclear ribonucleoproteins A2/B1		sp|P22626|ROA2_HUMAN
HepG2_480_S1.05393.05393.2	G:\03_DB_optimal\04Proteomics\724\Human\1\interact-HepG2_480_S1.pep.xml	DTGRPSTTVR		GDFVATDL.DTGRPSTTVR.YVMGNNPA	L	Y	10	2	670.069	1088.56	1088.56	545.285	545.285	1088.56	545.286	-0.0015	0.9863	-0.7197	0.0139057	16.4	12.977	0.9857	0	0	413	422	17817432			-65	0	TRUE	sp|Q02413|DSG1_HUMAN	Q02413	DSG1_HUMAN	DSG1	Desmoglein-1
HepG2_480_S1.05441.05441.4	G:\03_DB_optimal\04Proteomics\724\Human\1\interact-HepG2_480_S1.pep.xml	FGPGKMDSRGEHRQDRRERPY	FGPGKM[147]DSRGEHRQDRRERPY	RGGGDRGG.FGPGKMDSRGEHRQDRRERPY.	G	-	21	4	672.801	2589.23	2589.23	648.315	648.315	2589.24	648.316	-0.0051	0.8542	-0.5812	0.001059	19.977	12.613	0.9998	0	0	505	525	23732354	6M(15.9949)		-65	0	FALSE	sp|P35637-2|FUS_HUMAN	P35637-2	FUS_HUMAN	FUS	Isoform Short of RNA-binding protein FUS		sp|P35637|FUS_HUMAN
HepG2_480_S1.05445.05445.4	G:\03_DB_optimal\04Proteomics\724\Human\1\interact-HepG2_480_S1.pep.xml	VIKAVDKKAAGAGKVTKSAQKAQKA		MRQTVAVG.VIKAVDKKAAGAGKVTKSAQKAQKA.	G	K	25	4	673.013	2495.49	2495.49	624.88	624.88	2495.49	624.88	-0.0019	0.6144	-0.7001	0.089485	15.693	0	0.996	0	0	437	461	0			-65	0	FALSE	sp|P68104|EF1A1_HUMAN	P68104	EF1A1_HUMAN	EEF1A1	Elongation factor 1-alpha 1	EEF1A1P5	sp|Q5VTE0|EF1A3_HUMAN
HepG2_480_S1.05457.05457.4	G:\03_DB_optimal\04Proteomics\724\Human\1\interact-HepG2_480_S1.pep.xml	TATKQKNSGQNLEEDMGQSEQKAD	TATKQKNSGQNLEEDM[147]GQSEQKAD	RPSPRIIC.TATKQKNSGQNLEEDMGQSEQKAD.PPATEKTI	C	P	24	4	673.645	2653.19	2653.19	664.305	664.305	2652.19	664.056	0.9978	0.7198	-0.537	0.262271	12.825	0	0.9956	0	0	29	52	0	16M(15.9949)		-65	0	TRUE	sp|Q9HAV7|GRPE1_HUMAN	Q9HAV7	GRPE1_HUMAN	GRPEL1	GrpE protein homolog 1, mitochondrial
HepG2_480_S1.05471.05471.6	G:\03_DB_optimal\04Proteomics\724\Human\1\interact-HepG2_480_S1.pep.xml	LRRSRPETGRPRPKGLEGERPAR		PPEIVPAT.LRRSRPETGRPRPKGLEGERPAR.LTRGEADR	T	L	23	6	674.509	2670.5	2670.5	446.091	446.091	2670.5	446.091	0.0017	0.7287	-0.6233	1.56234e-06	22.052	9.521	0.9998	0	0	94	116	22011660			-45	0	TRUE	sp|P46783|RS10_HUMAN	P46783	RS10_HUMAN	RPS10	40S ribosomal protein S10
HepG2_480_S1.05472.05472.4	G:\03_DB_optimal\04Proteomics\724\Human\1\interact-HepG2_480_S1.pep.xml	KVHGSLARAGKVRGQTPKVAK		VAGRMIGG.KVHGSLARAGKVRGQTPKVAK.QEKKKKKT	G	Q	21	4	674.563	2187.31	2187.31	547.835	547.834	2187.31	547.834	-0.0009	0.5923	-0.5401	0.0159846	23.313	16.087	0.996	0	0	75	95	61398488			-45	0	TRUE	sp|P62861|RS30_HUMAN	P62861	RS30_HUMAN	FAU	FAU ubiquitin-like and ribosomal protein S30
HepG2_480_S1.05489.05489.3	G:\03_DB_optimal\04Proteomics\724\Human\1\interact-HepG2_480_S1.pep.xml	GAPGSPTEPAGQKQH		NQKPSQVN.GAPGSPTEPAGQKQH.QKAIPKKG	N	Q	15	3	675.622	1460.7	1460.7	487.907	487.907	1460.7	487.908	-0.0012	0.9554	-0.6188	0.124055	14.54	0	0.9993	0	0	1263	1277	7318011			-65	0	FALSE	sp|Q9BQG0-2|MBB1A_HUMAN	Q9BQG0-2	MBB1A_HUMAN	MYBBP1A	Isoform 2 of Myb-binding protein 1A		sp|Q9BQG0|MBB1A_HUMAN
HepG2_480_S1.05530.05530.3	G:\03_DB_optimal\04Proteomics\724\Human\1\interact-HepG2_480_S1.pep.xml	AIKKKDELERVAKSNR		AKGSSNSY.AIKKKDELERVAKSNR.	Y	-	16	3	678.008	1884.09	1884.09	629.037	629.037	1884.09	629.037	-0.0024	0.9699	-0.7121	0.00135569	26.089	16.387	0.9974	0	0	189	204	54808840			-65	0	TRUE	sp|P46782|RS5_HUMAN	P46782	RS5_HUMAN	RPS5	40S ribosomal protein S5
HepG2_480_S1.05552.05552.2	G:\03_DB_optimal\04Proteomics\724\Human\1\interact-HepG2_480_S1.pep.xml	GSYSGNTQGGTSTQ		PYYGNYDY.GSYSGNTQGGTSTQ.	Y	-	14	2	679.277	1343.56	1343.56	672.786	672.786	1343.56	672.787	-0.0019	0.9085	-0.7	2.60987e-07	32.022	16.953	0.9998	0	0	739	752	113679560			-45	0	FALSE	sp|Q9BUJ2-3|HNRL1_HUMAN	Q9BUJ2-3	HNRL1_HUMAN	HNRNPUL1	Isoform 3 of Heterogeneous nuclear ribonucleoprotein U-like protein 1		sp|Q9BUJ2-2|HNRL1_HUMAN, sp|Q9BUJ2-4|HNRL1_HUMAN, sp|Q9BUJ2-5|HNRL1_HUMAN, sp|Q9BUJ2|HNRL1_HUMAN
HepG2_480_S1.05553.05553.3	G:\03_DB_optimal\04Proteomics\724\Human\1\interact-HepG2_480_S1.pep.xml	FADPHSKRV		ICEIFTRM.FADPHSKRV.FSMFIETI	M	F	9	3	679.328	1055.55	1055.55	352.857	352.858	1055.55	352.858	0	0.9847	-0.7115	0.00978797	14.624	0	0.9982	0	0	877	885	24171784			-45	0	FALSE	sp|Q7Z460-2|CLAP1_HUMAN	Q7Z460-2	CLAP1_HUMAN	CLASP1	Isoform 2 of CLIP-associating protein 1		sp|Q7Z460-4|CLAP1_HUMAN, sp|Q7Z460-5|CLAP1_HUMAN, sp|Q7Z460|CLAP1_HUMAN
HepG2_480_S1.05577.05577.2	G:\03_DB_optimal\04Proteomics\724\Human\1\interact-HepG2_480_S1.pep.xml	SLDKTSHSV		IIHATFEE.SLDKTSHSV.GRRARYIV	E	G	9	2	680.699	972.486	972.488	487.25	487.251	972.488	487.251	0.0003	0.9811	-0.6853	0.000349264	23.473	15.924	0.9991	0	0	1308	1316	15018150			-65	0	FALSE	sp|Q12789-3|TF3C1_HUMAN	Q12789-3	TF3C1_HUMAN	GTF3C1	Isoform 2 of General transcription factor 3C polypeptide 1		sp|Q12789|TF3C1_HUMAN
HepG2_480_S1.05581.05581.4	G:\03_DB_optimal\04Proteomics\724\Human\1\interact-HepG2_480_S1.pep.xml	KMGGRNDYRNDQRNRPY		GDRGGYGG.KMGGRNDYRNDQRNRPY.	G	-	17	4	680.91	2139.01	2139.01	535.76	535.76	2139.01	535.761	-0.0019	0.8873	-0.5502	0.000639434	15.758	11.98	0.9989	0	0	573	589	0			-65	0	FALSE	sp|Q92804-2|RBP56_HUMAN	Q92804-2	RBP56_HUMAN	TAF15	Isoform Short of TATA-binding protein-associated factor 2N		sp|Q92804|RBP56_HUMAN
HepG2_480_S1.05622.05622.5	G:\03_DB_optimal\04Proteomics\724\Human\1\interact-HepG2_480_S1.pep.xml	GFGPGKMDSRGEHRQDRRERPY	GFGPGKM[147]DSRGEHRQDRRERPY	GRGGGDRG.GFGPGKMDSRGEHRQDRRERPY.	G	-	22	5	683.303	2646.26	2646.25	530.258	530.258	2646.26	530.259	-0.0034	0.894	-0.5576	0.000197853	22.412	15.04	0.9991	0	0	504	525	79074560	7M(15.9949)		-65	0	FALSE	sp|P35637-2|FUS_HUMAN	P35637-2	FUS_HUMAN	FUS	Isoform Short of RNA-binding protein FUS		sp|P35637|FUS_HUMAN
HepG2_480_S1.05624.05624.2	G:\03_DB_optimal\04Proteomics\724\Human\1\interact-HepG2_480_S1.pep.xml	SAVDRQREY		SIAVHKSS.SAVDRQREY.LIDMIPPR	S	L	9	2	683.394	1122.54	1122.54	562.278	562.277	1122.54	562.278	-0.002	0.9349	-0.6311	0.0240501	15.367	11.706	0.9799	0	0	583	591	35399880			-65	0	FALSE	sp|Q86YP4-2|P66A_HUMAN	Q86YP4-2	P66A_HUMAN	GATAD2A	Isoform 2 of Transcriptional repressor p66-alpha		sp|Q86YP4-3|P66A_HUMAN, sp|Q86YP4|P66A_HUMAN
HepG2_480_S1.05626.05626.4	G:\03_DB_optimal\04Proteomics\724\Human\1\interact-HepG2_480_S1.pep.xml	GKMGGRNDYRNDQRNRPY		GGDRGGYG.GKMGGRNDYRNDQRNRPY.	G	-	18	4	683.5	2196.04	2196.03	550.016	550.016	2196.04	550.016	-0.0022	0.8852	-0.574	0.000600107	18.892	12.208	0.9988	0	0	572	589	9185792			-65	0	FALSE	sp|Q92804-2|RBP56_HUMAN	Q92804-2	RBP56_HUMAN	TAF15	Isoform Short of TATA-binding protein-associated factor 2N		sp|Q92804|RBP56_HUMAN
HepG2_480_S1.05648.05648.2	G:\03_DB_optimal\04Proteomics\724\Human\1\interact-HepG2_480_S1.pep.xml	GENGVQKDVSQRS		TEERRIHY.GENGVQKDVSQRS.IYSQTEKI	Y	I	13	2	684.787	1402.68	1402.68	702.348	702.348	1402.68	702.347	0.0011	0.9454	-0.7039	0.000315234	20.888	12.537	0.9994	0	0	301	313	0			-45	0	FALSE	sp|P04279-2|SEMG1_HUMAN	P04279-2	SEMG1_HUMAN	SEMG1	Isoform 2 of Semenogelin-1		sp|P04279|SEMG1_HUMAN
HepG2_480_S1.05650.05650.3	G:\03_DB_optimal\04Proteomics\724\Human\1\interact-HepG2_480_S1.pep.xml	RGYDRPKAV		PHSAQPAD.RGYDRPKAV.SAIATESG	D	S	9	3	684.893	1060.58	1060.58	354.533	354.533	1060.58	354.533	0.0002	0.9684	-0.6228	0.00918004	19.685	13.898	0.9805	0	0	663	671	13489509			-45	0	TRUE	sp|Q8N8Z6|DCBD1_HUMAN	Q8N8Z6	DCBD1_HUMAN	DCBLD1	Discoidin, CUB and LCCL domain-containing protein 1
HepG2_480_S1.05668.05668.4	G:\03_DB_optimal\04Proteomics\724\Human\1\interact-HepG2_480_S1.pep.xml	GGKMGGRNDYRNDQRNRPY		YGGDRGGY.GGKMGGRNDYRNDQRNRPY.	Y	-	19	4	685.978	2253.06	2253.05	564.271	564.27	2253.06	564.271	-0.0043	0.8505	-0.5463	0.00149451	18.93	11.767	0.9995	0	0	571	589	7.19114e+06			-65	0	FALSE	sp|Q92804-2|RBP56_HUMAN	Q92804-2	RBP56_HUMAN	TAF15	Isoform Short of TATA-binding protein-associated factor 2N		sp|Q92804|RBP56_HUMAN
HepG2_480_S1.05672.05672.5	G:\03_DB_optimal\04Proteomics\724\Human\1\interact-HepG2_480_S1.pep.xml	GGFGPGKMDSRGEHRQDRRERPY	GGFGPGKM[147]DSRGEHRQDRRERPY	GGRGGGDR.GGFGPGKMDSRGEHRQDRRERPY.	R	-	23	5	686.189	2703.27	2703.28	541.662	541.663	2703.28	541.663	-0.0029	0.8822	-0.5589	0.000197012	20.149	11.634	0.9997	0	0	503	525	15654638	8M(15.9949)		-65	0	FALSE	sp|P35637-2|FUS_HUMAN	P35637-2	FUS_HUMAN	FUS	Isoform Short of RNA-binding protein FUS		sp|P35637|FUS_HUMAN
HepG2_480_S1.05691.05691.2	G:\03_DB_optimal\04Proteomics\724\Human\1\interact-HepG2_480_S1.pep.xml	EDIAQKSKAEA		IAEVKAQY.EDIAQKSKAEA.ESIYQSKY	Y	E	11	2	687.313	1188.6	1188.6	595.307	595.307	1188.6	595.307	0.0009	0.9264	-0.592	0.173885	13.819	0	0.9914	0	0	359	369	0			-45	0	TRUE	sp|P04264|K2C1_HUMAN	P04264	K2C1_HUMAN	KRT1	Keratin, type II cytoskeletal 1
HepG2_480_S1.05736.05736.2	G:\03_DB_optimal\04Proteomics\724\Human\1\interact-HepG2_480_S1.pep.xml	PGENRSMSGPDN		QESGGFSG.PGENRSMSGPDN.RGRGRGGF	G	R	12	2	689.919	1259.52	1259.52	630.766	630.767	1259.52	630.767	-0.0009	0.9328	-0.5326	7.99923e-05	26.172	16.542	0.9996	0	0	288	299	13217617			-45	0	FALSE	sp|Q01844-3|EWS_HUMAN	Q01844-3	EWS_HUMAN	EWSR1	Isoform 3 of RNA-binding protein EWS		sp|Q01844-4|EWS_HUMAN, sp|Q01844-5|EWS_HUMAN, sp|Q01844-6|EWS_HUMAN, sp|Q01844|EWS_HUMAN
HepG2_480_S1.05759.05759.3	G:\03_DB_optimal\04Proteomics\724\Human\1\interact-HepG2_480_S1.pep.xml	VITDKEKAEKLK		CSRYIYTL.VITDKEKAEKLK.QSIPPGIA	L	Q	12	3	691.259	1400.82	1400.82	467.948	467.948	1400.82	467.949	-0.0009	0.9935	-0.5192	0.000520581	25.575	16.692	0.9998	0	0	46	57	19345510			-65	0	TRUE	sp|P63173|RL38_HUMAN	P63173	RL38_HUMAN	RPL38	60S ribosomal protein L38
HepG2_480_S1.05765.05765.4	G:\03_DB_optimal\04Proteomics\724\Human\1\interact-HepG2_480_S1.pep.xml	ANAEKTSGSNVKIVKVKKE		DAIKTEFK.ANAEKTSGSNVKIVKVKKE.	K	-	19	4	691.573	2029.15	2029.15	508.294	508.295	2029.15	508.296	-0.002	0.7816	-0.638	0.00509974	23.319	0	1	0	0	33	51	3.73374e+06			-65	0	TRUE	sp|P56381|ATP5E_HUMAN	P56381	ATP5E_HUMAN	ATP5F1E	ATP synthase subunit epsilon, mitochondrial
HepG2_480_S1.05780.05780.4	G:\03_DB_optimal\04Proteomics\724\Human\1\interact-HepG2_480_S1.pep.xml	GNNPAKNRDASTLQSQKAEGTGDAK		GKADAGKD.GNNPAKNRDASTLQSQKAEGTGDAK.	D	-	25	4	692.36	2557.25	2557.24	640.319	640.318	2557.25	640.319	-0.0036	0.6593	-0.5963	0.00200801	17.617	12.852	0.9982	0	0	66	90	3565925			-65	0	TRUE	sp|O00479|HMGN4_HUMAN	O00479	HMGN4_HUMAN	HMGN4	High mobility group nucleosome-binding domain-containing protein 4
HepG2_480_S1.05784.05784.2	G:\03_DB_optimal\04Proteomics\724\Human\1\interact-HepG2_480_S1.pep.xml	GPGGGPGGSHMGGN		QCKAPKPD.GPGGGPGGSHMGGN.YGDDRRGG	D	Y	14	2	692.7	1137.46	1137.46	569.738	569.738	1137.46	569.738	0.0002	0.9767	-0.6234	2.076e-11	47.488	17.41	1	0	0	453	466	25082458			-45	0	FALSE	sp|P35637-2|FUS_HUMAN	P35637-2	FUS_HUMAN	FUS	Isoform Short of RNA-binding protein FUS		sp|P35637|FUS_HUMAN
HepG2_480_S1.05850.05850.3	G:\03_DB_optimal\04Proteomics\724\Human\1\interact-HepG2_480_S1.pep.xml	ESVGKGAVHDVKD		GKDAVEDL.ESVGKGAVHDVKD.VIDSVI	L	V	13	3	696.576	1339.67	1339.67	447.565	447.565	1339.67	447.565	-0.0004	0.9855	-0.7281	4.18202e-07	28.037	14.457	0.9999	0	0	92	104	28103316			-65	0	TRUE	sp|P81605|DCD_HUMAN	P81605	DCD_HUMAN	DCD	Dermcidin
HepG2_480_S1.05852.05852.3	G:\03_DB_optimal\04Proteomics\724\Human\1\interact-HepG2_480_S1.pep.xml	KRRRPPQPIQQP		PKPIPGTL.KRRRPPQPIQQP.QRQRPRES	L	Q	12	3	696.667	1499.88	1499.88	500.967	500.967	1499.88	500.967	-0.0014	0.9443	-0.6911	2.12199	10.45	0	0.9934	0	0	420	431	112476664			-65	0	FALSE	sp|O14672-2|ADA10_HUMAN	O14672-2	ADA10_HUMAN	ADAM10	Isoform 2 of Disintegrin and metalloproteinase domain-containing protein 10		sp|O14672|ADA10_HUMAN
HepG2_480_S1.05868.05868.3	G:\03_DB_optimal\04Proteomics\724\Human\1\interact-HepG2_480_S1.pep.xml	AQHPGLSSGPEKERQNEG		ARSEGISM.AQHPGLSSGPEKERQNEG.	M	-	18	3	697.503	1919.91	1919.9	640.978	640.976	1919.91	640.977	-0.0034	0.9908	-0.6083	4.09529e-08	29.693	11.227	0.9999	0	0	138	155	11088993			-65	0	FALSE	sp|Q6IN84-2|MRM1_HUMAN	Q6IN84-2	MRM1_HUMAN	MRM1	Isoform 2 of rRNA methyltransferase 1, mitochondrial		sp|Q6IN84|MRM1_HUMAN
HepG2_480_S1.05905.05905.4	G:\03_DB_optimal\04Proteomics\724\Human\1\interact-HepG2_480_S1.pep.xml	AKKPVMKGAKSGKGAVTSEALKD		GRIIARDY.AKKPVMKGAKSGKGAVTSEALKD.PDVCTDPV	Y	P	23	4	699.656	2300.29	2300.28	576.079	576.078	2300.29	576.079	-0.0039	0.9907	-0.6797	0	66.91	19.289	1	0	0	36	58	221508736			-65	0	TRUE	sp|Q6P161|RM54_HUMAN	Q6P161	RM54_HUMAN	MRPL54	39S ribosomal protein L54, mitochondrial
HepG2_480_S1.05943.05943.3	G:\03_DB_optimal\04Proteomics\724\Human\1\interact-HepG2_480_S1.pep.xml	PGGSGGSGGYGGRSRY		PYGGGNYG.PGGSGGSGGYGGRSRY.	G	-	16	3	701.884	1470.66	1470.66	491.226	491.226	1470.66	491.227	-0.0024	0.9829	-0.6387	0.00971977	22.371	14.292	0.9992	0	0	326	341	148691616			-65	0	FALSE	sp|P22626-2|ROA2_HUMAN	P22626-2	ROA2_HUMAN	HNRNPA2B1	Isoform A2 of Heterogeneous nuclear ribonucleoproteins A2/B1		sp|P22626|ROA2_HUMAN
HepG2_480_S1.05967.05967.2	G:\03_DB_optimal\04Proteomics\724\Human\1\interact-HepG2_480_S1.pep.xml	ESENKIPATQKS		TQAGVEEL.ESENKIPATQKS.	L	-	12	2	703.246	1330.67	1330.67	666.343	666.345	1330.67	666.344	0.0022	0.9928	-0.6698	7.19325e-09	39.434	17.472	1	0	0	65	76	26163036			-45	0	TRUE	sp|O75506|HSBP1_HUMAN	O75506	HSBP1_HUMAN	HSBP1	Heat shock factor-binding protein 1
HepG2_480_S1.05999.05999.2	G:\03_DB_optimal\04Proteomics\724\Human\1\interact-HepG2_480_S1.pep.xml	TARPGPRAV		CIMAPEVS.TARPGPRAV.IDYSKADA	S	I	9	2	705.096	923.527	923.529	462.771	462.772	923.53	462.772	-0.0006	0.9625	-0.596	2.2543	14.607	13.273	0.9642	0	0	113	121	26993590			-65	0	FALSE	sp|Q9BXM7-2|PINK1_HUMAN	Q9BXM7-2	PINK1_HUMAN	PINK1	Isoform 2 of Serine/threonine-protein kinase PINK1, mitochondrial		sp|Q9BXM7|PINK1_HUMAN
HepG2_480_S1.06030.06030.2	G:\03_DB_optimal\04Proteomics\724\Human\1\interact-HepG2_480_S1.pep.xml	KMAPPPKEVEE	KM[147]APPPKEVEE	GKNQGDPK.KMAPPPKEVEE.DSEDEEMS	K	D	11	2	706.859	1269.63	1269.63	635.824	635.822	1269.63	635.821	0.0023	0.867	-0.4623	0.172171	15.115	12.136	0.9597	0	0	16	26	3.10098e+06	2M(15.9949)		-45	0	TRUE	sp|P19338|NUCL_HUMAN	P19338	NUCL_HUMAN	NCL	Nucleolin
HepG2_480_S1.06035.06035.3	G:\03_DB_optimal\04Proteomics\724\Human\1\interact-HepG2_480_S1.pep.xml	IIKTLSKEEETKK		RIQAKKEE.IIKTLSKEEETKK.	E	-	13	3	707.255	1545.9	1545.9	516.306	516.306	1545.9	516.307	-0.0008	0.8737	-0.5958	19.9908	12.312	0	0.9569	0	0	184	196	0			-65	0	TRUE	sp|P84098|RL19_HUMAN	P84098	RL19_HUMAN	RPL19	60S ribosomal protein L19
HepG2_480_S1.06036.06036.3	G:\03_DB_optimal\04Proteomics\724\Human\1\interact-HepG2_480_S1.pep.xml	SKLKKERPDF		FYSVNVDY.SKLKKERPDF.	Y	-	10	3	707.309	1246.7	1246.7	416.575	416.575	1246.7	416.575	0.0001	0.9768	-0.566	0.00801019	22.186	16.305	0.99	0	0	72	81	5460201			-65	0	TRUE	sp|O00483|NDUA4_HUMAN	O00483	NDUA4_HUMAN	NDUFA4	Cytochrome c oxidase subunit NDUFA4
HepG2_480_S1.06038.06038.4	G:\03_DB_optimal\04Proteomics\724\Human\1\interact-HepG2_480_S1.pep.xml	QKQKKRKAQPQDSRGGSKKYKEFKF	Q[111]KQKKRKAQPQDSRGGSKKYKEFKF	MVAEHAAK.QKQKKRKAQPQDSRGGSKKYKEFKF.	K	-	25	4	707.415	3007.64	3007.64	752.918	752.918	3007.65	752.919	-0.0053	0.6262	-0.3937	0.923634	10.638	0	0.9971	0	0	871	895	0	1Q(-17.0265)		-65	0	TRUE	sp|Q13435|SF3B2_HUMAN	Q13435	SF3B2_HUMAN	SF3B2	Splicing factor 3B subunit 2
HepG2_480_S1.06058.06058.2	G:\03_DB_optimal\04Proteomics\724\Human\1\interact-HepG2_480_S1.pep.xml	RNVSTGDVN		HEEEMKDL.RNVSTGDVN.VEMNAAPG	L	V	9	2	708.582	961.45	961.451	481.732	481.733	960.462	481.238	0.9884	0.9453	-0.6743	1.57143	13.924	13.048	0.9139	0	0	295	303	0			-45	0	TRUE	sp|P13645|K1C10_HUMAN	P13645	K1C10_HUMAN	KRT10	Keratin, type I cytoskeletal 10
HepG2_480_S1.06061.06061.2	G:\03_DB_optimal\04Proteomics\724\Human\1\interact-HepG2_480_S1.pep.xml	YGSTVSKRV		QMDSSATA.YGSTVSKRV.AWHYDEEK	A	A	9	2	708.743	995.545	995.546	498.78	498.78	995.54	498.777	0.0061	0.9391	-0.6628	0.230409	14.05	0	0.9934	0	0	1157	1165	0			-45	0	TRUE	sp|P04114|APOB_HUMAN	P04114	APOB_HUMAN	APOB	Apolipoprotein B-100
HepG2_480_S1.06083.06083.3	G:\03_DB_optimal\04Proteomics\724\Human\1\interact-HepG2_480_S1.pep.xml	GENGVQKDVSQRS		TEERRIHY.GENGVQKDVSQRS.IYSQTEKI	Y	I	13	3	710.049	1403.66	1403.66	468.895	468.894	1402.68	468.567	0.9801	0.8143	-0.6449	0.00822608	19.735	13.073	0.9468	0	0	301	313	0			-65	0	FALSE	sp|P04279-2|SEMG1_HUMAN	P04279-2	SEMG1_HUMAN	SEMG1	Isoform 2 of Semenogelin-1		sp|P04279|SEMG1_HUMAN
HepG2_480_S1.06126.06126.3	G:\03_DB_optimal\04Proteomics\724\Human\1\interact-HepG2_480_S1.pep.xml	SSGAASGTGRGRPRGGGPGPGD	n[43]SSGAASGTGRGRPRGGGPGPGD	.SSGAASGTGRGRPRGGGPGPGD.PPPSETHK	M	P	22	3	712.576	1951.92	1951.92	651.647	651.647	1951.92	651.648	-0.0014	0.7841	-0.6768	0.000614811	24.758	16.616	0.9987	0	0	2	23	9725494	N-term(42.0106)		-65	0	TRUE	sp|P10301|RRAS_HUMAN	P10301	RRAS_HUMAN	RRAS	Ras-related protein R-Ras
HepG2_480_S1.06135.06135.3	G:\03_DB_optimal\04Proteomics\724\Human\1\interact-HepG2_480_S1.pep.xml	AVAKADKLAEEHSS		YMVGPIEE.AVAKADKLAEEHSS.	E	-	14	3	713.05	1454.74	1454.74	485.92	485.919	1454.74	485.919	-0.0003	0.9865	-0.6372	1.72804e-07	30.207	12.928	0.9999	0	0	516	529	10087199			-65	0	TRUE	sp|P06576|ATPB_HUMAN	P06576	ATPB_HUMAN	ATP5F1B	ATP synthase subunit beta, mitochondrial
HepG2_480_S1.06139.06139.3	G:\03_DB_optimal\04Proteomics\724\Human\1\interact-HepG2_480_S1.pep.xml	VLQKHLRKL		VQNVADVS.VLQKHLRKL.VPIIIEDG	S	V	9	3	713.262	1133.74	1133.74	378.92	378.92	1133.74	378.921	-0.0001	0.8763	-0.6682	1.68752	10.591	0	0.9643	0	0	29	37	2.72997e+06			-65	0	TRUE	sp|Q14204|DYHC1_HUMAN	Q14204	DYHC1_HUMAN	DYNC1H1	Cytoplasmic dynein 1 heavy chain 1
HepG2_480_S1.06149.06149.3	G:\03_DB_optimal\04Proteomics\724\Human\1\interact-HepG2_480_S1.pep.xml	HLNGHIKQV		GKGFSRPD.HLNGHIKQV.HTSERPHK	D	H	9	3	713.927	1044.59	1044.59	349.203	349.204	1044.58	349.202	0.0076	0.9277	-0.5548	0.00294739	22.715	16.426	0.9675	0	0	427	435	18262180			-45	0	FALSE	sp|Q9HBE1-3|PATZ1_HUMAN	Q9HBE1-3	PATZ1_HUMAN	PATZ1	Isoform 3 of POZ-, AT hook-, and zinc finger-containing protein 1		sp|Q9HBE1-2|PATZ1_HUMAN, sp|Q9HBE1-4|PATZ1_HUMAN, sp|Q9HBE1|PATZ1_HUMAN
HepG2_480_S1.06150.06150.5	G:\03_DB_optimal\04Proteomics\724\Human\1\interact-HepG2_480_S1.pep.xml	LIAARRTGRLRGTKTVQEKEN		APAGRKVG.LIAARRTGRLRGTKTVQEKEN.	G	-	21	5	713.978	2396.38	2396.39	480.284	480.285	2396.37	480.282	0.0148	0.6478	-0.6936	0.0720603	16.422	13.402	0.9762	0	0	237	257	0			-45	0	TRUE	sp|P62917|RL8_HUMAN	P62917	RL8_HUMAN	RPL8	60S ribosomal protein L8
HepG2_480_S1.06151.06151.3	G:\03_DB_optimal\04Proteomics\724\Human\1\interact-HepG2_480_S1.pep.xml	SESSSKSSQPLASKQEKD	n[43]SESSSKSSQPLASKQEKD	.SESSSKSSQPLASKQEKD.GTEKRGRG	M	G	18	3	714.032	1963.94	1963.95	655.655	655.656	1963.93	655.652	0.0119	0.9583	-0.7273	1.69292e-08	36.048	16.493	1	0	0	2	19	15895746	N-term(42.0106)		-45	0	FALSE	sp|P17096-2|HMGA1_HUMAN	P17096-2	HMGA1_HUMAN	HMGA1	Isoform HMG-Y of High mobility group protein HMG-I/HMG-Y		sp|P17096-3|HMGA1_HUMAN, sp|P17096|HMGA1_HUMAN
HepG2_480_S1.06197.06197.3	G:\03_DB_optimal\04Proteomics\724\Human\1\interact-HepG2_480_S1.pep.xml	PRKIEEIKD		.PRKIEEIKD.FIITARRK	M	F	9	3	716.727	1126.64	1126.64	376.554	376.554	1126.63	376.552	0.0056	0.9405	-0.6345	0.0895658	20.039	20.039	0.946	0	0	2	10	12119725			-45	0	TRUE	sp|P63173|RL38_HUMAN	P63173	RL38_HUMAN	RPL38	60S ribosomal protein L38
HepG2_480_S1.06198.06198.3	G:\03_DB_optimal\04Proteomics\724\Human\1\interact-HepG2_480_S1.pep.xml	YVKDRVEKV		KQIICDPS.YVKDRVEKV.GQVIRVIC	S	G	9	3	716.778	1134.65	1134.65	379.223	379.223	1134.64	379.221	0.0068	0.8939	-0.7219	1.41092	11.142	0	0.9834	0	0	286	294	4728729			-45	0	FALSE	sp|P50395|GDIB_HUMAN	P50395	GDIB_HUMAN	GDI2	Rab GDP dissociation inhibitor beta		sp|P50395-2|GDIB_HUMAN
HepG2_480_S1.06219.06219.3	G:\03_DB_optimal\04Proteomics\724\Human\1\interact-HepG2_480_S1.pep.xml	KGYSPTHREEEY		SSSEKKER.KGYSPTHREEEY.GKNHHNSS	R	G	12	3	718.055	1494.68	1494.68	499.233	499.233	1494.67	499.232	0.0039	0.934	-0.6734	2.88997e-07	22.868	12.567	0.9999	0	0	162	173	8.0098e+06			-65	0	TRUE	sp|P20930|FILA_HUMAN	P20930	FILA_HUMAN	FLG	Filaggrin
HepG2_480_S1.06220.06220.4	G:\03_DB_optimal\04Proteomics\724\Human\1\interact-HepG2_480_S1.pep.xml	KENAGEDPGLARQAPKPRKQ		CHEASAAQ.KENAGEDPGLARQAPKPRKQ.RSSIIEKG	Q	R	20	4	718.106	2189.17	2189.17	548.3	548.3	2189.17	548.299	0.0029	0.8802	-0.4691	0.0461437	15.617	0	0.9997	0	0	42	61	4696869			-65	0	FALSE	sp|P81605|DCD_HUMAN	P81605	DCD_HUMAN	DCD	Dermcidin		sp|P81605-2|DCD_HUMAN
HepG2_480_S1.06246.06246.5	G:\03_DB_optimal\04Proteomics\724\Human\1\interact-HepG2_480_S1.pep.xml	PKRAKALKGKEPPKKVFVG		KIDGKIID.PKRAKALKGKEPPKKVFVG.GISPDTSE	D	G	19	5	719.596	2077.3	2077.3	416.466	416.467	2077.29	416.465	0.0105	0.7558	-0.3519	0.000137151	20.207	0	0.9995	0	0	101	119	13931561			-45	0	FALSE	sp|O14979-2|HNRDL_HUMAN	O14979-2	HNRDL_HUMAN	HNRNPDL	Isoform 2 of Heterogeneous nuclear ribonucleoprotein D-like		sp|O14979-3|HNRDL_HUMAN, sp|O14979|HNRDL_HUMAN
HepG2_480_S1.06262.06262.3	G:\03_DB_optimal\04Proteomics\724\Human\1\interact-HepG2_480_S1.pep.xml	KETGKPKGDATVSYED		PMIHIYID.KETGKPKGDATVSYED.PPTAKAAV	D	P	16	3	720.587	1723.83	1723.83	575.617	575.616	1723.83	575.616	-0.0001	0.9305	-0.6138	2.66121e-06	30.163	15.372	0.9998	0	0	403	418	20306894			-65	0	FALSE	sp|Q01844-3|EWS_HUMAN	Q01844-3	EWS_HUMAN	EWSR1	Isoform 3 of RNA-binding protein EWS		sp|Q01844-2|EWS_HUMAN, sp|Q01844-5|EWS_HUMAN, sp|Q01844-6|EWS_HUMAN, sp|Q01844|EWS_HUMAN
HepG2_480_S1.06265.06265.2	G:\03_DB_optimal\04Proteomics\724\Human\1\interact-HepG2_480_S1.pep.xml	AVTAMKSRP		VAAIIIGL.AVTAMKSRP.	L	-	9	2	720.745	959.523	959.521	480.769	480.768	959.522	480.768	-0.001	0.9914	-0.674	0.052217	19.042	15.352	0.9833	0	0	98	106	8984216			-65	0	TRUE	sp|Q9BW72|HIG2A_HUMAN	Q9BW72	HIG2A_HUMAN	HIGD2A	HIG1 domain family member 2A, mitochondrial
HepG2_480_S1.06273.06273.4	G:\03_DB_optimal\04Proteomics\724\Human\1\interact-HepG2_480_S1.pep.xml	KTKKKRGSYRGGSISVQVNS		KGKSFRHE.KTKKKRGSYRGGSISVQVNS.IKFDSE	E	I	20	4	721.16	2179.22	2179.22	545.813	545.812	2179.22	545.812	0.0004	0.6943	-0.4668	1.43301	12.875	0	0.9753	0	0	684	703	0			-65	0	FALSE	sp|Q14978-2|NOLC1_HUMAN	Q14978-2	NOLC1_HUMAN	NOLC1	Isoform Beta of Nucleolar and coiled-body phosphoprotein 1		sp|Q14978-3|NOLC1_HUMAN, sp|Q14978|NOLC1_HUMAN
HepG2_480_S1.06274.06274.5	G:\03_DB_optimal\04Proteomics\724\Human\1\interact-HepG2_480_S1.pep.xml	IQREQQQREQAKQEYQAQKAAKASA		WHIDIVQL.IQREQQQREQAKQEYQAQKAAKASA.	L	-	25	5	721.211	2915.5	2915.5	584.107	584.108	2915.5	584.106	0.0053	0.7679	-0.5483	0.000918936	18.26	0	0.9999	0	0	404	428	2.16585e+06			-65	0	FALSE	sp|Q92552-2|RT27_HUMAN	Q92552-2	RT27_HUMAN	MRPS27	Isoform 2 of 28S ribosomal protein S27, mitochondrial		sp|Q92552|RT27_HUMAN
HepG2_480_S1.06285.06285.3	G:\03_DB_optimal\04Proteomics\724\Human\1\interact-HepG2_480_S1.pep.xml	RSIAKEGFEK		TTTATVIA.RSIAKEGFEK.ISKGANPV	A	I	10	3	721.923	1163.64	1163.64	388.886	388.886	1163.63	388.884	0.0067	0.9661	-0.7328	6.28491e-07	30.266	16.541	0.9987	0	0	121	130	14978074			-45	0	FALSE	sp|P10809|CH60_HUMAN	P10809	CH60_HUMAN	HSPD1	60 kDa heat shock protein, mitochondrial		sp|P10809-2|CH60_HUMAN
HepG2_480_S1.06287.06287.2	G:\03_DB_optimal\04Proteomics\724\Human\1\interact-HepG2_480_S1.pep.xml	VSEKGTVQQADE		RKFIDGIY.VSEKGTVQQADE.	Y	-	12	2	722.029	1289.62	1289.62	645.816	645.816	1289.61	645.812	0.007	0.9716	-0.7043	4.01748e-05	28.989	17.187	0.9984	0	0	181	192	0			-45	0	TRUE	sp|P32969|RL9_HUMAN	P32969	RL9_HUMAN	RPL9P9	60S ribosomal protein L9
HepG2_480_S1.06289.06289.2	G:\03_DB_optimal\04Proteomics\724\Human\1\interact-HepG2_480_S1.pep.xml	EDIAQKSKAEAES		IAEVKAQY.EDIAQKSKAEAES.LYQSKYEE	Y	L	13	2	722.135	1404.68	1404.68	703.347	703.347	1404.67	703.344	0.0062	0.9848	-0.624	9.76013e-09	42.26	17.872	1	0	0	359	371	20814188			-45	0	TRUE	sp|P04264|K2C1_HUMAN	P04264	K2C1_HUMAN	KRT1	Keratin, type II cytoskeletal 1
HepG2_480_S1.06299.06299.5	G:\03_DB_optimal\04Proteomics\724\Human\1\interact-HepG2_480_S1.pep.xml	QKENAGEDPGLARQAPKPRKQ		PCHEASAA.QKENAGEDPGLARQAPKPRKQ.RSSIIEKG	A	R	21	5	722.653	2317.23	2317.24	464.454	464.454	2317.22	464.452	0.0112	0.7543	-0.4813	0.365385	12.249	0	0.9962	0	0	41	61	5077128			-45	0	FALSE	sp|P81605|DCD_HUMAN	P81605	DCD_HUMAN	DCD	Dermcidin		sp|P81605-2|DCD_HUMAN
HepG2_480_S1.06307.06307.2	G:\03_DB_optimal\04Proteomics\724\Human\1\interact-HepG2_480_S1.pep.xml	AGVETTTPSK		KADSSPVK.AGVETTTPSK.QSNNKYAA	K	Q	10	2	723.255	989.502	989.502	495.758	495.758	989.503	495.759	-0.0008	0.9831	-0.6169	0.000201786	23.95	13.672	0.9994	0	0	51	60	12616199			-65	0	FALSE	sp|P0DOY2|IGLC2_HUMAN	P0DOY2	IGLC2_HUMAN	IGLC2	Immunoglobulin lambda constant 2	IGLC3	sp|P0DOY3|IGLC3_HUMAN
HepG2_480_S1.06308.06308.2	G:\03_DB_optimal\04Proteomics\724\Human\1\interact-HepG2_480_S1.pep.xml	VAPGKDLTK		GDVNVEIN.VAPGKDLTK.TINDMRQE	N	T	9	2	723.306	927.538	927.538	464.776	464.776	927.539	464.777	-0.0004	0.9897	-0.7249	0.0494348	15.486	11.779	0.991	0	0	313	321	5675476			-65	0	TRUE	sp|P35527|K1C9_HUMAN	P35527	K1C9_HUMAN	KRT9	Keratin, type I cytoskeletal 9
HepG2_480_S1.06331.06331.2	G:\03_DB_optimal\04Proteomics\724\Human\1\interact-HepG2_480_S1.pep.xml	SMPEQAHKV		IEKKIRTS.SMPEQAHKV.CVKEIKRI	S	C	9	2	724.665	1025.5	1025.5	513.758	513.758	1025.5	513.755	0.0056	0.9917	-0.6717	0.23125	15.697	0	0.9978	0	0	281	289	12168641			-45	0	FALSE	sp|Q86WA8|LONP2_HUMAN	Q86WA8	LONP2_HUMAN	LONP2	Lon protease homolog 2, peroxisomal		sp|Q86WA8-2|LONP2_HUMAN
HepG2_480_S1.06332.06332.2	G:\03_DB_optimal\04Proteomics\724\Human\1\interact-HepG2_480_S1.pep.xml	AVDSRTGKLT		GNNPADIL.AVDSRTGKLT.LKNKVTKE	L	L	10	2	724.72	1046.58	1046.58	524.295	524.296	1046.57	524.293	0.0059	0.9326	-0.7194	2.23092	18.626	17.276	0.9528	0	0	434	443	10831329			-45	0	TRUE	sp|Q02413|DSG1_HUMAN	Q02413	DSG1_HUMAN	DSG1	Desmoglein-1
HepG2_480_S1.06355.06355.3	G:\03_DB_optimal\04Proteomics\724\Human\1\interact-HepG2_480_S1.pep.xml	GPGGSGGSGGYGGRSRY		GPYGGGNY.GPGGSGGSGGYGGRSRY.	Y	-	17	3	726.05	1527.68	1527.68	510.233	510.234	1527.68	510.234	-0.0015	0.9842	-0.7321	0.000404629	24.207	16.537	0.9978	0	0	325	341	54984408			-65	0	FALSE	sp|P22626-2|ROA2_HUMAN	P22626-2	ROA2_HUMAN	HNRNPA2B1	Isoform A2 of Heterogeneous nuclear ribonucleoproteins A2/B1		sp|P22626|ROA2_HUMAN
HepG2_480_S1.06364.06364.2	G:\03_DB_optimal\04Proteomics\724\Human\1\interact-HepG2_480_S1.pep.xml	TEDELQDK		FQSEEQQQ.TEDELQDK.IHPFAQTQ	Q	I	8	2	726.522	976.433	976.435	489.224	489.225	976.435	489.225	-0.0001	0.967	-0.6979	0.000265821	18.619	12.863	0.9954	0	0	56	63	4435420			-65	0	TRUE	sp|P02666|CASB_BOVIN	P02666	CASB_BOVIN	CSN2	Beta-casein
HepG2_480_S1.06375.06375.2	G:\03_DB_optimal\04Proteomics\724\Human\1\interact-HepG2_480_S1.pep.xml	ATAASSSSLEKS		AIDFEQEM.ATAASSSSLEKS.YEIPDGQV	M	Y	12	2	727.241	1137.56	1137.56	569.785	569.786	1137.55	569.783	0.0053	0.9931	-0.6798	0.000784319	28.336	19.374	0.9995	0	0	228	239	39204952			-45	0	FALSE	sp|P60709|ACTB_HUMAN	P60709	ACTB_HUMAN	ACTB	Actin, cytoplasmic 1	ACTA1, ACTA2, ACTC1, ACTG1, ACTG2, POTEE	sp|P62736|ACTA_HUMAN, sp|P63261|ACTG_HUMAN, sp|P63267-2|ACTH_HUMAN, sp|P63267|ACTH_HUMAN, sp|P68032|ACTC_HUMAN, sp|P68133|ACTS_HUMAN, sp|Q6S8J3|POTEE_HUMAN
HepG2_480_S1.06382.06382.6	G:\03_DB_optimal\04Proteomics\724\Human\1\interact-HepG2_480_S1.pep.xml	RGGFGPGKMDSRGEHRQDRRERPY		RGGRGGGD.RGGFGPGKMDSRGEHRQDRRERPY.	D	-	24	6	727.607	2843.4	2843.4	474.907	474.907	2843.39	474.905	0.0141	0.7242	-0.6032	0.130401	13.077	0	0.9991	0	0	502	525	5721232			-45	0	FALSE	sp|P35637-2|FUS_HUMAN	P35637-2	FUS_HUMAN	FUS	Isoform Short of RNA-binding protein FUS		sp|P35637|FUS_HUMAN
HepG2_480_S1.06399.06399.3	G:\03_DB_optimal\04Proteomics\724\Human\1\interact-HepG2_480_S1.pep.xml	VTKAAGTKKQFQKF		TVRFNVIK.VTKAAGTKKQFQKF.	K	-	14	3	728.627	1580.9	1580.9	527.975	527.975	1580.9	527.975	-0.0008	0.9734	-0.4742	2.26113e-06	29.448	14.7	0.9998	0	0	145	158	12258228			-65	0	TRUE	sp|P62280|RS11_HUMAN	P62280	RS11_HUMAN	RPS11	40S ribosomal protein S11
HepG2_480_S1.06404.06404.4	G:\03_DB_optimal\04Proteomics\724\Human\1\interact-HepG2_480_S1.pep.xml	MQRRDDPAARMSRSSGRSGSMD	n[43]MQRRDDPAARM[147]SRSSGRSGSMD	.MQRRDDPAARMSRSSGRSGSMD.PSGAHPSV	-	P	22	4	728.893	2511.11	2511.11	628.785	628.784	2511.11	628.785	-0.0048	0.9423	-0.4659	1.6356	14.984	13.789	0.9948	0	0	1	22	91878632	11M(15.9949),N-term(42.0106)		-65	0	FALSE	sp|Q07666-2|KHDR1_HUMAN	Q07666-2	KHDR1_HUMAN	KHDRBS1	Isoform 2 of KH domain-containing, RNA-binding, signal transduction-associated protein 1		sp|Q07666-3|KHDR1_HUMAN, sp|Q07666|KHDR1_HUMAN
HepG2_480_S1.06411.06411.4	G:\03_DB_optimal\04Proteomics\724\Human\1\interact-HepG2_480_S1.pep.xml	QGAHHAAGQAGKELQNAHNG	Q[111]GAHHAAGQAGKELQNAHNG	GKEVEKIG.QGAHHAAGQAGKELQNAHNG.VNQASKEA	G	V	20	4	729.26	1977.92	1977.91	495.486	495.486	1977.92	495.486	-0.0009	0.9418	-0.1982	4.68e-12	35.73	13.557	1	0	0	514	533	8.03068e+06	1Q(-17.0265)		-65	0	FALSE	sp|Q6UWP8|SBSN_HUMAN	Q6UWP8	SBSN_HUMAN	SBSN	Suprabasin		sp|Q6UWP8-2|SBSN_HUMAN
HepG2_480_S1.06423.06423.2	G:\03_DB_optimal\04Proteomics\724\Human\1\interact-HepG2_480_S1.pep.xml	RVPPPPHGA		IPHPIQRL.RVPPPPHGA.RRARSVAS	L	R	9	2	730.031	926.514	926.511	464.264	464.263	926.509	464.262	0.0026	0.7589	-0.5652	0.000188957	23.393	17.524	0.9899	0	0	251	259	9421863			-45	0	FALSE	sp|P37088-2|SCNNA_HUMAN	P37088-2	SCNNA_HUMAN	SCNN1A	Isoform 2 of Amiloride-sensitive sodium channel subunit alpha		sp|P37088-3|SCNNA_HUMAN, sp|P37088-4|SCNNA_HUMAN, sp|P37088-5|SCNNA_HUMAN, sp|P37088-6|SCNNA_HUMAN, sp|P37088|SCNNA_HUMAN
HepG2_480_S1.06459.06459.4	G:\03_DB_optimal\04Proteomics\724\Human\1\interact-HepG2_480_S1.pep.xml	FREGTTPKPKRAAVAASSSS		VYRRFRHG.FREGTTPKPKRAAVAASSSS.	G	-	20	4	732.029	2047.08	2047.08	512.778	512.778	2047.08	512.778	0.0003	0.5297	-0.5832	0.0383628	15.099	13.233	0.8842	0	0	78	97	6.60669e+06			-65	0	TRUE	sp|P61927|RL37_HUMAN	P61927	RL37_HUMAN	RPL37	60S ribosomal protein L37
HepG2_480_S1.06464.06464.3	G:\03_DB_optimal\04Proteomics\724\Human\1\interact-HepG2_480_S1.pep.xml	RLQALKTMKQH		YSHPPIIE.RLQALKTMKQH.	E	-	11	3	732.287	1352.77	1352.77	451.931	451.93	1352.77	451.931	-0.0023	0.9371	-0.6641	1.3625e-05	22.268	12.17	0.9998	0	0	465	475	6.79731e+06			-65	0	TRUE	sp|O75844|FACE1_HUMAN	O75844	FACE1_HUMAN	ZMPSTE24	CAAX prenyl protease 1 homolog
HepG2_480_S1.06468.06468.2	G:\03_DB_optimal\04Proteomics\724\Human\1\interact-HepG2_480_S1.pep.xml	SMLGSPHKV	SM[147]LGSPHKV	GDSCQDVL.SMLGSPHKV.FYKSEDKM	L	F	9	2	732.619	970.493	970.491	486.254	486.253	970.49	486.252	0.0003	0.9678	-0.5844	0.00408662	19.267	12.585	0.9921	0	0	250	258	22028678	2M(15.9949)		-45	0	TRUE	sp|Q9BSU1|PHAF1_HUMAN	Q9BSU1	PHAF1_HUMAN	PHAF1	Phagosome assembly factor 1
HepG2_480_S1.06487.06487.3	G:\03_DB_optimal\04Proteomics\724\Human\1\interact-HepG2_480_S1.pep.xml	GLKDKIHHV		FFTTFSVS.GLKDKIHHV.DSIHQIFS	S	D	9	3	733.562	1045.61	1045.6	349.543	349.542	1045.6	349.542	0.0009	0.8858	-0.6594	0.877988	14.604	12.019	0.9317	0	0	447	455	8040559			-45	0	FALSE	sp|Q9NXN4-2|GDAP2_HUMAN	Q9NXN4-2	GDAP2_HUMAN	GDAP2	Isoform 2 of Ganglioside-induced differentiation-associated protein 2		sp|Q9NXN4|GDAP2_HUMAN
HepG2_480_S1.06528.06528.4	G:\03_DB_optimal\04Proteomics\724\Human\1\interact-HepG2_480_S1.pep.xml	FKLRSKKTPAVKAT		SIAIIVIY.FKLRSKKTPAVKAT.	Y	-	14	4	735.94	1573.97	1573.97	394.499	394.5	1573.97	394.499	0.0028	0.9152	-0.7169	4.32318e-06	27.56	11.7	0.9997	0	0	45	58	18349706			-45	0	TRUE	sp|Q96IX5|ATPMK_HUMAN	Q96IX5	ATPMK_HUMAN	ATP5MK	ATP synthase membrane subunit K, mitochondrial
HepG2_480_S1.06550.06550.3	G:\03_DB_optimal\04Proteomics\724\Human\1\interact-HepG2_480_S1.pep.xml	RVTPKEWRNQ		EWNISPVG.RVTPKEWRNQ.	G	-	10	3	737.206	1312.7	1312.7	438.574	438.573	1312.7	438.574	-0.0017	0.9348	-0.6278	0.00525224	14.452	9.94	0.9883	0	0	71	80	7498841			-65	0	TRUE	sp|P24311|COX7B_HUMAN	P24311	COX7B_HUMAN	COX7B	Cytochrome c oxidase subunit 7B, mitochondrial
HepG2_480_S1.06562.06562.2	G:\03_DB_optimal\04Proteomics\724\Human\1\interact-HepG2_480_S1.pep.xml	ALKDSVQRA		PAYIPNGA.ALKDSVQRA.RDWIQDVE	A	R	9	2	737.957	986.555	986.555	494.285	494.285	986.551	494.283	0.0043	0.9658	-0.5959	0.355222	13.298	0	0.9896	0	0	1045	1053	0			-45	0	FALSE	sp|Q9UGL1-2|KDM5B_HUMAN	Q9UGL1-2	KDM5B_HUMAN	KDM5B	Isoform 2 of Lysine-specific demethylase 5B		sp|Q9UGL1|KDM5B_HUMAN
HepG2_480_S1.06565.06565.4	G:\03_DB_optimal\04Proteomics\724\Human\1\interact-HepG2_480_S1.pep.xml	PAAVTESKEGTEASASKGLEKKEK		YEESNPKD.PAAVTESKEGTEASASKGLEKKEK.	D	-	24	4	738.097	2474.29	2474.29	619.58	619.579	2474.29	619.579	0.0009	0.9807	-0.6756	0	72.402	16.162	1	0	0	403	426	153915760			-45	0	FALSE	sp|Q8TCT9-2|HM13_HUMAN	Q8TCT9-2	HM13_HUMAN	HM13	Isoform 2 of Minor histocompatibility antigen H13		sp|Q8TCT9-5|HM13_HUMAN, sp|Q8TCT9|HM13_HUMAN
HepG2_480_S1.06568.06568.2	G:\03_DB_optimal\04Proteomics\724\Human\1\interact-HepG2_480_S1.pep.xml	SGPGENRSMSGPDN		YGQESGGF.SGPGENRSMSGPDN.RGRGRGGF	F	R	14	2	738.255	1403.58	1403.58	702.795	702.795	1403.57	702.794	0.0015	0.8606	-0.7248	0.0530187	17.531	14.265	0.9747	0	0	286	299	0			-45	0	FALSE	sp|Q01844-3|EWS_HUMAN	Q01844-3	EWS_HUMAN	EWSR1	Isoform 3 of RNA-binding protein EWS		sp|Q01844-4|EWS_HUMAN, sp|Q01844-5|EWS_HUMAN, sp|Q01844-6|EWS_HUMAN, sp|Q01844|EWS_HUMAN
HepG2_480_S1.06569.06569.5	G:\03_DB_optimal\04Proteomics\724\Human\1\interact-HepG2_480_S1.pep.xml	GRVRTKTVKKAARVIIEK		.GRVRTKTVKKAARVIIEK.YYTRIGND	M	Y	18	5	738.306	2052.31	2052.3	411.469	411.468	2052.3	411.467	0.0031	0.7563	-0.6381	0.00677881	16.394	16.394	0.9793	0	0	2	19	9579670			-45	0	TRUE	sp|P08708|RS17_HUMAN	P08708	RS17_HUMAN	RPS17	40S ribosomal protein S17
HepG2_480_S1.06586.06586.2	G:\03_DB_optimal\04Proteomics\724\Human\1\interact-HepG2_480_S1.pep.xml	RLTKEVTAA		DAACRVIA.RLTKEVTAA.REAIATIK	A	R	9	2	739.297	987.57	987.57	494.793	494.793	987.571	494.793	-0.0009	0.9292	-0.6909	1.41644	15.217	13.471	0.9685	0	0	119	127	6171172			-65	0	TRUE	sp|Q9UMS4|PRP19_HUMAN	Q9UMS4	PRP19_HUMAN	PRPF19	Pre-mRNA-processing factor 19
HepG2_480_S1.06587.06587.5	G:\03_DB_optimal\04Proteomics\724\Human\1\interact-HepG2_480_S1.pep.xml	QKKDRVAQKKASFLRAQERAAES		NRPKMSIA.QKKDRVAQKKASFLRAQERAAES.	A	-	23	5	739.351	2644.45	2644.45	529.897	529.897	2644.45	529.898	-0.0036	0.8694	-0.5183	0.0125553	15.551	11.562	0.9993	0	0	275	297	13448045			-65	0	TRUE	sp|P46777|RL5_HUMAN	P46777	RL5_HUMAN	RPL5	60S ribosomal protein L5
HepG2_480_S1.06588.06588.2	G:\03_DB_optimal\04Proteomics\724\Human\1\interact-HepG2_480_S1.pep.xml	HQNSYKPY		GKVSRRGG.HQNSYKPY.	G	-	8	2	739.403	1035.48	1035.48	518.745	518.745	1035.48	518.746	-0.0014	0.829	-0.7045	1.14688	13.387	0	0.9738	0	0	329	336	3.98045e+06			-65	0	FALSE	sp|Q14103-2|HNRPD_HUMAN	Q14103-2	HNRPD_HUMAN	HNRNPD	Isoform 2 of Heterogeneous nuclear ribonucleoprotein D0		sp|Q14103-3|HNRPD_HUMAN, sp|Q14103-4|HNRPD_HUMAN, sp|Q14103|HNRPD_HUMAN
HepG2_480_S1.06601.06601.4	G:\03_DB_optimal\04Proteomics\724\Human\1\interact-HepG2_480_S1.pep.xml	GRGREEYEGPNKKPRF		GPGTPAGY.GRGREEYEGPNKKPRF.	Y	-	16	4	740.089	1918.97	1918.97	480.75	480.751	1918.98	480.751	-0.0012	0.9084	-0.7129	0.010336	18.398	0	0.9999	0	0	692	707	10359269			-65	0	TRUE	sp|P23246|SFPQ_HUMAN	P23246	SFPQ_HUMAN	SFPQ	Splicing factor, proline- and glutamine-rich
HepG2_480_S1.06617.06617.3	G:\03_DB_optimal\04Proteomics\724\Human\1\interact-HepG2_480_S1.pep.xml	KYTPPPHHI		RDKIIKEG.KYTPPPHHI.GKGEPRP	G	G	9	3	741.06	1088.58	1088.58	363.867	363.866	1088.58	363.866	-0.0007	0.967	-0.6927	0.000497906	20.935	13.823	0.9961	0	0	91	99	2586357500			-45	0	TRUE	sp|O43920|NDUS5_HUMAN	O43920	NDUS5_HUMAN	NDUFS5	NADH dehydrogenase [ubiquinone] iron-sulfur protein 5
HepG2_480_S1.06627.06627.2	G:\03_DB_optimal\04Proteomics\724\Human\1\interact-HepG2_480_S1.pep.xml	SGGGSYGSGGGGGGHGSY		GSGGSSYG.SGGGSYGSGGGGGGHGSY.GSGSSSGG	G	G	18	2	741.578	1456.56	1456.56	729.288	729.288	1456.56	729.287	0.0004	0.9659	-0.5785	2.25062e-05	27.127	13.394	0.9997	0	0	561	578	0			-45	0	TRUE	sp|P04264|K2C1_HUMAN	P04264	K2C1_HUMAN	KRT1	Keratin, type II cytoskeletal 1
HepG2_480_S1.06646.06646.3	G:\03_DB_optimal\04Proteomics\724\Human\1\interact-HepG2_480_S1.pep.xml	AREGNHKPIDY		ITIACFGL.AREGNHKPIDY.LNPPK	L	L	11	3	742.702	1298.63	1298.63	433.885	433.885	1298.64	433.886	-0.0028	0.8821	-0.6154	0.651145	15.854	13.532	0.9691	0	0	315	325	6.9269e+06			-65	0	FALSE	sp|P05089-2|ARGI1_HUMAN	P05089-2	ARGI1_HUMAN	ARG1	Isoform 2 of Arginase-1		sp|P05089-3|ARGI1_HUMAN, sp|P05089|ARGI1_HUMAN
HepG2_480_S1.06650.06650.5	G:\03_DB_optimal\04Proteomics\724\Human\1\interact-HepG2_480_S1.pep.xml	FGPGKMDSRGEHRQDRRERPY		RGGGDRGG.FGPGKMDSRGEHRQDRRERPY.	G	-	21	5	742.91	2573.24	2573.24	515.655	515.655	2573.24	515.656	-0.0019	0.8212	-0.607	0.00920551	18.781	13.29	0.9984	0	0	505	525	93679168			-65	0	FALSE	sp|P35637-2|FUS_HUMAN	P35637-2	FUS_HUMAN	FUS	Isoform Short of RNA-binding protein FUS		sp|P35637|FUS_HUMAN
HepG2_480_S1.06654.06654.2	G:\03_DB_optimal\04Proteomics\724\Human\1\interact-HepG2_480_S1.pep.xml	GSGGGSYGSGGGGGGHGSY		YGSGGSSY.GSGGGSYGSGGGGGGHGSY.GSGSSSGG	Y	G	19	2	743.243	1513.58	1513.58	757.798	757.796	1513.58	757.798	-0.0039	0.9623	-0.5615	3.5804e-08	37.238	25.314	0.9998	0	0	560	578	62654312			-45	0	TRUE	sp|P04264|K2C1_HUMAN	P04264	K2C1_HUMAN	KRT1	Keratin, type II cytoskeletal 1
HepG2_480_S1.06662.06662.2	G:\03_DB_optimal\04Proteomics\724\Human\1\interact-HepG2_480_S1.pep.xml	FAKPRNQGGYGG		PYGGGGQY.FAKPRNQGGYGG.SSSSSSYG	Y	S	12	2	743.64	1250.61	1250.61	626.314	626.314	1250.62	626.315	-0.0022	0.9372	-0.5921	0.0913038	14.525	11.922	0.9814	0	0	296	307	5905357			-45	0	FALSE	sp|P09651-2|ROA1_HUMAN	P09651-2	ROA1_HUMAN	HNRNPA1	Isoform A1-A of Heterogeneous nuclear ribonucleoprotein A1	HNRNPA1L3	sp|A0A2R8Y4L2|RA1L3_HUMAN, sp|P09651-3|ROA1_HUMAN, sp|P09651|ROA1_HUMAN
HepG2_480_S1.06663.06663.4	G:\03_DB_optimal\04Proteomics\724\Human\1\interact-HepG2_480_S1.pep.xml	PQFTTRSELMKKHQS	PQFTTRSELM[147]KKHQS	DGIEVEDL.PQFTTRSELMKKHQS.	L	-	15	4	743.681	1832.92	1832.92	459.237	459.237	1832.92	459.237	-0.0001	0.9368	-0.3484	0.0362998	17.306	13.188	0.9992	0	0	102	116	51585604	10M(15.9949)		-45	0	TRUE	sp|Q96HQ2|C2AIL_HUMAN	Q96HQ2	C2AIL_HUMAN	CDKN2AIPNL	CDKN2AIP N-terminal-like protein
HepG2_480_S1.06679.06679.3	G:\03_DB_optimal\04Proteomics\724\Human\1\interact-HepG2_480_S1.pep.xml	SVDKKGHVHYL		MIHRIINH.SVDKKGHVHYL.IKWRDIPY	H	I	11	3	744.652	1281.68	1281.68	428.234	428.234	1281.68	428.235	-0.0014	0.8517	-0.5691	0.00250256	17.193	11.86	0.984	0	0	631	641	6.3476e+06			-65	0	FALSE	sp|Q14839-2|CHD4_HUMAN	Q14839-2	CHD4_HUMAN	CHD4	Isoform 2 of Chromodomain-helicase-DNA-binding protein 4		sp|Q14839|CHD4_HUMAN
HepG2_480_S1.06683.06683.2	G:\03_DB_optimal\04Proteomics\724\Human\1\interact-HepG2_480_S1.pep.xml	EAVGTGVR		EAIGQGTR.EAVGTGVR.QVPGFGVA	R	Q	8	2	744.864	787.418	787.419	394.716	394.717	787.419	394.717	-0.0001	0.9909	-0.6232	0.00866499	16.077	12.385	0.991	0	0	77	84	3.34438e+06			-65	0	FALSE	sp|Q6E0U4-16|DMKN_HUMAN	Q6E0U4-16	DMKN_HUMAN	DMKN	Isoform 16 of Dermokine		sp|Q6E0U4-2|DMKN_HUMAN, sp|Q6E0U4-3|DMKN_HUMAN, sp|Q6E0U4-4|DMKN_HUMAN, sp|Q6E0U4-5|DMKN_HUMAN, sp|Q6E0U4-6|DMKN_HUMAN, sp|Q6E0U4-7|DMKN_HUMAN, sp|Q6E0U4|DMKN_HUMAN
HepG2_480_S1.06697.06697.3	G:\03_DB_optimal\04Proteomics\724\Human\1\interact-HepG2_480_S1.pep.xml	MQRRDDPAAR	n[43]MQRRDDPAAR	.MQRRDDPAAR.MSRSSGRS	-	M	10	3	745.597	1256.6	1256.6	419.874	419.875	1256.6	419.875	-0.0014	0.9662	-0.722	3.19406	13.633	12.257	0.9744	0	0	1	10	4415552	N-term(42.0106)		-65	0	FALSE	sp|Q07666-2|KHDR1_HUMAN	Q07666-2	KHDR1_HUMAN	KHDRBS1	Isoform 2 of KH domain-containing, RNA-binding, signal transduction-associated protein 1		sp|Q07666-3|KHDR1_HUMAN, sp|Q07666|KHDR1_HUMAN
HepG2_480_S1.06728.06728.3	G:\03_DB_optimal\04Proteomics\724\Human\1\interact-HepG2_480_S1.pep.xml	AYREHPYGRY		PPARPVKG.AYREHPYGRY.	G	-	10	3	747.491	1310.61	1310.61	437.879	437.879	1310.62	437.879	-0.0011	0.9907	-0.6009	0.00394324	17.196	0	0.9975	0	0	409	418	9739328			-65	0	FALSE	sp|Q07666-2|KHDR1_HUMAN	Q07666-2	KHDR1_HUMAN	KHDRBS1	Isoform 2 of KH domain-containing, RNA-binding, signal transduction-associated protein 1		sp|Q07666-3|KHDR1_HUMAN, sp|Q07666|KHDR1_HUMAN
HepG2_480_S1.06747.06747.2	G:\03_DB_optimal\04Proteomics\724\Human\1\interact-HepG2_480_S1.pep.xml	VTLKKDVD		RTNAENEF.VTLKKDVD.GAYMTKVD	F	G	8	2	748.6	916.521	916.522	459.268	459.268	916.523	459.269	-0.0012	0.9591	-0.6077	0.148106	17.737	14.471	0.978	0	0	285	292	21763520			-45	0	FALSE	sp|P04264|K2C1_HUMAN	P04264	K2C1_HUMAN	KRT1	Keratin, type II cytoskeletal 1	KRT2, KRT3, KRT6A, KRT6B, KRT6C	sp|P02538|K2C6A_HUMAN, sp|P04259|K2C6B_HUMAN, sp|P12035|K2C3_HUMAN, sp|P35908|K22E_HUMAN, sp|P48668|K2C6C_HUMAN
HepG2_480_S1.06748.06748.2	G:\03_DB_optimal\04Proteomics\724\Human\1\interact-HepG2_480_S1.pep.xml	VASFPKKQE		AYAIYEIA.VASFPKKQE.	A	-	9	2	748.651	1032.56	1032.56	517.287	517.286	1032.56	517.287	-0.0024	0.9959	-0.6504	0.00259958	21.283	13.77	0.9932	0	0	75	83	11945594			-45	0	TRUE	sp|P14406|CX7A2_HUMAN	P14406	CX7A2_HUMAN	COX7A2	Cytochrome c oxidase subunit 7A2, mitochondrial
HepG2_480_S1.06749.06749.2	G:\03_DB_optimal\04Proteomics\724\Human\1\interact-HepG2_480_S1.pep.xml	AAKDYNQKL		GVITSREK.AAKDYNQKL.KEKFQHYP	K	K	9	2	748.705	1049.55	1049.55	525.782	525.782	1049.55	525.783	-0.0019	0.9589	-0.6644	0.000739854	19.263	12.305	0.9943	0	0	369	377	7584195			-45	0	TRUE	sp|Q9NV06|DCA13_HUMAN	Q9NV06	DCA13_HUMAN	DCAF13	DDB1- and CUL4-associated factor 13
HepG2_480_S1.06750.06750.2	G:\03_DB_optimal\04Proteomics\724\Human\1\interact-HepG2_480_S1.pep.xml	YTPPPHHI		DKIIKEGK.YTPPPHHI.GKGEPRP	K	G	8	2	748.757	960.479	960.48	481.247	481.248	960.482	481.248	-0.0014	0.98	-0.4136	0.0865012	14.127	11.453	0.9612	0	0	92	99	16468015			-45	0	TRUE	sp|O43920|NDUS5_HUMAN	O43920	NDUS5_HUMAN	NDUFS5	NADH dehydrogenase [ubiquinone] iron-sulfur protein 5
HepG2_480_S1.06772.06772.3	G:\03_DB_optimal\04Proteomics\724\Human\1\interact-HepG2_480_S1.pep.xml	HNVQGFHPYRR		SGFGRGQN.HNVQGFHPYRR.	N	-	11	3	750.073	1409.71	1409.71	470.909	470.909	1409.71	470.909	-0.0004	0.9418	-0.5856	0.0622001	17.083	13.831	0.9933	0	0	397	407	6185071			-65	0	TRUE	sp|Q96EP5|DAZP1_HUMAN	Q96EP5	DAZP1_HUMAN	DAZAP1	DAZ-associated protein 1
HepG2_480_S1.06775.06775.2	G:\03_DB_optimal\04Proteomics\724\Human\1\interact-HepG2_480_S1.pep.xml	KASGTLREY		.KASGTLREY.KVVGRCIP	M	K	9	2	750.228	1023.53	1023.53	512.774	512.774	1023.53	512.775	-0.0004	0.9886	-0.5197	1.04751e-05	22.525	22.525	0.997	0	0	2	10	24427330			-65	0	TRUE	sp|Q02543|RL18A_HUMAN	Q02543	RL18A_HUMAN	RPL18A	60S ribosomal protein L18a
HepG2_480_S1.06785.06785.2	G:\03_DB_optimal\04Proteomics\724\Human\1\interact-HepG2_480_S1.pep.xml	HLTDTSHGV		RIVDVACK.HLTDTSHGV.RNKCIQII	K	R	9	2	750.746	965.457	965.456	483.736	483.735	965.457	483.736	-0.0009	0.8865	-0.478	0.188792	15.461	12.348	0.9129	0	0	158	166	3.26359e+06			-65	0	FALSE	sp|Q96HW7-2|INT4_HUMAN	Q96HW7-2	INT4_HUMAN	INTS4	Isoform 2 of Integrator complex subunit 4		sp|Q96HW7-3|INT4_HUMAN, sp|Q96HW7|INT4_HUMAN
HepG2_480_S1.06809.06809.2	G:\03_DB_optimal\04Proteomics\724\Human\1\interact-HepG2_480_S1.pep.xml	GSGGGSYGSGGGGGGGRGSY		YGSGGSSY.GSGGGSYGSGGGGGGGRGSY.GSGGSSYG	Y	G	20	2	752.106	1589.65	1589.64	795.83	795.829	1589.65	795.83	-0.0025	0.9968	-0.5487	9.62793e-07	45.182	28.881	1	0	0	533	552	12008041			-45	0	TRUE	sp|P04264|K2C1_HUMAN	P04264	K2C1_HUMAN	KRT1	Keratin, type II cytoskeletal 1
HepG2_480_S1.06815.06815.2	G:\03_DB_optimal\04Proteomics\724\Human\1\interact-HepG2_480_S1.pep.xml	VEVTHPNS		IIMAIIIT.VEVTHPNS.MPAVNIQY	T	M	8	2	752.567	881.424	881.424	441.719	441.719	881.424	441.719	-0.0001	0.9842	-0.6307	0.175674	17.568	15.634	0.976	0	0	49	56	21587812			-65	0	TRUE	sp|Q15012|LAP4A_HUMAN	Q15012	LAP4A_HUMAN	LAPTM4A	Lysosomal-associated transmembrane protein 4A
HepG2_480_S1.06823.06823.3	G:\03_DB_optimal\04Proteomics\724\Human\1\interact-HepG2_480_S1.pep.xml	SSRSGYRSGGGFSSGSAG		MSRQF.SSRSGYRSGGGFSSGSAG.IINYQRRT	F	I	18	3	752.988	1662.73	1662.73	555.251	555.252	1662.73	555.252	-0.0003	0.9138	-0.626	0.339625	14.376	0	0.9979	0	0	6	23	2.81176e+06			-65	0	TRUE	sp|P04264|K2C1_HUMAN	P04264	K2C1_HUMAN	KRT1	Keratin, type II cytoskeletal 1
HepG2_480_S1.06824.06824.2	G:\03_DB_optimal\04Proteomics\724\Human\1\interact-HepG2_480_S1.pep.xml	VEVTHPN		IIMAIIIT.VEVTHPN.SMPAVNIQ	T	S	7	2	753.04	794.392	794.392	398.203	398.203	794.392	398.203	-0.0002	0.9836	-0.689	2.23318	14.938	13.171	0.9729	0	0	49	55	2199570			-65	0	TRUE	sp|Q15012|LAP4A_HUMAN	Q15012	LAP4A_HUMAN	LAPTM4A	Lysosomal-associated transmembrane protein 4A
HepG2_480_S1.06825.06825.2	G:\03_DB_optimal\04Proteomics\724\Human\1\interact-HepG2_480_S1.pep.xml	YASKGYRGY		FYHIRIAY.YASKGYRGY.SYDDIPDF	Y	S	9	2	753.091	1063.51	1063.51	532.761	532.761	1063.51	532.761	-0.0018	0.9466	-0.6196	2.15053	11.907	0	0.987	0	0	165	173	0			-65	0	FALSE	sp|Q96A57-2|TM230_HUMAN	Q96A57-2	TM230_HUMAN	TMEM230	Isoform 1 of Transmembrane protein 230		sp|Q96A57|TM230_HUMAN
HepG2_480_S1.06839.06839.2	G:\03_DB_optimal\04Proteomics\724\Human\1\interact-HepG2_480_S1.pep.xml	GQTLGQAQAHSQEQ		YRQQVAFY.GQTLGQAQAHSQEQ.	Y	-	14	2	753.957	1481.69	1481.69	741.851	741.85	1481.69	741.85	0	0.9957	-0.6368	1.1774e-10	45.001	17.266	1	0	0	559	572	28453912			-45	0	FALSE	sp|Q96I24|FUBP3_HUMAN	Q96I24	FUBP3_HUMAN	FUBP3	Far upstream element-binding protein 3		sp|Q96I24-2|FUBP3_HUMAN
HepG2_480_S1.06840.06840.2	G:\03_DB_optimal\04Proteomics\724\Human\1\interact-HepG2_480_S1.pep.xml	KLAESVEKA		ADEKVRHS.KLAESVEKA.IEEKKYIA	S	I	9	2	754.009	973.545	973.547	487.78	487.781	973.544	487.779	0.0024	0.9031	-0.7159	1.59174	17.894	16.896	0.9415	0	0	216	224	22350726			-45	0	TRUE	sp|Q9Y5B9|SP16H_HUMAN	Q9Y5B9	SP16H_HUMAN	SUPT16H	FACT complex subunit SPT16
HepG2_480_S1.06843.06843.2	G:\03_DB_optimal\04Proteomics\724\Human\1\interact-HepG2_480_S1.pep.xml	QQVDTSTRTH	Q[111]QVDTSTRTH	IQTKWEIL.QQVDTSTRTH.NIEPYFES	L	N	10	2	754.166	1154.54	1154.54	578.277	578.276	1154.53	578.273	0.0058	0.8996	-0.1266	1.44027e-05	24.86	15.654	0.9998	0	0	216	225	4713109	1Q(-17.0265)		-45	0	TRUE	sp|P04264|K2C1_HUMAN	P04264	K2C1_HUMAN	KRT1	Keratin, type II cytoskeletal 1
HepG2_480_S1.06862.06862.2	G:\03_DB_optimal\04Proteomics\724\Human\1\interact-HepG2_480_S1.pep.xml	SVRYSSSK	n[43]SVRYSSSK	.SVRYSSSK.HYSSSRSG	M	H	8	2	755.332	954.476	954.477	478.245	478.246	954.477	478.246	0.0001	0.9762	-0.4611	0.00911996	24.541	18.928	0.9726	0	0	2	9	8.23426e+06	N-term(42.0106)		-65	0	TRUE	sp|P13645|K1C10_HUMAN	P13645	K1C10_HUMAN	KRT10	Keratin, type I cytoskeletal 10
HepG2_480_S1.06864.06864.3	G:\03_DB_optimal\04Proteomics\724\Human\1\interact-HepG2_480_S1.pep.xml	RYSGGNYRDNYDN		GRNQGGYD.RYSGGNYRDNYDN.	D	-	13	3	755.438	1592.66	1592.66	531.894	531.894	1592.66	531.894	-0.0011	0.9463	-0.6645	0.0232809	20.032	12.657	0.9946	0	0	145	157	6176048			-65	0	TRUE	sp|P98179|RBM3_HUMAN	P98179	RBM3_HUMAN	RBM3	RNA-binding protein 3
HepG2_480_S1.06867.06867.2	G:\03_DB_optimal\04Proteomics\724\Human\1\interact-HepG2_480_S1.pep.xml	SRQFSSR	n[43]SRQFSSR	.SRQFSSR.SGYRSGGG	M	S	7	2	755.599	908.446	908.445	455.23	455.23	908.447	455.231	-0.0011	0.9845	-0.6227	0.00245494	22.643	16.917	0.9964	0	0	2	8	13525182	N-term(42.0106)		-65	0	TRUE	sp|P04264|K2C1_HUMAN	P04264	K2C1_HUMAN	KRT1	Keratin, type II cytoskeletal 1
HepG2_480_S1.06883.06883.3	G:\03_DB_optimal\04Proteomics\724\Human\1\interact-HepG2_480_S1.pep.xml	KYTPPPHHI		RDKIIKEG.KYTPPPHHI.GKGEPRP	G	G	9	3	756.573	1088.58	1088.58	363.867	363.866	1088.58	363.866	-0.0007	0.9652	-0.713	0.000434177	20.825	16.68	0.9949	0	0	91	99	2601988100			-45	0	TRUE	sp|O43920|NDUS5_HUMAN	O43920	NDUS5_HUMAN	NDUFS5	NADH dehydrogenase [ubiquinone] iron-sulfur protein 5
HepG2_480_S1.06884.06884.2	G:\03_DB_optimal\04Proteomics\724\Human\1\interact-HepG2_480_S1.pep.xml	EYSKQMQRF	EYSKQM[147]QRF	SIRPDNMS.EYSKQMQRF.NVGEDCPV	S	N	9	2	756.609	1231.57	1231.57	616.791	616.79	1231.57	616.79	-0.0003	0.9907	-0.4892	0.000234241	22.072	14.678	0.999	0	0	57	65	95736128	6M(15.9949)		-45	0	FALSE	sp|Q92769-3|HDAC2_HUMAN	Q92769-3	HDAC2_HUMAN	HDAC2	Isoform 2 of Histone deacetylase 2	HDAC1	sp|Q13547|HDAC1_HUMAN, sp|Q92769|HDAC2_HUMAN
HepG2_480_S1.06885.06885.2	G:\03_DB_optimal\04Proteomics\724\Human\1\interact-HepG2_480_S1.pep.xml	YEDIAQKSKAE		IIAEVKAQ.YEDIAQKSKAE.AESIYQSK	Q	A	11	2	756.664	1280.63	1280.63	641.32	641.321	1280.62	641.32	0.0031	0.8621	-0.6747	0.0428694	15.835	12.135	0.9867	0	0	358	368	7992784			-45	0	TRUE	sp|P04264|K2C1_HUMAN	P04264	K2C1_HUMAN	KRT1	Keratin, type II cytoskeletal 1
HepG2_480_S1.06887.06887.2	G:\03_DB_optimal\04Proteomics\724\Human\1\interact-HepG2_480_S1.pep.xml	SRQFSSRSG	n[43]SRQFSSRSG	.SRQFSSRSG.YRSGGGFS	M	Y	9	2	756.766	1052.5	1052.5	527.258	527.259	1052.5	527.257	0.0031	0.9589	-0.6808	0.000591266	24.666	15.635	0.9987	0	0	2	10	0	N-term(42.0106)		-45	0	TRUE	sp|P04264|K2C1_HUMAN	P04264	K2C1_HUMAN	KRT1	Keratin, type II cytoskeletal 1
HepG2_480_S1.06895.06895.2	G:\03_DB_optimal\04Proteomics\724\Human\1\interact-HepG2_480_S1.pep.xml	ASVEHGRVY		GWIFRAIP.ASVEHGRVY.VGNVAWMH	P	V	9	2	757.186	1016.51	1016.51	509.261	509.26	1016.5	509.259	0.0012	0.9881	-0.6733	0.00792443	21.244	15.606	0.9921	0	0	222	230	9094296			-45	0	TRUE	sp|Q9H2F3|3BHS7_HUMAN	Q9H2F3	3BHS7_HUMAN	HSD3B7	3 beta-hydroxysteroid dehydrogenase type 7
HepG2_480_S1.06902.06902.2	G:\03_DB_optimal\04Proteomics\724\Human\1\interact-HepG2_480_S1.pep.xml	KPKGDATVSYED		IYIDKETG.KPKGDATVSYED.PPTAKAAV	G	P	12	2	757.556	1308.62	1308.61	655.317	655.311	1308.62	655.317	-0.013	0.8242	-0.6272	9.03607	12.252	0	0.9203	0	0	407	418	0			-45	0	FALSE	sp|Q01844-3|EWS_HUMAN	Q01844-3	EWS_HUMAN	EWSR1	Isoform 3 of RNA-binding protein EWS		sp|Q01844-2|EWS_HUMAN, sp|Q01844-5|EWS_HUMAN, sp|Q01844-6|EWS_HUMAN, sp|Q01844|EWS_HUMAN
HepG2_480_S1.06906.06906.3	G:\03_DB_optimal\04Proteomics\724\Human\1\interact-HepG2_480_S1.pep.xml	EYSKQMQRF	E[111]YSKQM[147]QRF	SIRPDNMS.EYSKQMQRF.NVGEDCPV	S	N	9	3	757.904	1213.55	1213.55	405.525	405.525	1213.55	405.526	-0.0014	0.9523	-0.4942	0.0724019	15.292	0	0.9983	0	0	57	65	11435840	1E(-18.0106),6M(15.9949)		-65	0	FALSE	sp|Q92769-3|HDAC2_HUMAN	Q92769-3	HDAC2_HUMAN	HDAC2	Isoform 2 of Histone deacetylase 2	HDAC1	sp|Q13547|HDAC1_HUMAN, sp|Q92769|HDAC2_HUMAN
HepG2_480_S1.06911.06911.3	G:\03_DB_optimal\04Proteomics\724\Human\1\interact-HepG2_480_S1.pep.xml	SKSESPKEPEQLRK	n[43]SKSESPKEPEQLRK	.SKSESPKEPEQLRK.LFIGGISF	M	L	14	3	758.167	1683.88	1683.88	562.301	562.3	1683.88	562.3	-0.0006	0.9758	-0.6384	4.31545e-09	39.717	15.065	1	0	0	2	15	9852203	N-term(42.0106)		-65	0	FALSE	sp|P09651-2|ROA1_HUMAN	P09651-2	ROA1_HUMAN	HNRNPA1	Isoform A1-A of Heterogeneous nuclear ribonucleoprotein A1		sp|P09651-3|ROA1_HUMAN, sp|P09651|ROA1_HUMAN
HepG2_480_S1.06913.06913.2	G:\03_DB_optimal\04Proteomics\724\Human\1\interact-HepG2_480_S1.pep.xml	SSPATLNSR		NDIMIIKL.SSPATLNSR.VATVSIPR	L	V	9	2	758.273	931.472	931.471	466.743	466.743	931.472	466.743	-0.0009	0.9875	-0.7229	0.0788045	16.249	14.35	0.993	0	0	99	107	6646854			-65	0	TRUE	sp|P00761|TRYP_PIG	P00761	TRYP_PIG		Trypsin
HepG2_480_S1.06915.06915.2	G:\03_DB_optimal\04Proteomics\724\Human\1\interact-HepG2_480_S1.pep.xml	SRQFSSRS	n[43]SRQFSSRS	.SRQFSSRS.GYRSGGGF	M	G	8	2	758.376	995.478	995.478	498.747	498.747	995.478	498.747	0	0.7819	-0.62	3.94022	11.572	0	0.9525	0	0	2	9	2.42061e+06	N-term(42.0106)		-65	0	TRUE	sp|P04264|K2C1_HUMAN	P04264	K2C1_HUMAN	KRT1	Keratin, type II cytoskeletal 1
HepG2_480_S1.06932.06932.2	G:\03_DB_optimal\04Proteomics\724\Human\1\interact-HepG2_480_S1.pep.xml	SLDTQPKKV		SRRRAADG.SLDTQPKKV.RKVPPGIP	G	R	9	2	759.369	1014.57	1014.57	508.292	508.292	1014.57	508.293	-0.0011	0.9843	-0.5932	0.00466539	21.83	14.805	0.9887	0	0	165	173	184809184			-45	0	FALSE	sp|P15923-2|TFE2_HUMAN	P15923-2	TFE2_HUMAN	TCF3	Isoform E47 of Transcription factor E2-alpha		sp|P15923-3|TFE2_HUMAN, sp|P15923|TFE2_HUMAN
HepG2_480_S1.06942.06942.2	G:\03_DB_optimal\04Proteomics\724\Human\1\interact-HepG2_480_S1.pep.xml	GHAGLPQ		SAAPHGSL.GHAGLPQ.SPAKMGNS	L	S	7	2	759.84	678.345	678.346	340.18	340.18	678.345	340.18	0.0006	0.9669	-0.4474	2.02881	9.995	9.995	0.9198	0	0	1090	1096	2606126			-45	0	FALSE	sp|O00555-2|CAC1A_HUMAN	O00555-2	CAC1A_HUMAN	CACNA1A	Isoform 2 of Voltage-dependent P/Q-type calcium channel subunit alpha-1A		sp|O00555-3|CAC1A_HUMAN, sp|O00555-4|CAC1A_HUMAN, sp|O00555-5|CAC1A_HUMAN, sp|O00555-6|CAC1A_HUMAN, sp|O00555|CAC1A_HUMAN
HepG2_480_S1.06979.06979.2	G:\03_DB_optimal\04Proteomics\724\Human\1\interact-HepG2_480_S1.pep.xml	IADKKDVYE		CPQEIVDY.IADKKDVYE.	Y	-	9	2	762.005	1079.55	1079.55	540.782	540.782	1079.55	540.782	-0.0009	0.8906	-0.6047	0.0522067	17.931	14.127	0.9869	0	0	148	156	11998566			-45	0	TRUE	sp|O14561|ACPM_HUMAN	O14561	ACPM_HUMAN	NDUFAB1	Acyl carrier protein, mitochondrial
HepG2_480_S1.06987.06987.2	G:\03_DB_optimal\04Proteomics\724\Human\1\interact-HepG2_480_S1.pep.xml	TSTPNAKTV		TSDIGNVL.TSTPNAKTV.NGKAESSD	L	N	9	2	762.42	917.481	917.481	459.748	459.748	917.482	459.748	-0.0003	0.9523	-0.4562	0.121312	13.738	0	0.9929	0	0	135	143	0			-45	0	FALSE	sp|Q5T8D3-2|ACBD5_HUMAN	Q5T8D3-2	ACBD5_HUMAN	ACBD5	Isoform 2 of Acyl-CoA-binding domain-containing protein 5		sp|Q5T8D3-3|ACBD5_HUMAN, sp|Q5T8D3-4|ACBD5_HUMAN, sp|Q5T8D3|ACBD5_HUMAN
HepG2_480_S1.06991.06991.3	G:\03_DB_optimal\04Proteomics\724\Human\1\interact-HepG2_480_S1.pep.xml	SLQDPPNKKPKV		PSGEIPKF.SLQDPPNKKPKV.	F	-	12	3	762.629	1349.77	1349.76	450.929	450.929	1349.77	450.93	-0.0022	0.9629	-0.6027	1.84304	12.024	0	0.9806	0	0	416	427	47077368			-45	0	FALSE	sp|O60701-2|UGDH_HUMAN	O60701-2	UGDH_HUMAN	UGDH	Isoform 2 of UDP-glucose 6-dehydrogenase		sp|O60701-3|UGDH_HUMAN, sp|O60701|UGDH_HUMAN
HepG2_480_S1.06992.06992.6	G:\03_DB_optimal\04Proteomics\724\Human\1\interact-HepG2_480_S1.pep.xml	MEVKPPPGRPQPDSGRRRRRRG	n[43]MEVKPPPGRPQPDSGRRRRRRG	.MEVKPPPGRPQPDSGRRRRRRG.EEGHDPKE	-	E	22	6	762.681	2626.42	2626.42	438.744	438.743	2626.42	438.744	-0.0039	0.5409	-0.5077	0.0110642	16.479	11.259	0.9992	0	0	1	22	25272072	N-term(42.0106)		-45	0	TRUE	sp|P51991|ROA3_HUMAN	P51991	ROA3_HUMAN	HNRNPA3	Heterogeneous nuclear ribonucleoprotein A3
HepG2_480_S1.07008.07008.4	G:\03_DB_optimal\04Proteomics\724\Human\1\interact-HepG2_480_S1.pep.xml	AKKPVMKGAKSGKGAVTSEALKDPD		GRIIARDY.AKKPVMKGAKSGKGAVTSEALKDPD.VCTDPVQI	Y	V	25	4	763.62	2512.37	2512.37	629.1	629.099	2512.37	629.099	-0.0009	0.8422	-0.7298	2.26992e-06	28.093	13.09	0.9999	0	0	36	60	7312858			-65	0	TRUE	sp|Q6P161|RM54_HUMAN	Q6P161	RM54_HUMAN	MRPL54	39S ribosomal protein L54, mitochondrial
HepG2_480_S1.07016.07016.4	G:\03_DB_optimal\04Proteomics\724\Human\1\interact-HepG2_480_S1.pep.xml	AKRTKKVGIVGKYGTRYG		.AKRTKKVGIVGKYGTRYG.ASIRKMVK	M	A	18	4	764.037	1981.16	1981.16	496.297	496.297	1981.16	496.297	-0.0004	0.9133	-0.5304	0.594792	15.336	15.336	0.9984	0	0	2	19	3748931			-65	0	TRUE	sp|P61513|RL37A_HUMAN	P61513	RL37A_HUMAN	RPL37A	60S ribosomal protein L37a
HepG2_480_S1.07027.07027.6	G:\03_DB_optimal\04Proteomics\724\Human\1\interact-HepG2_480_S1.pep.xml	MEVKPPPGRPQPDSGRRRRRR	n[43]MEVKPPPGRPQPDSGRRRRRR	.MEVKPPPGRPQPDSGRRRRRR.GEEGHDPK	-	G	21	6	764.733	2569.4	2569.4	429.24	429.24	2569.4	429.24	-0.0019	0.4388	-0.5272	9.81655e-05	20.135	0	0.9999	0	0	1	21	42246736	N-term(42.0106)		-45	0	TRUE	sp|P51991|ROA3_HUMAN	P51991	ROA3_HUMAN	HNRNPA3	Heterogeneous nuclear ribonucleoprotein A3
HepG2_480_S1.07047.07047.2	G:\03_DB_optimal\04Proteomics\724\Human\1\interact-HepG2_480_S1.pep.xml	FDQNVDH		EYQKHMET.FDQNVDH.ITKWIIQA	T	I	7	2	765.915	873.361	873.361	437.688	437.688	873.362	437.688	-0.0001	0.8883	-0.4941	0.920393	14.592	12.609	0.9276	0	0	1680	1686	16605716			-65	0	FALSE	sp|P11532-11|DMD_HUMAN	P11532-11	DMD_HUMAN	DMD	Isoform 3 of Dystrophin		sp|P11532-2|DMD_HUMAN, sp|P11532-3|DMD_HUMAN, sp|P11532-4|DMD_HUMAN, sp|P11532|DMD_HUMAN
HepG2_480_S1.07066.07066.4	G:\03_DB_optimal\04Proteomics\724\Human\1\interact-HepG2_480_S1.pep.xml	RVAQKKASFLRAQERAAES		MSIAQKKD.RVAQKKASFLRAQERAAES.	D	-	19	4	766.91	2145.18	2145.18	537.301	537.301	2145.18	537.301	-0.0007	0.9434	-0.4777	0.0723143	16.163	0	0.9998	0	0	279	297	4744345			-65	0	TRUE	sp|P46777|RL5_HUMAN	P46777	RL5_HUMAN	RPL5	60S ribosomal protein L5
HepG2_480_S1.07071.07071.3	G:\03_DB_optimal\04Proteomics\724\Human\1\interact-HepG2_480_S1.pep.xml	YLNKHIQKV		GSFFRSKS.YLNKHIQKV.HVRAIGGP	S	H	9	3	767.297	1141.66	1141.66	381.56	381.56	1141.66	381.561	-0.0018	0.9734	-0.6158	0.0162604	17.553	12.085	0.9921	0	0	573	581	25968596			-45	0	FALSE	sp|Q9HBE1-3|PATZ1_HUMAN	Q9HBE1-3	PATZ1_HUMAN	PATZ1	Isoform 3 of POZ-, AT hook-, and zinc finger-containing protein 1		sp|Q9HBE1|PATZ1_HUMAN
HepG2_480_S1.07095.07095.2	G:\03_DB_optimal\04Proteomics\724\Human\1\interact-HepG2_480_S1.pep.xml	ALGKAPSKV		IIFEITAG.ALGKAPSKV.TDAIPEPE	G	T	9	2	768.67	869.534	869.534	435.774	435.774	869.533	435.774	0.0001	0.9282	-0.5357	1.62115	15.02	13.775	0.9298	0	0	110	118	5430374			-65	0	FALSE	sp|Q9Y3E7-2|CHMP3_HUMAN	Q9Y3E7-2	CHMP3_HUMAN	CHMP3	Isoform 2 of Charged multivesicular body protein 3		sp|Q9Y3E7-3|CHMP3_HUMAN, sp|Q9Y3E7-4|CHMP3_HUMAN, sp|Q9Y3E7|CHMP3_HUMAN
HepG2_480_S1.07096.07096.5	G:\03_DB_optimal\04Proteomics\724\Human\1\interact-HepG2_480_S1.pep.xml	GFGPGKMDSRGEHRQDRRERPY		GRGGGDRG.GFGPGKMDSRGEHRQDRRERPY.	G	-	22	5	768.707	2630.26	2630.26	527.06	527.059	2630.26	527.06	-0.0019	0.8806	-0.6399	0.0012957	22.522	15.226	0.9997	0	0	504	525	182436944			-65	0	FALSE	sp|P35637-2|FUS_HUMAN	P35637-2	FUS_HUMAN	FUS	Isoform Short of RNA-binding protein FUS		sp|P35637|FUS_HUMAN
HepG2_480_S1.07097.07097.5	G:\03_DB_optimal\04Proteomics\724\Human\1\interact-HepG2_480_S1.pep.xml	VLEGKRSKVTRRPKASDYQRLDQKS		NKRKIIAF.VLEGKRSKVTRRPKASDYQRLDQKS.	F	-	25	5	768.758	2944.63	2944.63	589.934	589.933	2944.63	589.934	-0.0007	0.6589	-0.5655	0.143679	15.305	12.32	0.9792	0	0	355	379	13004194			-65	0	FALSE	sp|O43493-4|TGON2_HUMAN	O43493-4	TGON2_HUMAN	TGOLN2	Isoform 4 of Trans-Golgi network integral membrane protein 2		sp|O43493-6|TGON2_HUMAN, sp|O43493|TGON2_HUMAN
HepG2_480_S1.07098.07098.2	G:\03_DB_optimal\04Proteomics\724\Human\1\interact-HepG2_480_S1.pep.xml	SAVQGPPER		TWTPSSGK.SAVQGPPER.DICGCYSV	K	D	9	2	768.813	939.477	939.48	470.746	470.747	939.477	470.746	0.0026	0.9638	-0.6304	0.0626572	17.695	14.146	0.9803	0	0	169	177	5761241			-65	0	FALSE	sp|P01876|IGHA1_HUMAN	P01876	IGHA1_HUMAN	IGHA1	Immunoglobulin heavy constant alpha 1	IGHA2	sp|P01877|IGHA2_HUMAN
HepG2_480_S1.07099.07099.4	G:\03_DB_optimal\04Proteomics\724\Human\1\interact-HepG2_480_S1.pep.xml	FSYKHLKHERLRKYH		CYVIFSYS.FSYKHLKHERLRKYH.	S	-	15	4	768.864	2041.11	2041.11	511.285	511.285	2041.11	511.285	-0.0003	0.8942	-0.652	0.00043019	19.393	13.181	0.9988	0	0	74	88	15912666			-65	0	FALSE	sp|P56134-2|ATPK_HUMAN	P56134-2	ATPK_HUMAN	ATP5MF	Isoform 2 of ATP synthase subunit f, mitochondrial		sp|P56134|ATPK_HUMAN
HepG2_480_S1.07118.07118.4	G:\03_DB_optimal\04Proteomics\724\Human\1\interact-HepG2_480_S1.pep.xml	KPRNQGGYGGSSSSSSYGSGRRF		GGGGQYFA.KPRNQGGYGGSSSSSSYGSGRRF.	A	-	23	4	770.019	2378.1	2378.11	595.533	595.534	2378.11	595.535	-0.0056	0.7272	-0.7054	1.09257e-09	36.348	18.955	0.9999	0	0	298	320	38541128			-45	0	FALSE	sp|P09651-2|ROA1_HUMAN	P09651-2	ROA1_HUMAN	HNRNPA1	Isoform A1-A of Heterogeneous nuclear ribonucleoprotein A1	HNRNPA1L3	sp|A0A2R8Y4L2|RA1L3_HUMAN, sp|P09651-3|ROA1_HUMAN, sp|P09651|ROA1_HUMAN
HepG2_480_S1.07122.07122.3	G:\03_DB_optimal\04Proteomics\724\Human\1\interact-HepG2_480_S1.pep.xml	IYTEHAHQV		IDNPAIAD.IYTEHAHQV.VVAKYAPS	D	V	9	3	770.216	1096.53	1096.53	366.517	366.517	1096.53	366.517	-0.0012	0.9592	-0.6014	0.044815	13.97	0	0.9938	0	0	53	61	11637246			-45	0	TRUE	sp|O75083|WDR1_HUMAN	O75083	WDR1_HUMAN	WDR1	WD repeat-containing protein 1
HepG2_480_S1.07123.07123.2	G:\03_DB_optimal\04Proteomics\724\Human\1\interact-HepG2_480_S1.pep.xml	VVRHQLLKT		SAFATPFL.VVRHQLLKT.	L	-	9	2	770.253	1092.67	1092.68	547.344	547.345	1092.68	547.346	-0.0012	0.9514	-0.6993	0.00011098	27.552	14.598	0.9965	0	0	55	63	211074880			-45	0	TRUE	sp|P15954|COX7C_HUMAN	P15954	COX7C_HUMAN	COX7C	Cytochrome c oxidase subunit 7C, mitochondrial
HepG2_480_S1.07125.07125.3	G:\03_DB_optimal\04Proteomics\724\Human\1\interact-HepG2_480_S1.pep.xml	KLNPQDHRL		VVIFTQAL.KLNPQDHRL.FGNRSFCH	L	F	9	3	770.359	1119.61	1119.61	374.211	374.212	1119.61	374.212	-0.002	0.8949	-0.71	0.299227	13.596	0	0.9887	0	0	333	341	6818718			-45	0	TRUE	sp|Q49AM3|TTC31_HUMAN	Q49AM3	TTC31_HUMAN	TTC31	Tetratricopeptide repeat protein 31
HepG2_480_S1.07143.07143.3	G:\03_DB_optimal\04Proteomics\724\Human\1\interact-HepG2_480_S1.pep.xml	GAYREHPYGRY		APPARPVK.GAYREHPYGRY.	K	-	11	3	771.422	1367.64	1367.64	456.886	456.886	1367.64	456.886	-0.0002	0.9678	-0.5853	2.77041	12.582	0	0.9762	0	0	408	418	4.35983e+06			-65	0	FALSE	sp|Q07666-2|KHDR1_HUMAN	Q07666-2	KHDR1_HUMAN	KHDRBS1	Isoform 2 of KH domain-containing, RNA-binding, signal transduction-associated protein 1		sp|Q07666-3|KHDR1_HUMAN, sp|Q07666|KHDR1_HUMAN
HepG2_480_S1.07166.07166.2	G:\03_DB_optimal\04Proteomics\724\Human\1\interact-HepG2_480_S1.pep.xml	SAQTTSHEL		GYWAGIDA.SAQTTSHEL.TIPNDIIG	A	T	9	2	772.748	972.449	972.451	487.232	487.233	972.451	487.233	0.0001	0.965	-0.7299	0.0563147	17.542	13.6	0.9838	0	0	285	293	14845269			-45	0	FALSE	sp|Q15366-2|PCBP2_HUMAN	Q15366-2	PCBP2_HUMAN	PCBP2	Isoform 2 of Poly(rC)-binding protein 2		sp|Q15366-3|PCBP2_HUMAN, sp|Q15366-4|PCBP2_HUMAN, sp|Q15366-5|PCBP2_HUMAN, sp|Q15366-6|PCBP2_HUMAN, sp|Q15366-7|PCBP2_HUMAN, sp|Q15366-8|PCBP2_HUMAN, sp|Q15366|PCBP2_HUMAN
HepG2_480_S1.07171.07171.3	G:\03_DB_optimal\04Proteomics\724\Human\1\interact-HepG2_480_S1.pep.xml	KYTPPPHHI		RDKIIKEG.KYTPPPHHI.GKGEPRP	G	G	9	3	773.01	1088.58	1088.58	363.866	363.866	1088.58	363.866	-0.0007	0.9535	-0.6584	0.000481813	22.779	15.273	0.9949	0	0	91	99	0			-45	0	TRUE	sp|O43920|NDUS5_HUMAN	O43920	NDUS5_HUMAN	NDUFS5	NADH dehydrogenase [ubiquinone] iron-sulfur protein 5
HepG2_480_S1.07178.07178.2	G:\03_DB_optimal\04Proteomics\724\Human\1\interact-HepG2_480_S1.pep.xml	EYQQAQHKF		FFAFEHSE.EYQQAQHKF.LVAVESME	E	L	9	2	773.383	1177.55	1177.55	589.783	589.783	1177.55	589.783	-0.0004	0.7859	-0.6975	0.000879785	15.051	0	0.9973	0	0	255	263	0			-45	0	TRUE	sp|Q9BQ70|TCF25_HUMAN	Q9BQ70	TCF25_HUMAN	TCF25	Transcription factor 25
HepG2_480_S1.07186.07186.2	G:\03_DB_optimal\04Proteomics\724\Human\1\interact-HepG2_480_S1.pep.xml	RLDKETTGV		AEPIHICH.RLDKETTGV.MVIAWDKD	H	M	9	2	773.94	1017.54	1017.54	509.78	509.779	1017.55	509.78	-0.0009	0.9535	-0.4873	0.0013032	21.39	15.703	0.9965	0	0	151	159	8953368			-65	0	FALSE	sp|Q96CM3-2|RUSD4_HUMAN	Q96CM3-2	RUSD4_HUMAN	RPUSD4	Isoform 2 of Pseudouridylate synthase RPUSD4, mitochondrial		sp|Q96CM3|RUSD4_HUMAN
HepG2_480_S1.07190.07190.5	G:\03_DB_optimal\04Proteomics\724\Human\1\interact-HepG2_480_S1.pep.xml	GGFGPGKMDSRGEHRQDRRERPY		GGRGGGDR.GGFGPGKMDSRGEHRQDRRERPY.	R	-	23	5	774.151	2687.28	2687.28	538.464	538.464	2687.28	538.464	-0.0017	0.8371	-0.6484	6.76751e-06	26.157	14.814	0.9998	0	0	503	525	37260872			-65	0	FALSE	sp|P35637-2|FUS_HUMAN	P35637-2	FUS_HUMAN	FUS	Isoform Short of RNA-binding protein FUS		sp|P35637|FUS_HUMAN
HepG2_480_S1.07191.07191.3	G:\03_DB_optimal\04Proteomics\724\Human\1\interact-HepG2_480_S1.pep.xml	AGNRMLAQQAVKRTAH		IIGSVTFL.AGNRMLAQQAVKRTAH.	L	-	16	3	774.202	1750.93	1750.94	584.652	584.653	1750.94	584.653	-0.0014	0.865	-0.6302	5.74808e-08	18.995	0	1	0	0	616	631	0			-65	0	TRUE	sp|P04844|RPN2_HUMAN	P04844	RPN2_HUMAN	RPN2	Dolichyl-diphosphooligosaccharide--protein glycosyltransferase subunit 2
HepG2_480_S1.07210.07210.2	G:\03_DB_optimal\04Proteomics\724\Human\1\interact-HepG2_480_S1.pep.xml	GSGGYGSRRF		GGGYGSGG.GSGGYGSRRF.	G	-	10	2	775.291	1042.49	1042.5	522.254	522.255	1042.49	522.255	0.0011	0.8734	-0.5307	0.000601375	16.067	9.665	0.9868	0	0	369	378	34179424			-45	0	FALSE	sp|P51991|ROA3_HUMAN	P51991	ROA3_HUMAN	HNRNPA3	Heterogeneous nuclear ribonucleoprotein A3		sp|P51991-2|ROA3_HUMAN
HepG2_480_S1.07218.07218.2	G:\03_DB_optimal\04Proteomics\724\Human\1\interact-HepG2_480_S1.pep.xml	GGGSRGGGGGGYGSGGSSY		STSHTTIS.GGGSRGGGGGGYGSGGSSY.GSGGGSYG	S	G	19	2	775.711	1532.63	1532.63	767.321	767.32	1532.62	767.319	0.0022	0.8284	-0.671	0.00155761	21.691	13.895	0.9986	0	0	514	532	0			-45	0	TRUE	sp|P04264|K2C1_HUMAN	P04264	K2C1_HUMAN	KRT1	Keratin, type II cytoskeletal 1
HepG2_480_S1.07232.07232.3	G:\03_DB_optimal\04Proteomics\724\Human\1\interact-HepG2_480_S1.pep.xml	SRSGGGGGGGLGSGGSIR		RQFSSSYL.SRSGGGGGGGLGSGGSIR.SSYSRFSS	L	S	18	3	776.582	1474.72	1474.72	492.581	492.581	1474.72	492.582	-0.0018	0.9839	-0.6615	7.2554e-07	30.58	13.722	0.9999	0	0	12	29	77141928			-65	0	TRUE	sp|P35527|K1C9_HUMAN	P35527	K1C9_HUMAN	KRT9	Keratin, type I cytoskeletal 9
HepG2_480_S1.07233.07233.5	G:\03_DB_optimal\04Proteomics\724\Human\1\interact-HepG2_480_S1.pep.xml	GGFGPGKMDSRGEHRQDRRERPY		GGRGGGDR.GGFGPGKMDSRGEHRQDRRERPY.	R	-	23	5	776.634	2687.28	2687.28	538.464	538.464	2687.28	538.464	-0.0017	0.8521	-0.6401	2.44576e-05	26.146	16.543	0.9999	0	0	503	525	37864604			-65	0	FALSE	sp|P35637-2|FUS_HUMAN	P35637-2	FUS_HUMAN	FUS	Isoform Short of RNA-binding protein FUS		sp|P35637|FUS_HUMAN
HepG2_480_S1.07235.07235.3	G:\03_DB_optimal\04Proteomics\724\Human\1\interact-HepG2_480_S1.pep.xml	SVRYSSSKHYSSS	n[43]SVRYSSSKHYSSS	.SVRYSSSKHYSSS.RSGGGGGG	M	R	13	3	776.739	1515.69	1515.69	506.239	506.239	1515.7	506.239	-0.0003	0.7621	-0.4678	6.36991	12.761	0	0.9029	0	0	2	14	3.55395e+06	N-term(42.0106)		-65	0	TRUE	sp|P13645|K1C10_HUMAN	P13645	K1C10_HUMAN	KRT10	Keratin, type I cytoskeletal 10
HepG2_480_S1.07256.07256.4	G:\03_DB_optimal\04Proteomics\724\Human\1\interact-HepG2_480_S1.pep.xml	AKPRNQGGYGGSSSSSSYGSGRRF		YGGGGQYF.AKPRNQGGYGGSSSSSSYGSGRRF.	F	-	24	4	777.978	2449.15	2449.15	613.296	613.296	2449.15	613.294	0.0053	0.9866	-0.7212	1.47553e-07	34.156	17.284	1	0	0	297	320	32663976			-45	0	FALSE	sp|P09651-2|ROA1_HUMAN	P09651-2	ROA1_HUMAN	HNRNPA1	Isoform A1-A of Heterogeneous nuclear ribonucleoprotein A1	HNRNPA1L3	sp|A0A2R8Y4L2|RA1L3_HUMAN, sp|P09651-3|ROA1_HUMAN, sp|P09651|ROA1_HUMAN
HepG2_480_S1.07257.07257.2	G:\03_DB_optimal\04Proteomics\724\Human\1\interact-HepG2_480_S1.pep.xml	MATAASSSSLEKS	M[147]ATAASSSSLEKS	VAIDFEQE.MATAASSSSLEKS.YEIPDGQV	E	Y	13	2	778.029	1284.59	1284.59	643.302	643.302	1284.59	643.301	0.0028	0.9973	-0.4173	1.29764e-07	29.49	13.85	0.9998	0	0	227	239	13590762	1M(15.9949)		-45	0	FALSE	sp|P60709|ACTB_HUMAN	P60709	ACTB_HUMAN	ACTB	Actin, cytoplasmic 1	ACTA1, ACTA2, ACTC1, ACTG1, ACTG2, POTEE	sp|P62736|ACTA_HUMAN, sp|P63261|ACTG_HUMAN, sp|P63267-2|ACTH_HUMAN, sp|P63267|ACTH_HUMAN, sp|P68032|ACTC_HUMAN, sp|P68133|ACTS_HUMAN, sp|Q6S8J3|POTEE_HUMAN
HepG2_480_S1.07265.07265.2	G:\03_DB_optimal\04Proteomics\724\Human\1\interact-HepG2_480_S1.pep.xml	VAPPKAHEV		PFSIEEVE.VAPPKAHEV.RIKMVAVG	E	R	9	2	778.444	946.525	946.526	474.27	474.27	946.524	474.269	0.0024	0.9948	-0.5625	0.0102546	19.706	13.226	0.9968	0	0	29	37	74641248			-45	0	FALSE	sp|P07327|ADH1A_HUMAN	P07327	ADH1A_HUMAN	ADH1A	Alcohol dehydrogenase 1A	ADH1C, ADH4, ADH5	sp|P00326|ADH1G_HUMAN, sp|P08319-2|ADH4_HUMAN, sp|P08319|ADH4_HUMAN, sp|P11766|ADHX_HUMAN
HepG2_480_S1.07273.07273.5	G:\03_DB_optimal\04Proteomics\724\Human\1\interact-HepG2_480_S1.pep.xml	PKKEADHEIPTVSGSRKPE		ERYKDMVD.PKKEADHEIPTVSGSRKPE.	D	-	19	5	778.859	2104.09	2104.1	421.826	421.827	2104.09	421.825	0.0053	0.9357	-0.6086	0.000990831	20.965	12.569	0.9998	0	0	624	642	40817368			-45	0	TRUE	sp|Q9UN76|S6A14_HUMAN	Q9UN76	S6A14_HUMAN	SLC6A14	Sodium- and chloride-dependent neutral and basic amino acid transporter B(0+)
HepG2_480_S1.07279.07279.3	G:\03_DB_optimal\04Proteomics\724\Human\1\interact-HepG2_480_S1.pep.xml	PGPTPSGTNVGSSGRSPSK		.PGPTPSGTNVGSSGRSPSK.AVAARAAG	M	A	19	3	779.312	1768.87	1768.87	590.63	590.63	1768.87	590.631	-0.0008	0.9742	-0.466	3.66e-11	48.073	48.073	1	0	0	2	20	16657305			-65	0	TRUE	sp|P60468|SC61B_HUMAN	P60468	SC61B_HUMAN	SEC61B	Protein transport protein Sec61 subunit beta
HepG2_480_S1.07280.07280.2	G:\03_DB_optimal\04Proteomics\724\Human\1\interact-HepG2_480_S1.pep.xml	KLSEVNKRL		RTHTRAIK.KLSEVNKRL.QDIRSCIS	K	Q	9	2	779.367	1085.65	1085.65	543.834	543.835	1085.66	543.835	-0.0007	0.9844	-0.6916	0.0377641	22.419	16.98	0.9861	0	0	218	226	9580344			-65	0	TRUE	sp|Q8NCF5|NF2IP_HUMAN	Q8NCF5	NF2IP_HUMAN	NFATC2IP	NFATC2-interacting protein
HepG2_480_S1.07282.07282.2	G:\03_DB_optimal\04Proteomics\724\Human\1\interact-HepG2_480_S1.pep.xml	IASKVTRTV		SAQKCTHL.IASKVTRTV.KFITAISV	L	K	9	2	779.472	973.591	973.592	487.803	487.803	973.592	487.803	-0.0001	0.9717	-0.5005	1.26986	14.346	12.579	0.9274	0	0	870	878	0			-65	0	FALSE	sp|Q6ZW49-1|PAXI1_HUMAN	Q6ZW49-1	PAXI1_HUMAN	PAXIP1	Isoform 2 of PAX-interacting protein 1		sp|Q6ZW49-2|PAXI1_HUMAN, sp|Q6ZW49|PAXI1_HUMAN
HepG2_480_S1.07304.07304.2	G:\03_DB_optimal\04Proteomics\724\Human\1\interact-HepG2_480_S1.pep.xml	KYSPSMKSL	KYSPSM[147]KSL	GIVRFASC.KYSPSMKSL.GNKFMHIT	C	G	9	2	780.757	1055.53	1055.53	528.774	528.774	1055.53	528.773	0.0025	0.8248	-0.7154	0.0683344	17.882	14.594	0.9544	0	0	793	801	3875170	6M(15.9949)		-45	0	TRUE	sp|Q14679|TTLL4_HUMAN	Q14679	TTLL4_HUMAN	TTLL4	Tubulin monoglutamylase TTLL4
HepG2_480_S1.07326.07326.3	G:\03_DB_optimal\04Proteomics\724\Human\1\interact-HepG2_480_S1.pep.xml	HYIRKYNRF		IVIRRDYL.HYIRKYNRF.EKRHKNMS	L	E	9	3	782.038	1295.69	1295.69	432.903	432.903	1295.69	432.904	-0.0011	0.987	-0.6357	0.00139801	18.007	11.688	0.9969	0	0	94	102	23562498			-65	0	TRUE	sp|P62280|RS11_HUMAN	P62280	RS11_HUMAN	RPS11	40S ribosomal protein S11
HepG2_480_S1.07346.07346.2	G:\03_DB_optimal\04Proteomics\724\Human\1\interact-HepG2_480_S1.pep.xml	GGSGGYGSRRF		YGGGYGSG.GGSGGYGSRRF.	G	-	11	2	783.266	1099.52	1099.52	550.766	550.767	1099.52	550.765	0.0029	0.8036	-0.5848	0.852536	12.628	10.994	0.9074	0	0	368	378	88076928			-45	0	FALSE	sp|P51991|ROA3_HUMAN	P51991	ROA3_HUMAN	HNRNPA3	Heterogeneous nuclear ribonucleoprotein A3		sp|P51991-2|ROA3_HUMAN
HepG2_480_S1.07348.07348.2	G:\03_DB_optimal\04Proteomics\724\Human\1\interact-HepG2_480_S1.pep.xml	SSSSSSYGSGRRF		RNQGGYGG.SSSSSSYGSGRRF.	G	-	13	2	783.354	1363.62	1363.61	682.815	682.814	1363.61	682.813	0.002	0.8541	-0.6365	2.07411	14.847	13.828	0.9537	0	0	308	320	89908048			-45	0	FALSE	sp|P09651-2|ROA1_HUMAN	P09651-2	ROA1_HUMAN	HNRNPA1	Isoform A1-A of Heterogeneous nuclear ribonucleoprotein A1	HNRNPA1L2, HNRNPA1L3	sp|A0A2R8Y4L2|RA1L3_HUMAN, sp|P09651-3|ROA1_HUMAN, sp|P09651|ROA1_HUMAN, sp|Q32P51|RA1L2_HUMAN
HepG2_480_S1.07349.07349.2	G:\03_DB_optimal\04Proteomics\724\Human\1\interact-HepG2_480_S1.pep.xml	TLSGHSQEV		RVAEHHVA.TLSGHSQEV.CGIRWAPD	A	C	9	2	783.405	956.459	956.46	479.237	479.237	956.456	479.235	0.0036	0.9463	-0.6487	0.0541993	17.31	14.011	0.9794	0	0	304	312	17690432			-45	0	TRUE	sp|Q12834|CDC20_HUMAN	Q12834	CDC20_HUMAN	CDC20	Cell division cycle protein 20 homolog
HepG2_480_S1.07351.07351.2	G:\03_DB_optimal\04Proteomics\724\Human\1\interact-HepG2_480_S1.pep.xml	ASRMEEVD		PPIEGDED.ASRMEEVD.	D	-	8	2	783.505	935.405	935.405	468.71	468.71	935.402	468.708	0.0028	0.9899	-0.475	0.0263564	19.81	15.227	0.9661	0	0	717	724	20629348			-45	0	FALSE	sp|P08238|HS90B_HUMAN	P08238	HS90B_HUMAN	HSP90AB1	Heat shock protein HSP 90-beta	HSP90AB3P	sp|Q58FF7|H90B3_HUMAN
HepG2_480_S1.07379.07379.3	G:\03_DB_optimal\04Proteomics\724\Human\1\interact-HepG2_480_S1.pep.xml	SVRYSSSKHYS	n[43]SVRYSSSKHYS	.SVRYSSSKHYS.SSRSGGGG	M	S	11	3	785.126	1341.63	1341.63	448.216	448.218	1341.63	448.218	-0.0001	0.8394	-0.4019	2.62536e-08	21.678	10.727	0.9998	0	0	2	12	6.1229e+06	N-term(42.0106)		-65	0	TRUE	sp|P13645|K1C10_HUMAN	P13645	K1C10_HUMAN	KRT10	Keratin, type I cytoskeletal 10
HepG2_480_S1.07392.07392.3	G:\03_DB_optimal\04Proteomics\724\Human\1\interact-HepG2_480_S1.pep.xml	VASEGIKRY		RYFHHVIL.VASEGIKRY.GSDPVFRF	L	G	9	3	785.947	1021.56	1021.56	341.527	341.527	1021.56	341.526	0.0026	0.9205	-0.6431	0.00386015	18.02	13.761	0.9849	0	0	25	33	28024372			-45	0	FALSE	sp|Q7Z4L5-2|TT21B_HUMAN	Q7Z4L5-2	TT21B_HUMAN	TTC21B	Isoform 2 of Tetratricopeptide repeat protein 21B		sp|Q7Z4L5|TT21B_HUMAN
HepG2_480_S1.07399.07399.2	G:\03_DB_optimal\04Proteomics\724\Human\1\interact-HepG2_480_S1.pep.xml	ATWSDPHKA		VVMTSMGQ.ATWSDPHKA.KTMINRIP	Q	K	9	2	786.312	1011.48	1011.48	506.748	506.747	1011.48	506.746	0.0028	0.9695	-0.7273	0.0191631	18.387	12.358	0.9967	0	0	189	197	13774580			-45	0	TRUE	sp|Q7Z4W1|DCXR_HUMAN	Q7Z4W1	DCXR_HUMAN	DCXR	L-xylulose reductase
HepG2_480_S1.07409.07409.2	G:\03_DB_optimal\04Proteomics\724\Human\1\interact-HepG2_480_S1.pep.xml	LEGEESRMS		EIATYRTL.LEGEESRMS.GECAPNVS	L	G	9	2	786.839	1036.45	1036.45	519.233	519.233	1036.45	519.232	0.0017	0.9972	-0.5819	0.1086	17.067	13.331	0.9734	0	0	486	494	9430340			-45	0	FALSE	sp|P04264|K2C1_HUMAN	P04264	K2C1_HUMAN	KRT1	Keratin, type II cytoskeletal 1	KRT77	sp|Q7Z794|K2C1B_HUMAN
HepG2_480_S1.07415.07415.3	G:\03_DB_optimal\04Proteomics\724\Human\1\interact-HepG2_480_S1.pep.xml	GSSSSSSYGSGRRF		PRNQGGYG.GSSSSSSYGSGRRF.	G	-	14	3	787.296	1420.63	1420.63	474.551	474.551	1420.63	474.552	-0.0004	0.9841	-0.6534	0.127946	16.502	14.631	0.9939	0	0	307	320	43475820			-65	0	FALSE	sp|P09651-2|ROA1_HUMAN	P09651-2	ROA1_HUMAN	HNRNPA1	Isoform A1-A of Heterogeneous nuclear ribonucleoprotein A1	HNRNPA1L3	sp|A0A2R8Y4L2|RA1L3_HUMAN, sp|P09651-3|ROA1_HUMAN, sp|P09651|ROA1_HUMAN
HepG2_480_S1.07425.07425.4	G:\03_DB_optimal\04Proteomics\724\Human\1\interact-HepG2_480_S1.pep.xml	GYGGKMGGRNDYRNDQRNRPY		GGYGGDRG.GYGGKMGGRNDYRNDQRNRPY.	G	-	21	4	787.825	2473.14	2473.14	619.292	619.292	2473.14	619.293	-0.0034	0.889	-0.551	2.55683	13.759	12.283	0.9881	0	0	569	589	4223053			-65	0	FALSE	sp|Q92804-2|RBP56_HUMAN	Q92804-2	RBP56_HUMAN	TAF15	Isoform Short of TATA-binding protein-associated factor 2N		sp|Q92804|RBP56_HUMAN
HepG2_480_S1.07429.07429.3	G:\03_DB_optimal\04Proteomics\724\Human\1\interact-HepG2_480_S1.pep.xml	IAKNRKDIENQYETQ		MRQEYEQL.IAKNRKDIENQYETQ.ITQIEHEV	L	I	15	3	788.037	1848.93	1848.93	617.317	617.317	1848.93	617.318	-0.0024	0.904	-0.7253	0.0413808	18.034	16.1	0.9929	0	0	334	348	5760573			-65	0	TRUE	sp|P35527|K1C9_HUMAN	P35527	K1C9_HUMAN	KRT9	Keratin, type I cytoskeletal 9
HepG2_480_S1.07437.07437.2	G:\03_DB_optimal\04Proteomics\724\Human\1\interact-HepG2_480_S1.pep.xml	FNEKSKEL		NRKDAEAW.FNEKSKEL.TTEIDNNI	W	T	8	2	788.586	993.515	993.514	497.765	497.764	993.513	497.764	0.0009	0.987	-0.7316	0.00351188	21.603	15.429	0.9937	0	0	340	347	91645768			-45	0	TRUE	sp|P13645|K1C10_HUMAN	P13645	K1C10_HUMAN	KRT10	Keratin, type I cytoskeletal 10
HepG2_480_S1.07438.07438.2	G:\03_DB_optimal\04Proteomics\724\Human\1\interact-HepG2_480_S1.pep.xml	LARNLSD		GIFAAGVW.LARNLSD.IDIMAPQP	W	I	7	2	788.623	787.42	787.419	394.717	394.717	787.419	394.717	0.0006	0.9831	-0.5923	0.174702	20.767	17.181	0.9859	0	0	58	64	87435792			-45	0	TRUE	sp|Q96B49|TOM6_HUMAN	Q96B49	TOM6_HUMAN	TOMM6	Mitochondrial import receptor subunit TOM6 homolog
HepG2_480_S1.07439.07439.3	G:\03_DB_optimal\04Proteomics\724\Human\1\interact-HepG2_480_S1.pep.xml	ILEKKVEKV		NICKIMKD.ILEKKVEKV.VVSNRIVT	D	V	9	3	788.66	1084.69	1084.69	362.57	362.57	1084.69	362.569	0.0013	0.9554	-0.7104	1.8221	17.786	16.425	0.9508	0	0	700	708	173770608			-45	0	FALSE	sp|P07900-2|HS90A_HUMAN	P07900-2	HS90A_HUMAN	HSP90AA1	Isoform 2 of Heat shock protein HSP 90-alpha		sp|P07900|HS90A_HUMAN
HepG2_480_S1.07449.07449.6	G:\03_DB_optimal\04Proteomics\724\Human\1\interact-HepG2_480_S1.pep.xml	MEVKPPPGRPQPDSGRRRRRRGEE	n[43]MEVKPPPGRPQPDSGRRRRRRGEE	.MEVKPPPGRPQPDSGRRRRRRGEE.GHDPKEPE	-	G	24	6	789.186	2884.52	2884.51	481.76	481.758	2884.51	481.758	0.0004	0	-0.5189	0.705428	13.74	0	0.9696	0	0	1	24	7865125	N-term(42.0106)		-45	0	TRUE	sp|P51991|ROA3_HUMAN	P51991	ROA3_HUMAN	HNRNPA3	Heterogeneous nuclear ribonucleoprotein A3
HepG2_480_S1.07465.07465.3	G:\03_DB_optimal\04Proteomics\724\Human\1\interact-HepG2_480_S1.pep.xml	KLQEQIHRV		NVNRMFIK.KLQEQIHRV.QQRVTIKK	K	Q	9	3	790.141	1149.66	1149.65	384.228	384.226	1149.66	384.228	-0.0068	0.8779	-0.7111	0.604296	13.375	0	0.9825	0	0	891	899	0			-65	0	FALSE	sp|O60293-2|ZC3H1_HUMAN	O60293-2	ZC3H1_HUMAN	ZFC3H1	Isoform 2 of Zinc finger C3H1 domain-containing protein		sp|O60293|ZC3H1_HUMAN
HepG2_480_S1.07468.07468.4	G:\03_DB_optimal\04Proteomics\724\Human\1\interact-HepG2_480_S1.pep.xml	SFSYKHLKHERLRKYH		ACYVIFSY.SFSYKHLKHERLRKYH.	Y	-	16	4	790.296	2128.14	2128.14	533.043	533.043	2128.14	533.043	-0.0024	0.6871	-0.6555	0.0205188	15.439	11.56	0.9875	0	0	73	88	3.08104e+06			-65	0	FALSE	sp|P56134-2|ATPK_HUMAN	P56134-2	ATPK_HUMAN	ATP5MF	Isoform 2 of ATP synthase subunit f, mitochondrial		sp|P56134|ATPK_HUMAN
HepG2_480_S1.07479.07479.2	G:\03_DB_optimal\04Proteomics\724\Human\1\interact-HepG2_480_S1.pep.xml	YARLHPRAV		DKMICRKC.YARLHPRAV.NCRKKKCG	C	N	9	2	790.86	1081.61	1081.61	541.814	541.814	1081.61	541.814	-0.0014	0.9386	-0.6858	0.0664107	16.23	12.391	0.9874	0	0	100	108	39875472			-65	0	TRUE	sp|P62987|RL40_HUMAN	P62987	RL40_HUMAN	UBA52	Ubiquitin-60S ribosomal protein L40
HepG2_480_S1.07484.07484.2	G:\03_DB_optimal\04Proteomics\724\Human\1\interact-HepG2_480_S1.pep.xml	NLAEKPKTV		SSKSASPF.NLAEKPKTV.QIIIDFMI	F	Q	9	2	791.246	998.576	998.577	500.295	500.296	998.576	500.295	0.0011	0.9811	-0.5018	0.00698728	23.85	16.664	0.9871	0	0	162	170	105217648			-45	0	TRUE	sp|Q5VYK3|ECM29_HUMAN	Q5VYK3	ECM29_HUMAN	ECPAS	Proteasome adapter and scaffold protein ECM29
HepG2_480_S1.07488.07488.5	G:\03_DB_optimal\04Proteomics\724\Human\1\interact-HepG2_480_S1.pep.xml	MEVKPPPGRPQPDSGRRRRRRGEEG	n[43]MEVKPPPGRPQPDSGRRRRRRGEEG	.MEVKPPPGRPQPDSGRRRRRRGEEG.HDPKEPEQ	-	H	25	5	791.438	2941.53	2941.53	589.313	589.314	2941.53	589.313	0.0046	0.6751	-0.5206	0.00170146	18.944	11.901	0.9863	0	0	1	25	22536410	N-term(42.0106)		-45	0	TRUE	sp|P51991|ROA3_HUMAN	P51991	ROA3_HUMAN	HNRNPA3	Heterogeneous nuclear ribonucleoprotein A3
HepG2_480_S1.07489.07489.2	G:\03_DB_optimal\04Proteomics\724\Human\1\interact-HepG2_480_S1.pep.xml	IAQKSKAEAESL		EVKAQYED.IAQKSKAEAESL.YQSKYEEI	D	Y	12	2	791.489	1273.69	1273.69	637.851	637.852	1273.69	637.851	0.0012	0.9907	-0.6413	4.1039e-06	33.363	19.275	1	0	0	361	372	15129852			-45	0	TRUE	sp|P04264|K2C1_HUMAN	P04264	K2C1_HUMAN	KRT1	Keratin, type II cytoskeletal 1
HepG2_480_S1.07497.07497.2	G:\03_DB_optimal\04Proteomics\724\Human\1\interact-HepG2_480_S1.pep.xml	AANPDPKKL		VEKIQARL.AANPDPKKL.LKYIKKIS	L	L	9	2	791.904	952.538	952.538	477.276	477.276	952.534	477.274	0.0039	0.8976	-0.5162	2.1145	11.733	0	0.9717	0	0	44	52	0			-45	0	TRUE	sp|Q14241|ELOA1_HUMAN	Q14241	ELOA1_HUMAN	ELOA	Elongin-A
HepG2_480_S1.07508.07508.3	G:\03_DB_optimal\04Proteomics\724\Human\1\interact-HepG2_480_S1.pep.xml	KLLEKVRKV		ATTSNTVS.KLLEKVRKV.SVNVKTVR	S	S	9	3	792.606	1111.74	1111.74	371.588	371.588	1111.74	371.589	-0.0008	0.9758	-0.6722	0.0193443	19.192	13.369	0.9882	0	0	109	117	23172162			-65	0	TRUE	sp|Q6NZI2|CAVN1_HUMAN	Q6NZI2	CAVN1_HUMAN	CAVIN1	Caveolae-associated protein 1
HepG2_480_S1.07510.07510.2	G:\03_DB_optimal\04Proteomics\724\Human\1\interact-HepG2_480_S1.pep.xml	PGVTVKD		.PGVTVKD.VNQQEFVR	M	V	7	2	792.707	714.39	714.39	358.202	358.202	714.391	358.203	-0.0007	0.9857	-0.5623	0.0653744	20.114	20.114	0.9436	0	0	2	8	11519515			-65	0	TRUE	sp|P39019|RS19_HUMAN	P39019	RS19_HUMAN	RPS19	40S ribosomal protein S19
HepG2_480_S1.07512.07512.3	G:\03_DB_optimal\04Proteomics\724\Human\1\interact-HepG2_480_S1.pep.xml	SGGGSGGYGSRRF		SPYGGGYG.SGGGSGGYGSRRF.	G	-	13	3	792.78	1243.57	1243.57	415.53	415.53	1243.57	415.53	-0.0017	0.984	-0.6524	1.22238	17.243	15.478	0.9254	0	0	366	378	68089744			-65	0	FALSE	sp|P51991|ROA3_HUMAN	P51991	ROA3_HUMAN	HNRNPA3	Heterogeneous nuclear ribonucleoprotein A3		sp|P51991-2|ROA3_HUMAN
HepG2_480_S1.07539.07539.2	G:\03_DB_optimal\04Proteomics\724\Human\1\interact-HepG2_480_S1.pep.xml	GLAEDSPKM	GLAEDSPKM[147]	SVVVIDEV.GLAEDSPKM.PIKTIHPI	V	P	9	2	794.322	962.438	962.44	482.226	482.227	962.438	482.226	0.0023	0.9649	-0.3348	0.00107206	19.554	12.552	0.9871	0	0	2896	2904	5.63274e+06	9M(15.9949)		-45	0	FALSE	sp|Q63HN8-4|RN213_HUMAN	Q63HN8-4	RN213_HUMAN	RNF213	Isoform 2 of E3 ubiquitin-protein ligase RNF213		sp|Q63HN8|RN213_HUMAN
HepG2_480_S1.07555.07555.3	G:\03_DB_optimal\04Proteomics\724\Human\1\interact-HepG2_480_S1.pep.xml	GSGGGSGGYGSRRF		GSPYGGGY.GSGGGSGGYGSRRF.	Y	-	14	3	795.278	1300.59	1300.59	434.537	434.537	1300.59	434.538	-0.002	0.9818	-0.6723	0.128323	20.581	16.666	0.984	0	0	365	378	231315488			-65	0	FALSE	sp|P51991|ROA3_HUMAN	P51991	ROA3_HUMAN	HNRNPA3	Heterogeneous nuclear ribonucleoprotein A3		sp|P51991-2|ROA3_HUMAN
HepG2_480_S1.07556.07556.4	G:\03_DB_optimal\04Proteomics\724\Human\1\interact-HepG2_480_S1.pep.xml	AGAGAGAGARGGAAAGVEARARD		ARGGAAGM.AGAGAGAGARGGAAAGVEARARD.PPPAHRAH	M	P	23	4	795.33	1938.97	1938.97	485.75	485.75	1938.97	485.75	-0.0022	0.8326	-0.5173	0.00425121	23.287	16.984	0.9994	0	0	20	42	13794470			-65	0	FALSE	sp|Q9NZJ7-2|MTCH1_HUMAN	Q9NZJ7-2	MTCH1_HUMAN	MTCH1	Isoform 2 of Mitochondrial carrier homolog 1		sp|Q9NZJ7|MTCH1_HUMAN
HepG2_480_S1.07557.07557.3	G:\03_DB_optimal\04Proteomics\724\Human\1\interact-HepG2_480_S1.pep.xml	RAIAKIRSY		KWSPEEAV.RAIAKIRSY.IHIRPGQI	V	I	9	3	795.384	1076.64	1076.64	359.889	359.889	1076.65	359.889	-0.0008	0.851	-0.5154	1.711	12.567	0	0.9767	0	0	160	168	5094699			-65	0	FALSE	sp|Q8WUK0|PTPM1_HUMAN	Q8WUK0	PTPM1_HUMAN	PTPMT1	Phosphatidylglycerophosphatase and protein-tyrosine phosphatase 1		sp|Q8WUK0-2|PTPM1_HUMAN
HepG2_480_S1.07578.07578.2	G:\03_DB_optimal\04Proteomics\724\Human\1\interact-HepG2_480_S1.pep.xml	VASTVKHAL		KISPVTFS.VASTVKHAL.SIWISVIV	S	S	9	2	796.607	924.542	924.542	463.278	463.278	924.539	463.277	0.0029	0.9577	-0.6699	0.00253998	21.94	13.936	0.993	0	0	328	336	8499987			-45	0	TRUE	sp|P0CK96|S352B_HUMAN	P0CK96	S352B_HUMAN	SLC35E2B	Solute carrier family 35 member E2B
HepG2_480_S1.07584.07584.3	G:\03_DB_optimal\04Proteomics\724\Human\1\interact-HepG2_480_S1.pep.xml	HYNSHYEKF		SMIFRVQH.HYNSHYEKF.GDFVWRSE	H	G	9	3	796.915	1223.54	1223.54	408.854	408.854	1223.54	408.853	0.0036	0.9762	-0.6514	2.30138e-06	27.529	14.152	0.9978	0	0	1188	1196	25409442			-45	0	FALSE	sp|O75129-2|ASTN2_HUMAN	O75129-2	ASTN2_HUMAN	ASTN2	Isoform 2 of Astrotactin-2		sp|O75129-3|ASTN2_HUMAN, sp|O75129-4|ASTN2_HUMAN, sp|O75129-6|ASTN2_HUMAN, sp|O75129|ASTN2_HUMAN
HepG2_480_S1.07615.07615.4	G:\03_DB_optimal\04Proteomics\724\Human\1\interact-HepG2_480_S1.pep.xml	APVKKLVVKGGKKKKQVLKF		.APVKKLVVKGGKKKKQVLKF.TIDCTHPV	M	T	20	4	798.616	2222.46	2222.47	556.624	556.625	2222.47	556.625	-0.0024	0.8571	-0.2129	1.81656e-06	34.463	34.463	1	0	0	2	21	10682676			-65	0	TRUE	sp|P35268|RL22_HUMAN	P35268	RL22_HUMAN	RPL22	60S ribosomal protein L22
HepG2_480_S1.07642.07642.2	G:\03_DB_optimal\04Proteomics\724\Human\1\interact-HepG2_480_S1.pep.xml	ASDPQHPAASEGAAAA		SPPPKTEA.ASDPQHPAASEGAAAA.AASPPIIR	A	A	16	2	800.175	1449.65	1449.65	725.834	725.833	1449.65	725.831	0.0035	0.8941	-0.5416	0.0014781	21.934	13.915	0.9976	0	0	26	41	0			-45	0	FALSE	sp|Q99536-3|VAT1_HUMAN	Q99536-3	VAT1_HUMAN	VAT1	Isoform 3 of Synaptic vesicle membrane protein VAT-1 homolog		sp|Q99536|VAT1_HUMAN
HepG2_480_S1.07651.07651.4	G:\03_DB_optimal\04Proteomics\724\Human\1\interact-HepG2_480_S1.pep.xml	ESRSGHSSVFGQHESGSGHSSAY		RSSSRGPY.ESRSGHSSVFGQHESGSGHSSAY.SQHGSGSG	Y	S	23	4	800.777	2376.01	2376.01	595.01	595.01	2376.01	595.01	-0.0014	0.8063	-0.5923	0.00572566	16.87	0	0.9994	0	0	1275	1297	0			-65	0	TRUE	sp|Q86YZ3|HORN_HUMAN	Q86YZ3	HORN_HUMAN	HRNR	Hornerin
HepG2_480_S1.07654.07654.2	G:\03_DB_optimal\04Proteomics\724\Human\1\interact-HepG2_480_S1.pep.xml	IVTADRAATGN		MRVHPYQR.IVTADRAATGN.	R	-	11	2	800.934	1087.56	1087.56	544.788	544.789	1087.56	544.788	0.0017	0.8599	-0.6002	0.98171	12.509	0	0.9722	0	0	323	333	3.51219e+06			-65	0	FALSE	sp|Q96PU8-3|QKI_HUMAN	Q96PU8-3	QKI_HUMAN	QKI	Isoform 2 of KH domain-containing RNA-binding protein QKI		sp|Q96PU8|QKI_HUMAN
HepG2_480_S1.07658.07658.2	G:\03_DB_optimal\04Proteomics\724\Human\1\interact-HepG2_480_S1.pep.xml	GQPLSPEK		VFVQWMQR.GQPLSPEK.YVTSAPMP	R	Y	8	2	801.14	854.448	854.449	428.231	428.232	854.45	428.232	-0.0011	0.9809	-0.6348	0.758301	14.78	12.915	0.9772	0	0	369	376	3.50818e+06			-65	0	FALSE	sp|P01871-2|IGHM_HUMAN	P01871-2	IGHM_HUMAN	IGHM	Isoform 2 of Immunoglobulin heavy constant mu		sp|P01871|IGHM_HUMAN
HepG2_480_S1.07659.07659.2	G:\03_DB_optimal\04Proteomics\724\Human\1\interact-HepG2_480_S1.pep.xml	NAAEGRSF		KIGITHVL.NAAEGRSF.MHVNTNAN	L	M	8	2	801.18	850.393	850.393	426.204	426.204	850.393	426.204	-0.0004	0.9948	-0.5799	0.073268	18.776	15.605	0.9851	0	0	20	27	32089264			-65	0	FALSE	sp|P51452-2|DUS3_HUMAN	P51452-2	DUS3_HUMAN	DUSP3	Isoform 2 of Dual specificity protein phosphatase 3		sp|P51452|DUS3_HUMAN
HepG2_480_S1.07670.07670.2	G:\03_DB_optimal\04Proteomics\724\Human\1\interact-HepG2_480_S1.pep.xml	EKGVDHLTNA		EIIAQGEY.EKGVDHLTNA.IAVCGQPQ	Y	I	10	2	801.879	1082.54	1082.54	542.277	542.278	1082.54	542.275	0.0054	0.9596	-0.6346	0.101244	21.312	17.985	0.9777	0	0	87	96	33238174			-45	0	TRUE	sp|Q15388|TOM20_HUMAN	Q15388	TOM20_HUMAN	TOMM20	Mitochondrial import receptor subunit TOM20 homolog
HepG2_480_S1.07671.07671.4	G:\03_DB_optimal\04Proteomics\724\Human\1\interact-HepG2_480_S1.pep.xml	PAAVTESKEGTEASASKGLEKKE		YEESNPKD.PAAVTESKEGTEASASKGLEKKE.	D	K	23	4	801.931	2346.2	2346.2	587.557	587.557	2346.19	587.555	0.0073	0.9415	-0.7173	3.91625e-06	26.389	14.662	1	0	0	403	425	21166024			-45	0	FALSE	sp|Q8TCT9-2|HM13_HUMAN	Q8TCT9-2	HM13_HUMAN	HM13	Isoform 2 of Minor histocompatibility antigen H13		sp|Q8TCT9-5|HM13_HUMAN, sp|Q8TCT9|HM13_HUMAN
HepG2_480_S1.07673.07673.2	G:\03_DB_optimal\04Proteomics\724\Human\1\interact-HepG2_480_S1.pep.xml	KDVDGAYMT	KDVDGAYM[147]T	ENEFVTIK.KDVDGAYMT.KVDIQAKI	K	K	9	2	802.033	1014.43	1014.43	508.225	508.223	1014.43	508.224	-0.0009	0.8446	-0.6763	0.789715	13.686	11.613	0.9349	0	0	289	297	12495386	8M(15.9949)		-45	0	TRUE	sp|P04264|K2C1_HUMAN	P04264	K2C1_HUMAN	KRT1	Keratin, type II cytoskeletal 1
HepG2_480_S1.07675.07675.2	G:\03_DB_optimal\04Proteomics\724\Human\1\interact-HepG2_480_S1.pep.xml	LRDNSTMGY	LRDNSTM[147]GY	ERIMKAQA.LRDNSTMGY.MMAKKHIE	A	M	9	2	802.139	1071.47	1071.47	536.74	536.74	1071.47	536.74	0.0003	0.9233	-0.6844	0.0318798	17.881	13.058	0.977	0	0	611	619	0	7M(15.9949)		-45	0	FALSE	sp|P08238|HS90B_HUMAN	P08238	HS90B_HUMAN	HSP90AB1	Heat shock protein HSP 90-beta	HSP90AA1, HSP90AB3P	sp|P07900-2|HS90A_HUMAN, sp|P07900|HS90A_HUMAN, sp|Q58FF7|H90B3_HUMAN
HepG2_480_S1.07694.07694.2	G:\03_DB_optimal\04Proteomics\724\Human\1\interact-HepG2_480_S1.pep.xml	YEDIAQK		IIAEVKAQ.YEDIAQK.SKAEAESI	Q	S	7	2	803.244	865.417	865.417	433.716	433.716	865.418	433.716	-0.0015	0.9989	-0.6425	0.779752	17.85	15.826	0.937	0	0	358	364	46040572			-65	0	TRUE	sp|P04264|K2C1_HUMAN	P04264	K2C1_HUMAN	KRT1	Keratin, type II cytoskeletal 1
HepG2_480_S1.07695.07695.2	G:\03_DB_optimal\04Proteomics\724\Human\1\interact-HepG2_480_S1.pep.xml	SARDGSRML		WQQWRRCL.SARDGSRML.LIIIIIGS	L	L	9	2	803.295	991.485	991.487	496.75	496.751	991.487	496.751	0	0.8761	-0.6137	6.77046	11.493	0	0.9741	0	0	19	27	6.536e+06			-65	0	FALSE	sp|Q9H0V9-2|LMA2L_HUMAN	Q9H0V9-2	LMA2L_HUMAN	LMAN2L	Isoform 2 of VIP36-like protein		sp|Q9H0V9|LMA2L_HUMAN
HepG2_480_S1.07717.07717.2	G:\03_DB_optimal\04Proteomics\724\Human\1\interact-HepG2_480_S1.pep.xml	HCTGQVKVY	HC[222]TGQVKVY	KSATWKVL.HCTGQVKVY.NNCPPHNS	L	N	9	2	804.597	1152.51	1152.51	577.261	577.261	1152.51	577.26	0.0023	0.8974	-0.5952	0.296828	13.384	10.659	0.9688	0	0	194	202	0	2C(119.0041)		-45	0	TRUE	sp|Q99814|EPAS1_HUMAN	Q99814	EPAS1_HUMAN	EPAS1	Endothelial PAS domain-containing protein 1
HepG2_480_S1.07724.07724.2	G:\03_DB_optimal\04Proteomics\724\Human\1\interact-HepG2_480_S1.pep.xml	RYMNHMQSL	RYMNHM[147]QSL	QRYIFYCN.RYMNHMQSL.RFEHKIYA	N	R	9	2	804.953	1194.54	1194.54	598.275	598.276	1194.53	598.271	0.0094	0.832	-0.5207	3.90101	10.139	0	0.9519	0	0	420	428	0	6M(15.9949)		-45	0	TRUE	sp|Q9Y4X5|ARI1_HUMAN	Q9Y4X5	ARI1_HUMAN	ARIH1	E3 ubiquitin-protein ligase ARIH1
HepG2_480_S1.07729.07729.3	G:\03_DB_optimal\04Proteomics\724\Human\1\interact-HepG2_480_S1.pep.xml	KRSEARSAEF		YSVVHRTS.KRSEARSAEF.TVGRKFYH	S	T	10	3	805.213	1179.61	1179.61	394.21	394.209	1179.6	394.207	0.0067	0.894	-0.368	0.996939	14.503	12.65	0.9046	0	0	386	395	70564456			-45	0	FALSE	sp|Q6DN72-2|FCRL6_HUMAN	Q6DN72-2	FCRL6_HUMAN	FCRL6	Isoform 2 of Fc receptor-like protein 6		sp|Q6DN72-4|FCRL6_HUMAN, sp|Q6DN72|FCRL6_HUMAN
HepG2_480_S1.07739.07739.4	G:\03_DB_optimal\04Proteomics\724\Human\1\interact-HepG2_480_S1.pep.xml	NLEKKARLKEEAAMKAKTE		RHETITSL.NLEKKARLKEEAAMKAKTE.	L	-	19	4	805.867	2187.2	2187.2	547.808	547.808	2187.2	547.808	-0.0007	0.7839	-0.6894	2.08718e-06	20.048	11.503	0.9998	0	0	136	154	9984080			-65	0	TRUE	sp|Q96A26|F162A_HUMAN	Q96A26	F162A_HUMAN	FAM162A	Protein FAM162A
HepG2_480_S1.07741.07741.3	G:\03_DB_optimal\04Proteomics\724\Human\1\interact-HepG2_480_S1.pep.xml	GHQQLYWSHPRK		.GHQQLYWSHPRK.FGQGSRSC	M	F	12	3	805.955	1535.77	1535.77	512.931	512.932	1535.77	512.932	-0.0006	0.9841	-0.5968	2.77748e-07	28.997	28.997	0.9996	0	0	2	13	43984784			-65	0	FALSE	sp|P62273|RS29_HUMAN	P62273	RS29_HUMAN	RPS29	40S ribosomal protein S29		sp|P62273-2|RS29_HUMAN
HepG2_480_S1.07742.07742.4	G:\03_DB_optimal\04Proteomics\724\Human\1\interact-HepG2_480_S1.pep.xml	MQRRDDPAARMSRSSGRSGSMD	n[43]MQRRDDPAARM[147]SRSSGRSGSMD	.MQRRDDPAARMSRSSGRSGSMD.PSGAHPSV	-	P	22	4	806.006	2511.11	2511.11	628.785	628.784	2511.11	628.785	-0.0043	0.9253	-0.7173	2.2868	13.677	13.677	0.9942	0	0	1	22	143429984	11M(15.9949),N-term(42.0106)		-65	0	FALSE	sp|Q07666-2|KHDR1_HUMAN	Q07666-2	KHDR1_HUMAN	KHDRBS1	Isoform 2 of KH domain-containing, RNA-binding, signal transduction-associated protein 1		sp|Q07666-3|KHDR1_HUMAN, sp|Q07666|KHDR1_HUMAN
HepG2_480_S1.07752.07752.2	G:\03_DB_optimal\04Proteomics\724\Human\1\interact-HepG2_480_S1.pep.xml	RQILKNPDD		KEIIEKEF.RQILKNPDD.PDMVDVFM	F	P	9	2	806.527	1097.58	1097.58	549.798	549.799	1097.58	549.799	0	0.9798	-0.6689	0.000237453	20.588	12.614	0.997	0	0	42	50	7903487			-65	0	TRUE	sp|P20930|FILA_HUMAN	P20930	FILA_HUMAN	FLG	Filaggrin
HepG2_480_S1.07765.07765.2	G:\03_DB_optimal\04Proteomics\724\Human\1\interact-HepG2_480_S1.pep.xml	RLGPTGKEV		RRAARPHR.RLGPTGKEV.HAIKRIRD	R	H	9	2	807.332	955.55	955.55	478.782	478.782	955.545	478.78	0.0046	0.9347	-0.591	0.220343	15.048	13.268	0.9592	0	0	100	108	10648628			-45	0	TRUE	sp|Q6NXT1|ANR54_HUMAN	Q6NXT1	ANR54_HUMAN	ANKRD54	Ankyrin repeat domain-containing protein 54
HepG2_480_S1.07767.07767.2	G:\03_DB_optimal\04Proteomics\724\Human\1\interact-HepG2_480_S1.pep.xml	LDELRDEGK		KAACIIPK.LDELRDEGK.ASSAKQRI	K	A	9	2	807.435	1073.54	1073.54	537.778	537.778	1073.54	537.775	0.0062	0.9297	-0.6649	0.0519126	18.07	14.633	0.9873	0	0	206	214	8970774			-45	0	TRUE	sp|P02768|ALBU_HUMAN	P02768	ALBU_HUMAN	ALB	Albumin
HepG2_480_S1.07783.07783.3	G:\03_DB_optimal\04Proteomics\724\Human\1\interact-HepG2_480_S1.pep.xml	AATRWAKKI		KADINTKW.AATRWAKKI.EARERKAK	W	E	9	3	808.274	1043.63	1043.63	348.884	348.884	1043.62	348.882	0.0047	0.8874	-0.6498	3.46554	13.12	12.296	0.9258	0	0	87	95	6.00594e+06			-45	0	TRUE	sp|P50914|RL14_HUMAN	P50914	RL14_HUMAN	RPL14	60S ribosomal protein L14
HepG2_480_S1.07785.07785.2	G:\03_DB_optimal\04Proteomics\724\Human\1\interact-HepG2_480_S1.pep.xml	AKDVKFGAD		APHITRAY.AKDVKFGAD.ARAIMIQG	Y	A	9	2	808.507	949.486	949.488	475.75	475.751	949.487	475.751	0.0011	0.9856	-0.621	4.73912e-05	24.743	14.703	0.9966	0	0	27	35	0			-65	0	FALSE	sp|P10809|CH60_HUMAN	P10809	CH60_HUMAN	HSPD1	60 kDa heat shock protein, mitochondrial		sp|P10809-2|CH60_HUMAN
HepG2_480_S1.07786.07786.5	G:\03_DB_optimal\04Proteomics\724\Human\1\interact-HepG2_480_S1.pep.xml	QKKDRVAQKKASFLRAQERAAES	Q[111]KKDRVAQKKASFLRAQERAAES	NRPKMSIA.QKKDRVAQKKASFLRAQERAAES.	A	-	23	5	808.559	2627.42	2627.42	526.492	526.492	2627.43	526.492	-0.0009	0.8341	-0.7329	0.256153	13.866	0	0.9999	0	0	275	297	12692332	1Q(-17.0265)		-65	0	TRUE	sp|P46777|RL5_HUMAN	P46777	RL5_HUMAN	RPL5	60S ribosomal protein L5
HepG2_480_S1.07787.07787.3	G:\03_DB_optimal\04Proteomics\724\Human\1\interact-HepG2_480_S1.pep.xml	RIYKYIHKV		IHRIIHHK.RIYKYIHKV.HHEFQAPF	K	H	9	3	808.61	1218.72	1218.72	407.248	407.249	1218.72	407.248	0.0003	0.9626	-0.4561	0.000136039	23.039	13.474	0.9945	0	0	164	172	13750831			-65	0	FALSE	sp|Q15800|MSMO1_HUMAN	Q15800	MSMO1_HUMAN	MSMO1	Methylsterol monooxygenase 1		sp|Q15800-2|MSMO1_HUMAN
HepG2_480_S1.07794.07794.3	G:\03_DB_optimal\04Proteomics\724\Human\1\interact-HepG2_480_S1.pep.xml	PGPTPSGTNVGSSGRSPSKA		.PGPTPSGTNVGSSGRSPSKA.VAARAAGS	M	V	20	3	808.974	1839.91	1839.91	614.309	614.31	1839.91	614.31	-0.0002	0.8669	-0.468	0.875681	13.576	13.576	0.954	0	0	2	21	5.56438e+06			-65	0	TRUE	sp|P60468|SC61B_HUMAN	P60468	SC61B_HUMAN	SEC61B	Protein transport protein Sec61 subunit beta
HepG2_480_S1.07805.07805.2	G:\03_DB_optimal\04Proteomics\724\Human\1\interact-HepG2_480_S1.pep.xml	NVGTRPIN		KWEIIQQM.NVGTRPIN.LEPIFQGY	M	L	8	2	809.543	869.471	869.471	435.743	435.743	869.472	435.743	-0.0006	0.9686	-0.5843	0.924902	13.574	11.877	0.9529	0	0	217	224	5.32593e+06			-65	0	TRUE	sp|P35908|K22E_HUMAN	P35908	K22E_HUMAN	KRT2	Keratin, type II cytoskeletal 2 epidermal
HepG2_480_S1.07806.07806.2	G:\03_DB_optimal\04Proteomics\724\Human\1\interact-HepG2_480_S1.pep.xml	ARSVHEEF		TGSKIVDY.ARSVHEEF.	Y	-	8	2	809.597	973.462	973.461	487.738	487.738	973.462	487.738	-0.0006	0.9348	-0.5558	0.0433612	16.579	13.549	0.9732	0	0	252	259	7.8567e+06			-65	0	FALSE	sp|Q9BRK5-2|CAB45_HUMAN	Q9BRK5-2	CAB45_HUMAN	SDF4	Isoform 2 of 45 kDa calcium-binding protein		sp|Q9BRK5-5|CAB45_HUMAN, sp|Q9BRK5|CAB45_HUMAN
HepG2_480_S1.07809.07809.2	G:\03_DB_optimal\04Proteomics\724\Human\1\interact-HepG2_480_S1.pep.xml	SSQEEVRSY		HRYIEVFK.SSQEEVRSY.SDPPIKFM	K	S	9	2	809.909	1083.49	1083.49	542.75	542.75	1083.48	542.749	0.0033	0.974	-0.5204	0.000397244	22.514	14.759	0.9981	0	0	186	194	16770052			-45	0	TRUE	sp|P52597|HNRPF_HUMAN	P52597	HNRPF_HUMAN	HNRNPF	Heterogeneous nuclear ribonucleoprotein F
HepG2_480_S1.07825.07825.3	G:\03_DB_optimal\04Proteomics\724\Human\1\interact-HepG2_480_S1.pep.xml	KYTPPPHHI		RDKIIKEG.KYTPPPHHI.GKGEPRP	G	G	9	3	810.752	1088.58	1088.58	363.867	363.866	1088.58	363.866	-0.0004	0.8543	-0.5604	0.244125	13.852	0	0.9933	0	0	91	99	0			-45	0	TRUE	sp|O43920|NDUS5_HUMAN	O43920	NDUS5_HUMAN	NDUFS5	NADH dehydrogenase [ubiquinone] iron-sulfur protein 5
HepG2_480_S1.07830.07830.3	G:\03_DB_optimal\04Proteomics\724\Human\1\interact-HepG2_480_S1.pep.xml	SLLKRLRKA		RGIRRKQH.SLLKRLRKA.KKEAPPME	H	K	9	3	811.142	1083.72	1083.72	362.248	362.248	1083.72	362.249	-0.0002	0.9941	-0.1555	1.94984	13.34	12.799	0.9107	0	0	55	63	63360280			-65	0	TRUE	sp|P62841|RS15_HUMAN	P62841	RS15_HUMAN	RPS15	40S ribosomal protein S15
HepG2_480_S1.07831.07831.3	G:\03_DB_optimal\04Proteomics\724\Human\1\interact-HepG2_480_S1.pep.xml	AAQKEADLAAQEEAAKK		QKERAIFL.AAQKEADLAAQEEAAKK.	L	-	17	3	811.194	1770.91	1770.91	591.31	591.311	1770.91	591.311	-0.0013	0.9946	-0.6684	4.486e-10	36.966	16.114	1	0	0	150	166	23495360			-65	0	FALSE	sp|Q9Y3B7-2|RM11_HUMAN	Q9Y3B7-2	RM11_HUMAN	MRPL11	Isoform 2 of 39S ribosomal protein L11, mitochondrial		sp|Q9Y3B7|RM11_HUMAN
HepG2_480_S1.07832.07832.2	G:\03_DB_optimal\04Proteomics\724\Human\1\interact-HepG2_480_S1.pep.xml	QITAGRHGD	Q[111]ITAGRHGD	YQSKYEEL.QITAGRHGD.SVRNSKIE	L	S	9	2	811.245	936.44	936.44	469.227	469.227	936.441	469.228	-0.0012	0.8336	0.0125	0.000271682	22.888	16.654	0.9972	0	0	381	389	17431974	1Q(-17.0265)		-65	0	FALSE	sp|P04264|K2C1_HUMAN	P04264	K2C1_HUMAN	KRT1	Keratin, type II cytoskeletal 1	KRT6B, KRT77	sp|P04259|K2C6B_HUMAN, sp|Q7Z794|K2C1B_HUMAN
HepG2_480_S1.07834.07834.2	G:\03_DB_optimal\04Proteomics\724\Human\1\interact-HepG2_480_S1.pep.xml	RQVTGVTRV		KAMSKIGL.RQVTGVTRV.TIRKSKNI	L	T	9	2	811.348	1014.59	1014.59	508.303	508.303	1014.59	508.304	-0.0024	0.8244	-0.7314	10.4246	10.52	0	0.9283	0	0	86	94	8424808			-65	0	FALSE	sp|Q13765|NACA_HUMAN	Q13765	NACA_HUMAN	NACA	Nascent polypeptide-associated complex subunit alpha		sp|E9PAV3-2|NACAM_HUMAN, sp|E9PAV3|NACAM_HUMAN
HepG2_480_S1.07841.07841.3	G:\03_DB_optimal\04Proteomics\724\Human\1\interact-HepG2_480_S1.pep.xml	IINRNTGEIR		EPSDSPMF.IINRNTGEIR.TMNNFIDR	F	T	10	3	811.709	1184.66	1184.66	395.894	395.895	1184.66	395.895	-0.0003	0.9835	-0.7199	0.131834	17.69	15.667	0.988	0	0	210	219	4.97969e+06			-65	0	TRUE	sp|Q02413|DSG1_HUMAN	Q02413	DSG1_HUMAN	DSG1	Desmoglein-1
HepG2_480_S1.07843.07843.5	G:\03_DB_optimal\04Proteomics\724\Human\1\interact-HepG2_480_S1.pep.xml	NKIRYNSKRRHWRRTKLGL		QWIRMKTG.NKIRYNSKRRHWRRTKLGL.	G	-	19	5	811.811	2481.44	2481.44	497.295	497.295	2481.44	497.296	-0.0017	0.4019	-0.7179	0.00195244	19.637	12.138	0.9729	0	0	33	51	26758136			-65	0	TRUE	sp|P62891|RL39_HUMAN	P62891	RL39_HUMAN	RPL39	60S ribosomal protein L39
HepG2_480_S1.07844.07844.2	G:\03_DB_optimal\04Proteomics\724\Human\1\interact-HepG2_480_S1.pep.xml	KAATVTKEL		NAVECFQT.KAATVTKEL.RESSIINQ	T	R	9	2	811.866	959.565	959.564	480.79	480.789	959.565	480.79	-0.0007	0.9581	-0.6884	0.000523721	26.136	16.315	0.9993	0	0	205	213	5867452			-65	0	TRUE	sp|P02771|FETA_HUMAN	P02771	FETA_HUMAN	AFP	Alpha-fetoprotein
HepG2_480_S1.07857.07857.2	G:\03_DB_optimal\04Proteomics\724\Human\1\interact-HepG2_480_S1.pep.xml	NATNAVKRL		SGEQRAAL.NATNAVKRL.QTRIQPEE	L	Q	9	2	812.666	985.568	985.568	493.791	493.791	985.567	493.791	0.0013	0.9208	-0.6414	1.16325	13.39	11.693	0.9315	0	0	254	262	0			-45	0	TRUE	sp|Q8N0Z3|SPICE_HUMAN	Q8N0Z3	SPICE_HUMAN	SPICE1	Spindle and centriole-associated protein 1
HepG2_480_S1.07878.07878.3	G:\03_DB_optimal\04Proteomics\724\Human\1\interact-HepG2_480_S1.pep.xml	LDRIAGQVAAANKKH		ITPQGQRD.LDRIAGQVAAANKKH.	D	-	15	3	813.875	1590.89	1590.89	531.305	531.305	1590.9	531.306	-0.0009	0.9922	-0.6717	2.48991e-09	42.538	16.073	1	0	0	131	145	11551405			-65	0	TRUE	sp|P39019|RS19_HUMAN	P39019	RS19_HUMAN	RPS19	40S ribosomal protein S19
HepG2_480_S1.07882.07882.2	G:\03_DB_optimal\04Proteomics\724\Human\1\interact-HepG2_480_S1.pep.xml	ESVGKGAVHDV		GKDAVEDL.ESVGKGAVHDV.KDVIDSVI	L	K	11	2	814.087	1096.55	1096.55	549.282	549.282	1096.55	549.283	-0.0022	0.9949	-0.6085	5.60659e-06	29.236	16.866	0.9999	0	0	92	102	8494996			-65	0	TRUE	sp|P81605|DCD_HUMAN	P81605	DCD_HUMAN	DCD	Dermcidin
HepG2_480_S1.07884.07884.2	G:\03_DB_optimal\04Proteomics\724\Human\1\interact-HepG2_480_S1.pep.xml	GPTQEFK		MFITVQVK.GPTQEFK.KRTTVMVK	K	K	7	2	814.19	805.396	805.396	403.705	403.705	805.397	403.706	-0.0009	0.9699	-0.591	0.004778	13.887	0	0.9949	0	0	109	115	2.59182e+06			-65	0	TRUE	sp|P01023|A2MG_HUMAN	P01023	A2MG_HUMAN	A2M	Alpha-2-macroglobulin
HepG2_480_S1.07885.07885.4	G:\03_DB_optimal\04Proteomics\724\Human\1\interact-HepG2_480_S1.pep.xml	PSSKSTEIKWKSGKDLTKRSSQTQN		FHINESGD.PSSKSTEIKWKSGKDLTKRSSQTQN.KASRKRQH	D	K	25	4	814.245	2820.47	2820.47	706.125	706.125	2820.47	706.125	-0.0031	0.7634	-0.5066	0.0289627	16.942	14.041	0.9977	0	0	151	175	6423999			-65	0	FALSE	sp|Q01105-2|SET_HUMAN	Q01105-2	SET_HUMAN	SET	Isoform 2 of Protein SET		sp|Q01105-3|SET_HUMAN, sp|Q01105-4|SET_HUMAN, sp|Q01105|SET_HUMAN
HepG2_480_S1.07889.07889.2	G:\03_DB_optimal\04Proteomics\724\Human\1\interact-HepG2_480_S1.pep.xml	TVEVTHPNS		NIIMAIIL.TVEVTHPNS.MPAVNIQY	L	M	9	2	814.453	982.471	982.471	492.243	492.243	982.472	492.243	-0.0007	0.9964	-0.6056	0.0320619	16.586	12.739	0.9938	0	0	48	56	7797200			-65	0	TRUE	sp|Q15012|LAP4A_HUMAN	Q15012	LAP4A_HUMAN	LAPTM4A	Lysosomal-associated transmembrane protein 4A
HepG2_480_S1.07894.07894.2	G:\03_DB_optimal\04Proteomics\724\Human\1\interact-HepG2_480_S1.pep.xml	ENNPVRGP		NGKIICTR.ENNPVRGP.YGKMHINK	R	Y	8	2	814.72	881.434	881.431	441.724	441.723	881.436	441.725	-0.0048	0.963	-0.6045	0.970912	14.522	12.747	0.9561	0	0	866	873	1.90111e+06			-65	0	FALSE	sp|Q9NQ38-2|ISK5_HUMAN	Q9NQ38-2	ISK5_HUMAN	SPINK5	Isoform short of Serine protease inhibitor Kazal-type 5		sp|Q9NQ38-3|ISK5_HUMAN, sp|Q9NQ38|ISK5_HUMAN
HepG2_480_S1.07901.07901.2	G:\03_DB_optimal\04Proteomics\724\Human\1\interact-HepG2_480_S1.pep.xml	YEDIAQKS		IIAEVKAQ.YEDIAQKS.KAEAESIY	Q	K	8	2	815.244	952.449	952.45	477.232	477.232	952.45	477.232	-0.0004	0.9802	-0.6436	2.13154	14.858	13.121	0.9334	0	0	358	365	26889060			-45	0	TRUE	sp|P04264|K2C1_HUMAN	P04264	K2C1_HUMAN	KRT1	Keratin, type II cytoskeletal 1
HepG2_480_S1.07902.07902.2	G:\03_DB_optimal\04Proteomics\724\Human\1\interact-HepG2_480_S1.pep.xml	GRDGMDNQGGY		GGSGMGGY.GRDGMDNQGGY.GSVGRMGM	Y	G	11	2	815.299	1168.46	1168.46	585.236	585.236	1168.46	585.236	0.0013	0.9731	-0.7076	0.00186604	24.48	16.559	0.9971	0	0	271	281	0			-45	0	FALSE	sp|P31942-2|HNRH3_HUMAN	P31942-2	HNRH3_HUMAN	HNRNPH3	Isoform 2 of Heterogeneous nuclear ribonucleoprotein H3		sp|P31942-3|HNRH3_HUMAN, sp|P31942-4|HNRH3_HUMAN, sp|P31942|HNRH3_HUMAN
HepG2_480_S1.07908.07908.3	G:\03_DB_optimal\04Proteomics\724\Human\1\interact-HepG2_480_S1.pep.xml	YLGKIKRV		CRWTDGIY.YLGKIKRV.SSSKQSCI	Y	S	8	3	815.616	975.623	975.624	326.215	326.215	975.623	326.215	0.0009	0.9312	-0.6199	2.68797	12.132	11.238	0.9692	0	0	56	63	0			-45	0	FALSE	sp|Q5T6S3-2|PHF19_HUMAN	Q5T6S3-2	PHF19_HUMAN	PHF19	Isoform 2 of PHD finger protein 19		sp|Q5T6S3-3|PHF19_HUMAN, sp|Q5T6S3|PHF19_HUMAN
HepG2_480_S1.07922.07922.2	G:\03_DB_optimal\04Proteomics\724\Human\1\interact-HepG2_480_S1.pep.xml	KAISGVHTV		AHGKSTVV.KAISGVHTV.RFKNEIER	V	R	9	2	816.482	910.522	910.524	456.268	456.269	910.524	456.269	-0.0001	0.9848	-0.731	0.019399	24.295	18.403	0.9904	0	0	59	67	10380430			-65	0	FALSE	sp|P41091|IF2G_HUMAN	P41091	IF2G_HUMAN	EIF2S3	Eukaryotic translation initiation factor 2 subunit 3	EIF2S3B	sp|Q2VIR3-2|IF2GL_HUMAN, sp|Q2VIR3|IF2GL_HUMAN
HepG2_480_S1.07945.07945.2	G:\03_DB_optimal\04Proteomics\724\Human\1\interact-HepG2_480_S1.pep.xml	KLDNQVSKV		RIIKSHVE.KLDNQVSKV.HIEGFNDE	E	H	9	2	817.811	1029.58	1029.58	515.797	515.798	1029.58	515.798	-0.0003	0.9533	-0.568	0.00202149	25.751	21.819	0.9968	0	0	355	363	29661176			-45	0	FALSE	sp|Q9Y2D8-2|ADIP_HUMAN	Q9Y2D8-2	ADIP_HUMAN	SSX2IP	Isoform 2 of Afadin- and alpha-actinin-binding protein		sp|Q9Y2D8-3|ADIP_HUMAN, sp|Q9Y2D8|ADIP_HUMAN
HepG2_480_S1.07946.07946.2	G:\03_DB_optimal\04Proteomics\724\Human\1\interact-HepG2_480_S1.pep.xml	AAQSEAKVV		DNVVKKVQ.AAQSEAKVV.SQYHEIVV	Q	S	9	2	817.862	901.485	901.486	451.75	451.75	901.487	451.751	-0.0007	0.8719	-0.5886	0.0131911	17.62	12.806	0.9714	0	0	336	344	13753291			-45	0	FALSE	sp|Q16891-2|MIC60_HUMAN	Q16891-2	MIC60_HUMAN	IMMT	Isoform 2 of MICOS complex subunit MIC60		sp|Q16891-3|MIC60_HUMAN, sp|Q16891-4|MIC60_HUMAN, sp|Q16891|MIC60_HUMAN
HepG2_480_S1.07969.07969.3	G:\03_DB_optimal\04Proteomics\724\Human\1\interact-HepG2_480_S1.pep.xml	AVVVKKIETRDG		FSRTSSSR.AVVVKKIETRDG.KIVSESSD	R	K	12	3	819.207	1313.77	1313.77	438.929	438.929	1313.77	438.93	-0.0003	0.9085	-0.5887	0.00450173	16.595	12.621	0.9839	0	0	488	499	3.64517e+06			-65	0	FALSE	sp|P05787-2|K2C8_HUMAN	P05787-2	K2C8_HUMAN	KRT8	Isoform 2 of Keratin, type II cytoskeletal 8		sp|P05787|K2C8_HUMAN
HepG2_480_S1.07970.07970.3	G:\03_DB_optimal\04Proteomics\724\Human\1\interact-HepG2_480_S1.pep.xml	LVKDQGNASPRY		PPIVTTNF.LVKDQGNASPRY.IRCTSYNI	F	I	12	3	819.261	1346.69	1346.7	449.905	449.906	1346.69	449.905	0.0015	0.9101	-0.5221	6.83212	10.057	0	0.9868	0	0	362	373	3.6682e+06			-65	0	TRUE	sp|P53992|SC24C_HUMAN	P53992	SC24C_HUMAN	SEC24C	Protein transport protein Sec24C
HepG2_480_S1.08001.08001.2	G:\03_DB_optimal\04Proteomics\724\Human\1\interact-HepG2_480_S1.pep.xml	KTVDGPSGKL		VHAITATQ.KTVDGPSGKL.WRDGRGAI	Q	W	10	2	821.034	1000.55	1000.56	501.284	501.285	1000.56	501.285	0.0003	0.8822	-0.6307	2.84935	14.696	13.432	0.9571	0	0	186	195	13565196			-45	0	FALSE	sp|P04406|G3P_HUMAN	P04406	G3P_HUMAN	GAPDH	Glyceraldehyde-3-phosphate dehydrogenase		sp|P04406-2|G3P_HUMAN
HepG2_480_S1.08015.08015.2	G:\03_DB_optimal\04Proteomics\724\Human\1\interact-HepG2_480_S1.pep.xml	TVEVTHPN		NIIMAIIL.TVEVTHPN.SMPAVNIQ	L	S	8	2	821.9	895.439	895.441	448.727	448.728	895.44	448.727	0.0006	0.9676	-0.6339	2.41453	11.847	0	0.9908	0	0	48	55	3.26334e+06			-65	0	TRUE	sp|Q15012|LAP4A_HUMAN	Q15012	LAP4A_HUMAN	LAPTM4A	Lysosomal-associated transmembrane protein 4A
HepG2_480_S1.08028.08028.3	G:\03_DB_optimal\04Proteomics\724\Human\1\interact-HepG2_480_S1.pep.xml	LEKGLDGAKKAVG		PRKQRSSL.LEKGLDGAKKAVG.GIGKIGKD	L	G	13	3	822.581	1284.74	1284.74	429.254	429.254	1284.74	429.254	0.0003	0.8915	-0.6209	0.00127147	18.265	12.579	0.9948	0	0	66	78	3.3314e+06			-65	0	FALSE	sp|P81605|DCD_HUMAN	P81605	DCD_HUMAN	DCD	Dermcidin		sp|P81605-2|DCD_HUMAN
HepG2_480_S1.08031.08031.3	G:\03_DB_optimal\04Proteomics\724\Human\1\interact-HepG2_480_S1.pep.xml	YFKLRSKKTPAVKAT		GSIAIIVL.YFKLRSKKTPAVKAT.	L	-	15	3	822.741	1737.03	1737.03	580.018	580.017	1737.03	580.017	-0.0004	0.9345	-0.5927	3.12908e-05	24.267	13.835	0.9998	0	0	44	58	8241692			-65	0	TRUE	sp|Q96IX5|ATPMK_HUMAN	Q96IX5	ATPMK_HUMAN	ATP5MK	ATP synthase membrane subunit K, mitochondrial
HepG2_480_S1.08038.08038.3	G:\03_DB_optimal\04Proteomics\724\Human\1\interact-HepG2_480_S1.pep.xml	HLDTDVKRV		NKIVRIMT.HLDTDVKRV.AAEFIFVI	T	A	9	3	823.232	1081.59	1081.59	361.536	361.537	1081.59	361.537	0.0004	0.9825	-0.5595	5.64602e-05	22.582	17.175	0.9944	0	0	377	385	25812158			-45	0	FALSE	sp|Q9NPQ8-2|RIC8A_HUMAN	Q9NPQ8-2	RIC8A_HUMAN	RIC8A	Isoform 2 of Synembryn-A		sp|Q9NPQ8-3|RIC8A_HUMAN, sp|Q9NPQ8-4|RIC8A_HUMAN, sp|Q9NPQ8|RIC8A_HUMAN
HepG2_480_S1.08040.08040.2	G:\03_DB_optimal\04Proteomics\724\Human\1\interact-HepG2_480_S1.pep.xml	KATKYLKDV		MHIR.KATKYLKDV.TIQKQCVP	R	T	9	2	823.338	1064.62	1064.62	533.318	533.318	1064.62	533.319	-0.0008	0.8826	-0.7089	0.00413656	19.783	11.577	0.9909	0	0	5	13	12016372			-45	0	FALSE	sp|P18621-2|RL17_HUMAN	P18621-2	RL17_HUMAN	RPL17	Isoform 2 of 60S ribosomal protein L17		sp|P18621-3|RL17_HUMAN, sp|P18621|RL17_HUMAN
HepG2_480_S1.08043.08043.2	G:\03_DB_optimal\04Proteomics\724\Human\1\interact-HepG2_480_S1.pep.xml	VASARVQKL		.VASARVQKL.VRRYKIAI	M	V	9	2	823.499	970.59	970.595	486.302	486.305	970.592	486.303	0.0024	0.9767	-0.7145	0.842413	18.727	18.727	0.98	0	0	2	10	0			-45	0	FALSE	sp|Q9H1B5-2|XYLT2_HUMAN	Q9H1B5-2	XYLT2_HUMAN	XYLT2	Isoform 2 of Xylosyltransferase 2		sp|Q9H1B5|XYLT2_HUMAN
HepG2_480_S1.08060.08060.2	G:\03_DB_optimal\04Proteomics\724\Human\1\interact-HepG2_480_S1.pep.xml	SIAKEGFEK		TTATVIAR.SIAKEGFEK.ISKGANPV	R	I	9	2	824.554	1007.53	1007.53	504.772	504.772	1007.53	504.772	0	0.9932	-0.6176	0.00330296	25.708	17.983	0.992	0	0	122	130	16427362			-65	0	FALSE	sp|P10809|CH60_HUMAN	P10809	CH60_HUMAN	HSPD1	60 kDa heat shock protein, mitochondrial		sp|P10809-2|CH60_HUMAN
HepG2_480_S1.08061.08061.2	G:\03_DB_optimal\04Proteomics\724\Human\1\interact-HepG2_480_S1.pep.xml	HLGPEGRSV		MVIAVAGG.HLGPEGRSV.AGQAMIIV	G	A	9	2	824.605	950.493	950.492	476.254	476.253	950.493	476.254	-0.0012	0.9623	-0.51	3.44872	13.75	12.298	0.8807	0	0	106	114	148064560			-65	0	TRUE	sp|P0DTL5|TM276_HUMAN	P0DTL5	TM276_HUMAN	TMEM276	Transmembrane protein 276
HepG2_480_S1.08062.08062.3	G:\03_DB_optimal\04Proteomics\724\Human\1\interact-HepG2_480_S1.pep.xml	SVRYSSSKHY	n[43]SVRYSSSKHY	.SVRYSSSKHY.SSSRSGGG	M	S	10	3	824.659	1254.6	1254.6	419.208	419.207	1254.6	419.207	0.0008	0.8997	-0.4337	1.99376e-06	26.295	14.955	0.9965	0	0	2	11	10824165	N-term(42.0106)		-65	0	TRUE	sp|P13645|K1C10_HUMAN	P13645	K1C10_HUMAN	KRT10	Keratin, type I cytoskeletal 10
HepG2_480_S1.08063.08063.2	G:\03_DB_optimal\04Proteomics\724\Human\1\interact-HepG2_480_S1.pep.xml	SHVVVKND	n[43]SHVVVKND	.SHVVVKND.PEIDQQIA	M	P	8	2	824.696	938.481	938.481	470.248	470.248	938.482	470.248	-0.0007	0.9448	-0.7144	8.83504e-05	24.425	13.416	0.9955	0	0	2	9	31244784	N-term(42.0106)		-65	0	FALSE	sp|O15523|DDX3Y_HUMAN	O15523	DDX3Y_HUMAN	DDX3Y	ATP-dependent RNA helicase DDX3Y		sp|O15523-3|DDX3Y_HUMAN
HepG2_480_S1.08064.08064.2	G:\03_DB_optimal\04Proteomics\724\Human\1\interact-HepG2_480_S1.pep.xml	LGFKRQD		DKYGDIIA.LGFKRQD.KWEHISYS	A	K	7	2	824.748	862.466	862.466	432.24	432.24	862.466	432.24	-0.0001	0.97	-0.7016	0.0678437	13.867	13.867	0.9777	0	0	122	128	5278153			-65	0	TRUE	sp|Q96GR2|ACBG1_HUMAN	Q96GR2	ACBG1_HUMAN	ACSBG1	Long-chain-fatty-acid--CoA ligase ACSBG1
HepG2_480_S1.08065.08065.3	G:\03_DB_optimal\04Proteomics\724\Human\1\interact-HepG2_480_S1.pep.xml	TKAGSKGGNLRDKLD	n[43]TKAGSKGGNLRDKLD	.TKAGSKGGNLRDKLD.GNEIDISI	M	G	15	3	824.799	1600.85	1600.85	534.625	534.625	1600.85	534.625	-0.0004	0.978	-0.5814	4.7592e-07	30.524	16.629	0.9997	0	0	2	16	13326262	N-term(42.0106)		-65	0	TRUE	sp|Q96AG4|LRC59_HUMAN	Q96AG4	LRC59_HUMAN	LRRC59	Leucine-rich repeat-containing protein 59
HepG2_480_S1.08072.08072.3	G:\03_DB_optimal\04Proteomics\724\Human\1\interact-HepG2_480_S1.pep.xml	VVPTFGKKKGPNANS		QYNRRFVN.VVPTFGKKKGPNANS.	N	-	15	3	825.163	1542.85	1542.85	515.292	515.291	1542.85	515.291	-0.0008	0.9696	-0.6548	0.015794	20.075	0	0.9991	0	0	119	133	7.34446e+06			-65	0	TRUE	sp|P62861|RS30_HUMAN	P62861	RS30_HUMAN	FAU	FAU ubiquitin-like and ribosomal protein S30
HepG2_480_S1.08078.08078.3	G:\03_DB_optimal\04Proteomics\724\Human\1\interact-HepG2_480_S1.pep.xml	GKGDPKKPRGKMSSYAF		.GKGDPKKPRGKMSSYAF.FVQTCREE	M	F	17	3	825.472	1852.96	1852.96	618.661	618.661	1852.96	618.661	0	0.936	-0.3756	0.0133586	17.312	17.312	0.9871	0	0	2	18	3.24183e+06			-65	0	FALSE	sp|P09429|HMGB1_HUMAN	P09429	HMGB1_HUMAN	HMGB1	High mobility group protein B1	HMGB1P1	sp|B2RPK0|HGB1A_HUMAN
HepG2_480_S1.08083.08083.3	G:\03_DB_optimal\04Proteomics\724\Human\1\interact-HepG2_480_S1.pep.xml	GKETKAADPPAENSSAPEAEQGGAE		PENPKPQD.GKETKAADPPAENSSAPEAEQGGAE.	D	-	25	3	825.858	2440.1	2440.1	814.374	814.373	2440.1	814.374	-0.0017	0.9668	-0.6209	0	71.601	22.129	1	0	0	300	324	74023904			-45	0	TRUE	sp|P67809|YBOX1_HUMAN	P67809	YBOX1_HUMAN	YBX1	Y-box-binding protein 1
HepG2_480_S1.08111.08111.4	G:\03_DB_optimal\04Proteomics\724\Human\1\interact-HepG2_480_S1.pep.xml	FGIRAKRAKEAAEQDVEKK		MARANARL.FGIRAKRAKEAAEQDVEKK.	L	K	19	4	827.435	2173.19	2173.2	544.306	544.306	2173.2	544.306	-0.0007	0.8876	-0.7031	0.00966519	19.043	12.924	0.998	0	0	192	210	7.08041e+06			-65	0	FALSE	sp|P26373|RL13_HUMAN	P26373	RL13_HUMAN	RPL13	60S ribosomal protein L13		sp|P26373-2|RL13_HUMAN
HepG2_480_S1.08129.08129.2	G:\03_DB_optimal\04Proteomics\724\Human\1\interact-HepG2_480_S1.pep.xml	AYNNQSNRL		VPSGIRCV.AYNNQSNRL.AVSRTDGT	V	A	9	2	828.513	1078.52	1078.52	540.265	540.266	1078.52	540.265	0.0019	0.9502	-0.6668	1	13.5	11.647	0.9642	0	0	23	31	9646240			-45	0	FALSE	sp|Q969X6-2|UTP4_HUMAN	Q969X6-2	UTP4_HUMAN	UTP4	Isoform 2 of U3 small nucleolar RNA-associated protein 4 homolog		sp|Q969X6-3|UTP4_HUMAN, sp|Q969X6|UTP4_HUMAN
HepG2_480_S1.08146.08146.3	G:\03_DB_optimal\04Proteomics\724\Human\1\interact-HepG2_480_S1.pep.xml	KYTPPPHHI		RDKIIKEG.KYTPPPHHI.GKGEPRP	G	G	9	3	829.411	1088.58	1088.58	363.866	363.866	1088.58	363.866	-0.0004	0.7883	-0.526	0.443609	12.912	0	0.9668	0	0	91	99	9776852			-45	0	TRUE	sp|O43920|NDUS5_HUMAN	O43920	NDUS5_HUMAN	NDUFS5	NADH dehydrogenase [ubiquinone] iron-sulfur protein 5
HepG2_480_S1.08153.08153.4	G:\03_DB_optimal\04Proteomics\724\Human\1\interact-HepG2_480_S1.pep.xml	ESRSGHSSVFGQHESGSGHSSAY		RSSSRGPY.ESRSGHSSVFGQHESGSGHSSAY.SQHGSGSG	Y	S	23	4	829.938	2376.99	2376.99	595.256	595.256	2376.01	595.01	0.9824	0.7746	-0.538	0.000222978	22.751	13.285	0.9998	0	0	1275	1297	0			-65	0	TRUE	sp|Q86YZ3|HORN_HUMAN	Q86YZ3	HORN_HUMAN	HRNR	Hornerin
HepG2_480_S1.08155.08155.2	G:\03_DB_optimal\04Proteomics\724\Human\1\interact-HepG2_480_S1.pep.xml	YANLHSKEY		IFFQIRDD.YANLHSKEY.SENKSFCE	D	S	9	2	830.041	1123.53	1123.53	562.771	562.772	1123.53	562.772	-0.0008	0.9943	-0.7275	2.12258e-05	27.942	14.474	0.9999	0	0	136	144	20599528			-65	0	FALSE	sp|O95749-2|GGPPS_HUMAN	O95749-2	GGPPS_HUMAN	GGPS1	Isoform 2 of Geranylgeranyl pyrophosphate synthase		sp|O95749|GGPPS_HUMAN
HepG2_480_S1.08171.08171.3	G:\03_DB_optimal\04Proteomics\724\Human\1\interact-HepG2_480_S1.pep.xml	LETGQLPKDRSTDQRS		KCNNIWIF.LETGQLPKDRSTDQRS.	F	-	16	3	830.879	1829.93	1829.93	610.983	610.982	1829.92	610.982	0.0022	0.9509	-0.7143	0.00146573	17.611	12.602	0.9963	0	0	93	108	3.83112e+06			-65	0	TRUE	sp|Q96I45|TM141_HUMAN	Q96I45	TM141_HUMAN	TMEM141	Transmembrane protein 141
HepG2_480_S1.08174.08174.3	G:\03_DB_optimal\04Proteomics\724\Human\1\interact-HepG2_480_S1.pep.xml	ILDKKVEKV		NICKIMKE.ILDKKVEKV.TISNRIVS	E	T	9	3	831.162	1070.67	1070.67	357.898	357.897	1070.67	357.897	-0.0018	0.9627	-0.6933	1.30703	19.154	17.062	0.9879	0	0	570	578	10021335000			-45	0	FALSE	sp|P08238|HS90B_HUMAN	P08238	HS90B_HUMAN	HSP90AB1	Heat shock protein HSP 90-beta	HSP90AB3P	sp|Q58FF7|H90B3_HUMAN
HepG2_480_S1.08176.08176.2	G:\03_DB_optimal\04Proteomics\724\Human\1\interact-HepG2_480_S1.pep.xml	ASNVTNKTD	n[43]ASNVTNKTD	.ASNVTNKTD.PRSMNSRV	M	P	9	2	831.25	990.462	990.459	496.238	496.237	990.462	496.238	-0.0032	0.9864	-0.5781	6.82397e-05	26.608	15.08	0.9995	0	0	2	10	132458232	N-term(42.0106)		-45	0	FALSE	sp|P07910-2|HNRPC_HUMAN	P07910-2	HNRPC_HUMAN	HNRNPC	Isoform C1 of Heterogeneous nuclear ribonucleoproteins C1/C2		sp|P07910-3|HNRPC_HUMAN, sp|P07910-4|HNRPC_HUMAN, sp|P07910|HNRPC_HUMAN
HepG2_480_S1.08199.08199.2	G:\03_DB_optimal\04Proteomics\724\Human\1\interact-HepG2_480_S1.pep.xml	AVHSGHLETV		SGRSAIHH.AVHSGHLETV.NIIINKGA	H	N	10	2	832.595	1048.53	1048.53	525.272	525.272	1048.53	525.272	0.0002	0.897	-0.6768	0.00711313	16.765	12.026	0.9925	0	0	147	156	3.23215e+06			-65	0	TRUE	sp|Q8NB46|ANR52_HUMAN	Q8NB46	ANR52_HUMAN	ANKRD52	Serine/threonine-protein phosphatase 6 regulatory ankyrin repeat subunit C
HepG2_480_S1.08200.08200.3	G:\03_DB_optimal\04Proteomics\724\Human\1\interact-HepG2_480_S1.pep.xml	ERLQALKTMKQH		HYSHPPIL.ERLQALKTMKQH.	L	-	12	3	832.646	1481.81	1481.81	494.945	494.945	1481.81	494.945	0	0.7202	-0.6318	2.59645	11.936	0	0.9694	0	0	464	475	3.02812e+06			-65	0	TRUE	sp|O75844|FACE1_HUMAN	O75844	FACE1_HUMAN	ZMPSTE24	CAAX prenyl protease 1 homolog
HepG2_480_S1.08201.08201.2	G:\03_DB_optimal\04Proteomics\724\Human\1\interact-HepG2_480_S1.pep.xml	KLWKGARSV		DRIMISDS.KLWKGARSV.YHQIFMSS	S	Y	9	2	832.697	1043.62	1043.62	522.819	522.819	1043.62	522.819	-0.0004	0.9384	-0.5925	0.875956	15.608	13.953	0.9483	0	0	361	369	0			-65	0	FALSE	sp|Q8IWV8-4|UBR2_HUMAN	Q8IWV8-4	UBR2_HUMAN	UBR2	Isoform 4 of E3 ubiquitin-protein ligase UBR2		sp|Q8IWV8-2|UBR2_HUMAN, sp|Q8IWV8|UBR2_HUMAN
HepG2_480_S1.08215.08215.2	G:\03_DB_optimal\04Proteomics\724\Human\1\interact-HepG2_480_S1.pep.xml	PEIQNVK		QPINVKVD.PEIQNVK.AQEREQIK	D	A	7	2	833.422	826.453	826.455	414.234	414.235	826.455	414.235	0.0003	0.9928	-0.5567	0.00931987	22.741	17.112	0.9734	0	0	169	175	6825165			-65	0	TRUE	sp|P35908|K22E_HUMAN	P35908	K22E_HUMAN	KRT2	Keratin, type II cytoskeletal 2 epidermal
HepG2_480_S1.08238.08238.3	G:\03_DB_optimal\04Proteomics\724\Human\1\interact-HepG2_480_S1.pep.xml	RLNKVIKSV		NIIIDMQN.RLNKVIKSV.GKIEHSFW	N	G	9	3	834.706	1055.68	1055.68	352.9	352.901	1055.68	352.901	-0.0002	0.9164	-0.6851	0.0276306	19.773	19.567	0.921	0	0	1057	1065	42064452			-45	0	FALSE	sp|Q16531|DDB1_HUMAN	Q16531	DDB1_HUMAN	DDB1	DNA damage-binding protein 1		sp|Q16531-2|DDB1_HUMAN
HepG2_480_S1.08245.08245.2	G:\03_DB_optimal\04Proteomics\724\Human\1\interact-HepG2_480_S1.pep.xml	VAAEEARNY		KYINEAAG.VAAEEARNY.KEKKKIKG	G	K	9	2	835.232	1021.48	1021.48	511.749	511.749	1021.48	511.749	0.0001	0.9618	-0.6663	2.66881	14.986	0	0.989	0	0	376	384	2.3183e+06			-65	0	FALSE	sp|Q8IZH2-2|XRN1_HUMAN	Q8IZH2-2	XRN1_HUMAN	XRN1	Isoform 2 of 5'-3' exoribonuclease 1		sp|Q8IZH2-3|XRN1_HUMAN, sp|Q8IZH2|XRN1_HUMAN
HepG2_480_S1.08252.08252.2	G:\03_DB_optimal\04Proteomics\724\Human\1\interact-HepG2_480_S1.pep.xml	PPAENSSAPEAEQG		GKETKAAD.PPAENSSAPEAEQG.GAE	D	G	14	2	835.586	1382.6	1382.6	692.306	692.306	1382.59	692.305	0.0018	0.7374	-0.5931	0.425354	12.985	0	0.9761	0	0	308	321	0			-65	0	TRUE	sp|P67809|YBOX1_HUMAN	P67809	YBOX1_HUMAN	YBX1	Y-box-binding protein 1
HepG2_480_S1.08269.08269.2	G:\03_DB_optimal\04Proteomics\724\Human\1\interact-HepG2_480_S1.pep.xml	QYTPHSHQF		GTTGPAGA.QYTPHSHQF.PRTRKMFD	A	P	9	2	836.579	1143.51	1143.51	572.761	572.761	1143.51	572.762	-0.0017	0.9718	-0.6418	0.000650604	20.885	13.722	0.9965	0	0	757	765	0			-45	0	FALSE	sp|Q8N122-3|RPTOR_HUMAN	Q8N122-3	RPTOR_HUMAN	RPTOR	Isoform 3 of Regulatory-associated protein of mTOR		sp|Q8N122|RPTOR_HUMAN
HepG2_480_S1.08291.08291.3	G:\03_DB_optimal\04Proteomics\724\Human\1\interact-HepG2_480_S1.pep.xml	RYKEKVAEL		KAPTERQL.RYKEKVAEL.RKKRNSGI	L	R	9	3	837.817	1134.64	1134.64	379.22	379.22	1134.64	379.221	-0.0001	0.9383	-0.6142	0.00275723	19.017	14.844	0.9977	0	0	149	157	12022819			-65	0	FALSE	sp|O95251-2|KAT7_HUMAN	O95251-2	KAT7_HUMAN	KAT7	Isoform 2 of Histone acetyltransferase KAT7		sp|O95251-3|KAT7_HUMAN, sp|O95251-4|KAT7_HUMAN, sp|O95251-5|KAT7_HUMAN, sp|O95251|KAT7_HUMAN
HepG2_480_S1.08294.08294.4	G:\03_DB_optimal\04Proteomics\724\Human\1\interact-HepG2_480_S1.pep.xml	IVYKIRAADKRSKALKASAPAPGHH		IGMGIMGF.IVYKIRAADKRSKALKASAPAPGHH.	F	-	25	4	837.957	2684.53	2684.53	672.14	672.14	2684.53	672.141	-0.0053	0.9265	-0.6086	1e-14	44.832	13.154	1	0	0	51	75	67542808			-65	0	FALSE	sp|P56378-2|ATP68_HUMAN	P56378-2	ATP68_HUMAN	ATP5MJ	Isoform 2 of ATP synthase subunit ATP5MJ, mitochondrial		sp|P56378|ATP68_HUMAN
HepG2_480_S1.08298.08298.3	G:\03_DB_optimal\04Proteomics\724\Human\1\interact-HepG2_480_S1.pep.xml	SVQVFGRKKTATAVAH		MPSKGPIQ.SVQVFGRKKTATAVAH.CKRGNGII	Q	C	16	3	838.151	1698.95	1698.95	567.324	567.324	1698.95	567.325	-0.0022	0.8553	-0.6268	0.0191348	16.858	13.175	0.965	0	0	9	24	0			-65	0	TRUE	sp|P62249|RS16_HUMAN	P62249	RS16_HUMAN	RPS16	40S ribosomal protein S16
HepG2_480_S1.08305.08305.2	G:\03_DB_optimal\04Proteomics\724\Human\1\interact-HepG2_480_S1.pep.xml	GLHPRPQAV		EDIGPGDR.GLHPRPQAV.LSEQQNGI	R	L	9	2	838.511	973.544	973.544	487.779	487.779	973.546	487.78	-0.0018	0.9596	-0.6542	0.338284	14.393	11.672	0.9821	0	0	602	610	3406113			-65	0	FALSE	sp|Q9HBR0-2|S38AA_HUMAN	Q9HBR0-2	S38AA_HUMAN	SLC38A10	Isoform 2 of Putative sodium-coupled neutral amino acid transporter 10		sp|Q9HBR0-3|S38AA_HUMAN, sp|Q9HBR0|S38AA_HUMAN
HepG2_480_S1.08339.08339.2	G:\03_DB_optimal\04Proteomics\724\Human\1\interact-HepG2_480_S1.pep.xml	YEEIAQRS		IIAEVKAQ.YEEIAQRS.KEEAEAIY	Q	K	8	2	840.554	994.471	994.471	498.243	498.243	994.472	498.243	-0.0012	0.9981	-0.5085	0.116579	15.676	12.287	0.9577	0	0	356	363	6.07018e+06			-65	0	FALSE	sp|P35908|K22E_HUMAN	P35908	K22E_HUMAN	KRT2	Keratin, type II cytoskeletal 2 epidermal	KRT4, KRT6A, KRT6B, KRT6C, KRT76	sp|P02538|K2C6A_HUMAN, sp|P04259|K2C6B_HUMAN, sp|P19013|K2C4_HUMAN, sp|P48668|K2C6C_HUMAN, sp|Q01546|K22O_HUMAN
HepG2_480_S1.08341.08341.3	G:\03_DB_optimal\04Proteomics\724\Human\1\interact-HepG2_480_S1.pep.xml	RKKLFNPPEESEK		SREHGIAM.RKKLFNPPEESEK.	M	-	13	3	840.66	1600.85	1600.85	534.626	534.625	1600.86	534.626	-0.0024	0.9385	-0.6297	0.569585	13.806	11.514	0.96	0	0	67	79	10632468			-65	0	TRUE	sp|Q9NRP2|COXM2_HUMAN	Q9NRP2	COXM2_HUMAN	CMC2	COX assembly mitochondrial protein 2 homolog
HepG2_480_S1.08342.08342.2	G:\03_DB_optimal\04Proteomics\724\Human\1\interact-HepG2_480_S1.pep.xml	AASEEARSL		MESGST.AASEEARSL.RECEIYVQ	T	R	9	2	840.715	932.456	932.456	467.235	467.235	932.456	467.235	-0.0006	0.9303	-0.6704	0.422912	12.995	0	0.9921	0	0	7	15	2244711			-65	0	FALSE	sp|P10644-2|KAP0_HUMAN	P10644-2	KAP0_HUMAN	PRKAR1A	Isoform 2 of cAMP-dependent protein kinase type I-alpha regulatory subunit		sp|P10644|KAP0_HUMAN
HepG2_480_S1.08344.08344.3	G:\03_DB_optimal\04Proteomics\724\Human\1\interact-HepG2_480_S1.pep.xml	PRKKAAAAAWEEPSSGN		.PRKKAAAAAWEEPSSGN.GTARAGPR	M	G	17	3	840.818	1768.88	1768.88	590.635	590.635	1768.89	590.636	-0.0036	0.9549	-0.6921	2.21732e-07	34.041	34.041	0.9998	0	0	2	18	16652736			-65	0	TRUE	sp|Q9P258|RCC2_HUMAN	Q9P258	RCC2_HUMAN	RCC2	Protein RCC2
HepG2_480_S1.08353.08353.5	G:\03_DB_optimal\04Proteomics\724\Human\1\interact-HepG2_480_S1.pep.xml	SKRHRLDLGEDYPSGKKRAGTD	n[43]SKRHRLDLGEDYPSGKKRAGTD	.SKRHRLDLGEDYPSGKKRAGTD.GKDRDRDR	M	G	22	5	841.287	2527.29	2527.29	506.464	506.465	2527.29	506.465	-0.0012	0.8196	-0.6804	1.00391	12.497	0	0.9981	0	0	2	23	3808065	N-term(42.0106)		-65	0	TRUE	sp|O43143|DHX15_HUMAN	O43143	DHX15_HUMAN	DHX15	ATP-dependent RNA helicase DHX15
HepG2_480_S1.08355.08355.2	G:\03_DB_optimal\04Proteomics\724\Human\1\interact-HepG2_480_S1.pep.xml	SAADPREY		KGVKTTNS.SAADPREY.LCIDNSAR	S	L	8	2	841.393	907.402	907.402	454.708	454.708	907.404	454.709	-0.0019	0.9812	-0.7028	2.99264	14.585	14.585	0.8807	0	0	678	685	10291014			-65	0	FALSE	sp|Q9UHN6-2|CEIP2_HUMAN	Q9UHN6-2	CEIP2_HUMAN	CEMIP2	Isoform 2 of Cell surface hyaluronidase		sp|Q9UHN6|CEIP2_HUMAN
HepG2_480_S1.08363.08363.2	G:\03_DB_optimal\04Proteomics\724\Human\1\interact-HepG2_480_S1.pep.xml	AVASFPKKQE		TAYAIYEL.AVASFPKKQE.	L	-	10	2	841.91	1103.59	1103.59	552.801	552.803	1103.6	552.806	-0.0068	0.9986	-0.6501	0.00513814	23.92	22.786	0.9887	0	0	74	83	96961048			-45	0	TRUE	sp|P14406|CX7A2_HUMAN	P14406	CX7A2_HUMAN	COX7A2	Cytochrome c oxidase subunit 7A2, mitochondrial
HepG2_480_S1.08374.08374.2	G:\03_DB_optimal\04Proteomics\724\Human\1\interact-HepG2_480_S1.pep.xml	RLQKELAEA		KDSRRRQA.RLQKELAEA.AKEPIPVE	A	A	9	2	842.485	1056.59	1056.59	529.302	529.303	1056.59	529.304	-0.0002	0.9391	-0.4708	0.134797	19.268	15.445	0.983	0	0	219	227	20779284			-45	0	FALSE	sp|Q676U5-2|A16L1_HUMAN	Q676U5-2	A16L1_HUMAN	ATG16L1	Isoform 2 of Autophagy-related protein 16-1		sp|Q676U5-3|A16L1_HUMAN, sp|Q676U5-4|A16L1_HUMAN, sp|Q676U5-5|A16L1_HUMAN, sp|Q676U5|A16L1_HUMAN
HepG2_480_S1.08381.08381.2	G:\03_DB_optimal\04Proteomics\724\Human\1\interact-HepG2_480_S1.pep.xml	RMSDVVKGV	RM[147]SDVVKGV	PGEIVIEN.RMSDVVKGV.YKEKDNEE	N	Y	9	2	843.027	1005.53	1005.52	503.77	503.769	1005.53	503.771	-0.0031	0.9202	-0.6537	4.04885	13.317	12.043	0.9341	0	0	404	412	8089583	2M(15.9949)		-65	0	FALSE	sp|Q71RC2-2|LARP4_HUMAN	Q71RC2-2	LARP4_HUMAN	LARP4	Isoform 2 of La-related protein 4		sp|Q71RC2-3|LARP4_HUMAN, sp|Q71RC2-4|LARP4_HUMAN, sp|Q71RC2-5|LARP4_HUMAN, sp|Q71RC2-6|LARP4_HUMAN, sp|Q71RC2|LARP4_HUMAN
HepG2_480_S1.08385.08385.2	G:\03_DB_optimal\04Proteomics\724\Human\1\interact-HepG2_480_S1.pep.xml	YEEIAQR		IIAEVKAQ.YEEIAQR.SKEEAEAI	Q	S	7	2	843.236	907.439	907.438	454.727	454.726	907.44	454.727	-0.0013	0.9971	-0.5493	0.184659	17.054	15.182	0.9475	0	0	356	362	11842795			-65	0	FALSE	sp|P35908|K22E_HUMAN	P35908	K22E_HUMAN	KRT2	Keratin, type II cytoskeletal 2 epidermal	KRT4, KRT6A, KRT6B, KRT6C, KRT76	sp|P02538|K2C6A_HUMAN, sp|P04259|K2C6B_HUMAN, sp|P19013|K2C4_HUMAN, sp|P48668|K2C6C_HUMAN, sp|Q01546|K22O_HUMAN
HepG2_480_S1.08387.08387.3	G:\03_DB_optimal\04Proteomics\724\Human\1\interact-HepG2_480_S1.pep.xml	KYMKYEKSYRF	KYM[147]KYEKSYRF	IWICEYCL.KYMKYEKSYRF.HIGQCQWR	L	H	11	3	843.342	1557.76	1557.76	520.261	520.262	1557.76	520.262	-0.0012	0.8753	-0.0724	0.0239745	18.981	0	0.9975	0	0	215	225	0	3M(15.9949)		-65	0	FALSE	sp|Q9H7Z6-2|KAT8_HUMAN	Q9H7Z6-2	KAT8_HUMAN	KAT8	Isoform 2 of Histone acetyltransferase KAT8		sp|Q9H7Z6|KAT8_HUMAN
HepG2_480_S1.08409.08409.2	G:\03_DB_optimal\04Proteomics\724\Human\1\interact-HepG2_480_S1.pep.xml	AATSNLKKL		DHVYAIRE.AATSNLKKL.VEKFGKEW	E	V	9	2	844.6	944.564	944.567	473.289	473.291	944.565	473.29	0.0011	0.9876	-0.7038	0.00104715	25.056	15.97	0.9992	0	0	461	469	60848368			-45	0	TRUE	sp|P30153|2AAA_HUMAN	P30153	2AAA_HUMAN	PPP2R1A	Serine/threonine-protein phosphatase 2A 65 kDa regulatory subunit A alpha isoform
HepG2_480_S1.08429.08429.3	G:\03_DB_optimal\04Proteomics\724\Human\1\interact-HepG2_480_S1.pep.xml	FEGFPDKQPRKK		IAMMCNEF.FEGFPDKQPRKK.	F	-	12	3	845.748	1475.78	1475.79	492.936	492.936	1475.79	492.937	-0.0023	0.9701	-0.7271	0.000408351	21.321	13.687	0.9974	0	0	90	101	65609696			-65	0	TRUE	sp|P26447|S10A4_HUMAN	P26447	S10A4_HUMAN	S100A4	Protein S100-A4
HepG2_480_S1.08431.08431.3	G:\03_DB_optimal\04Proteomics\724\Human\1\interact-HepG2_480_S1.pep.xml	LESVGKGAVHDVKD		IGKDAVED.LESVGKGAVHDVKD.VIDSVI	D	V	14	3	845.851	1452.75	1452.75	485.258	485.259	1452.76	485.26	-0.0025	0.7209	-0.6951	15.2503	12.214	0	0.9434	0	0	91	104	5474193			-65	0	TRUE	sp|P81605|DCD_HUMAN	P81605	DCD_HUMAN	DCD	Dermcidin
HepG2_480_S1.08433.08433.3	G:\03_DB_optimal\04Proteomics\724\Human\1\interact-HepG2_480_S1.pep.xml	RFAKTKEEVEAAKAAA		IDRAERAA.RFAKTKEEVEAAKAAA.LIAKQAEM	A	L	16	3	845.954	1718.93	1718.93	573.983	573.983	1718.93	573.984	-0.0039	0.844	-0.4983	3.95654	12.104	0	0.9625	0	0	282	297	5.82374e+06			-65	0	TRUE	sp|Q92575|UBXN4_HUMAN	Q92575	UBXN4_HUMAN	UBXN4	UBX domain-containing protein 4
HepG2_480_S1.08452.08452.3	G:\03_DB_optimal\04Proteomics\724\Human\1\interact-HepG2_480_S1.pep.xml	ILDKKVEKV		NICKIMKE.ILDKKVEKV.TISNRIVS	E	T	9	3	847.061	1070.67	1070.67	357.898	357.897	1070.67	357.897	-0.0018	0.9636	-0.6586	0.151517	18.995	16.865	0.9921	0	0	570	578	10021335000			-45	0	FALSE	sp|P08238|HS90B_HUMAN	P08238	HS90B_HUMAN	HSP90AB1	Heat shock protein HSP 90-beta	HSP90AB3P	sp|Q58FF7|H90B3_HUMAN
HepG2_480_S1.08454.08454.2	G:\03_DB_optimal\04Proteomics\724\Human\1\interact-HepG2_480_S1.pep.xml	AAMSVAKRV		GCTQPRRV.AAMSVAKRV.SEEFGCCI	V	S	9	2	847.15	931.529	931.529	466.772	466.772	931.527	466.771	0.0015	0.9963	-0.6923	0.00383518	20.957	12.986	0.9952	0	0	622	630	29820488			-45	0	FALSE	sp|Q14562|DHX8_HUMAN	Q14562	DHX8_HUMAN	DHX8	ATP-dependent RNA helicase DHX8	DHX38	sp|Q92620|PRP16_HUMAN
HepG2_480_S1.08459.08459.2	G:\03_DB_optimal\04Proteomics\724\Human\1\interact-HepG2_480_S1.pep.xml	TSNLKKL		VYAIREAA.TSNLKKL.VEKFGKEW	A	V	7	2	847.413	802.493	802.493	402.254	402.254	802.491	402.253	0.0014	0.856	-0.6361	1.92605	13.872	12.082	0.9102	0	0	463	469	8.147e+06			-45	0	TRUE	sp|P30153|2AAA_HUMAN	P30153	2AAA_HUMAN	PPP2R1A	Serine/threonine-protein phosphatase 2A 65 kDa regulatory subunit A alpha isoform
HepG2_480_S1.08479.08479.2	G:\03_DB_optimal\04Proteomics\724\Human\1\interact-HepG2_480_S1.pep.xml	MSTSVTRGY	M[147]STSVTRGY	IESVIISN.MSTSVTRGY.AITAIMKI	N	A	9	2	848.592	1016.46	1016.46	509.236	509.236	1016.46	509.237	-0.0023	0.9691	-0.3656	0.0667991	15.005	0	0.9862	0	0	520	528	10178881	1M(15.9949)		-65	0	FALSE	sp|O43747-2|AP1G1_HUMAN	O43747-2	AP1G1_HUMAN	AP1G1	Isoform 2 of AP-1 complex subunit gamma-1		sp|O43747|AP1G1_HUMAN
HepG2_480_S1.08482.08482.3	G:\03_DB_optimal\04Proteomics\724\Human\1\interact-HepG2_480_S1.pep.xml	PSVTQRLRD		TGKKTVRM.PSVTQRLRD.PDINPCIS	M	P	9	3	848.749	1070.58	1070.58	357.868	357.868	1070.58	357.868	-0.0011	0.9937	-0.5189	1.20991	11.066	11.066	0.9921	0	0	14	22	10932665			-65	0	FALSE	sp|Q9BUK0-3|CHCH7_HUMAN	Q9BUK0-3	CHCH7_HUMAN	CHCHD7	Isoform 3 of Coiled-coil-helix-coiled-coil-helix domain-containing protein 7		sp|Q9BUK0-2|CHCH7_HUMAN, sp|Q9BUK0-4|CHCH7_HUMAN, sp|Q9BUK0-5|CHCH7_HUMAN, sp|Q9BUK0|CHCH7_HUMAN
HepG2_480_S1.08513.08513.4	G:\03_DB_optimal\04Proteomics\724\Human\1\interact-HepG2_480_S1.pep.xml	LADHANSPNKKFYQ		KQFTPCQL.LADHANSPNKKFYQ.	L	-	14	4	850.521	1631.81	1631.81	408.959	408.959	1631.81	408.959	0.0023	0.7718	-0.7281	0.0305771	15.728	12.144	0.993	0	0	750	763	12135163			-45	0	TRUE	sp|P40939|ECHA_HUMAN	P40939	ECHA_HUMAN	HADHA	Trifunctional enzyme subunit alpha, mitochondrial
HepG2_480_S1.08521.08521.2	G:\03_DB_optimal\04Proteomics\724\Human\1\interact-HepG2_480_S1.pep.xml	NAGEDPGLAR		EASAAQKE.NAGEDPGLAR.QAPKPRKQ	E	Q	10	2	851.07	998.48	998.477	500.247	500.246	998.478	500.246	-0.0009	0.9713	-0.7173	0.000676962	21.354	13.132	0.9981	0	0	44	53	8935193			-65	0	FALSE	sp|P81605|DCD_HUMAN	P81605	DCD_HUMAN	DCD	Dermcidin		sp|P81605-2|DCD_HUMAN
HepG2_480_S1.08525.08525.2	G:\03_DB_optimal\04Proteomics\724\Human\1\interact-HepG2_480_S1.pep.xml	HAAAYRNAL		QTHVIENL.HAAAYRNAL.ANPIYCPD	L	A	9	2	851.277	985.505	985.508	493.76	493.761	985.509	493.762	-0.0016	0.9939	-0.6023	0.00330829	22.177	15.08	0.9974	0	0	178	186	35831184			-65	0	TRUE	sp|P22695|QCR2_HUMAN	P22695	QCR2_HUMAN	UQCRC2	Cytochrome b-c1 complex subunit 2, mitochondrial
HepG2_480_S1.08526.08526.2	G:\03_DB_optimal\04Proteomics\724\Human\1\interact-HepG2_480_S1.pep.xml	IDSPGHVD		GAGFIINL.IDSPGHVD.FSSEVTAA	L	F	8	2	851.328	838.38	838.382	420.197	420.198	838.382	420.198	-0.0003	0.9548	-0.7305	0.214412	15.175	0	0.9973	0	0	103	110	3.43729e+06			-65	0	FALSE	sp|P13639|EF2_HUMAN	P13639	EF2_HUMAN	EEF2	Elongation factor 2	EFL1	sp|Q7Z2Z2-2|EFL1_HUMAN, sp|Q7Z2Z2|EFL1_HUMAN
HepG2_480_S1.08567.08567.2	G:\03_DB_optimal\04Proteomics\724\Human\1\interact-HepG2_480_S1.pep.xml	EISQIHQ		FIKVIYDA.EISQIHQ.SVTDTNVI	A	S	7	2	853.721	853.427	853.428	427.721	427.721	853.429	427.722	-0.0009	0.9907	-0.6145	2.88337	13.534	13.462	0.9159	0	0	320	326	7718965			-65	0	TRUE	sp|P35908|K22E_HUMAN	P35908	K22E_HUMAN	KRT2	Keratin, type II cytoskeletal 2 epidermal
HepG2_480_S1.08568.08568.3	G:\03_DB_optimal\04Proteomics\724\Human\1\interact-HepG2_480_S1.pep.xml	GAERKIRQAGVID		GPDNSMGF.GAERKIRQAGVID.	F	-	13	3	853.758	1411.79	1411.79	471.603	471.603	1411.79	471.604	-0.0019	0.9474	-0.6324	1.27214	15.201	13.548	0.9787	0	0	755	767	35666956			-65	0	FALSE	sp|O75534-2|CSDE1_HUMAN	O75534-2	CSDE1_HUMAN	CSDE1	Isoform 2 of Cold shock domain-containing protein E1		sp|O75534-3|CSDE1_HUMAN, sp|O75534-4|CSDE1_HUMAN, sp|O75534|CSDE1_HUMAN
HepG2_480_S1.08572.08572.3	G:\03_DB_optimal\04Proteomics\724\Human\1\interact-HepG2_480_S1.pep.xml	AVSEGTKAVTKYTSSK		IPGEIAKH.AVSEGTKAVTKYTSSK.	H	-	16	3	853.964	1655.87	1655.87	552.964	552.964	1655.87	552.965	-0.003	0.9585	-0.729	2.4425e-10	25.055	25.055	1	0	0	111	126	4509111			-65	0	FALSE	sp|P23527|H2B1O_HUMAN	P23527	H2B1O_HUMAN	H2BC17	Histone H2B type 1-O	H2BC1, H2BC10, H2BC13, H2BC14, H2BC15, H2BC18, H2BC21, H2BC26, H2BC3, H2BC5, H2BC9, H2BK1	sp|A0A2R8Y619|H2BK1_HUMAN, sp|P33778|H2B1B_HUMAN, sp|P58876|H2B1D_HUMAN, sp|P62807|H2B1C_HUMAN, sp|Q16778|H2B2E_HUMAN, sp|Q5QNW6-2|H2B2F_HUMAN, sp|Q5QNW6|H2B2F_HUMAN, sp|Q8N257|H2B3B_HUMAN, sp|Q93079|H2B1H_HUMAN, sp|Q96A08|H2B1A_HUMAN, sp|Q99877|H2B1N_HUMAN, sp|Q99879|H2B1M_HUMAN, sp|Q99880|H2B1L_HUMAN
HepG2_480_S1.08576.08576.3	G:\03_DB_optimal\04Proteomics\724\Human\1\interact-HepG2_480_S1.pep.xml	FKIFKTKHD		GVDADSSY.FKIFKTKHD.	Y	-	9	3	854.17	1162.65	1162.65	388.556	388.557	1162.65	388.557	-0.0011	0.7601	-0.3154	0.911378	11.857	0	0.8936	0	0	281	289	2.03515e+06			-65	0	FALSE	sp|Q9Y394-2|DHRS7_HUMAN	Q9Y394-2	DHRS7_HUMAN	DHRS7	Isoform 2 of Dehydrogenase/reductase SDR family member 7		sp|Q9Y394|DHRS7_HUMAN
HepG2_480_S1.08592.08592.2	G:\03_DB_optimal\04Proteomics\724\Human\1\interact-HepG2_480_S1.pep.xml	KTASINQNV		QIYIRQQD.KTASINQNV.RIAKMSII	D	R	9	2	855.157	973.519	973.521	487.767	487.768	973.519	487.767	0.0015	0.9563	-0.5587	0.00586263	20.674	14.267	0.9969	0	0	241	249	28087842			-45	0	TRUE	sp|Q8NI77|KI18A_HUMAN	Q8NI77	KI18A_HUMAN	KIF18A	Kinesin-like protein KIF18A
HepG2_480_S1.08604.08604.2	G:\03_DB_optimal\04Proteomics\724\Human\1\interact-HepG2_480_S1.pep.xml	GQQPAATAPTRPQD		TQPAYPAY.GQQPAATAPTRPQD.GNKPTETS	Y	G	14	2	855.788	1436.7	1436.7	719.357	719.359	1436.7	719.358	0.0017	0.991	-0.4792	0.000106617	24.72	15.752	0.9995	0	0	128	141	16681751			-45	0	FALSE	sp|Q01844-3|EWS_HUMAN	Q01844-3	EWS_HUMAN	EWSR1	Isoform 3 of RNA-binding protein EWS		sp|Q01844-2|EWS_HUMAN, sp|Q01844-4|EWS_HUMAN, sp|Q01844-5|EWS_HUMAN, sp|Q01844|EWS_HUMAN
HepG2_480_S1.08606.08606.3	G:\03_DB_optimal\04Proteomics\724\Human\1\interact-HepG2_480_S1.pep.xml	RAAEHLRYV		IIFPDIIA.RAAEHLRYV.FGFEIKQF	A	F	9	3	855.891	1113.6	1113.61	372.209	372.209	1113.6	372.209	0.0011	0.9856	-0.701	0.0329078	18.852	14.509	0.9972	0	0	120	128	11974973			-45	0	TRUE	sp|Q9HAY2|MAGF1_HUMAN	Q9HAY2	MAGF1_HUMAN	MAGEF1	Melanoma-associated antigen F1
HepG2_480_S1.08620.08620.2	G:\03_DB_optimal\04Proteomics\724\Human\1\interact-HepG2_480_S1.pep.xml	MNVGTRPIN	M[147]NVGTRPIN	TKWEIIQQ.MNVGTRPIN.LEPIFQGY	Q	L	9	2	856.738	1016.51	1016.5	509.26	509.26	1016.51	509.261	-0.0025	0.973	-0.1211	2.42291e-05	19.719	0	0.9977	0	0	216	224	4551503	1M(15.9949)		-65	0	TRUE	sp|P35908|K22E_HUMAN	P35908	K22E_HUMAN	KRT2	Keratin, type II cytoskeletal 2 epidermal
HepG2_480_S1.08621.08621.2	G:\03_DB_optimal\04Proteomics\724\Human\1\interact-HepG2_480_S1.pep.xml	ATAQGRYY		IVDYFINV.ATAQGRYY.RTNHTVMT	V	R	8	2	856.789	928.44	928.439	465.227	465.227	928.44	465.227	-0.0009	0.9729	-0.5719	6.05287	13.031	12.687	0.9162	0	0	300	307	2320504			-65	0	FALSE	sp|O00754-2|MA2B1_HUMAN	O00754-2	MA2B1_HUMAN	MAN2B1	Isoform 2 of Lysosomal alpha-mannosidase		sp|O00754|MA2B1_HUMAN
HepG2_480_S1.08622.08622.4	G:\03_DB_optimal\04Proteomics\724\Human\1\interact-HepG2_480_S1.pep.xml	IQRTPKIQVYSRHPAENGKSN		ISISGIEA.IQRTPKIQVYSRHPAENGKSN.FINCYVSG	A	F	21	4	856.841	2422.27	2422.28	606.576	606.577	2422.28	606.578	-0.0036	0.936	-0.6679	2.6e-13	41.389	13.913	1	0	0	21	41	10219986			-65	0	TRUE	sp|P61769|B2MG_HUMAN	P61769	B2MG_HUMAN	B2M	Beta-2-microglobulin
HepG2_480_S1.08626.08626.5	G:\03_DB_optimal\04Proteomics\724\Human\1\interact-HepG2_480_S1.pep.xml	AKGSSNSYAIKKKDELERVAKSNR		IADEIINA.AKGSSNSYAIKKKDELERVAKSNR.	A	-	24	5	857.047	2678.44	2678.44	536.696	536.696	2678.45	536.697	-0.0024	0.8558	-0.5004	1.13908e-07	27.419	13.214	1	0	0	181	204	8470300			-65	0	TRUE	sp|P46782|RS5_HUMAN	P46782	RS5_HUMAN	RPS5	40S ribosomal protein S5
HepG2_480_S1.08634.08634.4	G:\03_DB_optimal\04Proteomics\724\Human\1\interact-HepG2_480_S1.pep.xml	IQRTPKIQVYSRHPAENGK		ISISGIEA.IQRTPKIQVYSRHPAENGK.SNFINCYV	A	S	19	4	857.462	2221.2	2221.21	556.307	556.309	2221.21	556.309	-0.0024	0.9619	-0.6921	3.86051e-09	29.999	15.793	1	0	0	21	39	24046440			-65	0	TRUE	sp|P61769|B2MG_HUMAN	P61769	B2MG_HUMAN	B2M	Beta-2-microglobulin
HepG2_480_S1.08657.08657.3	G:\03_DB_optimal\04Proteomics\724\Human\1\interact-HepG2_480_S1.pep.xml	RLSNRVVRV		AAVIQRVE.RLSNRVVRV.LGCNPGPM	E	L	9	3	858.778	1097.68	1097.68	366.9	366.9	1097.68	366.9	0	0.8907	-0.6814	0.0587136	15.001	11.608	0.988	0	0	10	18	20971676			-45	0	TRUE	sp|Q53H82|LACB2_HUMAN	Q53H82	LACB2_HUMAN	LACTB2	Endoribonuclease LACTB2
HepG2_480_S1.08660.08660.2	G:\03_DB_optimal\04Proteomics\724\Human\1\interact-HepG2_480_S1.pep.xml	PLVGGHEGAG		DWPIPVKL.PLVGGHEGAG.VVVGMGEN	L	V	10	2	859.071	892.439	892.44	447.227	447.227	892.44	447.227	-0.0006	0.9516	-0.6522	0.00462556	20.553	13.301	0.9941	0	0	62	71	16096360			-65	0	TRUE	sp|P00330|ADH1_YEAST	P00330	ADH1_YEAST	ADH1	Alcohol dehydrogenase 1
HepG2_480_S1.08668.08668.4	G:\03_DB_optimal\04Proteomics\724\Human\1\interact-HepG2_480_S1.pep.xml	IQRTPKIQVYSRHPAENGKS		ISISGIEA.IQRTPKIQVYSRHPAENGKS.NFINCYVS	A	N	20	4	859.491	2308.23	2308.24	578.065	578.066	2308.24	578.067	-0.0043	0.7843	-0.7231	0.000669487	20.611	12.158	0.9995	0	0	21	40	11104180			-65	0	TRUE	sp|P61769|B2MG_HUMAN	P61769	B2MG_HUMAN	B2M	Beta-2-microglobulin
HepG2_480_S1.08676.08676.3	G:\03_DB_optimal\04Proteomics\724\Human\1\interact-HepG2_480_S1.pep.xml	RYQEVDRRF		RPGYIKDP.RYQEVDRRF.SGVRRDVF	P	S	9	3	859.912	1267.64	1267.64	423.555	423.554	1267.64	423.555	-0.0006	0.9302	-0.6437	0.0080137	14.631	10.935	0.9702	0	0	550	558	8914482			-65	0	FALSE	sp|Q96MU7-2|YTDC1_HUMAN	Q96MU7-2	YTDC1_HUMAN	YTHDC1	Isoform 2 of YTH domain-containing protein 1		sp|Q96MU7|YTDC1_HUMAN
HepG2_480_S1.08697.08697.2	G:\03_DB_optimal\04Proteomics\724\Human\1\interact-HepG2_480_S1.pep.xml	QGVHHGL	Q[111]GVHHGL	GNEAGRFG.QGVHHGL.SEGWKETE	G	S	7	2	861.174	729.357	729.357	365.686	365.686	729.356	365.685	0.0009	0.7431	-0.2738	0.288403	14.66	13.168	0.9542	0	0	262	268	5892391	1Q(-17.0265)		-45	0	TRUE	sp|Q6UWP8|SBSN_HUMAN	Q6UWP8	SBSN_HUMAN	SBSN	Suprabasin
HepG2_480_S1.08705.08705.3	G:\03_DB_optimal\04Proteomics\724\Human\1\interact-HepG2_480_S1.pep.xml	HNVQGFHPYR		SGFGRGQN.HNVQGFHPYR.	N	R	10	3	861.714	1253.6	1253.6	418.875	418.875	1253.61	418.876	-0.0008	0.989	-0.6437	1.83187e-08	30.465	19.447	0.9993	0	0	397	406	81879152			-65	0	TRUE	sp|Q96EP5|DAZP1_HUMAN	Q96EP5	DAZP1_HUMAN	DAZAP1	DAZ-associated protein 1
HepG2_480_S1.08715.08715.3	G:\03_DB_optimal\04Proteomics\724\Human\1\interact-HepG2_480_S1.pep.xml	YLATSQPRPDSSGSH		YTSSMRAK.YLATSQPRPDSSGSH.	K	-	15	3	862.235	1601.74	1601.75	534.922	534.923	1601.74	534.922	0.0035	0.969	-0.6438	0.000109024	24.818	12.172	0.9996	0	0	477	491	4.51329e+06			-65	0	FALSE	sp|Q9C0H2-2|TTYH3_HUMAN	Q9C0H2-2	TTYH3_HUMAN	TTYH3	Isoform 2 of Protein tweety homolog 3		sp|Q9C0H2-3|TTYH3_HUMAN, sp|Q9C0H2|TTYH3_HUMAN
HepG2_480_S1.08717.08717.3	G:\03_DB_optimal\04Proteomics\724\Human\1\interact-HepG2_480_S1.pep.xml	RYFKTPRKF		RPFCTVCN.RYFKTPRKF.VEHVKSQG	N	V	9	3	862.338	1241.71	1241.7	414.909	414.908	1241.7	414.908	-0.0014	0.9139	-0.4399	0.918636	13.81	0	0.9912	0	0	663	671	1189439490			-65	0	FALSE	sp|Q9ULV3-2|CIZ1_HUMAN	Q9ULV3-2	CIZ1_HUMAN	CIZ1	Isoform 2 of Cip1-interacting zinc finger protein		sp|Q9ULV3-3|CIZ1_HUMAN, sp|Q9ULV3-4|CIZ1_HUMAN, sp|Q9ULV3-5|CIZ1_HUMAN, sp|Q9ULV3|CIZ1_HUMAN
HepG2_480_S1.08729.08729.2	G:\03_DB_optimal\04Proteomics\724\Human\1\interact-HepG2_480_S1.pep.xml	ILDKKVEKV		NICKIMKE.ILDKKVEKV.TISNRIVS	E	T	9	2	863.092	1070.67	1070.67	536.341	536.341	1070.67	536.342	-0.0022	0.9857	-0.6257	0.0217076	26.236	20.639	0.9957	0	0	570	578	0			-45	0	FALSE	sp|P08238|HS90B_HUMAN	P08238	HS90B_HUMAN	HSP90AB1	Heat shock protein HSP 90-beta	HSP90AB3P	sp|Q58FF7|H90B3_HUMAN
HepG2_480_S1.08751.08751.2	G:\03_DB_optimal\04Proteomics\724\Human\1\interact-HepG2_480_S1.pep.xml	IQKEDVPSE		PNSVEQKH.IQKEDVPSE.RYIGYIEQ	H	R	9	2	864.397	1043.51	1043.51	522.763	522.764	1043.51	522.764	0.0007	0.9564	-0.7124	0.0200127	20.583	15.352	0.997	0	0	96	104	9135027			-65	0	TRUE	sp|P02662|CASA1_BOVIN	P02662	CASA1_BOVIN	CSN1S1	Alpha-S1-casein
HepG2_480_S1.08765.08765.3	G:\03_DB_optimal\04Proteomics\724\Human\1\interact-HepG2_480_S1.pep.xml	IYTPRTGHRI		APFGAVRN.IYTPRTGHRI.RKIDQIQS	N	R	10	3	865.125	1212.67	1212.67	405.231	405.231	1212.67	405.231	-0.0012	0.9837	-0.7066	2.9674	11.524	11.45	0.97	0	0	65	74	8117498			-65	0	TRUE	sp|Q9UHG0|DCDC2_HUMAN	Q9UHG0	DCDC2_HUMAN	DCDC2	Doublecortin domain-containing protein 2
HepG2_480_S1.08801.08801.2	G:\03_DB_optimal\04Proteomics\724\Human\1\interact-HepG2_480_S1.pep.xml	SPELQAEAK		KDIMEKVK.SPELQAEAK.SYFEKSKE	K	S	9	2	867.248	971.492	971.495	486.753	486.755	971.492	486.753	0.0023	0.9642	-0.696	0.00583094	20.067	16.001	0.9968	0	0	54	62	2382744			-65	0	TRUE	sp|P02652|APOA2_HUMAN	P02652	APOA2_HUMAN	APOA2	Apolipoprotein A-II
HepG2_480_S1.08830.08830.2	G:\03_DB_optimal\04Proteomics\724\Human\1\interact-HepG2_480_S1.pep.xml	SKEEAEAL		QYEEIAQR.SKEEAEAL.YHSKYEEI	R	Y	8	2	868.876	875.423	875.422	438.719	438.718	875.424	438.719	-0.0014	0.8854	-0.6868	3.43729	15.422	15.26	0.9163	0	0	363	370	7.18232e+06			-45	0	TRUE	sp|P35908|K22E_HUMAN	P35908	K22E_HUMAN	KRT2	Keratin, type II cytoskeletal 2 epidermal
HepG2_480_S1.08889.08889.2	G:\03_DB_optimal\04Proteomics\724\Human\1\interact-HepG2_480_S1.pep.xml	FVEPSRQ		MDQVMQ.FVEPSRQ.FVKDSIRI	Q	F	7	2	872.312	861.433	861.433	431.724	431.724	861.434	431.724	-0.0011	0.9996	-0.7019	0.014357	17.12	12.791	0.9826	0	0	7	13	42906892			-65	0	TRUE	sp|P60059|SC61G_HUMAN	P60059	SC61G_HUMAN	SEC61G	Protein transport protein Sec61 subunit gamma
HepG2_480_S1.08892.08892.2	G:\03_DB_optimal\04Proteomics\724\Human\1\interact-HepG2_480_S1.pep.xml	YTSITRA		SIYEGIDF.YTSITRA.RFEEINAD	F	R	7	2	872.469	810.425	810.425	406.22	406.22	810.423	406.219	0.0011	0.9991	-0.5419	1.32246	12.12	10.286	0.9426	0	0	294	300	3.55822e+06			-65	0	FALSE	sp|P11142|HSP7C_HUMAN	P11142	HSP7C_HUMAN	HSPA8	Heat shock cognate 71 kDa protein	HSPA1A, HSPA1B, HSPA1L, HSPA2, HSPA6	sp|P0DMV8-2|HS71A_HUMAN, sp|P0DMV8|HS71A_HUMAN, sp|P0DMV9|HS71B_HUMAN, sp|P11142-2|HSP7C_HUMAN, sp|P17066|HSP76_HUMAN, sp|P34931|HS71L_HUMAN, sp|P54652|HSP72_HUMAN
HepG2_480_S1.08895.08895.3	G:\03_DB_optimal\04Proteomics\724\Human\1\interact-HepG2_480_S1.pep.xml	NHNVQGFHPYR		GSGFGRGQ.NHNVQGFHPYR.	Q	R	11	3	872.626	1367.65	1367.65	456.89	456.89	1367.65	456.89	0.0006	0.8829	-0.6603	0.00126256	15.422	0	0.9974	0	0	396	406	3.42992e+06			-65	0	TRUE	sp|Q96EP5|DAZP1_HUMAN	Q96EP5	DAZP1_HUMAN	DAZAP1	DAZ-associated protein 1
HepG2_480_S1.08898.08898.2	G:\03_DB_optimal\04Proteomics\724\Human\1\interact-HepG2_480_S1.pep.xml	RNPLIAGK		GDSVIVVL.RNPLIAGK.	L	-	8	2	872.766	867.529	867.53	434.772	434.772	867.529	434.772	0.0006	0.7491	-0.6332	3.53134	11.967	0	0.8879	0	0	101	108	0			-65	0	FALSE	sp|P62316-2|SMD2_HUMAN	P62316-2	SMD2_HUMAN	SNRPD2	Isoform 2 of Small nuclear ribonucleoprotein Sm D2		sp|P62316|SMD2_HUMAN
HepG2_480_S1.08914.08914.2	G:\03_DB_optimal\04Proteomics\724\Human\1\interact-HepG2_480_S1.pep.xml	STSSEPAAKPEVD		PGCRFAAL.STSSEPAAKPEVD.PVENEAVA	L	P	13	2	873.722	1316.6	1316.6	659.309	659.309	1316.61	659.312	-0.0063	0.9852	-0.5358	6.80765e-05	26.528	16.431	0.9988	0	0	25	37	0			-45	0	TRUE	sp|Q9H0U6|RM18_HUMAN	Q9H0U6	RM18_HUMAN	MRPL18	39S ribosomal protein L18, mitochondrial
HepG2_480_S1.08919.08919.3	G:\03_DB_optimal\04Proteomics\724\Human\1\interact-HepG2_480_S1.pep.xml	AWHPHTNKF		SSCCIRVF.AWHPHTNKF.AVAIIDDS	F	A	9	3	873.965	1136.55	1136.55	379.857	379.857	1136.55	379.858	-0.0017	0.9763	-0.6843	0.00365474	19.366	16.095	0.9935	0	0	158	166	267733248			-45	0	TRUE	sp|Q9NRG9|AAAS_HUMAN	Q9NRG9	AAAS_HUMAN	AAAS	Aladin
HepG2_480_S1.08939.08939.3	G:\03_DB_optimal\04Proteomics\724\Human\1\interact-HepG2_480_S1.pep.xml	SKSESPKEPEQLR	n[43]SKSESPKEPEQLR	.SKSESPKEPEQLR.KIFIGGIS	M	K	13	3	875.145	1555.78	1555.78	519.6	519.601	1555.78	519.602	-0.0031	0.9644	-0.6845	2.30756e-08	42.04	19.855	0.9998	0	0	2	14	15545589	N-term(42.0106)		-65	0	FALSE	sp|P09651-2|ROA1_HUMAN	P09651-2	ROA1_HUMAN	HNRNPA1	Isoform A1-A of Heterogeneous nuclear ribonucleoprotein A1		sp|P09651-3|ROA1_HUMAN, sp|P09651|ROA1_HUMAN
HepG2_480_S1.08953.08953.4	G:\03_DB_optimal\04Proteomics\724\Human\1\interact-HepG2_480_S1.pep.xml	PQFTTRSELMKKHQS		DGIEVEDL.PQFTTRSELMKKHQS.	L	-	15	4	875.992	1816.92	1816.92	455.238	455.238	1816.93	455.239	-0.0031	0.9683	-0.4465	5.02468e-05	29.032	18.244	0.9995	0	0	102	116	154051616			-45	0	TRUE	sp|Q96HQ2|C2AIL_HUMAN	Q96HQ2	C2AIL_HUMAN	CDKN2AIPNL	CDKN2AIP N-terminal-like protein
HepG2_480_S1.08982.08982.3	G:\03_DB_optimal\04Proteomics\724\Human\1\interact-HepG2_480_S1.pep.xml	KILQVSFKTNKSHK		INGYRIGD.KILQVSFKTNKSHK.	D	-	14	3	877.559	1656.96	1656.97	553.328	553.33	1656.97	553.33	-0.0006	0.9858	-0.518	3.48278e-08	30.597	15.332	0.9999	0	0	340	353	8011400			-65	0	FALSE	sp|Q15717-2|ELAV1_HUMAN	Q15717-2	ELAV1_HUMAN	ELAVL1	Isoform 2 of ELAV-like protein 1		sp|Q15717|ELAV1_HUMAN
HepG2_480_S1.08983.08983.3	G:\03_DB_optimal\04Proteomics\724\Human\1\interact-HepG2_480_S1.pep.xml	YGPGGSGGSGGYGGRSRY		GGPYGGGN.YGPGGSGGSGGYGGRSRY.	N	-	18	3	877.611	1690.74	1690.74	564.587	564.588	1690.74	564.589	-0.0012	0.9682	-0.7212	0.00884969	18.758	14.011	0.9915	0	0	324	341	30103496			-65	0	FALSE	sp|P22626-2|ROA2_HUMAN	P22626-2	ROA2_HUMAN	HNRNPA2B1	Isoform A2 of Heterogeneous nuclear ribonucleoproteins A2/B1		sp|P22626|ROA2_HUMAN
HepG2_480_S1.08985.08985.2	G:\03_DB_optimal\04Proteomics\724\Human\1\interact-HepG2_480_S1.pep.xml	RSFPGSKEY		IIQQFRTV.RSFPGSKEY.KVKAIGGI	V	K	9	2	877.717	1069.52	1069.52	535.765	535.767	1069.52	535.767	0	0.8599	-0.6028	2.463	14.924	13.193	0.9227	0	0	307	315	4217734			-65	0	TRUE	sp|Q14517|FAT1_HUMAN	Q14517	FAT1_HUMAN	FAT1	Protocadherin Fat 1
HepG2_480_S1.08991.08991.3	G:\03_DB_optimal\04Proteomics\724\Human\1\interact-HepG2_480_S1.pep.xml	AQTSPQGMPQHPPAPQGQ	AQTSPQGM[147]PQHPPAPQGQ	YRQQAAYY.AQTSPQGMPQHPPAPQGQ.	Y	-	18	3	878.027	1872.86	1872.86	625.294	625.293	1871.86	624.96	1.0003	0.8148	-0.6629	0.000345652	20.321	11.916	0.9995	0	0	627	644	6.3448e+06	8M(15.9949)		-65	0	TRUE	sp|Q96AE4|FUBP1_HUMAN	Q96AE4	FUBP1_HUMAN	FUBP1	Far upstream element-binding protein 1
HepG2_480_S1.09001.09001.4	G:\03_DB_optimal\04Proteomics\724\Human\1\interact-HepG2_480_S1.pep.xml	RYFKTPRKF		RPFCTVCN.RYFKTPRKF.VEHVKSQG	N	V	9	4	878.657	1241.7	1241.7	311.433	311.433	1241.7	311.433	-0.0008	0.9152	-0.4724	1.11241e-06	23.261	11.391	0.9994	0	0	663	671	649546240			-45	0	FALSE	sp|Q9ULV3-2|CIZ1_HUMAN	Q9ULV3-2	CIZ1_HUMAN	CIZ1	Isoform 2 of Cip1-interacting zinc finger protein		sp|Q9ULV3-3|CIZ1_HUMAN, sp|Q9ULV3-4|CIZ1_HUMAN, sp|Q9ULV3-5|CIZ1_HUMAN, sp|Q9ULV3|CIZ1_HUMAN
HepG2_480_S1.09002.09002.2	G:\03_DB_optimal\04Proteomics\724\Human\1\interact-HepG2_480_S1.pep.xml	VYPPHSHSI		IGPDMVPQ.VYPPHSHSI.PPYQGISP	Q	P	9	2	878.704	1035.51	1035.51	518.763	518.764	1035.51	518.764	-0.0001	0.9774	-0.6901	0.0127642	21.057	15.403	0.9915	0	0	692	700	75709088			-45	0	FALSE	sp|P42226|STAT6_HUMAN	P42226	STAT6_HUMAN	STAT6	Signal transducer and activator of transcription 6		sp|P42226-2|STAT6_HUMAN, sp|P42226-3|STAT6_HUMAN
HepG2_480_S1.09018.09018.3	G:\03_DB_optimal\04Proteomics\724\Human\1\interact-HepG2_480_S1.pep.xml	ILDKKVEKV		NICKIMKE.ILDKKVEKV.TISNRIVS	E	T	9	3	879.537	1070.67	1070.67	357.897	357.897	1070.67	357.897	-0.0015	0.9625	-0.5935	0.163622	18.92	18.4	0.9469	0	0	570	578	0			-45	0	FALSE	sp|P08238|HS90B_HUMAN	P08238	HS90B_HUMAN	HSP90AB1	Heat shock protein HSP 90-beta	HSP90AB3P	sp|Q58FF7|H90B3_HUMAN
HepG2_480_S1.09033.09033.2	G:\03_DB_optimal\04Proteomics\724\Human\1\interact-HepG2_480_S1.pep.xml	AVGPTGRGV		IDEAHSIG.AVGPTGRGV.TEFFGIDP	G	T	9	2	880.445	812.45	812.451	407.233	407.233	812.45	407.233	0.0007	0.9551	-0.5468	1.02153	12.463	0	0.9773	0	0	343	351	0			-65	0	TRUE	sp|Q9NUV7|SPTC3_HUMAN	Q9NUV7	SPTC3_HUMAN	SPTLC3	Serine palmitoyltransferase 3
HepG2_480_S1.09036.09036.3	G:\03_DB_optimal\04Proteomics\724\Human\1\interact-HepG2_480_S1.pep.xml	VEFHEHRHAAAAL		AGNDPYCF.VEFHEHRHAAAAL.AAMNGRKI	F	A	13	3	880.6	1486.74	1486.74	496.587	496.588	1486.74	496.588	-0.0013	0.8901	-0.539	1.21932	16.361	14.607	0.9559	0	0	51	63	4.47423e+06			-65	0	FALSE	sp|P31483-2|TIA1_HUMAN	P31483-2	TIA1_HUMAN	TIA1	Isoform Short of Cytotoxic granule associated RNA binding protein TIA1		sp|P31483-3|TIA1_HUMAN, sp|P31483|TIA1_HUMAN
HepG2_480_S1.09051.09051.3	G:\03_DB_optimal\04Proteomics\724\Human\1\interact-HepG2_480_S1.pep.xml	HAMEEVKKF		CEAYAIMA.HAMEEVKKF.LVPDMMDD	A	L	9	3	881.504	1117.56	1117.56	373.527	373.526	1117.56	373.527	-0.0013	0.8907	-0.6964	0.338624	15.338	0	0.9902	0	0	221	229	11173160			-45	0	FALSE	sp|Q07666-2|KHDR1_HUMAN	Q07666-2	KHDR1_HUMAN	KHDRBS1	Isoform 2 of KH domain-containing, RNA-binding, signal transduction-associated protein 1		sp|Q07666-3|KHDR1_HUMAN, sp|Q07666|KHDR1_HUMAN
HepG2_480_S1.09071.09071.2	G:\03_DB_optimal\04Proteomics\724\Human\1\interact-HepG2_480_S1.pep.xml	NARSIPRTV		TKDNAICE.NARSIPRTV.PPDVISIS	E	P	9	2	882.679	1012.58	1012.58	507.296	507.296	1012.58	507.296	-0.0008	0.9128	-0.6803	2.35051	12.775	11.4	0.9524	0	0	57	65	8200982			-65	0	FALSE	sp|O95970-3|LGI1_HUMAN	O95970-3	LGI1_HUMAN	LGI1	Isoform 3 of Leucine-rich glioma-inactivated protein 1		sp|O95970-2|LGI1_HUMAN, sp|O95970|LGI1_HUMAN
HepG2_480_S1.09072.09072.2	G:\03_DB_optimal\04Proteomics\724\Human\1\interact-HepG2_480_S1.pep.xml	TAKPGVSTV		GRGRKETG.TAKPGVSTV.PNTTQAST	G	P	9	2	882.73	858.481	858.481	430.248	430.248	858.481	430.248	-0.0001	0.8903	-0.5265	0.0875698	17.059	13.87	0.9809	0	0	188	196	8394920			-65	0	FALSE	sp|O60885|BRD4_HUMAN	O60885	BRD4_HUMAN	BRD4	Bromodomain-containing protein 4		sp|O60885-2|BRD4_HUMAN, sp|O60885-3|BRD4_HUMAN
HepG2_480_S1.09115.09115.3	G:\03_DB_optimal\04Proteomics\724\Human\1\interact-HepG2_480_S1.pep.xml	KYVKDFHKF		QSKIFQCD.KYVKDFHKF.SNSNRHKT	D	S	9	3	885.243	1210.65	1210.65	404.557	404.557	1210.65	404.557	-0.0006	0.9578	-0.4023	0.00108083	22.554	15.001	0.9983	0	0	149	157	320990496			-65	0	TRUE	sp|A8MTY0|ZN724_HUMAN	A8MTY0	ZN724_HUMAN	ZNF724	Zinc finger protein 724
HepG2_480_S1.09118.09118.2	G:\03_DB_optimal\04Proteomics\724\Human\1\interact-HepG2_480_S1.pep.xml	QVTVGRHGD	Q[111]VTVGRHGD	YHSKYEEL.QVTVGRHGD.SIKEIKIE	L	S	9	2	885.398	950.456	950.457	476.235	476.236	950.457	476.236	-0.0002	0.7418	0.0234	0.204291	14.259	0	0.9926	0	0	379	387	2.91442e+06	1Q(-17.0265)		-65	0	TRUE	sp|P35908|K22E_HUMAN	P35908	K22E_HUMAN	KRT2	Keratin, type II cytoskeletal 2 epidermal
HepG2_480_S1.09119.09119.2	G:\03_DB_optimal\04Proteomics\724\Human\1\interact-HepG2_480_S1.pep.xml	HMSGKLTNV		CPSCGQTC.HMSGKLTNV.PACVIITP	C	P	9	2	885.434	985.501	985.5	493.758	493.757	985.501	493.758	-0.0014	0.9849	-0.6692	2.40333e-05	26.299	13.643	0.9998	0	0	150	158	68486944			-65	0	TRUE	sp|Q96HE9|PRR11_HUMAN	Q96HE9	PRR11_HUMAN	PRR11	Proline-rich protein 11
HepG2_480_S1.09141.09141.2	G:\03_DB_optimal\04Proteomics\724\Human\1\interact-HepG2_480_S1.pep.xml	HQPHQPLPPT		IPIIQSWM.HQPHQPLPPT.VMFPPQSV	M	V	10	2	886.716	1150.59	1150.59	576.303	576.301	1150.59	576.301	-0.0007	0.9533	-0.7091	0.0145837	17.065	12.555	0.9912	0	0	160	169	76202960			-45	0	TRUE	sp|P02666|CASB_BOVIN	P02666	CASB_BOVIN	CSN2	Beta-casein
HepG2_480_S1.09161.09161.4	G:\03_DB_optimal\04Proteomics\724\Human\1\interact-HepG2_480_S1.pep.xml	TATKQKNSGQNLEEDMGQSEQKAD		RPSPRIIC.TATKQKNSGQNLEEDMGQSEQKAD.PPATEKTI	C	P	24	4	887.895	2636.2	2636.2	660.057	660.056	2636.2	660.057	-0.0031	0.9558	-0.4561	8.02004e-08	28.526	13.556	1	0	0	29	52	10374462			-65	0	TRUE	sp|Q9HAV7|GRPE1_HUMAN	Q9HAV7	GRPE1_HUMAN	GRPEL1	GrpE protein homolog 1, mitochondrial
HepG2_480_S1.09162.09162.4	G:\03_DB_optimal\04Proteomics\724\Human\1\interact-HepG2_480_S1.pep.xml	AVLLGIQESKDSRSKEEHHEK		DTTVIEAN.AVLLGIQESKDSRSKEEHHEK.	N	-	21	4	887.946	2419.24	2419.24	605.817	605.818	2419.25	605.819	-0.0012	0.9372	-0.5496	0.00168697	22.085	13.978	0.9996	0	0	167	187	5.85264e+06			-65	0	TRUE	sp|Q9Y2Q9|RT28_HUMAN	Q9Y2Q9	RT28_HUMAN	MRPS28	28S ribosomal protein S28, mitochondrial
HepG2_480_S1.09168.09168.2	G:\03_DB_optimal\04Proteomics\724\Human\1\interact-HepG2_480_S1.pep.xml	GSHSMRYF	GSHSM[147]RYF	IAITQTWA.GSHSMRYF.FTSVSRPG	A	F	8	2	888.263	999.421	999.423	500.718	500.719	999.423	500.719	-0.0003	0.9553	-0.4363	0.0618826	14.965	11.918	0.9499	0	0	25	32	8091954	5M(15.9949)		-65	0	FALSE	sp|P04439-2|HLAA_HUMAN	P04439-2	HLAA_HUMAN	HLA-A	Isoform 2 of HLA class I histocompatibility antigen, A alpha chain	HLA-B, HLA-G	sp|P01889|HLAB_HUMAN, sp|P04439|HLAA_HUMAN, sp|P17693-2|HLAG_HUMAN, sp|P17693-3|HLAG_HUMAN, sp|P17693-4|HLAG_HUMAN, sp|P17693-5|HLAG_HUMAN, sp|P17693-6|HLAG_HUMAN, sp|P17693-7|HLAG_HUMAN, sp|P17693|HLAG_HUMAN
HepG2_480_S1.09172.09172.2	G:\03_DB_optimal\04Proteomics\724\Human\1\interact-HepG2_480_S1.pep.xml	KQMEPLHAV	KQM[147]EPLHAV	SGISVWMG.KQMEPLHAV.PPAAITII	G	P	9	2	888.472	1068.54	1068.55	535.279	535.28	1067.54	534.779	1.0033	0.9648	-0.633	5.76966e-07	26.235	13.374	0.9999	0	0	435	443	14073738	3M(15.9949)		-65	0	FALSE	sp|Q86YT5-2|S13A5_HUMAN	Q86YT5-2	S13A5_HUMAN	SLC13A5	Isoform 2 of Na(+)/citrate cotransporter		sp|Q86YT5-3|S13A5_HUMAN, sp|Q86YT5-4|S13A5_HUMAN, sp|Q86YT5|S13A5_HUMAN
HepG2_480_S1.09203.09203.2	G:\03_DB_optimal\04Proteomics\724\Human\1\interact-HepG2_480_S1.pep.xml	GGGLGSGGSIRSS		ISRSGGGG.GGGLGSGGSIRSS.YSRFSSSG	G	Y	13	2	890.221	1091.54	1091.54	546.778	546.778	1090.54	546.276	1.005	0.9396	-0.6864	2.11812	12.938	11.765	0.9465	0	0	19	31	9939579			-45	0	TRUE	sp|P35527|K1C9_HUMAN	P35527	K1C9_HUMAN	KRT9	Keratin, type I cytoskeletal 9
HepG2_480_S1.09209.09209.3	G:\03_DB_optimal\04Proteomics\724\Human\1\interact-HepG2_480_S1.pep.xml	ESVGKGAVHDVKDV		GKDAVEDL.ESVGKGAVHDVKDV.LDSVI	L	L	14	3	890.693	1438.74	1438.74	480.587	480.587	1438.74	480.588	-0.0011	0.9435	-0.6898	1.93193e-05	21.986	12.41	0.9995	0	0	92	105	7.03477e+06			-65	0	TRUE	sp|P81605|DCD_HUMAN	P81605	DCD_HUMAN	DCD	Dermcidin
HepG2_480_S1.09230.09230.2	G:\03_DB_optimal\04Proteomics\724\Human\1\interact-HepG2_480_S1.pep.xml	AQGEAQKPQLA		KPEEEYEE.AQGEAQKPQLA.	E	-	11	2	891.912	1139.59	1139.6	570.804	570.805	1139.59	570.804	0.0018	0.9516	-0.5544	0.000142039	22.793	13.855	0.999	0	0	296	306	15757019			-45	0	TRUE	sp|Q9BRJ2|RM45_HUMAN	Q9BRJ2	RM45_HUMAN	MRPL45	39S ribosomal protein L45, mitochondrial
HepG2_480_S1.09231.09231.2	G:\03_DB_optimal\04Proteomics\724\Human\1\interact-HepG2_480_S1.pep.xml	LYNGKTTKL		PIKVSIED.LYNGKTTKL.QISKNVIC	D	Q	9	2	891.964	1036.59	1036.59	519.304	519.304	1036.59	519.303	0.0017	0.9945	-0.6069	0.000962389	24.114	16.062	0.9936	0	0	127	135	28911778			-45	0	TRUE	sp|O60884|DNJA2_HUMAN	O60884	DNJA2_HUMAN	DNAJA2	DnaJ homolog subfamily A member 2
HepG2_480_S1.09232.09232.2	G:\03_DB_optimal\04Proteomics\724\Human\1\interact-HepG2_480_S1.pep.xml	KLKQHIEAI		IDIQHIAG.KLKQHIEAI.DVRVIIDQ	G	D	9	2	892.015	1078.65	1078.66	540.333	540.336	1078.65	540.332	0.007	0.9788	-0.6408	0.00373365	24.112	20.261	0.9956	0	0	2284	2292	14153792			-45	0	TRUE	sp|P04114|APOB_HUMAN	P04114	APOB_HUMAN	APOB	Apolipoprotein B-100
HepG2_480_S1.09246.09246.3	G:\03_DB_optimal\04Proteomics\724\Human\1\interact-HepG2_480_S1.pep.xml	EVKRPRGVSLTN		IIPMCWAV.EVKRPRGVSLTN.HHFYDESK	V	H	12	3	892.739	1354.77	1354.77	452.597	452.597	1354.77	452.597	0.0022	0.8942	-0.571	1.84646	13.011	0	0.9601	0	0	16	27	6.76574e+06			-45	0	FALSE	sp|P14314-2|GLU2B_HUMAN	P14314-2	GLU2B_HUMAN	PRKCSH	Isoform 2 of Glucosidase 2 subunit beta		sp|P14314|GLU2B_HUMAN
HepG2_480_S1.09248.09248.2	G:\03_DB_optimal\04Proteomics\724\Human\1\interact-HepG2_480_S1.pep.xml	GGGGLGSGGSIRSS		YISRSGGG.GGGGLGSGGSIRSS.YSRFSSSG	G	Y	14	2	892.843	1147.56	1147.56	574.787	574.788	1147.56	574.786	0.0031	0.9757	-0.6697	0.0048981	18.704	12.013	0.9954	0	0	18	31	0			-45	0	TRUE	sp|P35527|K1C9_HUMAN	P35527	K1C9_HUMAN	KRT9	Keratin, type I cytoskeletal 9
HepG2_480_S1.09252.09252.2	G:\03_DB_optimal\04Proteomics\724\Human\1\interact-HepG2_480_S1.pep.xml	ENAGEDPGLAR		HEASAAQK.ENAGEDPGLAR.QAPKPRKQ	K	Q	11	2	893.184	1127.52	1127.52	564.767	564.768	1127.52	564.768	0.0015	0.9733	-0.725	2.55425e-05	21.201	11.143	0.9994	0	0	43	53	6349870			-65	0	FALSE	sp|P81605|DCD_HUMAN	P81605	DCD_HUMAN	DCD	Dermcidin		sp|P81605-2|DCD_HUMAN
HepG2_480_S1.09253.09253.2	G:\03_DB_optimal\04Proteomics\724\Human\1\interact-HepG2_480_S1.pep.xml	PAPAQVQAQ		IRPREVQD.PAPAQVQAQ.	D	-	9	2	893.235	908.472	908.47	455.243	455.242	908.472	455.243	-0.0017	0.8497	-0.6917	0.206167	16.1	14.861	0.9377	0	0	151	159	5945575			-65	0	TRUE	sp|Q8N983-4|RM43_HUMAN	Q8N983-4	RM43_HUMAN	MRPL43	Isoform 4 of 39S ribosomal protein L43, mitochondrial
HepG2_480_S1.09268.09268.2	G:\03_DB_optimal\04Proteomics\724\Human\1\interact-HepG2_480_S1.pep.xml	RIPIEDK		NAFNVEIL.RIPIEDK.DIINTANW	L	D	7	2	894.01	869.496	869.499	435.755	435.757	869.497	435.756	0.0015	0.9529	-0.7039	0.980242	17.522	15.777	0.9466	0	0	375	381	1.62703e+06			-65	0	FALSE	sp|Q14574-2|DSC3_HUMAN	Q14574-2	DSC3_HUMAN	DSC3	Isoform 3B of Desmocollin-3		sp|Q14574|DSC3_HUMAN
HepG2_480_S1.09277.09277.2	G:\03_DB_optimal\04Proteomics\724\Human\1\interact-HepG2_480_S1.pep.xml	PPAENSSAPEAEQGGAE		GKETKAAD.PPAENSSAPEAEQGGAE.	D	-	17	2	894.622	1639.7	1639.69	820.857	820.854	1639.7	820.855	-0.0023	0.9772	-0.5501	2.36518e-09	44.884	18.028	1	0	0	308	324	1871366780			-45	0	TRUE	sp|P67809|YBOX1_HUMAN	P67809	YBOX1_HUMAN	YBX1	Y-box-binding protein 1
HepG2_480_S1.09280.09280.2	G:\03_DB_optimal\04Proteomics\724\Human\1\interact-HepG2_480_S1.pep.xml	AYGNQESKL		TTDCIQIL.AYGNQESKL.IIIASGGP	L	I	9	2	894.781	1008.49	1008.49	505.252	505.253	1008.49	505.251	0.0038	0.9638	-0.6936	0.0247447	18.836	14.765	0.9918	0	0	305	313	7258947			-45	0	FALSE	sp|P35222|CTNB1_HUMAN	P35222	CTNB1_HUMAN	CTNNB1	Catenin beta-1	JUP	sp|P14923|PLAK_HUMAN
HepG2_480_S1.09281.09281.4	G:\03_DB_optimal\04Proteomics\724\Human\1\interact-HepG2_480_S1.pep.xml	RYFKTPRKF		RPFCTVCN.RYFKTPRKF.VEHVKSQG	N	V	9	4	894.832	1241.7	1241.7	311.433	311.433	1241.7	311.433	-0.0008	0.8556	-0.5164	0.0597379	14.395	0	0.998	0	0	663	671	18379684			-45	0	FALSE	sp|Q9ULV3-2|CIZ1_HUMAN	Q9ULV3-2	CIZ1_HUMAN	CIZ1	Isoform 2 of Cip1-interacting zinc finger protein		sp|Q9ULV3-3|CIZ1_HUMAN, sp|Q9ULV3-4|CIZ1_HUMAN, sp|Q9ULV3-5|CIZ1_HUMAN, sp|Q9ULV3|CIZ1_HUMAN
HepG2_480_S1.09302.09302.2	G:\03_DB_optimal\04Proteomics\724\Human\1\interact-HepG2_480_S1.pep.xml	MERPDKAA	n[43]MERPDKAA	.MERPDKAA.LNAIQPPE	-	L	8	2	896.055	958.453	958.453	480.234	480.234	958.454	480.234	-0.0013	0.8545	-0.6989	0.00809571	18.916	13.741	0.9664	0	0	1	8	13538326	N-term(42.0106)		-65	0	TRUE	sp|Q3ZAQ7|VMA21_HUMAN	Q3ZAQ7	VMA21_HUMAN	VMA21	Vacuolar ATPase assembly integral membrane protein VMA21
HepG2_480_S1.09307.09307.2	G:\03_DB_optimal\04Proteomics\724\Human\1\interact-HepG2_480_S1.pep.xml	AANPNGRYY		GWWYNRCH.AANPNGRYY.WGGQYTWD	H	W	9	2	896.322	1024.47	1024.47	513.244	513.244	1024.47	513.244	0.0001	0.9798	-0.5878	0.0365205	17.211	12.104	0.9952	0	0	439	447	8535261			-65	0	TRUE	sp|P02675|FIBB_HUMAN	P02675	FIBB_HUMAN	FGB	Fibrinogen beta chain
HepG2_480_S1.09322.09322.2	G:\03_DB_optimal\04Proteomics\724\Human\1\interact-HepG2_480_S1.pep.xml	GGGGGGGLGSGGSIRSS		SSSYISRS.GGGGGGGLGSGGSIRSS.YSRFSSSG	S	Y	17	2	897.232	1318.62	1318.62	660.318	660.319	1318.62	660.318	0.0001	0.9953	-0.6419	2.13382e-09	37.704	17.792	0.9999	0	0	15	31	0			-45	0	TRUE	sp|P35527|K1C9_HUMAN	P35527	K1C9_HUMAN	KRT9	Keratin, type I cytoskeletal 9
HepG2_480_S1.09323.09323.3	G:\03_DB_optimal\04Proteomics\724\Human\1\interact-HepG2_480_S1.pep.xml	ILDKKVEKV		NICKIMKE.ILDKKVEKV.TISNRIVS	E	T	9	3	897.287	1070.67	1070.67	357.898	357.897	1070.67	357.897	-0.0006	0.953	-0.5438	0.163504	18.923	18.313	0.987	0	0	570	578	0			-45	0	FALSE	sp|P08238|HS90B_HUMAN	P08238	HS90B_HUMAN	HSP90AB1	Heat shock protein HSP 90-beta	HSP90AB3P	sp|Q58FF7|H90B3_HUMAN
HepG2_480_S1.09324.09324.2	G:\03_DB_optimal\04Proteomics\724\Human\1\interact-HepG2_480_S1.pep.xml	GGGGGGLGSGGSIRSS		SSYISRSG.GGGGGGLGSGGSIRSS.YSRFSSSG	G	Y	16	2	897.338	1261.6	1261.6	631.808	631.809	1261.6	631.808	0.0017	0.9733	-0.6423	6.65785e-06	24.843	13.103	1	0	0	16	31	12876878			-45	0	TRUE	sp|P35527|K1C9_HUMAN	P35527	K1C9_HUMAN	KRT9	Keratin, type I cytoskeletal 9
HepG2_480_S1.09327.09327.2	G:\03_DB_optimal\04Proteomics\724\Human\1\interact-HepG2_480_S1.pep.xml	KENAGEDPGLA		CHEASAAQ.KENAGEDPGLA.RQAPKPRK	Q	R	11	2	897.496	1099.52	1099.52	550.766	550.765	1099.51	550.764	0.0009	0.9138	-0.6981	0.0204628	18.443	14.637	0.9876	0	0	42	52	11142241			-45	0	FALSE	sp|P81605|DCD_HUMAN	P81605	DCD_HUMAN	DCD	Dermcidin		sp|P81605-2|DCD_HUMAN
HepG2_480_S1.09331.09331.2	G:\03_DB_optimal\04Proteomics\724\Human\1\interact-HepG2_480_S1.pep.xml	SHGSQETDEEFD		AIQSVRCY.SHGSQETDEEFD.ARWVTYFN	Y	A	12	2	897.702	1379.51	1379.51	690.763	690.763	1379.51	690.763	-0.0008	0.9592	-0.442	0.00489501	19.157	11.58	0.9944	0	0	42	53	0			-45	0	TRUE	sp|P20674|COX5A_HUMAN	P20674	COX5A_HUMAN	COX5A	Cytochrome c oxidase subunit 5A, mitochondrial
HepG2_480_S1.09334.09334.3	G:\03_DB_optimal\04Proteomics\724\Human\1\interact-HepG2_480_S1.pep.xml	IEKGHGIRL		FQAMNKEL.IEKGHGIRL.LEAQIATG	L	L	9	3	897.859	1021.6	1021.61	341.542	341.542	1021.6	341.542	0.0018	0.9609	-0.576	0.246688	15.248	12.928	0.9681	0	0	2359	2367	0			-45	0	FALSE	sp|P15924|DESP_HUMAN	P15924	DESP_HUMAN	DSP	Desmoplakin		sp|P15924-2|DESP_HUMAN, sp|P15924-3|DESP_HUMAN
HepG2_480_S1.09336.09336.2	G:\03_DB_optimal\04Proteomics\724\Human\1\interact-HepG2_480_S1.pep.xml	LAETEGRY		IKQSIEAS.LAETEGRY.CVQISQIQ	S	C	8	2	897.965	938.447	938.447	470.231	470.231	937.451	469.733	0.9968	0.9964	-0.7044	0.721029	17.865	17.588	0.9618	0	0	393	400	0			-45	0	TRUE	sp|P13645|K1C10_HUMAN	P13645	K1C10_HUMAN	KRT10	Keratin, type I cytoskeletal 10
HepG2_480_S1.09341.09341.2	G:\03_DB_optimal\04Proteomics\724\Human\1\interact-HepG2_480_S1.pep.xml	KTVPLQD		TGNSQTWN.KTVPLQD.TIGRRQEN	N	T	7	2	898.225	799.445	799.445	400.73	400.73	799.444	400.729	0.0011	0.9067	-0.573	1.29872	16.158	16.131	0.8849	0	0	325	331	5.97019e+06			-45	0	TRUE	sp|Q8N0X2-5|SPG16_HUMAN	Q8N0X2-5	SPG16_HUMAN	SPAG16	Isoform 5 of Sperm-associated antigen 16 protein
HepG2_480_S1.09346.09346.2	G:\03_DB_optimal\04Proteomics\724\Human\1\interact-HepG2_480_S1.pep.xml	KVAKVEPAV		KDKKKKEK.KVAKVEPAV.SSVVNSIQ	K	S	9	2	898.622	939.574	939.584	470.795	470.799	939.575	470.795	0.0083	0.9352	-0.4637	0.0274248	20.408	15.498	0.9858	0	0	145	153	8.08382e+06			-65	0	FALSE	sp|Q9P2E9|RRBP1_HUMAN	Q9P2E9	RRBP1_HUMAN	RRBP1	Ribosome-binding protein 1		sp|Q9P2E9-3|RRBP1_HUMAN
HepG2_480_S1.09347.09347.3	G:\03_DB_optimal\04Proteomics\724\Human\1\interact-HepG2_480_S1.pep.xml	GGNYGPGGSGGSGGYGGRSRY		RNMGGPYG.GGNYGPGGSGGSGGYGGRSRY.	G	-	21	3	898.659	1918.83	1918.83	640.617	640.617	1918.83	640.617	-0.002	0.9932	-0.7149	0.000231761	27.404	16.209	0.9996	0	0	321	341	175700960			-65	0	FALSE	sp|P22626-2|ROA2_HUMAN	P22626-2	ROA2_HUMAN	HNRNPA2B1	Isoform A2 of Heterogeneous nuclear ribonucleoproteins A2/B1		sp|P22626|ROA2_HUMAN
HepG2_480_S1.09351.09351.3	G:\03_DB_optimal\04Proteomics\724\Human\1\interact-HepG2_480_S1.pep.xml	PYVDRQNRI		.PYVDRQNRI.CGFIDIEE	M	C	9	3	898.871	1159.61	1159.61	387.544	387.544	1159.61	387.544	-0.0001	0.985	-0.7082	2.16355	11.468	11.468	0.9707	0	0	2	10	7.44586e+06			-65	0	FALSE	sp|Q9HB19|PKHA2_HUMAN	Q9HB19	PKHA2_HUMAN	PLEKHA2	Pleckstrin homology domain-containing family A member 2	PLEKHA1	sp|Q9HB21-2|PKHA1_HUMAN, sp|Q9HB21|PKHA1_HUMAN
HepG2_480_S1.09353.09353.3	G:\03_DB_optimal\04Proteomics\724\Human\1\interact-HepG2_480_S1.pep.xml	NRHGLIRKYGLN		SRSCRVCS.NRHGLIRKYGLN.MCRQCFRQ	S	M	12	3	898.974	1439.81	1439.81	480.945	480.944	1439.81	480.944	-0.0001	0.8748	-0.5629	0.324669	17.009	14.005	0.951	0	0	26	37	6472248			-65	0	FALSE	sp|P62273|RS29_HUMAN	P62273	RS29_HUMAN	RPS29	40S ribosomal protein S29		sp|P62273-2|RS29_HUMAN
HepG2_480_S1.09354.09354.5	G:\03_DB_optimal\04Proteomics\724\Human\1\interact-HepG2_480_S1.pep.xml	HSQGLGGHYADSYLKRKR		PEGSYVGQ.HSQGLGGHYADSYLKRKR.IF	Q	I	18	5	899.025	2072.07	2072.07	415.421	415.421	2072.07	415.421	0.0007	0.8175	-0.667	7.01774e-06	17.281	0	1	0	0	720	737	3.24807e+06			-65	0	TRUE	sp|Q8IY67-2|RAVR1_HUMAN	Q8IY67-2	RAVR1_HUMAN	RAVER1	Isoform 2 of Ribonucleoprotein PTB-binding 1
HepG2_480_S1.09355.09355.3	G:\03_DB_optimal\04Proteomics\724\Human\1\interact-HepG2_480_S1.pep.xml	AAAGITRNVKPSQTPQPKD		DISGRAID.AAAGITRNVKPSQTPQPKD.	D	K	19	3	899.081	1978.06	1978.06	660.36	660.36	1978.06	660.36	0	0.9225	-0.4207	0.0134413	18.941	0	0.9995	0	0	165	183	2.54896e+06			-65	0	TRUE	sp|Q96HR9-2|REEP6_HUMAN	Q96HR9-2	REEP6_HUMAN	REEP6	Isoform 2 of Receptor expression-enhancing protein 6
HepG2_480_S1.09370.09370.2	G:\03_DB_optimal\04Proteomics\724\Human\1\interact-HepG2_480_S1.pep.xml	SGGGGGGGLGSGGSIRSS		FSSSYISR.SGGGGGGGLGSGGSIRSS.YSRFSSSG	R	Y	18	2	899.992	1405.65	1405.65	703.834	703.834	1405.65	703.835	-0.0008	0.9815	-0.6392	1.02e-12	38.385	17.789	1	0	0	14	31	0			-45	0	TRUE	sp|P35527|K1C9_HUMAN	P35527	K1C9_HUMAN	KRT9	Keratin, type I cytoskeletal 9
HepG2_480_S1.09372.09372.3	G:\03_DB_optimal\04Proteomics\724\Human\1\interact-HepG2_480_S1.pep.xml	VMEKRSFKV		TTNCRSDT.VMEKRSFKV.PIGKGRRC	T	P	9	3	900.095	1122.62	1122.62	375.214	375.215	1122.62	375.214	0.0001	0.9608	-0.6967	0.0512617	15.243	11.631	0.98	0	0	102	110	22951096			-45	0	TRUE	sp|Q96FZ2|HMCES_HUMAN	Q96FZ2	HMCES_HUMAN	HMCES	Abasic site processing protein HMCES
HepG2_480_S1.09373.09373.2	G:\03_DB_optimal\04Proteomics\724\Human\1\interact-HepG2_480_S1.pep.xml	QAGKEAEKLG	Q[111]AGKEAEKLG	HEINHGIG.QAGKEAEKLG.HGVNNAAG	G	H	10	2	900.146	1012.52	1012.52	507.266	507.267	1012.52	507.267	0.0008	0.6304	-0.1277	0.0512673	13.218	0	0.9885	0	0	107	116	9292125	1Q(-17.0265)		-45	0	FALSE	sp|Q6UWP8|SBSN_HUMAN	Q6UWP8	SBSN_HUMAN	SBSN	Suprabasin		sp|Q6UWP8-2|SBSN_HUMAN
HepG2_480_S1.09377.09377.3	G:\03_DB_optimal\04Proteomics\724\Human\1\interact-HepG2_480_S1.pep.xml	SAPAAKVSKKELN	n[43]SAPAAKVSKKELN	.SAPAAKVSKKELN.SNHDGADE	M	S	13	3	900.349	1383.77	1383.77	462.265	462.265	1383.77	462.265	0.0008	0.9835	-0.6715	6.26344e-07	31.792	14.285	1	0	0	2	14	62694784	N-term(42.0106)		-45	0	TRUE	sp|Q01105-2|SET_HUMAN	Q01105-2	SET_HUMAN	SET	Isoform 2 of Protein SET
HepG2_480_S1.09379.09379.2	G:\03_DB_optimal\04Proteomics\724\Human\1\interact-HepG2_480_S1.pep.xml	GFSGPGENRSMSGPDN	GFSGPGENRSM[147]SGPDN	GVYGQESG.GFSGPGENRSMSGPDN.RGRGRGGF	G	R	16	2	900.452	1623.66	1623.66	812.838	812.837	1623.66	812.836	0.0004	0.9864	-0.6642	3.945e-11	40.796	15.731	1	0	0	284	299	15604528	11M(15.9949)		-45	0	FALSE	sp|Q01844-3|EWS_HUMAN	Q01844-3	EWS_HUMAN	EWSR1	Isoform 3 of RNA-binding protein EWS		sp|Q01844-4|EWS_HUMAN, sp|Q01844-5|EWS_HUMAN, sp|Q01844-6|EWS_HUMAN, sp|Q01844|EWS_HUMAN
HepG2_480_S1.09391.09391.3	G:\03_DB_optimal\04Proteomics\724\Human\1\interact-HepG2_480_S1.pep.xml	LSAAHDILSHKRT		NNFSYVVM.LSAAHDILSHKRT.SGNQSHVD	M	S	13	3	901.209	1447.79	1447.79	483.603	483.603	1447.79	483.604	-0.0013	0.8891	-0.7073	0.0520385	16.429	0	0.9967	0	0	56	68	3.05609e+06			-65	0	FALSE	sp|Q13286-2|CLN3_HUMAN	Q13286-2	CLN3_HUMAN	CLN3	Isoform 2 of Battenin		sp|Q13286-3|CLN3_HUMAN, sp|Q13286-4|CLN3_HUMAN, sp|Q13286-5|CLN3_HUMAN, sp|Q13286-6|CLN3_HUMAN, sp|Q13286-7|CLN3_HUMAN, sp|Q13286|CLN3_HUMAN
HepG2_480_S1.09398.09398.3	G:\03_DB_optimal\04Proteomics\724\Human\1\interact-HepG2_480_S1.pep.xml	GNYGPGGSGGSGGYGGRSRY		NMGGPYGG.GNYGPGGSGGSGGYGGRSRY.	G	-	20	3	901.578	1861.81	1861.81	621.61	621.61	1861.81	621.61	-0.0019	0.9863	-0.7214	0.000170764	25.301	14.606	0.9994	0	0	322	341	166763440			-65	0	FALSE	sp|P22626-2|ROA2_HUMAN	P22626-2	ROA2_HUMAN	HNRNPA2B1	Isoform A2 of Heterogeneous nuclear ribonucleoproteins A2/B1		sp|P22626|ROA2_HUMAN
HepG2_480_S1.09405.09405.4	G:\03_DB_optimal\04Proteomics\724\Human\1\interact-HepG2_480_S1.pep.xml	SSHKTFRIKRFLAKKQKQNRPIPQ		.SSHKTFRIKRFLAKKQKQNRPIPQ.WIRMKTGN	M	W	24	4	901.947	2935.7	2935.7	734.933	734.933	2935.71	734.935	-0.0056	0.5163	-0.4361	0.27024	11.773	11.773	0.9675	0	0	2	25	7068306			-65	0	TRUE	sp|P62891|RL39_HUMAN	P62891	RL39_HUMAN	RPL39	60S ribosomal protein L39
HepG2_480_S1.09413.09413.3	G:\03_DB_optimal\04Proteomics\724\Human\1\interact-HepG2_480_S1.pep.xml	RKAGIFQSVK		VMKDFEEM.RKAGIFQSVK.	M	-	10	3	902.494	1132.67	1132.67	378.564	378.565	1132.67	378.565	0.0014	0.9935	-0.5723	2.74357e-05	29.615	16.015	0.9999	0	0	66	75	68435696			-45	0	TRUE	sp|P09669|COX6C_HUMAN	P09669	COX6C_HUMAN	COX6C	Cytochrome c oxidase subunit 6C
HepG2_480_S1.09414.09414.2	G:\03_DB_optimal\04Proteomics\724\Human\1\interact-HepG2_480_S1.pep.xml	HQPHQPLPPT		IPIIQSWM.HQPHQPLPPT.VMFPPQSV	M	V	10	2	902.545	1150.59	1150.59	576.301	576.301	1150.59	576.301	-0.0009	0.9723	-0.7108	0.0023403	20.411	13.713	0.9983	0	0	160	169	80648216			-45	0	TRUE	sp|P02666|CASB_BOVIN	P02666	CASB_BOVIN	CSN2	Beta-casein
HepG2_480_S1.09419.09419.2	G:\03_DB_optimal\04Proteomics\724\Human\1\interact-HepG2_480_S1.pep.xml	GGRSSGPYGGGGQY		GPMKGGNF.GGRSSGPYGGGGQY.FAKPRNQG	F	F	14	2	902.864	1298.56	1298.56	650.287	650.288	1298.56	650.289	-0.0017	0.9516	-0.7168	1.75059e-06	31.473	19.196	0.9996	0	0	282	295	13950012			-45	0	FALSE	sp|P09651-2|ROA1_HUMAN	P09651-2	ROA1_HUMAN	HNRNPA1	Isoform A1-A of Heterogeneous nuclear ribonucleoprotein A1	HNRNPA1L2	sp|P09651-3|ROA1_HUMAN, sp|P09651|ROA1_HUMAN, sp|Q32P51|RA1L2_HUMAN
HepG2_480_S1.09424.09424.2	G:\03_DB_optimal\04Proteomics\724\Human\1\interact-HepG2_480_S1.pep.xml	AMASHLTST		QIPQVQNT.AMASHLTST.SIDPYDRH	T	S	9	2	903.124	917.428	917.428	459.721	459.721	917.428	459.721	0.0004	0.8807	-0.7269	0.00546805	17.971	11.387	0.9912	0	0	259	267	6925654			-45	0	FALSE	sp|Q9BWF3|RBM4_HUMAN	Q9BWF3	RBM4_HUMAN	RBM4	RNA-binding protein 4	RBM14	sp|Q96PK6-5|RBM14_HUMAN
HepG2_480_S1.09436.09436.2	G:\03_DB_optimal\04Proteomics\724\Human\1\interact-HepG2_480_S1.pep.xml	IYSKTTRF		QAIRRTME.IYSKTTRF.AIACNASD	E	A	8	2	903.88	1014.55	1014.55	508.281	508.282	1014.55	508.282	-0.0005	0.9965	-0.5831	3.27875	15.002	14.92	0.9077	0	0	126	133	16742605			-65	0	FALSE	sp|P35250-2|RFC2_HUMAN	P35250-2	RFC2_HUMAN	RFC2	Isoform 2 of Replication factor C subunit 2		sp|P35250|RFC2_HUMAN
HepG2_480_S1.09439.09439.2	G:\03_DB_optimal\04Proteomics\724\Human\1\interact-HepG2_480_S1.pep.xml	NSRLASY		EKSTMQEL.NSRLASY.LDKVQAIE	L	L	7	2	904.04	809.403	809.404	405.709	405.709	809.403	405.709	0.0005	0.9875	-0.4563	0.0880761	18.813	15.144	0.9849	0	0	161	167	4.1875e+06			-65	0	TRUE	sp|P35527|K1C9_HUMAN	P35527	K1C9_HUMAN	KRT9	Keratin, type I cytoskeletal 9
HepG2_480_S1.09445.09445.2	G:\03_DB_optimal\04Proteomics\724\Human\1\interact-HepG2_480_S1.pep.xml	GGLGSGGSIR		SRSGGGGG.GGLGSGGSIR.SSYSRFSS	G	S	10	2	904.355	859.45	859.452	430.732	430.733	859.451	430.733	0.0004	0.9652	-0.7258	9.30574	12.323	12.176	0.9249	0	0	20	29	1.86422e+06			-65	0	TRUE	sp|P35527|K1C9_HUMAN	P35527	K1C9_HUMAN	KRT9	Keratin, type I cytoskeletal 9
HepG2_480_S1.09447.09447.2	G:\03_DB_optimal\04Proteomics\724\Human\1\interact-HepG2_480_S1.pep.xml	SLKDNVPKA		EAASGIIT.SLKDNVPKA.TGVIYDYV	T	T	9	2	904.46	970.544	970.543	486.279	486.279	970.545	486.28	-0.0015	0.9774	-0.5143	0.0791368	16.697	12.076	0.9823	0	0	4069	4077	8966651			-65	0	TRUE	sp|P04114|APOB_HUMAN	P04114	APOB_HUMAN	APOB	Apolipoprotein B-100
HepG2_480_S1.09453.09453.2	G:\03_DB_optimal\04Proteomics\724\Human\1\interact-HepG2_480_S1.pep.xml	INVAPGKD		NSGDVNVE.INVAPGKD.LTKTINDM	E	L	8	2	904.775	812.441	812.441	407.228	407.228	812.439	407.227	0.0022	0.9864	-0.6935	0.0736157	17.568	13.529	0.9825	0	0	311	318	2.07453e+06			-65	0	TRUE	sp|P35527|K1C9_HUMAN	P35527	K1C9_HUMAN	KRT9	Keratin, type I cytoskeletal 9
HepG2_480_S1.09455.09455.2	G:\03_DB_optimal\04Proteomics\724\Human\1\interact-HepG2_480_S1.pep.xml	RWPKKSAEF		KQWGWTQG.RWPKKSAEF.LIHMIKNA	G	L	9	2	904.881	1147.61	1147.61	574.813	574.813	1147.61	574.814	-0.0012	0.9619	-0.5296	6.99713e-08	29.878	13.95	0.9989	0	0	44	52	279296832			-65	0	FALSE	sp|P18621-2|RL17_HUMAN	P18621-2	RL17_HUMAN	RPL17	Isoform 2 of 60S ribosomal protein L17		sp|P18621-3|RL17_HUMAN, sp|P18621|RL17_HUMAN
HepG2_480_S1.09458.09458.2	G:\03_DB_optimal\04Proteomics\724\Human\1\interact-HepG2_480_S1.pep.xml	GGNHQNNYQPY		TYGKASRG.GGNHQNNYQPY.	G	-	11	2	905.168	1290.54	1290.54	646.276	646.276	1290.54	646.276	-0.0006	0.9856	-0.7214	0.0127218	18.553	12.105	0.9931	0	0	291	301	50935848			-45	0	FALSE	sp|O14979-2|HNRDL_HUMAN	O14979-2	HNRDL_HUMAN	HNRNPDL	Isoform 2 of Heterogeneous nuclear ribonucleoprotein D-like		sp|O14979-3|HNRDL_HUMAN, sp|O14979|HNRDL_HUMAN
HepG2_480_S1.09459.09459.2	G:\03_DB_optimal\04Proteomics\724\Human\1\interact-HepG2_480_S1.pep.xml	GYHDFGSS		SDFFTDCY.GYHDFGSS.	Y	-	8	2	905.219	868.335	868.336	435.175	435.175	868.335	435.175	0.0005	0.9456	-0.3731	1.38061	15.107	13.085	0.9272	0	0	695	702	23351172			-45	0	FALSE	sp|Q12906-2|ILF3_HUMAN	Q12906-2	ILF3_HUMAN	ILF3	Isoform 2 of Interleukin enhancer-binding factor 3		sp|Q12906-6|ILF3_HUMAN
HepG2_480_S1.09460.09460.2	G:\03_DB_optimal\04Proteomics\724\Human\1\interact-HepG2_480_S1.pep.xml	GSGSGWSSSRGP		QSSSYSPY.GSGSGWSSSRGP.YESGSSHS	Y	Y	12	2	905.274	1120.49	1120.49	561.253	561.253	1120.49	561.252	0.0023	0.9495	-0.7049	0.00670169	18.023	12.446	0.9927	0	0	1498	1509	10363078			-45	0	TRUE	sp|Q86YZ3|HORN_HUMAN	Q86YZ3	HORN_HUMAN	HRNR	Hornerin
HepG2_480_S1.09465.09465.3	G:\03_DB_optimal\04Proteomics\724\Human\1\interact-HepG2_480_S1.pep.xml	GKEAKAGEAPTENPAPPTQQSSAE		PPNAPSQD.GKEAKAGEAPTENPAPPTQQSSAE.	D	-	24	3	905.537	2394.13	2394.13	799.051	799.05	2394.13	799.051	-0.0014	0.8052	-0.5472	0.129242	15.505	0	0.9949	0	0	280	303	0			-45	0	FALSE	sp|P16989-2|YBOX3_HUMAN	P16989-2	YBOX3_HUMAN	YBX3	Isoform 2 of Y-box-binding protein 3		sp|P16989|YBOX3_HUMAN
HepG2_480_S1.09470.09470.2	G:\03_DB_optimal\04Proteomics\724\Human\1\interact-HepG2_480_S1.pep.xml	GNHQNNYQPY		YGKASRGG.GNHQNNYQPY.	G	-	10	2	905.8	1233.52	1233.52	617.766	617.765	1233.52	617.765	0.0001	0.9696	-0.6661	0.00501557	19.244	12.437	0.995	0	0	292	301	63605096			-45	0	FALSE	sp|O14979-2|HNRDL_HUMAN	O14979-2	HNRDL_HUMAN	HNRNPDL	Isoform 2 of Heterogeneous nuclear ribonucleoprotein D-like		sp|O14979-3|HNRDL_HUMAN, sp|O14979|HNRDL_HUMAN
HepG2_480_S1.09474.09474.2	G:\03_DB_optimal\04Proteomics\724\Human\1\interact-HepG2_480_S1.pep.xml	RLQESVMEA	RLQESVM[147]EA	EPIIEEPS.RLQESVMEA.SRTNIDES	S	S	9	2	906.012	1077.52	1077.52	539.765	539.765	1077.51	539.763	0.0033	0.9733	-0.6468	0.00427678	19.269	13.73	0.9901	0	0	450	458	19877200	7M(15.9949)		-45	0	TRUE	sp|O60216|RAD21_HUMAN	O60216	RAD21_HUMAN	RAD21	Double-strand-break repair protein rad21 homolog
HepG2_480_S1.09481.09481.4	G:\03_DB_optimal\04Proteomics\724\Human\1\interact-HepG2_480_S1.pep.xml	MQRRDDPAARMSRSSGRSGSMD	n[43]MQRRDDPAARMSRSSGRSGSMD	.MQRRDDPAARMSRSSGRSGSMD.PSGAHPSV	-	P	22	4	906.508	2495.11	2495.11	624.786	624.785	2495.12	624.787	-0.0043	0.9422	-0.6671	0.00393126	21.646	13.93	0.9994	0	0	1	22	509793856	N-term(42.0106)		-65	0	FALSE	sp|Q07666-2|KHDR1_HUMAN	Q07666-2	KHDR1_HUMAN	KHDRBS1	Isoform 2 of KH domain-containing, RNA-binding, signal transduction-associated protein 1		sp|Q07666-3|KHDR1_HUMAN, sp|Q07666|KHDR1_HUMAN
HepG2_480_S1.09483.09483.2	G:\03_DB_optimal\04Proteomics\724\Human\1\interact-HepG2_480_S1.pep.xml	LEKGLDGA		PRKQRSSL.LEKGLDGA.KKAVGGIG	L	K	8	2	906.614	801.422	801.423	401.718	401.719	801.423	401.719	-0.0004	0.9845	-0.7072	0.163562	20.73	17.787	0.9925	0	0	66	73	13327756			-65	0	FALSE	sp|P81605|DCD_HUMAN	P81605	DCD_HUMAN	DCD	Dermcidin		sp|P81605-2|DCD_HUMAN
HepG2_480_S1.09493.09493.2	G:\03_DB_optimal\04Proteomics\724\Human\1\interact-HepG2_480_S1.pep.xml	AATGKLKSF		IDIIIAAA.AATGKLKSF.ARKFININ	A	A	9	2	907.14	921.527	921.528	461.771	461.771	921.528	461.771	-0.0006	0.8145	-0.5698	2.23242	12.717	0	0.9519	0	0	443	451	2356239			-65	0	FALSE	sp|O75448-2|MED24_HUMAN	O75448-2	MED24_HUMAN	MED24	Isoform 2 of Mediator of RNA polymerase II transcription subunit 24		sp|O75448|MED24_HUMAN
HepG2_480_S1.09496.09496.2	G:\03_DB_optimal\04Proteomics\724\Human\1\interact-HepG2_480_S1.pep.xml	PGGSGGSGGYGGRSRY		PYGGGNYG.PGGSGGSGGYGGRSRY.	G	-	16	2	907.297	1470.65	1470.66	736.334	736.335	1470.66	736.337	-0.004	0.7845	-0.2386	2.74242	10.571	0	0.8872	0	0	326	341	5.33995e+06			-65	0	FALSE	sp|P22626-2|ROA2_HUMAN	P22626-2	ROA2_HUMAN	HNRNPA2B1	Isoform A2 of Heterogeneous nuclear ribonucleoproteins A2/B1		sp|P22626|ROA2_HUMAN
HepG2_480_S1.09499.09499.2	G:\03_DB_optimal\04Proteomics\724\Human\1\interact-HepG2_480_S1.pep.xml	IYGKTKEQF		VTMIDAVK.IYGKTKEQF.GWPDEPPE	K	G	9	2	907.455	1112.58	1112.59	557.299	557.3	1112.59	557.301	-0.0003	0.8671	-0.6193	1.0719	12.348	0	0.9742	0	0	2422	2430	1.22682e+06			-65	0	FALSE	sp|Q5T4S7-2|UBR4_HUMAN	Q5T4S7-2	UBR4_HUMAN	UBR4	Isoform 2 of E3 ubiquitin-protein ligase UBR4		sp|Q5T4S7-3|UBR4_HUMAN, sp|Q5T4S7-4|UBR4_HUMAN, sp|Q5T4S7|UBR4_HUMAN
HepG2_480_S1.09502.09502.2	G:\03_DB_optimal\04Proteomics\724\Human\1\interact-HepG2_480_S1.pep.xml	VGDLPNGR		DIPVIPKW.VGDLPNGR.VCP	W	V	8	2	907.612	826.428	826.428	414.221	414.221	826.43	414.222	-0.0017	0.9593	-0.686	1.71556	13.05	0	0.981	0	0	80	87	2156775			-65	0	TRUE	sp|Q96DR8|MUCL1_HUMAN	Q96DR8	MUCL1_HUMAN	MUCL1	Mucin-like protein 1
HepG2_480_S1.09504.09504.3	G:\03_DB_optimal\04Proteomics\724\Human\1\interact-HepG2_480_S1.pep.xml	SAPAAKVSKKELNSN	n[43]SAPAAKVSKKELNSN	.SAPAAKVSKKELNSN.HDGADETS	M	H	15	3	907.843	1584.85	1584.85	529.29	529.29	1584.85	529.29	0.0007	0.9636	-0.7165	2.5976e-09	37.461	17.948	1	0	0	2	16	117579520	N-term(42.0106)		-45	0	TRUE	sp|Q01105-2|SET_HUMAN	Q01105-2	SET_HUMAN	SET	Isoform 2 of Protein SET
HepG2_480_S1.09505.09505.2	G:\03_DB_optimal\04Proteomics\724\Human\1\interact-HepG2_480_S1.pep.xml	GVYGGSVHEA		CSNKDIHS.GVYGGSVHEA.MTDIIIIM	S	M	10	2	907.896	974.445	974.446	488.23	488.23	974.446	488.23	0.0003	0.9709	-0.6865	0.00835382	16.522	0	0.9984	0	0	146	155	20993226			-45	0	FALSE	sp|Q96KP4-2|CNDP2_HUMAN	Q96KP4-2	CNDP2_HUMAN	CNDP2	Isoform 2 of Cytosolic non-specific dipeptidase		sp|Q96KP4|CNDP2_HUMAN
HepG2_480_S1.09506.09506.2	G:\03_DB_optimal\04Proteomics\724\Human\1\interact-HepG2_480_S1.pep.xml	NHQNNYQPY		GKASRGGG.NHQNNYQPY.	G	-	9	2	907.948	1176.49	1176.5	589.254	589.255	1176.49	589.255	0.0004	0.9777	-0.6632	0.0242606	17.463	11.54	0.9903	0	0	293	301	42798056			-45	0	FALSE	sp|O14979-2|HNRDL_HUMAN	O14979-2	HNRDL_HUMAN	HNRNPDL	Isoform 2 of Heterogeneous nuclear ribonucleoprotein D-like		sp|O14979-3|HNRDL_HUMAN, sp|O14979|HNRDL_HUMAN
HepG2_480_S1.09507.09507.2	G:\03_DB_optimal\04Proteomics\724\Human\1\interact-HepG2_480_S1.pep.xml	VQDENVRGV		IRSITRQL.VQDENVRGV.ITMNEEYE	L	I	9	2	907.999	1014.51	1014.5	508.262	508.26	1014.51	508.262	-0.0047	0.9113	-0.5573	1.97691	12.008	0	0.9624	0	0	60	68	5.64907e+06			-45	0	FALSE	sp|Q8WUK0|PTPM1_HUMAN	Q8WUK0	PTPM1_HUMAN	PTPMT1	Phosphatidylglycerophosphatase and protein-tyrosine phosphatase 1		sp|Q8WUK0-2|PTPM1_HUMAN
HepG2_480_S1.09513.09513.2	G:\03_DB_optimal\04Proteomics\724\Human\1\interact-HepG2_480_S1.pep.xml	MHQPHQPLPPT	M[147]HQPHQPLPPT	PIPIIQSW.MHQPHQPLPPT.VMFPPQSV	W	V	11	2	908.317	1297.62	1297.62	649.819	649.818	1297.62	649.819	-0.0019	0.9938	-0.486	0.00467333	20.292	14.391	0.9953	0	0	159	169	26362534	1M(15.9949)		-45	0	TRUE	sp|P02666|CASB_BOVIN	P02666	CASB_BOVIN	CSN2	Beta-casein
HepG2_480_S1.09515.09515.2	G:\03_DB_optimal\04Proteomics\724\Human\1\interact-HepG2_480_S1.pep.xml	YTQPGPGYR		NRPPFGQG.YTQPGPGYR.	G	-	9	2	908.423	1037.5	1037.5	519.755	519.755	1037.49	519.754	0.0028	0.9829	-0.7019	0.000208557	21.886	14.898	0.9967	0	0	388	396	50040784			-45	0	FALSE	sp|Q92734-2|TFG_HUMAN	Q92734-2	TFG_HUMAN	TFG	Isoform 2 of Protein TFG		sp|Q92734|TFG_HUMAN
HepG2_480_S1.09527.09527.2	G:\03_DB_optimal\04Proteomics\724\Human\1\interact-HepG2_480_S1.pep.xml	ILPKGSARV		DVTAVAEA.ILPKGSARV.TTSVKFNA	A	T	9	2	909.183	939.585	939.585	470.8	470.8	939.587	470.8	-0.0016	0.9954	-0.6164	1.30611	13.368	11.691	0.9725	0	0	1031	1039	35650112			-65	0	FALSE	sp|Q96L91-2|EP400_HUMAN	Q96L91-2	EP400_HUMAN	EP400	Isoform 2 of E1A-binding protein p400		sp|Q96L91-3|EP400_HUMAN, sp|Q96L91-4|EP400_HUMAN, sp|Q96L91-5|EP400_HUMAN, sp|Q96L91|EP400_HUMAN
HepG2_480_S1.09528.09528.2	G:\03_DB_optimal\04Proteomics\724\Human\1\interact-HepG2_480_S1.pep.xml	GGGLGSGGSIR		ISRSGGGG.GGGLGSGGSIR.SSYSRFSS	G	S	11	2	909.234	916.472	916.471	459.243	459.243	916.473	459.244	-0.002	0.9392	-0.7024	5.93499	12.161	12.161	0.9567	0	0	19	29	3385996			-65	0	TRUE	sp|P35527|K1C9_HUMAN	P35527	K1C9_HUMAN	KRT9	Keratin, type I cytoskeletal 9
HepG2_480_S1.09530.09530.3	G:\03_DB_optimal\04Proteomics\724\Human\1\interact-HepG2_480_S1.pep.xml	NYGPGGSGGSGGYGGRSRY		MGGPYGGG.NYGPGGSGGSGGYGGRSRY.	G	-	19	3	909.337	1804.79	1804.79	602.603	602.602	1804.79	602.603	-0.0023	0.9916	-0.719	0.00239902	23.986	15.534	0.9986	0	0	323	341	111825904			-65	0	FALSE	sp|P22626-2|ROA2_HUMAN	P22626-2	ROA2_HUMAN	HNRNPA2B1	Isoform A2 of Heterogeneous nuclear ribonucleoproteins A2/B1		sp|P22626|ROA2_HUMAN
HepG2_480_S1.09532.09532.2	G:\03_DB_optimal\04Proteomics\724\Human\1\interact-HepG2_480_S1.pep.xml	RLDTHPAMV	RLDTHPAM[147]V	VTNVKVTL.RLDTHPAMV.TVIEMGAA	L	T	9	2	909.443	1054.52	1054.52	528.268	528.268	1054.52	528.269	-0.0009	0.9564	-0.4288	0.935353	12.137	0	0.9726	0	0	549	557	3.93744e+06	8M(15.9949)		-65	0	FALSE	sp|Q12931-2|TRAP1_HUMAN	Q12931-2	TRAP1_HUMAN	TRAP1	Isoform 2 of Heat shock protein 75 kDa, mitochondrial		sp|Q12931|TRAP1_HUMAN
HepG2_480_S1.09550.09550.2	G:\03_DB_optimal\04Proteomics\724\Human\1\interact-HepG2_480_S1.pep.xml	PPAENSSAPEAEQGGAE		GKETKAAD.PPAENSSAPEAEQGGAE.	D	-	17	2	910.525	1639.7	1639.69	820.855	820.854	1639.7	820.855	-0.002	0.9737	-0.5046	9.366e-11	40.113	16.35	1	0	0	308	324	1881606530			-45	0	TRUE	sp|P67809|YBOX1_HUMAN	P67809	YBOX1_HUMAN	YBX1	Y-box-binding protein 1
HepG2_480_S1.09551.09551.4	G:\03_DB_optimal\04Proteomics\724\Human\1\interact-HepG2_480_S1.pep.xml	GAHTKHNEETGDNVGPLIIKKKET		SKKFPFCD.GAHTKHNEETGDNVGPLIIKKKET.	D	-	24	4	910.576	2615.37	2615.37	654.849	654.849	2615.37	654.849	-0.0014	0.9625	-0.6516	1e-14	42.227	14.968	1	0	0	85	108	24787088			-45	0	TRUE	sp|Q9NZ45|CISD1_HUMAN	Q9NZ45	CISD1_HUMAN	CISD1	CDGSH iron-sulfur domain-containing protein 1
HepG2_480_S1.09567.09567.2	G:\03_DB_optimal\04Proteomics\724\Human\1\interact-HepG2_480_S1.pep.xml	AAGPPISEGK		GSPGVPSF.AAGPPISEGK.YFSSNPII	F	Y	10	2	911.407	925.486	925.488	463.75	463.751	925.487	463.751	0.0014	0.9696	-0.5058	0.000297323	23.881	13.818	0.9967	0	0	340	349	6429397			-45	0	TRUE	sp|Q15517|CDSN_HUMAN	Q15517	CDSN_HUMAN	CDSN	Corneodesmosin
HepG2_480_S1.09575.09575.3	G:\03_DB_optimal\04Proteomics\724\Human\1\interact-HepG2_480_S1.pep.xml	KAVGGLGKLGKDA		EKGIDGAK.KAVGGLGKLGKDA.VEDIESVG	K	V	13	3	911.952	1212.72	1212.72	405.246	405.247	1212.72	405.247	-0.0004	0.9416	-0.632	7.47661e-06	28.246	18.605	0.9993	0	0	75	87	5.98842e+06			-65	0	FALSE	sp|P81605|DCD_HUMAN	P81605	DCD_HUMAN	DCD	Dermcidin		sp|P81605-2|DCD_HUMAN
HepG2_480_S1.09576.09576.2	G:\03_DB_optimal\04Proteomics\724\Human\1\interact-HepG2_480_S1.pep.xml	MTDKAPPGV	M[147]TDKAPPGV	RIDDVIKN.MTDKAPPGV.	N	-	9	2	912.003	930.444	930.448	466.229	466.231	930.448	466.231	-0.0001	0.9256	-0.7323	0.28559	14.033	0	0.9925	0	0	70	78	30172300	1M(15.9949)		-65	0	TRUE	sp|Q7Z7J9|CK2N1_HUMAN	Q7Z7J9	CK2N1_HUMAN	CAMK2N1	Calcium/calmodulin-dependent protein kinase II inhibitor 1
HepG2_480_S1.09577.09577.3	G:\03_DB_optimal\04Proteomics\724\Human\1\interact-HepG2_480_S1.pep.xml	RYFKTPRKF		RPFCTVCN.RYFKTPRKF.VEHVKSQG	N	V	9	3	912.055	1241.7	1241.7	414.907	414.908	1241.7	414.908	-0.0013	0.8634	-0.5661	0.677938	14.309	0	0.9877	0	0	663	671	0			-65	0	FALSE	sp|Q9ULV3-2|CIZ1_HUMAN	Q9ULV3-2	CIZ1_HUMAN	CIZ1	Isoform 2 of Cip1-interacting zinc finger protein		sp|Q9ULV3-3|CIZ1_HUMAN, sp|Q9ULV3-4|CIZ1_HUMAN, sp|Q9ULV3-5|CIZ1_HUMAN, sp|Q9ULV3|CIZ1_HUMAN
HepG2_480_S1.09598.09598.3	G:\03_DB_optimal\04Proteomics\724\Human\1\interact-HepG2_480_S1.pep.xml	ILDKKVEKV		NICKIMKE.ILDKKVEKV.TISNRIVS	E	T	9	3	913.256	1070.67	1070.67	357.897	357.897	1070.67	357.897	-0.0006	0.9511	-0.4987	0.78369	18.787	16.717	0.9248	0	0	570	578	0			-45	0	FALSE	sp|P08238|HS90B_HUMAN	P08238	HS90B_HUMAN	HSP90AB1	Heat shock protein HSP 90-beta	HSP90AB3P	sp|Q58FF7|H90B3_HUMAN
HepG2_480_S1.09600.09600.2	G:\03_DB_optimal\04Proteomics\724\Human\1\interact-HepG2_480_S1.pep.xml	YGQTLGQAQAHSQEQ		YYRQQVAF.YGQTLGQAQAHSQEQ.	F	-	15	2	913.362	1644.75	1644.75	823.382	823.381	1644.75	823.382	-0.0009	0.9708	-0.7164	5.62715e-07	26.538	12.164	0.9998	0	0	558	572	0			-45	0	FALSE	sp|Q96I24|FUBP3_HUMAN	Q96I24	FUBP3_HUMAN	FUBP3	Far upstream element-binding protein 3		sp|Q96I24-2|FUBP3_HUMAN
HepG2_480_S1.09621.09621.2	G:\03_DB_optimal\04Proteomics\724\Human\1\interact-HepG2_480_S1.pep.xml	RTNAIKQTF		DIIKVIDL.RTNAIKQTF.SAPGFKCG	L	S	9	2	914.605	1077.59	1077.59	539.803	539.804	1077.59	539.804	-0.0002	0.9435	-0.4985	2.4892	15.581	14.026	0.9144	0	0	499	507	6.30906e+06			-65	0	FALSE	sp|Q676U5-2|A16L1_HUMAN	Q676U5-2	A16L1_HUMAN	ATG16L1	Isoform 2 of Autophagy-related protein 16-1		sp|Q676U5-4|A16L1_HUMAN, sp|Q676U5-5|A16L1_HUMAN, sp|Q676U5|A16L1_HUMAN
HepG2_480_S1.09622.09622.2	G:\03_DB_optimal\04Proteomics\724\Human\1\interact-HepG2_480_S1.pep.xml	IVDSKPNGV		PYATIIAS.IVDSKPNGV.RQRPIAFD	S	R	9	2	914.66	927.501	927.502	464.758	464.758	927.503	464.759	-0.0006	0.9669	-0.4564	0.211106	14.202	0	0.9877	0	0	1207	1215	3400465			-65	0	TRUE	sp|Q12766|HMGX3_HUMAN	Q12766	HMGX3_HUMAN	HMGXB3	HMG domain-containing protein 3
HepG2_480_S1.09630.09630.2	G:\03_DB_optimal\04Proteomics\724\Human\1\interact-HepG2_480_S1.pep.xml	GGGGGGLGSGGSIR		SSYISRSG.GGGGGGLGSGGSIR.SSYSRFSS	G	S	14	2	915.072	1087.53	1087.54	544.775	544.775	1087.54	544.776	-0.0004	0.9802	-0.6351	6.68394e-06	30.771	14.325	1	0	0	16	29	5256408			-65	0	TRUE	sp|P35527|K1C9_HUMAN	P35527	K1C9_HUMAN	KRT9	Keratin, type I cytoskeletal 9
HepG2_480_S1.09637.09637.2	G:\03_DB_optimal\04Proteomics\724\Human\1\interact-HepG2_480_S1.pep.xml	YLTHTNPRV		IPEDQIPC.YLTHTNPRV.DEIVIKNI	C	D	9	2	915.433	1099.58	1099.58	550.795	550.796	1099.58	550.796	0.0002	0.909	-0.5905	1.4605	12.842	0	0.9794	0	0	186	194	1.55122e+06			-65	0	FALSE	sp|Q9Y2Z2-2|MTO1_HUMAN	Q9Y2Z2-2	MTO1_HUMAN	MTO1	Isoform 1 of Protein MTO1 homolog, mitochondrial		sp|Q9Y2Z2-3|MTO1_HUMAN, sp|Q9Y2Z2-4|MTO1_HUMAN, sp|Q9Y2Z2-5|MTO1_HUMAN, sp|Q9Y2Z2-6|MTO1_HUMAN, sp|Q9Y2Z2|MTO1_HUMAN
HepG2_480_S1.09644.09644.2	G:\03_DB_optimal\04Proteomics\724\Human\1\interact-HepG2_480_S1.pep.xml	MATAASSSSLEKS		VAIDFEQE.MATAASSSSLEKS.YEIPDGQV	E	Y	13	2	915.922	1268.59	1268.59	635.304	635.304	1268.59	635.303	0.0008	0.9974	-0.7144	1.31318e-06	32.395	16.117	1	0	0	227	239	33862424			-45	0	FALSE	sp|P60709|ACTB_HUMAN	P60709	ACTB_HUMAN	ACTB	Actin, cytoplasmic 1	ACTA1, ACTA2, ACTC1, ACTG1, ACTG2, POTEE	sp|P62736|ACTA_HUMAN, sp|P63261|ACTG_HUMAN, sp|P63267-2|ACTH_HUMAN, sp|P63267|ACTH_HUMAN, sp|P68032|ACTC_HUMAN, sp|P68133|ACTS_HUMAN, sp|Q6S8J3|POTEE_HUMAN
HepG2_480_S1.09647.09647.2	G:\03_DB_optimal\04Proteomics\724\Human\1\interact-HepG2_480_S1.pep.xml	YTMKKVHAL		MI.YTMKKVHAL.WASVCIII	I	W	9	2	916.065	1089.6	1089.6	545.808	545.808	1089.6	545.808	0	0.9865	-0.5485	1.45758e-05	26.571	15.418	0.9975	0	0	3	11	230111664			-45	0	FALSE	sp|P10646|TFPI1_HUMAN	P10646	TFPI1_HUMAN	TFPI	Tissue factor pathway inhibitor		sp|P10646-2|TFPI1_HUMAN
HepG2_480_S1.09660.09660.3	G:\03_DB_optimal\04Proteomics\724\Human\1\interact-HepG2_480_S1.pep.xml	RLIEGKLKAA		GPEGRQAQ.RLIEGKLKAA.KKKKK	Q	K	10	3	916.737	1097.69	1097.69	366.905	366.905	1097.69	366.905	0.0018	0.9398	-0.6999	7.0839e-05	24.6	12.982	0.9976	0	0	450	459	4.28451e+06			-45	0	FALSE	sp|Q5T5S1-2|CC183_HUMAN	Q5T5S1-2	CC183_HUMAN	CCDC183	Isoform 2 of Coiled-coil domain-containing protein 183		sp|Q5T5S1|CC183_HUMAN
HepG2_480_S1.09692.09692.2	G:\03_DB_optimal\04Proteomics\724\Human\1\interact-HepG2_480_S1.pep.xml	GGGGGGGLGSGGSIR		SSSYISRS.GGGGGGGLGSGGSIR.SSYSRFSS	S	S	15	2	918.641	1144.56	1144.56	573.286	573.288	1144.56	573.286	0.0036	0.9767	-0.6195	5.73801e-07	29.133	14.668	0.9998	0	0	15	29	11010447			-45	0	TRUE	sp|P35527|K1C9_HUMAN	P35527	K1C9_HUMAN	KRT9	Keratin, type I cytoskeletal 9
HepG2_480_S1.09695.09695.2	G:\03_DB_optimal\04Proteomics\724\Human\1\interact-HepG2_480_S1.pep.xml	HQPHQPLPPT		IPIIQSWM.HQPHQPLPPT.VMFPPQSV	M	V	10	2	918.798	1150.59	1150.59	576.301	576.301	1150.59	576.301	-0.0002	0.9543	-0.6672	0.00234496	18.878	13.906	0.994	0	0	160	169	80010656			-45	0	TRUE	sp|P02666|CASB_BOVIN	P02666	CASB_BOVIN	CSN2	Beta-casein
HepG2_480_S1.09705.09705.2	G:\03_DB_optimal\04Proteomics\724\Human\1\interact-HepG2_480_S1.pep.xml	TMKKVHAL		MIY.TMKKVHAL.WASVCIII	Y	W	8	2	919.316	926.535	926.537	464.275	464.276	926.537	464.276	-0.0004	0.9604	-0.2871	0.00129149	19.028	13.809	0.9743	0	0	4	11	5792978			-45	0	FALSE	sp|P10646|TFPI1_HUMAN	P10646	TFPI1_HUMAN	TFPI	Tissue factor pathway inhibitor		sp|P10646-2|TFPI1_HUMAN
HepG2_480_S1.09713.09713.3	G:\03_DB_optimal\04Proteomics\724\Human\1\interact-HepG2_480_S1.pep.xml	YGSGGGSGGYGSRRF		SGSPYGGG.YGSGGGSGGYGSRRF.	G	-	15	3	919.867	1463.65	1463.65	488.891	488.892	1463.65	488.892	-0.0013	0.9959	-0.6609	0.0113975	21.146	17.028	0.9987	0	0	364	378	37565512			-65	0	FALSE	sp|P51991|ROA3_HUMAN	P51991	ROA3_HUMAN	HNRNPA3	Heterogeneous nuclear ribonucleoprotein A3		sp|P51991-2|ROA3_HUMAN
HepG2_480_S1.09718.09718.5	G:\03_DB_optimal\04Proteomics\724\Human\1\interact-HepG2_480_S1.pep.xml	LKTEFKANAEKTSGSNVKIVKVKKE		CAKAVRDA.LKTEFKANAEKTSGSNVKIVKVKKE.	A	-	25	5	920.128	2775.58	2775.58	556.124	556.124	2775.59	556.124	-0.0017	0.6441	-0.5667	0.372932	13.417	10.903	0.9244	0	0	27	51	4.37966e+06			-65	0	TRUE	sp|P56381|ATP5E_HUMAN	P56381	ATP5E_HUMAN	ATP5F1E	ATP synthase subunit epsilon, mitochondrial
HepG2_480_S1.09729.09729.2	G:\03_DB_optimal\04Proteomics\724\Human\1\interact-HepG2_480_S1.pep.xml	SGYRSGGGF		MSRQFSSR.SGYRSGGGF.SSGSAGII	R	S	9	2	920.7	886.392	886.392	444.203	444.204	886.393	444.204	-0.0009	0.9151	-0.5503	0.285104	17.419	15.674	0.9311	0	0	9	17	1.72063e+06			-65	0	TRUE	sp|P04264|K2C1_HUMAN	P04264	K2C1_HUMAN	KRT1	Keratin, type II cytoskeletal 1
HepG2_480_S1.09736.09736.3	G:\03_DB_optimal\04Proteomics\724\Human\1\interact-HepG2_480_S1.pep.xml	RWPKKSAEF		KQWGWTQG.RWPKKSAEF.LIHMIKNA	G	L	9	3	921.192	1147.61	1147.61	383.545	383.546	1147.61	383.545	0.0011	0.9594	-0.5718	0.151163	17.275	14.253	0.9845	0	0	44	52	1066431940			-45	0	FALSE	sp|P18621-2|RL17_HUMAN	P18621-2	RL17_HUMAN	RPL17	Isoform 2 of 60S ribosomal protein L17		sp|P18621-3|RL17_HUMAN, sp|P18621|RL17_HUMAN
HepG2_480_S1.09737.09737.3	G:\03_DB_optimal\04Proteomics\724\Human\1\interact-HepG2_480_S1.pep.xml	ILMEHIHKLKA	ILM[147]EHIHKLKA	GNVFKNKR.ILMEHIHKLKA.DKARKKII	R	D	11	3	921.244	1347.77	1347.77	450.264	450.264	1347.77	450.264	0	0.8985	-0.4719	0.00328094	18.026	12.665	0.9899	0	0	137	147	10073153	3M(15.9949)		-45	0	TRUE	sp|P84098|RL19_HUMAN	P84098	RL19_HUMAN	RPL19	60S ribosomal protein L19
HepG2_480_S1.09744.09744.2	G:\03_DB_optimal\04Proteomics\724\Human\1\interact-HepG2_480_S1.pep.xml	RLMNETTAV	RLM[147]NETTAV	QVAGINCL.RLMNETTAV.AIAYGIYK	L	A	9	2	921.611	1049.52	1049.52	525.766	525.765	1049.52	525.766	-0.0014	0.9404	-0.7142	0.0314229	20.151	16.055	0.9853	0	0	169	177	34440420	3M(15.9949)		-45	0	FALSE	sp|O95757|HS74L_HUMAN	O95757	HS74L_HUMAN	HSPA4L	Heat shock 70 kDa protein 4L	HSPA4	sp|P34932|HSP74_HUMAN
HepG2_480_S1.09759.09759.3	G:\03_DB_optimal\04Proteomics\724\Human\1\interact-HepG2_480_S1.pep.xml	LVITDKEKAEKLK		RCSRYIYT.LVITDKEKAEKLK.QSIPPGIA	T	Q	13	3	922.522	1513.91	1513.91	505.642	505.643	1513.91	505.643	-0.0011	0.9781	-0.5625	6.06959e-05	28.488	14.553	0.9996	0	0	45	57	47897616			-65	0	TRUE	sp|P63173|RL38_HUMAN	P63173	RL38_HUMAN	RPL38	60S ribosomal protein L38
HepG2_480_S1.09761.09761.2	G:\03_DB_optimal\04Proteomics\724\Human\1\interact-HepG2_480_S1.pep.xml	KLAESKVSV		SKASNAAV.KLAESKVSV.AVEASADS	V	A	9	2	922.628	959.564	959.564	480.789	480.789	959.565	480.79	-0.0006	0.9344	-0.5186	0.00629557	20.188	15.395	0.9786	0	0	1039	1047	9220455			-65	0	FALSE	sp|Q99590-2|SCAFB_HUMAN	Q99590-2	SCAFB_HUMAN	SCAF11	Isoform 2 of Protein SCAF11		sp|Q99590|SCAFB_HUMAN
HepG2_480_S1.09783.09783.2	G:\03_DB_optimal\04Proteomics\724\Human\1\interact-HepG2_480_S1.pep.xml	EREQIKTL		EIQNVKAQ.EREQIKTL.NNKFASFI	Q	N	8	2	923.891	1015.57	1015.57	508.791	508.791	1015.57	508.79	0.0017	0.9097	-0.7136	1.52558	15.044	13.864	0.9536	0	0	178	185	11447069			-45	0	FALSE	sp|P35908|K22E_HUMAN	P35908	K22E_HUMAN	KRT2	Keratin, type II cytoskeletal 2 epidermal	KRT3, KRT5, KRT6A, KRT6B, KRT6C, KRT75, KRT76, KRT79	sp|O95678|K2C75_HUMAN, sp|P02538|K2C6A_HUMAN, sp|P04259|K2C6B_HUMAN, sp|P12035|K2C3_HUMAN, sp|P13647|K2C5_HUMAN, sp|P48668|K2C6C_HUMAN, sp|Q01546|K22O_HUMAN, sp|Q5XKE5|K2C79_HUMAN
HepG2_480_S1.09806.09806.2	G:\03_DB_optimal\04Proteomics\724\Human\1\interact-HepG2_480_S1.pep.xml	YAHPIEHAV		APIGVISL.YAHPIEHAV.SNMIPVIV	L	S	9	2	925.25	1035.51	1035.51	518.763	518.764	1035.51	518.764	-0.0011	0.973	-0.7078	2.79446e-05	24.355	14.598	0.9968	0	0	196	204	35566136			-65	0	FALSE	sp|Q96IV6-2|FXDC2_HUMAN	Q96IV6-2	FXDC2_HUMAN	FAXDC2	Isoform 2 of Fatty acid hydroxylase domain-containing protein 2		sp|Q96IV6|FXDC2_HUMAN
HepG2_480_S1.09807.09807.3	G:\03_DB_optimal\04Proteomics\724\Human\1\interact-HepG2_480_S1.pep.xml	PVGAIHNAESLRR		YFMIYKND.PVGAIHNAESLRR.	D	-	13	3	925.305	1418.77	1418.77	473.932	473.932	1418.77	473.932	-0.0006	0.9854	-0.6335	0.017808	18.223	13.015	0.9896	0	0	407	419	8790518			-65	0	TRUE	sp|Q9Y276|BCS1_HUMAN	Q9Y276	BCS1_HUMAN	BCS1L	Mitochondrial chaperone BCS1
HepG2_480_S1.09809.09809.3	G:\03_DB_optimal\04Proteomics\724\Human\1\interact-HepG2_480_S1.pep.xml	TKIKADPDGPEAQAEA		.TKIKADPDGPEAQAEA.CSGERTYQ	M	C	16	3	925.41	1639.8	1639.8	547.609	547.609	1639.81	547.609	-0.0012	0.9005	-0.6564	3.62317e-08	30.89	30.89	0.9999	0	0	2	17	15554233			-65	0	TRUE	sp|Q9NX24|NHP2_HUMAN	Q9NX24	NHP2_HUMAN	NHP2	H/ACA ribonucleoprotein complex subunit 2
HepG2_480_S1.09813.09813.3	G:\03_DB_optimal\04Proteomics\724\Human\1\interact-HepG2_480_S1.pep.xml	TVGKSSKMLQHID		.TVGKSSKMLQHID.YRMRCIIQ	M	Y	13	3	925.622	1442.75	1442.75	481.925	481.925	1442.76	481.926	-0.0014	0.9295	-0.3866	8.13988e-06	24.285	24.285	0.9993	0	0	2	14	15672284			-65	0	FALSE	sp|P14678-2|RSMB_HUMAN	P14678-2	RSMB_HUMAN	SNRPB	Isoform SM-B of Small nuclear ribonucleoprotein-associated proteins B and B'	SNRPN	sp|P14678-3|RSMB_HUMAN, sp|P14678|RSMB_HUMAN, sp|P63162-2|RSMN_HUMAN, sp|P63162|RSMN_HUMAN
HepG2_480_S1.09816.09816.2	G:\03_DB_optimal\04Proteomics\724\Human\1\interact-HepG2_480_S1.pep.xml	VQADAPHGV		DKVTFEVF.VQADAPHGV.AWDSKKHT	F	A	9	2	925.777	892.441	892.44	447.228	447.227	892.44	447.227	-0.0006	0.9706	-0.4809	0.244906	14.944	0	0.9898	0	0	179	187	2.64045e+06			-65	0	FALSE	sp|Q93009-3|UBP7_HUMAN	Q93009-3	UBP7_HUMAN	USP7	Isoform 3 of Ubiquitin carboxyl-terminal hydrolase 7		sp|Q93009|UBP7_HUMAN
HepG2_480_S1.09829.09829.2	G:\03_DB_optimal\04Proteomics\724\Human\1\interact-HepG2_480_S1.pep.xml	PPAENSSAPEAEQGGAE		GKETKAAD.PPAENSSAPEAEQGGAE.	D	-	17	2	926.567	1639.7	1639.69	820.855	820.854	1639.7	820.855	-0.0019	0.9626	-0.4664	1.60835e-08	31.109	13.413	1	0	0	308	324	0			-45	0	TRUE	sp|P67809|YBOX1_HUMAN	P67809	YBOX1_HUMAN	YBX1	Y-box-binding protein 1
HepG2_480_S1.09830.09830.2	G:\03_DB_optimal\04Proteomics\724\Human\1\interact-HepG2_480_S1.pep.xml	GAGYSGQNSMGGYD	GAGYSGQNSM[147]GGYD	SQSVSGCY.GAGYSGQNSMGGYD.	Y	-	14	2	926.619	1378.51	1378.51	690.262	690.26	1378.51	690.262	-0.0029	0.9486	-0.5956	6.96377e-09	31.112	11.784	1	0	0	402	415	42216504	10M(15.9949)		-45	0	TRUE	sp|P52597|HNRPF_HUMAN	P52597	HNRPF_HUMAN	HNRNPF	Heterogeneous nuclear ribonucleoprotein F
HepG2_480_S1.09852.09852.3	G:\03_DB_optimal\04Proteomics\724\Human\1\interact-HepG2_480_S1.pep.xml	TYLKRYNKI		VEAERRSV.TYLKRYNKI.QADYHNII	V	Q	9	3	927.873	1197.68	1197.69	400.236	400.236	1197.69	400.236	-0.0001	0.9357	-0.5202	0.0466818	15.633	0	0.9926	0	0	226	234	11185600			-65	0	FALSE	sp|Q7Z3E5-2|ARMC9_HUMAN	Q7Z3E5-2	ARMC9_HUMAN	ARMC9	Isoform 2 of LisH domain-containing protein ARMC9		sp|Q7Z3E5|ARMC9_HUMAN
HepG2_480_S1.09864.09864.3	G:\03_DB_optimal\04Proteomics\724\Human\1\interact-HepG2_480_S1.pep.xml	RYFKTPRKF		RPFCTVCN.RYFKTPRKF.VEHVKSQG	N	V	9	3	928.506	1241.7	1241.7	414.907	414.908	1241.7	414.908	-0.0013	0.8933	-0.6041	1.30392	12.345	0	0.9891	0	0	663	671	0			-65	0	FALSE	sp|Q9ULV3-2|CIZ1_HUMAN	Q9ULV3-2	CIZ1_HUMAN	CIZ1	Isoform 2 of Cip1-interacting zinc finger protein		sp|Q9ULV3-3|CIZ1_HUMAN, sp|Q9ULV3-4|CIZ1_HUMAN, sp|Q9ULV3-5|CIZ1_HUMAN, sp|Q9ULV3|CIZ1_HUMAN
HepG2_480_S1.09877.09877.3	G:\03_DB_optimal\04Proteomics\724\Human\1\interact-HepG2_480_S1.pep.xml	ILDKKVEKV		NICKIMKE.ILDKKVEKV.TISNRIVS	E	T	9	3	929.299	1070.67	1070.67	357.896	357.897	1070.67	357.897	-0.0004	0.9428	-0.4614	0.149154	17.428	17.258	0.9824	0	0	570	578	0			-45	0	FALSE	sp|P08238|HS90B_HUMAN	P08238	HS90B_HUMAN	HSP90AB1	Heat shock protein HSP 90-beta	HSP90AB3P	sp|Q58FF7|H90B3_HUMAN
HepG2_480_S1.09898.09898.3	G:\03_DB_optimal\04Proteomics\724\Human\1\interact-HepG2_480_S1.pep.xml	RAVEELHKL		EAKSNEIT.RAVEELHKL.LKEAGEAN	T	L	9	3	930.548	1093.62	1093.62	365.548	365.549	1093.62	365.549	-0.0002	0.944	-0.6653	0.030018	17.783	14.179	0.9761	0	0	305	313	4.74373e+06			-65	0	FALSE	sp|P12270-2|TPR_HUMAN	P12270-2	TPR_HUMAN	TPR	Isoform 2 of Nucleoprotein TPR		sp|P12270|TPR_HUMAN
HepG2_480_S1.09899.09899.2	G:\03_DB_optimal\04Proteomics\724\Human\1\interact-HepG2_480_S1.pep.xml	RVLGQLHG		SPIYSPEK.RVLGQLHG.GPSSCSAT	K	G	8	2	930.6	878.508	878.508	440.261	440.261	878.509	440.262	-0.0003	0.9531	-0.722	0.249607	15.679	12.71	0.9715	0	0	204	211	12886352			-65	0	TRUE	sp|Q7M135|LYSC_LYSEN	Q7M135	LYSC_LYSEN		Lysyl endopeptidase
HepG2_480_S1.09900.09900.2	G:\03_DB_optimal\04Proteomics\724\Human\1\interact-HepG2_480_S1.pep.xml	HYSVSHSNF		DGNGNTAL.HYSVSHSNF.EIVKIIID	L	E	9	2	930.652	1076.47	1076.47	539.24	539.24	1076.47	539.241	-0.0012	0.919	-0.7334	3.85279e-05	24.483	15.575	0.9967	0	0	1009	1017	6858325			-65	0	FALSE	sp|Q14678-2|KANK1_HUMAN	Q14678-2	KANK1_HUMAN	KANK1	Isoform 2 of KN motif and ankyrin repeat domain-containing protein 1	KANK4	sp|Q14678|KANK1_HUMAN, sp|Q5T7N3-2|KANK4_HUMAN, sp|Q5T7N3|KANK4_HUMAN
HepG2_480_S1.09904.09904.2	G:\03_DB_optimal\04Proteomics\724\Human\1\interact-HepG2_480_S1.pep.xml	VETGDIRT		YVKKIDDF.VETGDIRT.MVFPVMYI	F	M	8	2	930.863	889.449	889.45	445.732	445.732	889.451	445.733	-0.0006	0.9871	-0.7157	0.0236087	18.621	16.502	0.9949	0	0	253	260	6686380			-65	0	FALSE	sp|Q14108-2|SCRB2_HUMAN	Q14108-2	SCRB2_HUMAN	SCARB2	Isoform 2 of Lysosome membrane protein 2		sp|Q14108|SCRB2_HUMAN
HepG2_480_S1.09920.09920.4	G:\03_DB_optimal\04Proteomics\724\Human\1\interact-HepG2_480_S1.pep.xml	FAKPRNQGGYGGSSSSSSYGSGRRF		PYGGGGQY.FAKPRNQGGYGGSSSSSSYGSGRRF.	Y	-	25	4	931.829	2596.21	2596.21	650.06	650.06	2596.22	650.061	-0.0039	0.968	-0.7148	0	56.537	16.355	1	0	0	296	320	7576719400			-45	0	FALSE	sp|P09651-2|ROA1_HUMAN	P09651-2	ROA1_HUMAN	HNRNPA1	Isoform A1-A of Heterogeneous nuclear ribonucleoprotein A1	HNRNPA1L3	sp|A0A2R8Y4L2|RA1L3_HUMAN, sp|P09651-3|ROA1_HUMAN, sp|P09651|ROA1_HUMAN
HepG2_480_S1.09921.09921.2	G:\03_DB_optimal\04Proteomics\724\Human\1\interact-HepG2_480_S1.pep.xml	SATDTIRKM		YENYNKFI.SATDTIRKM.KNDFRKME	I	K	9	2	931.866	1021.52	1021.52	511.768	511.768	1021.52	511.769	-0.0017	0.9916	-0.7318	0.00161466	24.301	15.183	0.9968	0	0	117	125	123120152			-45	0	TRUE	sp|Q9UID3|VPS51_HUMAN	Q9UID3	VPS51_HUMAN	VPS51	Vacuolar protein sorting-associated protein 51 homolog
HepG2_480_S1.09938.09938.2	G:\03_DB_optimal\04Proteomics\724\Human\1\interact-HepG2_480_S1.pep.xml	KLDPHNHVL		IQCYSEAI.KLDPHNHVL.YSNRSAAY	I	Y	9	2	932.749	1071.58	1071.58	536.798	536.799	1071.58	536.798	0.0015	0.889	-0.5741	1.29319	18.222	16.758	0.9252	0	0	79	87	6524559			-45	0	FALSE	sp|P31948-2|STIP1_HUMAN	P31948-2	STIP1_HUMAN	STIP1	Isoform 2 of Stress-induced-phosphoprotein 1		sp|P31948-3|STIP1_HUMAN, sp|P31948|STIP1_HUMAN
HepG2_480_S1.09944.09944.2	G:\03_DB_optimal\04Proteomics\724\Human\1\interact-HepG2_480_S1.pep.xml	RYGNVSHF		DEFTVDAA.RYGNVSHF.VNHSCDPN	A	V	8	2	933.186	978.466	978.468	490.24	490.241	978.467	490.241	0.0006	0.9719	-0.5359	1.65542	14.955	14.955	0.9338	0	0	261	268	27880196			-65	0	FALSE	sp|Q9H5I1-2|SUV92_HUMAN	Q9H5I1-2	SUV92_HUMAN	SUV39H2	Isoform 1 of Histone-lysine N-methyltransferase SUV39H2		sp|Q9H5I1-3|SUV92_HUMAN, sp|Q9H5I1|SUV92_HUMAN
HepG2_480_S1.09948.09948.3	G:\03_DB_optimal\04Proteomics\724\Human\1\interact-HepG2_480_S1.pep.xml	IQRTPKIQVYSRH		ISISGIEA.IQRTPKIQVYSRH.PAENGKSN	A	P	13	3	933.398	1624.91	1624.92	542.645	542.646	1624.92	542.646	-0.0003	0.967	-0.7207	1.12891e-06	26.69	12.623	0.9999	0	0	21	33	8697715			-65	0	TRUE	sp|P61769|B2MG_HUMAN	P61769	B2MG_HUMAN	B2M	Beta-2-microglobulin
HepG2_480_S1.09951.09951.3	G:\03_DB_optimal\04Proteomics\724\Human\1\interact-HepG2_480_S1.pep.xml	ESFTRGSDSLIKGKK		NIVINIQD.ESFTRGSDSLIKGKK.	D	-	15	3	933.555	1651.89	1651.89	551.636	551.637	1651.89	551.637	-0.0002	0.8704	-0.631	2.98155e-05	20.612	13.898	0.9994	0	0	247	261	2.97771e+06			-65	0	FALSE	sp|Q99623-2|PHB2_HUMAN	Q99623-2	PHB2_HUMAN	PHB2	Isoform 2 of Prohibitin-2		sp|Q99623|PHB2_HUMAN
HepG2_480_S1.09952.09952.2	G:\03_DB_optimal\04Proteomics\724\Human\1\interact-HepG2_480_S1.pep.xml	SQIQKVEPA		IIETPIHA.SQIQKVEPA.GRSRFTPE	A	G	9	2	933.607	998.539	998.54	500.277	500.277	998.54	500.277	0.0004	0.9165	-0.6945	0.108647	16.891	13.617	0.9855	0	0	1522	1530	3.12361e+06			-65	0	FALSE	sp|Q14676-2|MDC1_HUMAN	Q14676-2	MDC1_HUMAN	MDC1	Isoform 2 of Mediator of DNA damage checkpoint protein 1		sp|Q14676-3|MDC1_HUMAN, sp|Q14676|MDC1_HUMAN
HepG2_480_S1.09967.09967.2	G:\03_DB_optimal\04Proteomics\724\Human\1\interact-HepG2_480_S1.pep.xml	GSGKSSLIS		IVAVIGPV.GSGKSSLIS.AMIGEMEN	V	A	9	2	934.521	834.444	834.447	418.229	418.231	834.445	418.23	0.002	0.9331	-0.52	1.84907	16.691	16.213	0.9535	0	0	674	682	49586468			-45	0	FALSE	sp|Q92887|MRP2_HUMAN	Q92887	MRP2_HUMAN	ABCC2	ATP-binding cassette sub-family C member 2	ABCC11	sp|Q96J66-2|MRP8_HUMAN, sp|Q96J66|MRP8_HUMAN
HepG2_480_S1.09971.09971.2	G:\03_DB_optimal\04Proteomics\724\Human\1\interact-HepG2_480_S1.pep.xml	QAGKEAEKLGQG	Q[111]AGKEAEKLGQG	QGFHTGVH.QAGKEAEKLGQG.VNHAADQA	H	V	12	2	934.717	1197.6	1197.6	599.806	599.808	1197.6	599.807	0.0019	0.7404	-0.0294	0.000362889	21.277	14.06	0.9911	0	0	486	497	0	1Q(-17.0265)		-45	0	FALSE	sp|Q6UWP8|SBSN_HUMAN	Q6UWP8	SBSN_HUMAN	SBSN	Suprabasin		sp|Q6UWP8-2|SBSN_HUMAN
HepG2_480_S1.09973.09973.2	G:\03_DB_optimal\04Proteomics\724\Human\1\interact-HepG2_480_S1.pep.xml	PVLKNPDD		EIIEKEIH.PVLKNPDD.PDTVDVIM	H	P	8	2	934.82	896.46	896.462	449.237	449.238	896.46	449.237	0.0018	0.942	-0.5854	0.00496502	16.31	10.847	0.9949	0	0	43	50	8836246			-45	0	TRUE	sp|Q5D862|FILA2_HUMAN	Q5D862	FILA2_HUMAN	FLG2	Filaggrin-2
HepG2_480_S1.09975.09975.5	G:\03_DB_optimal\04Proteomics\724\Human\1\interact-HepG2_480_S1.pep.xml	GRVRTKTVKKAARVIIEKY		.GRVRTKTVKKAARVIIEKY.YTRIGNDF	M	Y	19	5	934.926	2215.36	2215.37	444.08	444.081	2215.36	444.08	0.0048	0.7862	-0.4106	0.000821746	18.227	18.227	0.9997	0	0	2	20	21618766			-45	0	TRUE	sp|P08708|RS17_HUMAN	P08708	RS17_HUMAN	RPS17	40S ribosomal protein S17
HepG2_480_S1.09990.09990.2	G:\03_DB_optimal\04Proteomics\724\Human\1\interact-HepG2_480_S1.pep.xml	LQQAKEDL		KINDIEDA.LQQAKEDL.ARIIRDYQ	A	A	8	2	935.866	943.496	943.497	472.755	472.756	943.497	472.756	0	0.8616	-0.5844	0.416429	22.621	20.392	0.9287	0	0	451	458	17821220			-65	0	FALSE	sp|P04264|K2C1_HUMAN	P04264	K2C1_HUMAN	KRT1	Keratin, type II cytoskeletal 1	KRT2	sp|P35908|K22E_HUMAN
HepG2_480_S1.09991.09991.2	G:\03_DB_optimal\04Proteomics\724\Human\1\interact-HepG2_480_S1.pep.xml	KINNEIRSV		IIVVNATL.KINNEIRSV.KRIQIIPE	L	K	9	2	935.917	1071.6	1071.6	536.808	536.809	1071.6	536.809	0.0007	0.9788	-0.6966	0.0488165	18.941	13.787	0.9824	0	0	187	195	4.98429e+06			-65	0	FALSE	sp|Q9Y3I1-2|FBX7_HUMAN	Q9Y3I1-2	FBX7_HUMAN	FBXO7	Isoform 2 of F-box only protein 7		sp|Q9Y3I1-3|FBX7_HUMAN, sp|Q9Y3I1|FBX7_HUMAN
HepG2_480_S1.10013.10013.3	G:\03_DB_optimal\04Proteomics\724\Human\1\interact-HepG2_480_S1.pep.xml	RWPKKSAEF		KQWGWTQG.RWPKKSAEF.LIHMIKNA	G	L	9	3	937.208	1147.62	1147.62	383.546	383.546	1147.61	383.545	0.0012	0.9338	-0.6103	0.0606784	16.404	12.516	0.9859	0	0	44	52	0			-45	0	FALSE	sp|P18621-2|RL17_HUMAN	P18621-2	RL17_HUMAN	RPL17	Isoform 2 of 60S ribosomal protein L17		sp|P18621-3|RL17_HUMAN, sp|P18621|RL17_HUMAN
HepG2_480_S1.10015.10015.2	G:\03_DB_optimal\04Proteomics\724\Human\1\interact-HepG2_480_S1.pep.xml	PESGPTPASAEQNE		TEPSTPSG.PESGPTPASAEQNE.	G	-	14	2	937.314	1412.61	1412.61	707.312	707.312	1412.61	707.31	0.0035	0.9681	-0.6165	4.65539e-08	29.426	13.977	0.9999	0	0	182	195	34118772			-45	0	TRUE	sp|P49006|MRP_HUMAN	P49006	MRP_HUMAN	MARCKSL1	MARCKS-related protein
HepG2_480_S1.10017.10017.2	G:\03_DB_optimal\04Proteomics\724\Human\1\interact-HepG2_480_S1.pep.xml	KYSLVKNKI		ENFYKYVS.KYSLVKNKI.SKSSFREM	S	S	9	2	937.42	1091.67	1091.67	546.843	546.844	1091.67	546.842	0.0025	0.8457	-0.6566	0.0226138	16.4	11.49	0.9833	0	0	25	33	8769953			-45	0	TRUE	sp|Q96FQ6|S10AG_HUMAN	Q96FQ6	S10AG_HUMAN	S100A16	Protein S100-A16
HepG2_480_S1.10025.10025.2	G:\03_DB_optimal\04Proteomics\724\Human\1\interact-HepG2_480_S1.pep.xml	VYMNRVKEI	VYM[147]NRVKEI	KQEIERIR.VYMNRVKEI.TDKKKAGK	R	T	9	2	937.84	1166.61	1166.62	584.314	584.315	1166.61	584.313	0.0046	0.9784	-0.6346	0.00419529	20.443	14.856	0.9934	0	0	92	100	12261896	3M(15.9949)		-45	0	TRUE	sp|Q13901|C1D_HUMAN	Q13901	C1D_HUMAN	C1D	Nuclear nucleic acid-binding protein C1D
HepG2_480_S1.10027.10027.3	G:\03_DB_optimal\04Proteomics\724\Human\1\interact-HepG2_480_S1.pep.xml	RSHPFIKEY		ISQIKDAH.RSHPFIKEY.QAKENDFD	H	Q	9	3	937.946	1175.61	1175.61	392.878	392.878	1175.61	392.877	0.0048	0.9686	-0.5311	0.000389671	24.49	15.163	0.9919	0	0	231	239	22927726			-45	0	FALSE	sp|O14579-2|COPE_HUMAN	O14579-2	COPE_HUMAN	COPE	Isoform 2 of Coatomer subunit epsilon		sp|O14579-3|COPE_HUMAN, sp|O14579|COPE_HUMAN
HepG2_480_S1.10061.10061.2	G:\03_DB_optimal\04Proteomics\724\Human\1\interact-HepG2_480_S1.pep.xml	GMASYQTQ		PPPNQAGY.GMASYQTQ.	Y	-	8	2	940.052	884.372	884.373	443.193	443.194	884.37	443.192	0.0028	0.8096	-0.4441	0.0423684	16.719	12.483	0.945	0	0	385	392	20872796			-45	0	FALSE	sp|Q01085-2|TIAR_HUMAN	Q01085-2	TIAR_HUMAN	TIAL1	Isoform 2 of Nucleolysin TIAR		sp|Q01085|TIAR_HUMAN
HepG2_480_S1.10080.10080.2	G:\03_DB_optimal\04Proteomics\724\Human\1\interact-HepG2_480_S1.pep.xml	KMFQVHQV	KM[147]FQVHQV	MSGICYDS.KMFQVHQV.LCIPSWMA	S	L	8	2	941.227	1031.52	1031.52	516.769	516.769	1031.52	516.768	0.0018	0.9225	-0.471	0.000617151	17.167	12.183	0.9833	0	0	161	168	8.2139e+06	2M(15.9949)		-65	0	FALSE	sp|Q8NBM4-2|UBAC2_HUMAN	Q8NBM4-2	UBAC2_HUMAN	UBAC2	Isoform 2 of Ubiquitin-associated domain-containing protein 2		sp|Q8NBM4-3|UBAC2_HUMAN, sp|Q8NBM4-4|UBAC2_HUMAN, sp|Q8NBM4|UBAC2_HUMAN
HepG2_480_S1.10095.10095.2	G:\03_DB_optimal\04Proteomics\724\Human\1\interact-HepG2_480_S1.pep.xml	FVSNHAY		GAAASESL.FVSNHAY.	L	-	7	2	942.005	836.381	836.384	419.198	419.199	836.382	419.198	0.0019	0.9516	-0.639	1.76212	11.006	0	0.9851	0	0	412	418	10660348			-65	0	FALSE	sp|P04075-2|ALDOA_HUMAN	P04075-2	ALDOA_HUMAN	ALDOA	Isoform 2 of Fructose-bisphosphate aldolase A		sp|P04075|ALDOA_HUMAN
HepG2_480_S1.10104.10104.2	G:\03_DB_optimal\04Proteomics\724\Human\1\interact-HepG2_480_S1.pep.xml	PPAENSSAPEAEQGGAE		GKETKAAD.PPAENSSAPEAEQGGAE.	D	-	17	2	942.613	1639.7	1639.69	820.858	820.853	1639.7	820.855	-0.0045	0.9487	-0.426	4.63658e-07	30.877	15.136	0.9997	0	0	308	324	0			-45	0	TRUE	sp|P67809|YBOX1_HUMAN	P67809	YBOX1_HUMAN	YBX1	Y-box-binding protein 1
HepG2_480_S1.10105.10105.2	G:\03_DB_optimal\04Proteomics\724\Human\1\interact-HepG2_480_S1.pep.xml	GQQSSYGQQSSY		TYGQPSSY.GQQSSYGQQSSY.GQQPPTSY	Y	G	12	2	942.664	1318.55	1318.55	660.281	660.282	1318.54	660.279	0.0073	0.798	-0.6325	0.0396399	17.657	13.213	0.9806	0	0	221	232	15183186			-45	0	FALSE	sp|Q01844-3|EWS_HUMAN	Q01844-3	EWS_HUMAN	EWSR1	Isoform 3 of RNA-binding protein EWS		sp|Q01844-2|EWS_HUMAN, sp|Q01844-4|EWS_HUMAN, sp|Q01844-5|EWS_HUMAN, sp|Q01844-6|EWS_HUMAN, sp|Q01844|EWS_HUMAN
HepG2_480_S1.10125.10125.2	G:\03_DB_optimal\04Proteomics\724\Human\1\interact-HepG2_480_S1.pep.xml	SKGKIYPVG		YIVPGMTY.SKGKIYPVG.YFTKENPV	Y	Y	9	2	943.89	947.546	947.546	474.78	474.78	947.544	474.779	0.0018	0.9646	-0.5286	0.0266322	18.2	12.424	0.9806	0	0	314	322	18594614			-65	0	TRUE	sp|Q15517|CDSN_HUMAN	Q15517	CDSN_HUMAN	CDSN	Corneodesmosin
HepG2_480_S1.10129.10129.3	G:\03_DB_optimal\04Proteomics\724\Human\1\interact-HepG2_480_S1.pep.xml	RYFKTPRKF		RPFCTVCN.RYFKTPRKF.VEHVKSQG	N	V	9	3	944.102	1241.71	1241.7	414.909	414.908	1241.7	414.908	-0.0012	0.8921	-0.6441	0.088308	15.716	0	0.9874	0	0	663	671	0			-65	0	FALSE	sp|Q9ULV3-2|CIZ1_HUMAN	Q9ULV3-2	CIZ1_HUMAN	CIZ1	Isoform 2 of Cip1-interacting zinc finger protein		sp|Q9ULV3-3|CIZ1_HUMAN, sp|Q9ULV3-4|CIZ1_HUMAN, sp|Q9ULV3-5|CIZ1_HUMAN, sp|Q9ULV3|CIZ1_HUMAN
HepG2_480_S1.10131.10131.3	G:\03_DB_optimal\04Proteomics\724\Human\1\interact-HepG2_480_S1.pep.xml	KVQDQDLPNTPHSKAV		IDVEIIRM.KVQDQDLPNTPHSKAV.YKIIQGNE	M	Y	16	3	944.205	1775.92	1775.92	592.98	592.981	1775.92	592.979	0.0043	0.7995	-0.4503	1.34942	12.108	0	0.9367	0	0	376	391	1.20059e+06			-65	0	FALSE	sp|Q08554-2|DSC1_HUMAN	Q08554-2	DSC1_HUMAN	DSC1	Isoform 1B of Desmocollin-1		sp|Q08554|DSC1_HUMAN
HepG2_480_S1.10147.10147.2	G:\03_DB_optimal\04Proteomics\724\Human\1\interact-HepG2_480_S1.pep.xml	ILDKKVEKV		NICKIMKE.ILDKKVEKV.TISNRIVS	E	T	9	2	945.2	1070.67	1070.67	536.345	536.341	1070.67	536.342	-0.0015	0.948	-0.4202	1.03541	16.469	14.891	0.9158	0	0	570	578	0			-45	0	FALSE	sp|P08238|HS90B_HUMAN	P08238	HS90B_HUMAN	HSP90AB1	Heat shock protein HSP 90-beta	HSP90AB3P	sp|Q58FF7|H90B3_HUMAN
HepG2_480_S1.10169.10169.2	G:\03_DB_optimal\04Proteomics\724\Human\1\interact-HepG2_480_S1.pep.xml	AMHGHVEVV		GYTAIHIA.AMHGHVEVV.KIIVGAYD	A	K	9	2	946.515	977.477	977.477	489.746	489.746	977.475	489.745	0.0018	0.9845	-0.6798	0.0358877	19.284	14.005	0.9875	0	0	349	357	11418280			-65	0	TRUE	sp|Q53LP3|SWAHC_HUMAN	Q53LP3	SWAHC_HUMAN	SOWAHC	Ankyrin repeat domain-containing protein SOWAHC
HepG2_480_S1.10170.10170.2	G:\03_DB_optimal\04Proteomics\724\Human\1\interact-HepG2_480_S1.pep.xml	RYTDVSTRY		NFGKVDVG.RYTDVSTRY.KVSTSPIT	G	K	9	2	946.566	1159.56	1159.56	580.789	580.789	1159.56	580.788	0.0017	0.9681	-0.7155	1.48471e-06	21.775	11.363	0.9988	0	0	160	168	13831585			-65	0	FALSE	sp|Q9Y320-2|TMX2_HUMAN	Q9Y320-2	TMX2_HUMAN	TMX2	Isoform 2 of Thioredoxin-related transmembrane protein 2		sp|Q9Y320|TMX2_HUMAN
HepG2_480_S1.10173.10173.3	G:\03_DB_optimal\04Proteomics\724\Human\1\interact-HepG2_480_S1.pep.xml	AAGQAGNEAGRFGQGVH		KFGQGVDN.AAGQAGNEAGRFGQGVH.HAAGQAGN	N	H	17	3	946.726	1625.77	1625.77	542.93	542.93	1625.77	542.929	0.0025	0.9176	-0.6721	0.00534881	18.668	0	0.9992	0	0	159	175	3469617			-65	0	TRUE	sp|Q6UWP8|SBSN_HUMAN	Q6UWP8	SBSN_HUMAN	SBSN	Suprabasin
HepG2_480_S1.10191.10191.4	G:\03_DB_optimal\04Proteomics\724\Human\1\interact-HepG2_480_S1.pep.xml	FAKPRNQGGYGGSSSSSSYGSGRRF		PYGGGGQY.FAKPRNQGGYGGSSSSSSYGSGRRF.	Y	-	25	4	947.802	2596.23	2596.21	650.064	650.06	2596.22	650.061	-0.0039	0.9478	-0.7093	1.07723e-07	30.887	14.578	1	0	0	296	320	7607055400			-45	0	FALSE	sp|P09651-2|ROA1_HUMAN	P09651-2	ROA1_HUMAN	HNRNPA1	Isoform A1-A of Heterogeneous nuclear ribonucleoprotein A1	HNRNPA1L3	sp|A0A2R8Y4L2|RA1L3_HUMAN, sp|P09651-3|ROA1_HUMAN, sp|P09651|ROA1_HUMAN
HepG2_480_S1.10192.10192.2	G:\03_DB_optimal\04Proteomics\724\Human\1\interact-HepG2_480_S1.pep.xml	RLANDAAQV		NTTGAITT.RLANDAAQV.KGAIGSRI	T	K	9	2	947.853	956.506	956.505	479.26	479.26	956.504	479.259	0.0013	0.9394	-0.5967	1.72568	14.133	12.504	0.9344	0	0	753	761	12276982			-45	0	FALSE	sp|P08183-2|MDR1_HUMAN	P08183-2	MDR1_HUMAN	ABCB1	Isoform 2 of ATP-dependent translocase ABCB1		sp|P08183|MDR1_HUMAN
HepG2_480_S1.10193.10193.2	G:\03_DB_optimal\04Proteomics\724\Human\1\interact-HepG2_480_S1.pep.xml	VASDVVRKV		RSFVQGIG.VASDVVRKV.AQVPIGPE	G	A	9	2	947.905	971.576	971.576	486.795	486.795	971.576	486.796	-0.0004	0.9873	-0.5748	0.00344215	20.524	16.942	0.9877	0	0	157	165	6054086			-45	0	FALSE	sp|P35052-2|GPC1_HUMAN	P35052-2	GPC1_HUMAN	GPC1	Isoform 2 of Glypican-1		sp|P35052|GPC1_HUMAN
HepG2_480_S1.10194.10194.3	G:\03_DB_optimal\04Proteomics\724\Human\1\interact-HepG2_480_S1.pep.xml	HLLQYNHRV		FKVAVNDA.HLLQYNHRV.KKINEISK	A	K	9	3	947.956	1178.64	1178.64	393.886	393.886	1178.63	393.884	0.0054	0.9642	-0.6839	0.00274516	20.531	13.747	0.9981	0	0	217	225	15731706			-45	0	TRUE	sp|P17931|LEG3_HUMAN	P17931	LEG3_HUMAN	LGALS3	Galectin-3
HepG2_480_S1.10197.10197.3	G:\03_DB_optimal\04Proteomics\724\Human\1\interact-HepG2_480_S1.pep.xml	RYPHFKTKI		KKQVEIIN.RYPHFKTKI.EGIDIHFI	N	E	9	3	948.113	1188.68	1188.68	397.234	397.235	1188.68	397.233	0.0051	0.931	-0.6754	0.000470481	24.456	14.85	0.9903	0	0	112	120	11232100			-45	0	TRUE	sp|P07099|HYEP_HUMAN	P07099	HYEP_HUMAN	EPHX1	Epoxide hydrolase 1
HepG2_480_S1.10231.10231.3	G:\03_DB_optimal\04Proteomics\724\Human\1\interact-HepG2_480_S1.pep.xml	GKGDPNKPRGKMSSYAF		.GKGDPNKPRGKMSSYAF.FVQTCREE	M	F	17	3	950.061	1838.91	1838.91	613.977	613.978	1838.91	613.977	0.0029	0.7839	-0.4491	1.42607	11.99	11.99	0.9169	0	0	2	18	2.01097e+06			-65	0	TRUE	sp|P26583|HMGB2_HUMAN	P26583	HMGB2_HUMAN	HMGB2	High mobility group protein B2
HepG2_480_S1.10245.10245.2	G:\03_DB_optimal\04Proteomics\724\Human\1\interact-HepG2_480_S1.pep.xml	SSAYYTSRKI		NCSWNTQY.SSAYYTSRKI.	Y	-	10	2	950.935	1174.6	1174.6	588.309	588.309	1174.6	588.306	0.0057	0.914	-0.7103	1.37446	13.339	0	0.9721	0	0	174	183	0			-45	0	FALSE	sp|O75494-3|SRS10_HUMAN	O75494-3	SRS10_HUMAN	SRSF10	Isoform 3 of Serine/arginine-rich splicing factor 10		sp|O75494-5|SRS10_HUMAN, sp|O75494-6|SRS10_HUMAN
HepG2_480_S1.10252.10252.2	G:\03_DB_optimal\04Proteomics\724\Human\1\interact-HepG2_480_S1.pep.xml	AVAIKAMAK		ISAMTEEA.AVAIKAMAK.	A	-	9	2	951.302	901.545	901.546	451.78	451.78	901.542	451.778	0.0038	0.9198	-0.7261	0.0124072	14.712	0	0.9945	0	0	176	184	0			-45	0	FALSE	sp|P63241-2|IF5A1_HUMAN	P63241-2	IF5A1_HUMAN	EIF5A	Isoform 2 of Eukaryotic translation initiation factor 5A-1	EIF5AL1	sp|P63241|IF5A1_HUMAN, sp|Q6IS14|IF5AL_HUMAN
HepG2_480_S1.10253.10253.2	G:\03_DB_optimal\04Proteomics\724\Human\1\interact-HepG2_480_S1.pep.xml	KVDPEIQNVK		SIIQPINV.KVDPEIQNVK.AQEREQIK	V	A	10	2	951.353	1168.66	1168.66	585.337	585.337	1168.65	585.33	0.0144	0.8499	-0.5892	3.40136	13.796	0	0.9356	0	0	166	175	0			-45	0	TRUE	sp|P35908|K22E_HUMAN	P35908	K22E_HUMAN	KRT2	Keratin, type II cytoskeletal 2 epidermal
HepG2_480_S1.10256.10256.2	G:\03_DB_optimal\04Proteomics\724\Human\1\interact-HepG2_480_S1.pep.xml	AINADGVGDAKD		IPEAEAMF.AINADGVGDAKD.	F	-	12	2	951.514	1144.54	1144.54	573.277	573.278	1144.54	573.275	0.0048	0.7315	-0.6559	2.34693	10.852	0	0.9238	0	0	231	242	0			-45	0	FALSE	sp|Q06609-2|RAD51_HUMAN	Q06609-2	RAD51_HUMAN	RAD51	Isoform 2 of DNA repair protein RAD51 homolog 1		sp|Q06609-4|RAD51_HUMAN, sp|Q06609|RAD51_HUMAN
HepG2_480_S1.10269.10269.2	G:\03_DB_optimal\04Proteomics\724\Human\1\interact-HepG2_480_S1.pep.xml	VVGGSLRGA		QDTEVRSR.VVGGSLRGA.QAASPAKG	R	Q	9	2	952.342	814.463	814.466	408.239	408.24	814.466	408.24	0.0003	0.9947	-0.6321	1.6943	11.948	0	0.9806	0	0	374	382	6.658e+06			-65	0	TRUE	sp|P18031|PTN1_HUMAN	P18031	PTN1_HUMAN	PTPN1	Tyrosine-protein phosphatase non-receptor type 1
HepG2_480_S1.10270.10270.3	G:\03_DB_optimal\04Proteomics\724\Human\1\interact-HepG2_480_S1.pep.xml	RYPNSHTHYF		INAIANQL.RYPNSHTHYF.SCTMIYIF	L	S	10	3	952.394	1320.6	1320.6	441.207	441.207	1320.6	441.207	0	0.8913	-0.6434	0.00463594	17.954	10.6	0.9978	0	0	2270	2279	190472128			-65	0	FALSE	sp|A5YKK6-2|CNOT1_HUMAN	A5YKK6-2	CNOT1_HUMAN	CNOT1	Isoform 2 of CCR4-NOT transcription complex subunit 1		sp|A5YKK6|CNOT1_HUMAN
HepG2_480_S1.10272.10272.2	G:\03_DB_optimal\04Proteomics\724\Human\1\interact-HepG2_480_S1.pep.xml	VASPSPKEV		ETDGISPS.VASPSPKEV.NFVSRGAS	S	N	9	2	952.497	912.494	912.493	457.254	457.254	912.492	457.253	0.0011	0.9685	-0.3412	0.0306863	19.44	14.186	0.96	0	0	496	504	5777734			-65	0	TRUE	sp|O75113|N4BP1_HUMAN	O75113	N4BP1_HUMAN	N4BP1	NEDD4-binding protein 1
HepG2_480_S1.10282.10282.2	G:\03_DB_optimal\04Proteomics\724\Human\1\interact-HepG2_480_S1.pep.xml	TVADHIQKV		YVIEDIEV.TVADHIQKV.MKINFEAA	V	M	9	2	953.155	1009.56	1009.56	505.787	505.787	1009.56	505.785	0.0043	0.9805	-0.618	0.00179341	21.491	12.866	0.9886	0	0	759	767	14877672			-45	0	TRUE	sp|Q9Y678|COPG1_HUMAN	Q9Y678	COPG1_HUMAN	COPG1	Coatomer subunit gamma-1
HepG2_480_S1.10283.10283.3	G:\03_DB_optimal\04Proteomics\724\Human\1\interact-HepG2_480_S1.pep.xml	QYNPHVHQL		CDTITIIA.QYNPHVHQL.SSHSRSSS	A	S	9	3	953.192	1134.56	1134.57	379.194	379.196	1134.56	379.193	0.0089	0.9584	-0.683	0.9791	16.517	14.206	0.968	0	0	1086	1094	0			-45	0	FALSE	sp|Q8TDM6-2|DLG5_HUMAN	Q8TDM6-2	DLG5_HUMAN	DLG5	Isoform 2 of Disks large homolog 5		sp|Q8TDM6-4|DLG5_HUMAN, sp|Q8TDM6-5|DLG5_HUMAN, sp|Q8TDM6|DLG5_HUMAN
HepG2_480_S1.10285.10285.2	G:\03_DB_optimal\04Proteomics\724\Human\1\interact-HepG2_480_S1.pep.xml	YIADKKDVYE		MCPQEIVD.YIADKKDVYE.	D	-	10	2	953.298	1242.62	1242.62	622.317	622.317	1242.61	622.314	0.0056	0.9904	-0.6672	1.03491e-05	29.82	16.685	0.9984	0	0	147	156	25322588			-45	0	TRUE	sp|O14561|ACPM_HUMAN	O14561	ACPM_HUMAN	NDUFAB1	Acyl carrier protein, mitochondrial
HepG2_480_S1.10289.10289.2	G:\03_DB_optimal\04Proteomics\724\Human\1\interact-HepG2_480_S1.pep.xml	SMMDVDHQI	SM[147]M[147]DVDHQI	TNDGATIL.SMMDVDHQI.AKIMVEIS	L	A	9	2	953.51	1106.44	1106.44	554.229	554.229	1106.44	554.226	0.0064	0.9752	-0.6493	3.88435e-06	21.669	10.128	0.9983	0	0	79	87	8961798	2M(15.9949),3M(15.9949)		-45	0	TRUE	sp|P48643|TCPE_HUMAN	P48643	TCPE_HUMAN	CCT5	T-complex protein 1 subunit epsilon
HepG2_480_S1.10309.10309.3	G:\03_DB_optimal\04Proteomics\724\Human\1\interact-HepG2_480_S1.pep.xml	YYNGTKFHRI		FAEIARRG.YYNGTKFHRI.IKDFMIQG	G	I	10	3	954.691	1297.66	1297.66	433.56	433.56	1297.66	433.56	0.0013	0.856	-0.5175	0.791589	9.906	0	0.9795	0	0	47	56	1.85775e+06			-65	0	TRUE	sp|Q9Y3C6|PPIL1_HUMAN	Q9Y3C6	PPIL1_HUMAN	PPIL1	Peptidyl-prolyl cis-trans isomerase-like 1
HepG2_480_S1.10312.10312.2	G:\03_DB_optimal\04Proteomics\724\Human\1\interact-HepG2_480_S1.pep.xml	IQIDGAGR		TSSQKVSP.IQIDGAGR.TWQDSDTV	P	T	8	2	954.848	828.441	828.444	415.228	415.229	828.445	415.23	-0.0007	0.9757	-0.5716	5.39593	14.281	14.281	0.9418	0	0	328	335	3.77255e+06			-65	0	TRUE	sp|Q8NFQ8|TOIP2_HUMAN	Q8NFQ8	TOIP2_HUMAN	TOR1AIP2	Torsin-1A-interacting protein 2
HepG2_480_S1.10339.10339.2	G:\03_DB_optimal\04Proteomics\724\Human\1\interact-HepG2_480_S1.pep.xml	AVQRTLLEK		HRNANAEP.AVQRTLLEK.	P	-	9	2	956.4	1056.63	1056.63	529.324	529.325	1056.63	529.322	0.0056	0.9354	-0.6031	0.325829	19.047	17.427	0.9579	0	0	161	169	5139526			-45	0	FALSE	sp|P14209-3|CD99_HUMAN	P14209-3	CD99_HUMAN	CD99	Isoform 3 of CD99 antigen		sp|P14209|CD99_HUMAN
HepG2_480_S1.10340.10340.2	G:\03_DB_optimal\04Proteomics\724\Human\1\interact-HepG2_480_S1.pep.xml	RLGQIQKV		AKFKIGFL.RLGQIQKV.HPAIQQFT	L	H	8	2	956.454	940.586	940.588	471.3	471.301	940.582	471.298	0.006	0.9318	-0.6712	0.141453	16.113	12.552	0.9817	0	0	698	705	3658159			-45	0	FALSE	sp|P51530-4|DNA2_HUMAN	P51530-4	DNA2_HUMAN	DNA2	Isoform 4 of DNA replication ATP-dependent helicase/nuclease DNA2		sp|P51530|DNA2_HUMAN
HepG2_480_S1.10352.10352.2	G:\03_DB_optimal\04Proteomics\724\Human\1\interact-HepG2_480_S1.pep.xml	TSSVRESSF		EFTKIQTL.TSSVRESSF.VEKMKKTG	L	V	9	2	957.223	998.471	998.468	500.243	500.241	998.467	500.241	0.0016	0.9402	-0.5399	0.187028	17.747	15.838	0.9592	0	0	61	69	3.89281e+06			-65	0	TRUE	sp|P16435|NCPR_HUMAN	P16435	NCPR_HUMAN	POR	NADPH--cytochrome P450 reductase
HepG2_480_S1.10357.10357.4	G:\03_DB_optimal\04Proteomics\724\Human\1\interact-HepG2_480_S1.pep.xml	IQRTPKIQVYSRHPAEN		ISISGIEA.IQRTPKIQVYSRHPAEN.GKSNFINC	A	G	17	4	957.486	2036.09	2036.09	510.031	510.03	2036.09	510.03	-0.0017	0.8442	-0.7085	4.45306e-09	28.175	13.95	1	0	0	21	37	467278208			-65	0	TRUE	sp|P61769|B2MG_HUMAN	P61769	B2MG_HUMAN	B2M	Beta-2-microglobulin
HepG2_480_S1.10374.10374.2	G:\03_DB_optimal\04Proteomics\724\Human\1\interact-HepG2_480_S1.pep.xml	AMAASPHAV		SNVEEADA.AMAASPHAV.DGNTVEIK	A	D	9	2	958.521	853.416	853.417	427.716	427.716	853.412	427.713	0.0056	0.9836	-0.462	0.0233919	18.667	13.287	0.968	0	0	64	72	24024766			-45	0	TRUE	sp|Q13151|ROA0_HUMAN	Q13151	ROA0_HUMAN	HNRNPA0	Heterogeneous nuclear ribonucleoprotein A0
HepG2_480_S1.10380.10380.2	G:\03_DB_optimal\04Proteomics\724\Human\1\interact-HepG2_480_S1.pep.xml	QKENAGEDPGLAR	Q[111]KENAGEDPGLAR	PCHEASAA.QKENAGEDPGLAR.QAPKPRKQ	A	Q	13	2	958.838	1366.65	1366.65	684.333	684.333	1366.65	684.331	0.0043	0.8236	-0.1112	9.62087e-05	19.99	12.138	0.9995	0	0	41	53	0	1Q(-17.0265)		-45	0	FALSE	sp|P81605|DCD_HUMAN	P81605	DCD_HUMAN	DCD	Dermcidin		sp|P81605-2|DCD_HUMAN
HepG2_480_S1.10381.10381.3	G:\03_DB_optimal\04Proteomics\724\Human\1\interact-HepG2_480_S1.pep.xml	DYGKSFKKI		SSDVYVSY.DYGKSFKKI.SDKINFGI	Y	S	9	3	958.889	1084.6	1084.6	362.54	362.541	1084.59	362.538	0.0084	0.8817	-0.6124	3.39368	9.955	0	0.9379	0	0	140	148	3.79793e+06			-45	0	TRUE	sp|Q92673|SORL_HUMAN	Q92673	SORL_HUMAN	SORL1	Sortilin-related receptor
HepG2_480_S1.10397.10397.2	G:\03_DB_optimal\04Proteomics\724\Human\1\interact-HepG2_480_S1.pep.xml	KASSITREL		IEKNAESS.KASSITREL.QGREIKIT	S	Q	9	2	959.906	1003.57	1003.57	502.79	502.791	1003.57	502.79	0.0001	0.9872	-0.6273	0.015305	22.589	16.97	0.989	0	0	806	814	21237664			-65	0	FALSE	sp|P30622-1|CLIP1_HUMAN	P30622-1	CLIP1_HUMAN	CLIP1	Isoform 2 of CAP-Gly domain-containing linker protein 1		sp|P30622-2|CLIP1_HUMAN, sp|P30622|CLIP1_HUMAN
HepG2_480_S1.10405.10405.3	G:\03_DB_optimal\04Proteomics\724\Human\1\interact-HepG2_480_S1.pep.xml	RSGSGWSSSRGPY		QSSSYGPY.RSGSGWSSSRGPY.ESGSGHSS	Y	E	13	3	960.322	1382.63	1382.63	461.885	461.885	1382.63	461.885	0.0009	0.9543	-0.6592	1.41931	14.292	12.539	0.947	0	0	1028	1040	2.27686e+06			-65	0	TRUE	sp|Q86YZ3|HORN_HUMAN	Q86YZ3	HORN_HUMAN	HRNR	Hornerin
HepG2_480_S1.10413.10413.3	G:\03_DB_optimal\04Proteomics\724\Human\1\interact-HepG2_480_S1.pep.xml	DTGRPSTTVRY		GDFVATDL.DTGRPSTTVRY.VMGNNPAD	L	V	11	3	960.734	1251.62	1251.62	418.214	418.214	1251.62	418.214	-0.0008	0.9054	-0.5774	2.0766	12.08	0	0.9791	0	0	413	423	2.65462e+06			-65	0	TRUE	sp|Q02413|DSG1_HUMAN	Q02413	DSG1_HUMAN	DSG1	Desmoglein-1
HepG2_480_S1.10421.10421.2	G:\03_DB_optimal\04Proteomics\724\Human\1\interact-HepG2_480_S1.pep.xml	PPAENSSAPEAEQGGAE		GKETKAAD.PPAENSSAPEAEQGGAE.	D	-	17	2	961.289	1640.7	1640.69	821.357	821.353	1639.7	820.855	0.9958	0.9765	-0.3669	1.73258e-08	33.499	15.279	1	0	0	308	324	0			-45	0	TRUE	sp|P67809|YBOX1_HUMAN	P67809	YBOX1_HUMAN	YBX1	Y-box-binding protein 1
HepG2_480_S1.10422.10422.2	G:\03_DB_optimal\04Proteomics\724\Human\1\interact-HepG2_480_S1.pep.xml	LSASEAEYQR		EDIAIAQA.LSASEAEYQR.QQAQSRSS	A	Q	10	2	961.34	1152.55	1152.55	577.281	577.283	1152.54	577.278	0.0108	0.9867	-0.6956	0.000300607	23.794	14.918	0.9952	0	0	232	241	0			-45	0	TRUE	sp|Q8WV99|ZFN2B_HUMAN	Q8WV99	ZFN2B_HUMAN	ZFAND2B	AN1-type zinc finger protein 2B
HepG2_480_S1.10424.10424.2	G:\03_DB_optimal\04Proteomics\724\Human\1\interact-HepG2_480_S1.pep.xml	VLNEQVKEA		EVIENRMA.VLNEQVKEA.EGSSAEYK	A	E	9	2	961.443	1028.56	1028.56	515.287	515.287	1028.55	515.282	0.0089	0.9176	-0.5751	0.0682427	18.545	14.756	0.922	0	0	281	289	3.97656e+06			-45	0	FALSE	sp|P49321-2|NASP_HUMAN	P49321-2	NASP_HUMAN	NASP	Isoform 2 of Nuclear autoantigenic sperm protein		sp|P49321-3|NASP_HUMAN, sp|P49321-4|NASP_HUMAN, sp|P49321|NASP_HUMAN
HepG2_480_S1.10427.10427.3	G:\03_DB_optimal\04Proteomics\724\Human\1\interact-HepG2_480_S1.pep.xml	ILDKKVEKV		NICKIMKE.ILDKKVEKV.TISNRIVS	E	T	9	3	961.598	1070.68	1070.67	357.9	357.898	1070.67	357.897	0.0023	0.9452	-0.3673	0.0420552	17.7	13.713	0.9889	0	0	570	578	0			-45	0	FALSE	sp|P08238|HS90B_HUMAN	P08238	HS90B_HUMAN	HSP90AB1	Heat shock protein HSP 90-beta	HSP90AB3P	sp|Q58FF7|H90B3_HUMAN
HepG2_480_S1.10432.10432.2	G:\03_DB_optimal\04Proteomics\724\Human\1\interact-HepG2_480_S1.pep.xml	SHGSQETDEEF		AIQSVRCY.SHGSQETDEEF.DARWVTYF	Y	D	11	2	961.856	1264.5	1264.5	633.255	633.256	1264.48	633.249	0.0142	0.8793	-0.6826	0.00382291	18.448	0	0.9988	0	0	42	52	0			-45	0	TRUE	sp|P20674|COX5A_HUMAN	P20674	COX5A_HUMAN	COX5A	Cytochrome c oxidase subunit 5A, mitochondrial
HepG2_480_S1.10442.10442.3	G:\03_DB_optimal\04Proteomics\724\Human\1\interact-HepG2_480_S1.pep.xml	FGRGGAESHTF		AAMFGPKG.FGRGGAESHTF.	G	K	11	3	962.519	1164.53	1164.53	389.184	389.185	1164.53	389.184	0.0009	0.9203	-0.7028	9.91524e-06	19.099	11.764	0.9996	0	0	66	76	8782546			-65	0	TRUE	sp|P50238|CRIP1_HUMAN	P50238	CRIP1_HUMAN	CRIP1	Cysteine-rich protein 1
HepG2_480_S1.10452.10452.4	G:\03_DB_optimal\04Proteomics\724\Human\1\interact-HepG2_480_S1.pep.xml	NAVLLGIQESKDSRSKEEHHEK		TDTTVIEA.NAVLLGIQESKDSRSKEEHHEK.	A	-	22	4	963.106	2533.29	2533.29	634.33	634.33	2533.29	634.329	0.0026	0.7062	-0.6052	0.966197	13.54	11.951	0.9647	0	0	166	187	1.71426e+06			-65	0	TRUE	sp|Q9Y2Q9|RT28_HUMAN	Q9Y2Q9	RT28_HUMAN	MRPS28	28S ribosomal protein S28, mitochondrial
HepG2_480_S1.10464.10464.4	G:\03_DB_optimal\04Proteomics\724\Human\1\interact-HepG2_480_S1.pep.xml	FAKPRNQGGYGGSSSSSSYGSGRRF		PYGGGGQY.FAKPRNQGGYGGSSSSSSYGSGRRF.	Y	-	25	4	963.865	2596.24	2596.22	650.067	650.062	2596.22	650.061	0.0009	0.8676	-0.6602	1.37082e-05	24.455	14.042	0.9999	0	0	296	320	0			-45	0	FALSE	sp|P09651-2|ROA1_HUMAN	P09651-2	ROA1_HUMAN	HNRNPA1	Isoform A1-A of Heterogeneous nuclear ribonucleoprotein A1	HNRNPA1L3	sp|A0A2R8Y4L2|RA1L3_HUMAN, sp|P09651-3|ROA1_HUMAN, sp|P09651|ROA1_HUMAN
HepG2_480_S1.10465.10465.2	G:\03_DB_optimal\04Proteomics\724\Human\1\interact-HepG2_480_S1.pep.xml	GYTQPGPGYR		RNRPPFGQ.GYTQPGPGYR.	Q	-	10	2	963.916	1094.52	1094.52	548.269	548.269	1094.51	548.264	0.0092	0.9965	-0.7009	0.000600196	19.927	12.884	0.9987	0	0	387	396	14235232			-45	0	FALSE	sp|Q92734-2|TFG_HUMAN	Q92734-2	TFG_HUMAN	TFG	Isoform 2 of Protein TFG		sp|Q92734|TFG_HUMAN
HepG2_480_S1.10466.10466.3	G:\03_DB_optimal\04Proteomics\724\Human\1\interact-HepG2_480_S1.pep.xml	LLDEHGHARI		RDIKPANI.LLDEHGHARI.SDIGIACD	I	S	10	3	963.971	1159.62	1159.62	387.547	387.547	1159.61	387.544	0.0092	0.9756	-0.4368	0.0088556	19.78	17.346	0.9619	0	0	324	333	7.25685e+06			-45	0	TRUE	sp|P35626|ARBK2_HUMAN	P35626	ARBK2_HUMAN	GRK3	Beta-adrenergic receptor kinase 2
HepG2_480_S1.10468.10468.2	G:\03_DB_optimal\04Proteomics\724\Human\1\interact-HepG2_480_S1.pep.xml	LEGEGSSGGGGRGGGSF		EIQTYRSL.LEGEGSSGGGGRGGGSF.GGGYGGGS	L	G	17	2	964.077	1466.65	1466.65	734.332	734.333	1466.64	734.327	0.0137	0.9967	-0.5452	1.32597e-07	35.934	17.09	0.9999	0	0	453	469	0			-45	0	TRUE	sp|P13645|K1C10_HUMAN	P13645	K1C10_HUMAN	KRT10	Keratin, type I cytoskeletal 10
HepG2_480_S1.10470.10470.2	G:\03_DB_optimal\04Proteomics\724\Human\1\interact-HepG2_480_S1.pep.xml	GQQPAPSSTSGSY		QQSSYPGY.GQQPAPSSTSGSY.GSSSQSSS	Y	G	13	2	964.183	1265.56	1265.57	633.789	633.79	1265.55	633.784	0.0127	0.9086	-0.6317	0.110529	15.578	12.351	0.9657	0	0	100	112	0			-45	0	FALSE	sp|P35637-2|FUS_HUMAN	P35637-2	FUS_HUMAN	FUS	Isoform Short of RNA-binding protein FUS		sp|P35637|FUS_HUMAN
HepG2_480_S1.10476.10476.3	G:\03_DB_optimal\04Proteomics\724\Human\1\interact-HepG2_480_S1.pep.xml	KYVKVFHKF		QNKIFQYD.KYVKVFHKF.SNSNRHKI	D	S	9	3	964.497	1194.7	1194.7	399.241	399.241	1194.69	399.238	0.0086	0.971	-0.2646	0.000311137	24.69	18.535	0.9963	0	0	158	166	29244288			-45	0	FALSE	sp|A6NK75|ZNF98_HUMAN	A6NK75	ZNF98_HUMAN	ZNF98	Zinc finger protein 98	ZNF431, ZNF492, ZNF680, ZNF723, ZNF730, ZNF738, ZNF92	sp|P0DPD5|ZN723_HUMAN, sp|Q03936-2|ZNF92_HUMAN, sp|Q03936-3|ZNF92_HUMAN, sp|Q03936|ZNF92_HUMAN, sp|Q6ZMV8|ZN730_HUMAN, sp|Q8NE65|ZN738_HUMAN, sp|Q8NEM1|ZN680_HUMAN, sp|Q8TF32|ZN431_HUMAN, sp|Q9P255|ZN492_HUMAN
HepG2_480_S1.10479.10479.4	G:\03_DB_optimal\04Proteomics\724\Human\1\interact-HepG2_480_S1.pep.xml	IQRTPKIQVYSRHPA		ISISGIEA.IQRTPKIQVYSRHPA.ENGKSNFI	A	E	15	4	964.654	1793.02	1793.01	449.263	449.26	1793.01	449.259	0.0051	0.8212	-0.7124	2.97998e-07	26.394	13.891	0.9999	0	0	21	35	205217808			-45	0	TRUE	sp|P61769|B2MG_HUMAN	P61769	B2MG_HUMAN	B2M	Beta-2-microglobulin
HepG2_480_S1.10488.10488.3	G:\03_DB_optimal\04Proteomics\724\Human\1\interact-HepG2_480_S1.pep.xml	GGYGGSSSSSSYGSGRRF		YFAKPRNQ.GGYGGSSSSSSYGSGRRF.	Q	-	18	3	965.294	1754.76	1754.76	585.927	585.928	1754.76	585.928	0.0007	0.9848	-0.7198	6.20738e-05	26.549	15.924	0.9995	0	0	303	320	20506060			-65	0	FALSE	sp|P09651-2|ROA1_HUMAN	P09651-2	ROA1_HUMAN	HNRNPA1	Isoform A1-A of Heterogeneous nuclear ribonucleoprotein A1	HNRNPA1L3	sp|A0A2R8Y4L2|RA1L3_HUMAN, sp|P09651-3|ROA1_HUMAN, sp|P09651|ROA1_HUMAN
HepG2_480_S1.10511.10511.2	G:\03_DB_optimal\04Proteomics\724\Human\1\interact-HepG2_480_S1.pep.xml	AAQGEPKVY		VDVIRTRF.AAQGEPKVY.NTIRHAVG	F	N	9	2	966.642	961.494	961.498	481.754	481.757	961.487	481.751	0.0115	0.8585	-0.7279	1.82806	12.125	0	0.9728	0	0	147	155	0			-45	0	TRUE	sp|Q9HC21|TPC_HUMAN	Q9HC21	TPC_HUMAN	SLC25A19	Mitochondrial thiamine pyrophosphate carrier
HepG2_480_S1.10514.10514.3	G:\03_DB_optimal\04Proteomics\724\Human\1\interact-HepG2_480_S1.pep.xml	RYDEIRRHW		AIRTNYND.RYDEIRRHW.GGNVIGPK	D	G	9	3	966.799	1329.68	1329.68	444.234	444.233	1329.67	444.23	0.0095	0.8457	-0.697	2.29236	12.956	11.515	0.8918	0	0	229	237	6186380			-45	0	TRUE	sp|P62424|RL7A_HUMAN	P62424	RL7A_HUMAN	RPL7A	60S ribosomal protein L7a
HepG2_480_S1.10532.10532.3	G:\03_DB_optimal\04Proteomics\724\Human\1\interact-HepG2_480_S1.pep.xml	RYPNSHTHYF		INAIANQL.RYPNSHTHYF.SCTMIYIF	L	S	10	3	967.872	1320.6	1320.6	441.207	441.207	1320.6	441.207	0.0002	0.9262	-0.6883	4.42725e-05	21.599	11.101	0.9998	0	0	2270	2279	191707984			-65	0	FALSE	sp|A5YKK6-2|CNOT1_HUMAN	A5YKK6-2	CNOT1_HUMAN	CNOT1	Isoform 2 of CCR4-NOT transcription complex subunit 1		sp|A5YKK6|CNOT1_HUMAN
HepG2_480_S1.10537.10537.2	G:\03_DB_optimal\04Proteomics\724\Human\1\interact-HepG2_480_S1.pep.xml	VGEAAHAL		VADAIGNR.VGEAAHAL.GNTGHEIG	R	G	8	2	968.114	766.397	766.399	384.206	384.207	766.397	384.206	0.0013	0.9217	-0.6429	0.96063	12.549	0	0.9796	0	0	99	106	1.78367e+06			-65	0	FALSE	sp|Q6E0U4-16|DMKN_HUMAN	Q6E0U4-16	DMKN_HUMAN	DMKN	Isoform 16 of Dermokine		sp|Q6E0U4-2|DMKN_HUMAN, sp|Q6E0U4-3|DMKN_HUMAN, sp|Q6E0U4-4|DMKN_HUMAN, sp|Q6E0U4-5|DMKN_HUMAN, sp|Q6E0U4-6|DMKN_HUMAN, sp|Q6E0U4-7|DMKN_HUMAN, sp|Q6E0U4|DMKN_HUMAN
HepG2_480_S1.10541.10541.2	G:\03_DB_optimal\04Proteomics\724\Human\1\interact-HepG2_480_S1.pep.xml	SRYSPEFKD		PGITQVRW.SRYSPEFKD.PIIDKEYY	W	P	9	2	968.323	1127.52	1127.52	564.77	564.769	1127.52	564.77	-0.0011	0.9354	-0.7051	0.017725	17.834	12.407	0.9948	0	0	35	43	55363600			-65	0	TRUE	sp|Q9Y2R9|RT07_HUMAN	Q9Y2R9	RT07_HUMAN	MRPS7	28S ribosomal protein S7, mitochondrial
HepG2_480_S1.10547.10547.2	G:\03_DB_optimal\04Proteomics\724\Human\1\interact-HepG2_480_S1.pep.xml	AQLTGVAGH		KAVHNSVA.AQLTGVAGH.	A	-	9	2	968.632	852.446	852.444	427.23	427.229	852.445	427.23	-0.0008	0.8458	-0.7113	1.20807	14.313	12.698	0.9264	0	0	231	239	956902			-65	0	FALSE	sp|Q9NUD5-2|ZCHC3_HUMAN	Q9NUD5-2	ZCHC3_HUMAN	ZCCHC3	Isoform 2 of Zinc finger CCHC domain-containing protein 3		sp|Q9NUD5|ZCHC3_HUMAN
HepG2_480_S1.10556.10556.2	G:\03_DB_optimal\04Proteomics\724\Human\1\interact-HepG2_480_S1.pep.xml	KLKETIQKL		IVEIAHQY.KLKETIQKL.SNVIQQVK	Y	S	9	2	969.228	1099.7	1099.7	550.859	550.857	1099.7	550.856	0.0028	0.9543	-0.6649	0.0949545	24.489	22.32	0.9499	0	0	2369	2377	645561600			-45	0	TRUE	sp|P04114|APOB_HUMAN	P04114	APOB_HUMAN	APOB	Apolipoprotein B-100
HepG2_480_S1.10558.10558.2	G:\03_DB_optimal\04Proteomics\724\Human\1\interact-HepG2_480_S1.pep.xml	GVYGDVHRV		PHGIFIIF.GVYGDVHRV.KIMFNKKE	F	K	9	2	969.327	1000.52	1000.51	501.266	501.264	1000.51	501.262	0.0036	0.9758	-0.6274	0.0465109	17.095	12.512	0.9778	0	0	349	357	33346562			-45	0	FALSE	sp|O95758-1|PTBP3_HUMAN	O95758-1	PTBP3_HUMAN	PTBP3	Isoform 1 of Polypyrimidine tract-binding protein 3		sp|O95758-2|PTBP3_HUMAN, sp|O95758-4|PTBP3_HUMAN, sp|O95758-5|PTBP3_HUMAN, sp|O95758-6|PTBP3_HUMAN, sp|O95758-7|PTBP3_HUMAN, sp|O95758|PTBP3_HUMAN
HepG2_480_S1.10563.10563.2	G:\03_DB_optimal\04Proteomics\724\Human\1\interact-HepG2_480_S1.pep.xml	TYAEKLHRL		QMTAPIKL.TYAEKLHRL.ESQYAKII	L	E	9	2	969.588	1129.63	1129.63	565.824	565.822	1129.62	565.819	0.0054	0.9969	-0.6532	0.00366515	20.063	13.137	0.9972	0	0	672	680	29497576			-45	0	FALSE	sp|Q03001-14|DYST_HUMAN	Q03001-14	DYST_HUMAN	DST	Isoform 9 of Dystonin		sp|Q03001-13|DYST_HUMAN, sp|Q03001-3|DYST_HUMAN, sp|Q03001-8|DYST_HUMAN, sp|Q03001-9|DYST_HUMAN, sp|Q03001|DYST_HUMAN
HepG2_480_S1.10572.10572.2	G:\03_DB_optimal\04Proteomics\724\Human\1\interact-HepG2_480_S1.pep.xml	RNVSTGDVNVEMN	RNVSTGDVNVEM[147]N	HEEEMKDL.RNVSTGDVNVEMN.AAPGVDIT	L	A	13	2	970.057	1449.66	1449.66	725.84	725.836	1449.65	725.833	0.0051	0.9868	-0.595	1.99925e-06	29.478	15.131	1	0	0	295	307	16218598	12M(15.9949)		-45	0	TRUE	sp|P13645|K1C10_HUMAN	P13645	K1C10_HUMAN	KRT10	Keratin, type I cytoskeletal 10
HepG2_480_S1.10579.10579.3	G:\03_DB_optimal\04Proteomics\724\Human\1\interact-HepG2_480_S1.pep.xml	GYGSGGGSGGYGSRRF		SSGSPYGG.GYGSGGGSGGYGSRRF.	G	-	16	3	970.548	1520.67	1520.67	507.899	507.899	1520.68	507.899	-0.0018	0.9917	-0.6895	0.00516936	19.133	17.14	0.9982	0	0	363	378	85090176			-65	0	FALSE	sp|P51991|ROA3_HUMAN	P51991	ROA3_HUMAN	HNRNPA3	Heterogeneous nuclear ribonucleoprotein A3		sp|P51991-2|ROA3_HUMAN
HepG2_480_S1.10580.10580.2	G:\03_DB_optimal\04Proteomics\724\Human\1\interact-HepG2_480_S1.pep.xml	SAAGHLKVV		GAPPIWAA.SAAGHLKVV.QSIINHGA	A	Q	9	2	970.585	880.511	880.512	441.263	441.263	880.513	441.264	-0.0009	0.9903	-0.6041	5.74951e-05	28.138	18.032	0.9996	0	0	91	99	241585888			-65	0	TRUE	sp|Q96JP0|FEM1C_HUMAN	Q96JP0	FEM1C_HUMAN	FEM1C	Protein fem-1 homolog C
HepG2_480_S1.10581.10581.2	G:\03_DB_optimal\04Proteomics\724\Human\1\interact-HepG2_480_S1.pep.xml	YARSVHEEF		FTGSKIVD.YARSVHEEF.	D	-	9	2	970.631	1136.52	1136.52	569.269	569.269	1136.53	569.27	-0.0013	0.9805	-0.6245	6.62453e-05	21.93	13.097	0.9982	0	0	251	259	23038238			-65	0	FALSE	sp|Q9BRK5-2|CAB45_HUMAN	Q9BRK5-2	CAB45_HUMAN	SDF4	Isoform 2 of 45 kDa calcium-binding protein		sp|Q9BRK5-5|CAB45_HUMAN, sp|Q9BRK5|CAB45_HUMAN
HepG2_480_S1.10582.10582.4	G:\03_DB_optimal\04Proteomics\724\Human\1\interact-HepG2_480_S1.pep.xml	SSHKTFRIKRFLAK		.SSHKTFRIKRFLAK.KQKQNRPI	M	K	14	4	970.683	1718.01	1718.01	430.509	430.51	1718.01	430.51	-0.0007	0.7649	-0.4114	0.137348	15.173	15.173	0.9552	0	0	2	15	11580300			-65	0	TRUE	sp|P62891|RL39_HUMAN	P62891	RL39_HUMAN	RPL39	60S ribosomal protein L39
HepG2_480_S1.10584.10584.3	G:\03_DB_optimal\04Proteomics\724\Human\1\interact-HepG2_480_S1.pep.xml	PNTKRSRGFGF		TDCVVMRD.PNTKRSRGFGF.VTYATVEE	D	V	11	3	970.786	1265.66	1265.67	422.895	422.897	1265.66	422.895	0.0065	0.8792	-0.2693	3.68423	11.616	0	0.9091	0	0	49	59	6213454			-65	0	FALSE	sp|P09651-2|ROA1_HUMAN	P09651-2	ROA1_HUMAN	HNRNPA1	Isoform A1-A of Heterogeneous nuclear ribonucleoprotein A1	HNRNPA1L2, HNRNPA1L3	sp|A0A2R8Y4L2|RA1L3_HUMAN, sp|P09651-3|ROA1_HUMAN, sp|P09651|ROA1_HUMAN, sp|Q32P51|RA1L2_HUMAN
HepG2_480_S1.10589.10589.3	G:\03_DB_optimal\04Proteomics\724\Human\1\interact-HepG2_480_S1.pep.xml	NQGGYGGSSSSSSYGSGRRF		GQYFAKPR.NQGGYGGSSSSSSYGSGRRF.	R	-	20	3	971.039	1996.86	1996.86	666.627	666.627	1996.86	666.628	-0.0028	0.9952	-0.7317	9.49253e-06	31.265	14.774	1	0	0	301	320	34087112			-65	0	FALSE	sp|P09651-2|ROA1_HUMAN	P09651-2	ROA1_HUMAN	HNRNPA1	Isoform A1-A of Heterogeneous nuclear ribonucleoprotein A1	HNRNPA1L3	sp|A0A2R8Y4L2|RA1L3_HUMAN, sp|P09651-3|ROA1_HUMAN, sp|P09651|ROA1_HUMAN
HepG2_480_S1.10591.10591.3	G:\03_DB_optimal\04Proteomics\724\Human\1\interact-HepG2_480_S1.pep.xml	QGGYGGSSSSSSYGSGRRF		QYFAKPRN.QGGYGGSSSSSSYGSGRRF.	N	-	19	3	971.142	1882.81	1882.82	628.612	628.613	1882.82	628.614	-0.0012	0.991	-0.7335	0.000337997	23.443	14.374	0.9988	0	0	302	320	7.81243e+06			-65	0	FALSE	sp|P09651-2|ROA1_HUMAN	P09651-2	ROA1_HUMAN	HNRNPA1	Isoform A1-A of Heterogeneous nuclear ribonucleoprotein A1	HNRNPA1L3	sp|A0A2R8Y4L2|RA1L3_HUMAN, sp|P09651-3|ROA1_HUMAN, sp|P09651|ROA1_HUMAN
HepG2_480_S1.10603.10603.4	G:\03_DB_optimal\04Proteomics\724\Human\1\interact-HepG2_480_S1.pep.xml	FAKPRNQGGYGGSSSSSSYGSGRRF		PYGGGGQY.FAKPRNQGGYGGSSSSSSYGSGRRF.	Y	-	25	4	971.874	2597.21	2597.21	650.31	650.309	2596.22	650.061	0.9904	0.955	-0.643	5.46001e-05	26.296	14.498	1	0	0	296	320	0			-45	0	FALSE	sp|P09651-2|ROA1_HUMAN	P09651-2	ROA1_HUMAN	HNRNPA1	Isoform A1-A of Heterogeneous nuclear ribonucleoprotein A1	HNRNPA1L3	sp|A0A2R8Y4L2|RA1L3_HUMAN, sp|P09651-3|ROA1_HUMAN, sp|P09651|ROA1_HUMAN
HepG2_480_S1.10612.10612.2	G:\03_DB_optimal\04Proteomics\724\Human\1\interact-HepG2_480_S1.pep.xml	TEELNREVATN		AEEWFFTK.TEELNREVATN.SEIVQSGK	K	S	11	2	972.343	1274.61	1274.61	638.313	638.314	1274.61	638.312	0.0031	0.8555	-0.699	0.00981506	18.258	12.505	0.9793	0	0	310	320	7769372			-45	0	FALSE	sp|P02533|K1C14_HUMAN	P02533	K1C14_HUMAN	KRT14	Keratin, type I cytoskeletal 14	KRT17	sp|Q04695|K1C17_HUMAN
HepG2_480_S1.10626.10626.4	G:\03_DB_optimal\04Proteomics\724\Human\1\interact-HepG2_480_S1.pep.xml	IQRTPKIQVYSRHPAEN		ISISGIEA.IQRTPKIQVYSRHPAEN.GKSNFINC	A	G	17	4	973.201	2036.09	2036.09	510.029	510.03	2036.09	510.03	-0.0017	0.7886	-0.6701	4.44014e-09	34.614	15.656	1	0	0	21	37	464756256			-65	0	TRUE	sp|P61769|B2MG_HUMAN	P61769	B2MG_HUMAN	B2M	Beta-2-microglobulin
HepG2_480_S1.10632.10632.2	G:\03_DB_optimal\04Proteomics\724\Human\1\interact-HepG2_480_S1.pep.xml	AQYEDIAQK		DSIIAEVK.AQYEDIAQK.SKAEAESI	K	S	9	2	973.513	1064.51	1064.51	533.264	533.264	1064.51	533.264	0.0003	0.976	-0.6714	0.0107523	18.922	13.154	0.9973	0	0	356	364	3.52032e+06			-65	0	TRUE	sp|P04264|K2C1_HUMAN	P04264	K2C1_HUMAN	KRT1	Keratin, type II cytoskeletal 1
HepG2_480_S1.10636.10636.3	G:\03_DB_optimal\04Proteomics\724\Human\1\interact-HepG2_480_S1.pep.xml	PVRQPRHTAAPTDPADGPV		GYDAYVTF.PVRQPRHTAAPTDPADGPV.	F	-	19	3	973.725	1981.01	1981.01	661.343	661.344	1981.01	661.345	-0.0017	0.9576	-0.5037	0.0241084	16.906	13.892	0.9609	0	0	134	152	5544091			-65	0	TRUE	sp|Q04941|PLP2_HUMAN	Q04941	PLP2_HUMAN	PLP2	Proteolipid protein 2
HepG2_480_S1.10652.10652.2	G:\03_DB_optimal\04Proteomics\724\Human\1\interact-HepG2_480_S1.pep.xml	ILDESHERV		GFDQTINL.ILDESHERV.FSSSQGVE	L	F	9	2	974.688	1096.56	1096.56	549.285	549.288	1096.55	549.283	0.0096	0.9947	-0.5767	0.0760146	19.2	18.519	0.9582	0	0	37	45	0			-45	0	TRUE	sp|O95777|LSM8_HUMAN	O95777	LSM8_HUMAN	LSM8	U6 snRNA-associated Sm-like protein LSm8
HepG2_480_S1.10675.10675.2	G:\03_DB_optimal\04Proteomics\724\Human\1\interact-HepG2_480_S1.pep.xml	KMPEINAKV	KM[147]PEINAKV	VCNVKSPS.KMPEINAKV.AESTEEPA	S	A	9	2	976.006	1044.56	1044.56	523.288	523.289	1044.56	523.289	-0.0006	0.803	-0.6701	1.38208	12.114	0	0.9785	0	0	92	100	0	2M(15.9949)		-65	0	FALSE	sp|Q15011-2|HERP1_HUMAN	Q15011-2	HERP1_HUMAN	HERPUD1	Isoform 2 of Homocysteine-responsive endoplasmic reticulum-resident ubiquitin-like domain member 1 protein		sp|Q15011-3|HERP1_HUMAN, sp|Q15011|HERP1_HUMAN
HepG2_480_S1.10681.10681.3	G:\03_DB_optimal\04Proteomics\724\Human\1\interact-HepG2_480_S1.pep.xml	RAAQFLRKM		KNDHSAYK.RAAQFLRKM.ADPQSIQE	K	A	9	3	976.321	1119.63	1119.63	374.218	374.219	1119.63	374.218	0.0003	0.8696	-0.4024	0.366016	12.246	0	0.9687	0	0	190	198	2.05277e+06			-65	0	FALSE	sp|Q7L576|CYFP1_HUMAN	Q7L576	CYFP1_HUMAN	CYFIP1	Cytoplasmic FMR1-interacting protein 1	CYFIP2	sp|Q96F07-2|CYFP2_HUMAN, sp|Q96F07|CYFP2_HUMAN
HepG2_480_S1.10683.10683.3	G:\03_DB_optimal\04Proteomics\724\Human\1\interact-HepG2_480_S1.pep.xml	ITHRIHWESA		QIPSRSSK.ITHRIHWESA.SIIRSEET	K	S	10	3	976.423	1248.63	1248.64	417.219	417.219	1248.64	417.219	0.0001	0.8822	-0.5552	0.00126424	16.371	12.683	0.9837	0	0	1307	1316	5612475			-65	0	TRUE	sp|P01024|CO3_HUMAN	P01024	CO3_HUMAN	C3	Complement C3
HepG2_480_S1.10687.10687.3	G:\03_DB_optimal\04Proteomics\724\Human\1\interact-HepG2_480_S1.pep.xml	RYFKTPRKF		RPFCTVCN.RYFKTPRKF.VEHVKSQG	N	V	9	3	976.632	1241.7	1241.7	414.908	414.908	1241.7	414.908	-0.0023	0.8329	-0.7327	0.254976	13.874	0	0.9938	0	0	663	671	0			-65	0	FALSE	sp|Q9ULV3-2|CIZ1_HUMAN	Q9ULV3-2	CIZ1_HUMAN	CIZ1	Isoform 2 of Cip1-interacting zinc finger protein		sp|Q9ULV3-3|CIZ1_HUMAN, sp|Q9ULV3-4|CIZ1_HUMAN, sp|Q9ULV3-5|CIZ1_HUMAN, sp|Q9ULV3|CIZ1_HUMAN
HepG2_480_S1.10696.10696.5	G:\03_DB_optimal\04Proteomics\724\Human\1\interact-HepG2_480_S1.pep.xml	GHQQLYWSHPRKFGQGSRS		.GHQQLYWSHPRKFGQGSRS.CRVCSNRH	M	C	19	5	977.228	2255.11	2255.11	452.03	452.03	2255.11	452.029	0.0036	0.9129	-0.5416	0.038277	17.357	17.357	0.9998	0	0	2	20	19950190			-45	0	FALSE	sp|P62273|RS29_HUMAN	P62273	RS29_HUMAN	RPS29	40S ribosomal protein S29		sp|P62273-2|RS29_HUMAN
HepG2_480_S1.10720.10720.3	G:\03_DB_optimal\04Proteomics\724\Human\1\interact-HepG2_480_S1.pep.xml	GGYGSGGGSGGYGSRRF		RSSGSPYG.GGYGSGGGSGGYGSRRF.	G	-	17	3	978.606	1577.7	1577.7	526.906	526.906	1577.7	526.906	-0.0014	0.9932	-0.6981	0.00124296	21.91	19.798	0.9975	0	0	362	378	91590672			-65	0	FALSE	sp|P51991|ROA3_HUMAN	P51991	ROA3_HUMAN	HNRNPA3	Heterogeneous nuclear ribonucleoprotein A3		sp|P51991-2|ROA3_HUMAN
HepG2_480_S1.10721.10721.2	G:\03_DB_optimal\04Proteomics\724\Human\1\interact-HepG2_480_S1.pep.xml	YHSKYEEL		SKEEAEAL.YHSKYEEL.QVTVGRHG	L	Q	8	2	978.66	1067.49	1067.49	534.753	534.753	1067.49	534.753	-0.0007	0.9802	-0.7189	0.000162861	26.121	20.453	0.9928	0	0	371	378	14534200			-65	0	TRUE	sp|P35908|K22E_HUMAN	P35908	K22E_HUMAN	KRT2	Keratin, type II cytoskeletal 2 epidermal
HepG2_480_S1.10722.10722.3	G:\03_DB_optimal\04Proteomics\724\Human\1\interact-HepG2_480_S1.pep.xml	YNGRNQGGYDRYSGGNYRDNYDN		YGYGRSRD.YNGRNQGGYDRYSGGNYRDNYDN.	D	-	23	3	978.712	2717.12	2717.12	906.715	906.714	2717.12	906.715	-0.0046	0.6017	-0.6622	0.0130115	13.497	9.515	0.8844	0	0	135	157	25141848			-65	0	TRUE	sp|P98179|RBM3_HUMAN	P98179	RBM3_HUMAN	RBM3	RNA-binding protein 3
HepG2_480_S1.10725.10725.4	G:\03_DB_optimal\04Proteomics\724\Human\1\interact-HepG2_480_S1.pep.xml	SEWFRRAPPESRVSQGKSEKA		VAVYDGSW.SEWFRRAPPESRVSQGKSEKA.	W	-	21	4	978.869	2431.24	2431.24	608.816	608.816	2431.24	608.816	-0.0004	0.61	-0.36	0.129969	15.064	12.016	0.9772	0	0	277	297	10765645			-65	0	TRUE	sp|Q16762|THTR_HUMAN	Q16762	THTR_HUMAN	TST	Thiosulfate sulfurtransferase
HepG2_480_S1.10729.10729.4	G:\03_DB_optimal\04Proteomics\724\Human\1\interact-HepG2_480_S1.pep.xml	GVRVSPTGEKVTHTGQVYDDKD		IPIGARCF.GVRVSPTGEKVTHTGQVYDDKD.YRRIRFVG	F	Y	22	4	979.078	2387.18	2387.18	597.801	597.802	2387.17	597.8	0.0058	0.7937	-0.7296	0.0108849	20.344	0	0.9997	0	0	29	50	0			-65	0	TRUE	sp|O75380|NDUS6_HUMAN	O75380	NDUS6_HUMAN	NDUFS6	NADH dehydrogenase [ubiquinone] iron-sulfur protein 6, mitochondrial
HepG2_480_S1.10734.10734.4	G:\03_DB_optimal\04Proteomics\724\Human\1\interact-HepG2_480_S1.pep.xml	LREENKQFKEEDGLRMR		RIQGEVQR.LREENKQFKEEDGLRMR.KTVQSNSP	R	K	17	4	979.338	2177.1	2177.1	545.283	545.283	2177.1	545.283	0.0031	0.9077	-0.7033	0.526527	12.98	10.717	0.9767	0	0	183	199	3.43528e+06			-65	0	TRUE	sp|O95292|VAPB_HUMAN	O95292	VAPB_HUMAN	VAPB	Vesicle-associated membrane protein-associated protein B/C
HepG2_480_S1.10738.10738.2	G:\03_DB_optimal\04Proteomics\724\Human\1\interact-HepG2_480_S1.pep.xml	KTGEVLHEV		ATRCSICQ.KTGEVLHEV.SNGSVVHR	Q	S	9	2	979.55	1010.54	1010.54	506.279	506.278	1010.54	506.277	0.0009	0.9536	-0.6243	0.00126604	18.703	13.608	0.9936	0	0	414	422	4.81379e+06			-65	0	FALSE	sp|Q14202-2|ZMYM3_HUMAN	Q14202-2	ZMYM3_HUMAN	ZMYM3	Isoform 2 of Zinc finger MYM-type protein 3		sp|Q14202-3|ZMYM3_HUMAN, sp|Q14202|ZMYM3_HUMAN
HepG2_480_S1.10759.10759.4	G:\03_DB_optimal\04Proteomics\724\Human\1\interact-HepG2_480_S1.pep.xml	IQRTPKIQVYSRHPA		ISISGIEA.IQRTPKIQVYSRHPA.ENGKSNFI	A	E	15	4	980.792	1793.01	1793.01	449.261	449.26	1793.01	449.259	0.005	0.6253	-0.6776	2.34098	12.001	0	0.9789	0	0	21	35	0			-45	0	TRUE	sp|P61769|B2MG_HUMAN	P61769	B2MG_HUMAN	B2M	Beta-2-microglobulin
HepG2_480_S1.10767.10767.3	G:\03_DB_optimal\04Proteomics\724\Human\1\interact-HepG2_480_S1.pep.xml	GGGYGSGGGSGGYGSRRF		GRSSGSPY.GGGYGSGGGSGGYGSRRF.	Y	-	18	3	981.337	1634.72	1634.72	545.913	545.913	1634.72	545.913	-0.0017	0.9912	-0.7205	6.8926e-05	24.167	21.942	0.998	0	0	361	378	22779524			-65	0	FALSE	sp|P51991|ROA3_HUMAN	P51991	ROA3_HUMAN	HNRNPA3	Heterogeneous nuclear ribonucleoprotein A3		sp|P51991-2|ROA3_HUMAN
HepG2_480_S1.10772.10772.3	G:\03_DB_optimal\04Proteomics\724\Human\1\interact-HepG2_480_S1.pep.xml	YAQTSPQGMPQHPPAPQGQ	YAQTSPQGM[147]PQHPPAPQGQ	YYRQQAAY.YAQTSPQGMPQHPPAPQGQ.	Y	-	19	3	981.601	2034.92	2034.92	679.316	679.314	2034.92	679.314	-0.002	0.8751	-0.6503	5.68095e-05	22.618	12.722	0.9999	0	0	626	644	26925496	9M(15.9949)		-65	0	TRUE	sp|Q96AE4|FUBP1_HUMAN	Q96AE4	FUBP1_HUMAN	FUBP1	Far upstream element-binding protein 1
HepG2_480_S1.10776.10776.2	G:\03_DB_optimal\04Proteomics\724\Human\1\interact-HepG2_480_S1.pep.xml	EIQRLDT		SRDVDSRP.EIQRLDT.	P	-	7	2	981.809	873.452	873.456	437.733	437.735	873.456	437.735	0.0001	0.9236	-0.5896	2.44632	13.931	13.931	0.9468	0	0	202	208	4.6596e+06			-65	0	FALSE	sp|Q8IZR5-2|CKLF4_HUMAN	Q8IZR5-2	CKLF4_HUMAN	CMTM4	Isoform 2 of CKLF-like MARVEL transmembrane domain-containing protein 4		sp|Q8IZR5-3|CKLF4_HUMAN, sp|Q8IZR5|CKLF4_HUMAN
HepG2_480_S1.10777.10777.2	G:\03_DB_optimal\04Proteomics\724\Human\1\interact-HepG2_480_S1.pep.xml	WNPRSHEKL		FHANEFVV.WNPRSHEKL.HIVNCGGG	V	H	9	2	981.864	1165.6	1165.6	583.807	583.806	1165.6	583.807	-0.0015	0.9421	-0.5359	0.0213729	15.63	12.501	0.9629	0	0	640	648	2.43601e+06			-65	0	TRUE	sp|Q9NNW5|WDR6_HUMAN	Q9NNW5	WDR6_HUMAN	WDR6	WD repeat-containing protein 6
HepG2_480_S1.10778.10778.2	G:\03_DB_optimal\04Proteomics\724\Human\1\interact-HepG2_480_S1.pep.xml	KLLGKVETA		AQVGIIFL.KLLGKVETA.KNSIVGPA	L	K	9	2	981.915	957.583	957.586	479.799	479.8	957.586	479.8	0	0.9579	-0.5781	0.0468934	23.998	18.244	0.9762	0	0	122	130	7774521			-65	0	TRUE	sp|Q6NXR4|TTI2_HUMAN	Q6NXR4	TTI2_HUMAN	TTI2	TELO2-interacting protein 2
HepG2_480_S1.10790.10790.2	G:\03_DB_optimal\04Proteomics\724\Human\1\interact-HepG2_480_S1.pep.xml	RNVSTGDVNVE		HEEEMKDL.RNVSTGDVNVE.MNAAPGVD	L	M	11	2	982.629	1188.57	1188.57	595.292	595.293	1188.57	595.294	-0.0014	0.9703	-0.6765	0.000249849	27.467	17.534	0.9997	0	0	295	305	142201792			-45	0	TRUE	sp|P13645|K1C10_HUMAN	P13645	K1C10_HUMAN	KRT10	Keratin, type I cytoskeletal 10
HepG2_480_S1.10795.10795.2	G:\03_DB_optimal\04Proteomics\724\Human\1\interact-HepG2_480_S1.pep.xml	KIDDKPVKI		RSGIIDKW.KIDDKPVKI.DKWDGSAV	W	D	9	2	982.889	1054.64	1054.64	528.326	528.326	1054.64	528.327	-0.0003	0.9667	-0.4237	0.00301677	26.133	17.995	0.9864	0	0	40	48	38528900			-45	0	TRUE	sp|Q15005|SPCS2_HUMAN	Q15005	SPCS2_HUMAN	SPCS2	Signal peptidase complex subunit 2
HepG2_480_S1.10798.10798.3	G:\03_DB_optimal\04Proteomics\724\Human\1\interact-HepG2_480_S1.pep.xml	HYQQHPLHL		PIVFEVFG.HYQQHPLHL.QGQEINSP	G	Q	9	3	983.047	1171.59	1171.59	391.536	391.536	1171.59	391.537	-0.0008	0.9691	-0.6419	1.6872e-05	28.839	16.912	0.997	0	0	1150	1158	52065692			-45	0	FALSE	sp|O60333-2|KIF1B_HUMAN	O60333-2	KIF1B_HUMAN	KIF1B	Isoform 2 of Kinesin-like protein KIF1B		sp|O60333-4|KIF1B_HUMAN, sp|O60333|KIF1B_HUMAN
HepG2_480_S1.10799.10799.2	G:\03_DB_optimal\04Proteomics\724\Human\1\interact-HepG2_480_S1.pep.xml	GQGYTQPGPGYR		YARNRPPF.GQGYTQPGPGYR.	F	-	12	2	983.098	1279.59	1279.6	640.804	640.806	1279.59	640.804	0.0026	0.9816	-0.7239	5.17191e-05	22.938	16.489	0.9996	0	0	385	396	19602270			-45	0	FALSE	sp|Q92734-2|TFG_HUMAN	Q92734-2	TFG_HUMAN	TFG	Isoform 2 of Protein TFG		sp|Q92734|TFG_HUMAN
HepG2_480_S1.10805.10805.3	G:\03_DB_optimal\04Proteomics\724\Human\1\interact-HepG2_480_S1.pep.xml	TLAQRVKEV		PSPDVQIA.TLAQRVKEV.LPHVPIGV	A	L	9	3	983.416	1042.61	1042.61	348.545	348.545	1042.61	348.545	0.0003	0.9772	-0.6992	1.60154	15.069	13.456	0.9827	0	0	299	307	20592828			-45	0	FALSE	sp|Q9Y679-3|AUP1_HUMAN	Q9Y679-3	AUP1_HUMAN	AUP1	Isoform 2 of Lipid droplet-regulating VLDL assembly factor AUP1		sp|Q9Y679|AUP1_HUMAN
HepG2_480_S1.10812.10812.3	G:\03_DB_optimal\04Proteomics\724\Human\1\interact-HepG2_480_S1.pep.xml	KYKEAAHLL		AIVYRDQN.KYKEAAHLL.NDAIAIRE	N	N	9	3	983.894	1071.61	1071.61	358.209	358.21	1071.61	358.21	-0.0003	0.9212	-0.6224	5.23909e-05	24.904	15.402	0.9943	0	0	178	186	9029261			-65	0	FALSE	sp|Q9H0B6-2|KLC2_HUMAN	Q9H0B6-2	KLC2_HUMAN	KLC2	Isoform 2 of Kinesin light chain 2	KLC4	sp|Q9H0B6|KLC2_HUMAN, sp|Q9NSK0-3|KLC4_HUMAN, sp|Q9NSK0-4|KLC4_HUMAN, sp|Q9NSK0-5|KLC4_HUMAN, sp|Q9NSK0|KLC4_HUMAN
HepG2_480_S1.10816.10816.2	G:\03_DB_optimal\04Proteomics\724\Human\1\interact-HepG2_480_S1.pep.xml	NDRLASY		EKVTMQNL.NDRLASY.LDKVRAIE	L	L	7	2	984.105	837.398	837.398	419.706	419.707	837.398	419.706	0.0003	0.9829	-0.5128	0.165404	17.231	14.397	0.9833	0	0	154	160	3.01617e+06			-65	0	FALSE	sp|P13645|K1C10_HUMAN	P13645	K1C10_HUMAN	KRT10	Keratin, type I cytoskeletal 10	KRT12, KRT13, KRT14, KRT15, KRT16, KRT17, KRT18, KRT19, KRT20, KRT23, KRT25, KRT26, KRT27, KRT28, KRT31, KRT32, KRT33A, KRT33B, KRT34, KRT40	sp|O76009|KT33A_HUMAN, sp|O76011|KRT34_HUMAN, sp|O77727|K1C15_SHEEP, sp|P02533|K1C14_HUMAN, sp|P02534|K1M1_SHEEP, sp|P05783|K1C18_HUMAN, sp|P08727|K1C19_HUMAN, sp|P08779|K1C16_HUMAN, sp|P13646-2|K1C13_HUMAN, sp|P13646-3|K1C13_HUMAN, sp|P13646|K1C13_HUMAN, sp|P19012|K1C15_HUMAN, sp|P25690|K1M2_SHEEP, sp|P35900|K1C20_HUMAN, sp|Q04695|K1C17_HUMAN, sp|Q14525|KT33B_HUMAN, sp|Q14532|K1H2_HUMAN, sp|Q153…
HepG2_480_S1.10819.10819.3	G:\03_DB_optimal\04Proteomics\724\Human\1\interact-HepG2_480_S1.pep.xml	IQRTPKIQVYSRHPAE		ISISGIEA.IQRTPKIQVYSRHPAE.NGKSNFIN	A	N	16	3	984.262	1922.04	1922.05	641.689	641.69	1922.05	641.69	-0.0009	0.9062	-0.7088	6.23614e-07	25.258	12.767	0.9997	0	0	21	36	35459464			-65	0	TRUE	sp|P61769|B2MG_HUMAN	P61769	B2MG_HUMAN	B2M	Beta-2-microglobulin
HepG2_480_S1.10852.10852.2	G:\03_DB_optimal\04Proteomics\724\Human\1\interact-HepG2_480_S1.pep.xml	PIYSPEK		TEPGSSGS.PIYSPEK.RVIGQIHG	S	R	7	2	986.157	832.432	832.433	417.223	417.224	832.433	417.224	-0.0004	0.9827	-0.7211	0.116064	16.318	14.354	0.9717	0	0	197	203	15610593			-45	0	FALSE	sp|Q7M135|LYSC_LYSEN	Q7M135	LYSC_LYSEN		Lysyl endopeptidase	MYO1B	sp|O43795-2|MYO1B_HUMAN, sp|O43795|MYO1B_HUMAN
HepG2_480_S1.10857.10857.4	G:\03_DB_optimal\04Proteomics\724\Human\1\interact-HepG2_480_S1.pep.xml	GHQQLYWSHPRKFGQGSR		.GHQQLYWSHPRKFGQGSR.SCRVCSNR	M	S	18	4	986.551	2168.07	2168.08	543.026	543.027	2168.08	543.027	-0.0004	0.9808	-0.5807	1.5e-13	41.228	41.228	1	0	0	2	19	16464778			-65	0	FALSE	sp|P62273|RS29_HUMAN	P62273	RS29_HUMAN	RPS29	40S ribosomal protein S29		sp|P62273-2|RS29_HUMAN
HepG2_480_S1.10858.10858.4	G:\03_DB_optimal\04Proteomics\724\Human\1\interact-HepG2_480_S1.pep.xml	AKIKARDLRGKKKEELLKQLD		.AKIKARDLRGKKKEELLKQLD.DIKVEISQ	M	D	21	4	986.603	2479.5	2479.5	620.881	620.881	2479.5	620.881	-0.0007	0.7179	-0.5434	9.18237e-05	27.741	27.741	0.9987	0	0	2	22	9790692			-65	0	TRUE	sp|P42766|RL35_HUMAN	P42766	RL35_HUMAN	RPL35	60S ribosomal protein L35
HepG2_480_S1.10861.10861.2	G:\03_DB_optimal\04Proteomics\724\Human\1\interact-HepG2_480_S1.pep.xml	SAAGHLKVV		GAPPIWAA.SAAGHLKVV.QSIINHGA	A	Q	9	2	986.76	880.512	880.512	441.263	441.263	880.513	441.264	-0.0011	0.8709	-0.5705	0.098076	16.474	13.137	0.9652	0	0	91	99	221785424			-65	0	TRUE	sp|Q96JP0|FEM1C_HUMAN	Q96JP0	FEM1C_HUMAN	FEM1C	Protein fem-1 homolog C
HepG2_480_S1.10875.10875.2	G:\03_DB_optimal\04Proteomics\724\Human\1\interact-HepG2_480_S1.pep.xml	VTFDDHD		GKKRGFGF.VTFDDHD.PVDKIVIQ	F	P	7	2	987.49	847.335	847.335	424.675	424.675	847.335	424.675	0.0001	0.9015	-0.6224	0.386589	12.151	0	0.9791	0	0	146	152	899623			-65	0	FALSE	sp|P22626-2|ROA2_HUMAN	P22626-2	ROA2_HUMAN	HNRNPA2B1	Isoform A2 of Heterogeneous nuclear ribonucleoproteins A2/B1	HNRNPA1, HNRNPA1L2, HNRNPA1L3, HNRNPA3	sp|A0A2R8Y4L2|RA1L3_HUMAN, sp|P09651-2|ROA1_HUMAN, sp|P09651-3|ROA1_HUMAN, sp|P09651|ROA1_HUMAN, sp|P22626|ROA2_HUMAN, sp|P51991-2|ROA3_HUMAN, sp|P51991|ROA3_HUMAN, sp|Q32P51|RA1L2_HUMAN
HepG2_480_S1.10900.10900.2	G:\03_DB_optimal\04Proteomics\724\Human\1\interact-HepG2_480_S1.pep.xml	RQAELVAAS		NVPVKARP.RQAELVAAS.	P	-	9	2	988.927	943.507	943.508	472.761	472.761	943.509	472.762	-0.0009	0.8847	-0.6768	3.46792	11.669	0	0.9623	0	0	193	201	6857373			-45	0	TRUE	sp|Q96FZ7|CHMP6_HUMAN	Q96FZ7	CHMP6_HUMAN	CHMP6	Charged multivesicular body protein 6
HepG2_480_S1.10901.10901.2	G:\03_DB_optimal\04Proteomics\724\Human\1\interact-HepG2_480_S1.pep.xml	EYSKQMQRF		SIRPDNMS.EYSKQMQRF.NVGEDCPV	S	N	9	2	988.974	1215.57	1215.57	608.792	608.792	1215.57	608.793	-0.002	0.9875	-0.5365	0.00106541	22.652	14.79	0.9979	0	0	57	65	423567040			-45	0	FALSE	sp|Q92769-3|HDAC2_HUMAN	Q92769-3	HDAC2_HUMAN	HDAC2	Isoform 2 of Histone deacetylase 2	HDAC1	sp|Q13547|HDAC1_HUMAN, sp|Q92769|HDAC2_HUMAN
HepG2_480_S1.10905.10905.2	G:\03_DB_optimal\04Proteomics\724\Human\1\interact-HepG2_480_S1.pep.xml	NASPEPKTL		IEDSQDIY.NASPEPKTL.FIGAGDFQ	Y	F	9	2	989.314	955.497	955.496	478.756	478.755	955.497	478.756	-0.0009	0.9744	-0.5969	0.000689428	22.107	13.987	0.9989	0	0	780	788	11760716			-65	0	FALSE	sp|Q9HAW4-2|CLSPN_HUMAN	Q9HAW4-2	CLSPN_HUMAN	CLSPN	Isoform 2 of Claspin		sp|Q9HAW4-3|CLSPN_HUMAN, sp|Q9HAW4|CLSPN_HUMAN
HepG2_480_S1.10906.10906.2	G:\03_DB_optimal\04Proteomics\724\Human\1\interact-HepG2_480_S1.pep.xml	GLHDGIQRV		YATIIHDL.GLHDGIQRV.LFGNNINF	L	L	9	2	989.365	993.535	993.536	497.775	497.775	993.536	497.775	0.0004	0.9724	-0.6803	2.15807	14.805	13.315	0.9376	0	0	262	270	4.03558e+06			-65	0	FALSE	sp|O95803-2|NDST3_HUMAN	O95803-2	NDST3_HUMAN	NDST3	Isoform 2 of Bifunctional heparan sulfate N-deacetylase/N-sulfotransferase 3	NDST1, NDST2, NDST4	sp|O95803-3|NDST3_HUMAN, sp|O95803|NDST3_HUMAN, sp|P52848-2|NDST1_HUMAN, sp|P52848-3|NDST1_HUMAN, sp|P52848|NDST1_HUMAN, sp|P52849-2|NDST2_HUMAN, sp|P52849|NDST2_HUMAN, sp|Q9H3R1|NDST4_HUMAN
HepG2_480_S1.10908.10908.3	G:\03_DB_optimal\04Proteomics\724\Human\1\interact-HepG2_480_S1.pep.xml	KYMKYEKSYRF		IWICEYCL.KYMKYEKSYRF.HIGQCQWR	L	H	11	3	989.468	1541.77	1541.77	514.93	514.93	1541.77	514.931	-0.0009	0.964	-0.2125	3.62536e-05	27.155	14.424	0.9996	0	0	215	225	20465384			-65	0	FALSE	sp|Q9H7Z6-2|KAT8_HUMAN	Q9H7Z6-2	KAT8_HUMAN	KAT8	Isoform 2 of Histone acetyltransferase KAT8		sp|Q9H7Z6|KAT8_HUMAN
HepG2_480_S1.10910.10910.2	G:\03_DB_optimal\04Proteomics\724\Human\1\interact-HepG2_480_S1.pep.xml	TYETTLEK		VIIIRIAK.TYETTLEK.CCAAADPH	K	C	8	2	989.575	983.48	983.482	492.747	492.748	983.481	492.748	0.0004	0.9895	-0.632	0.00268468	18.605	12.041	0.9914	0	0	376	383	7.58959e+06			-65	0	TRUE	sp|P02768|ALBU_HUMAN	P02768	ALBU_HUMAN	ALB	Albumin
HepG2_480_S1.10947.10947.3	G:\03_DB_optimal\04Proteomics\724\Human\1\interact-HepG2_480_S1.pep.xml	KANEIIKKL		KSISAEIL.KANEIIKKL.QGDIKTIM	L	Q	9	3	991.657	1055.67	1055.67	352.897	352.897	1055.67	352.897	0.0001	0.798	-0.504	1.62886	15.925	14.872	0.906	0	0	382	390	8748065			-45	0	TRUE	sp|Q6UVJ0|SAS6_HUMAN	Q6UVJ0	SAS6_HUMAN	SASS6	Spindle assembly abnormal protein 6 homolog
HepG2_480_S1.10949.10949.3	G:\03_DB_optimal\04Proteomics\724\Human\1\interact-HepG2_480_S1.pep.xml	EYSKQMQRF	E[111]YSKQMQRF	SIRPDNMS.EYSKQMQRF.NVGEDCPV	S	N	9	3	991.894	1197.56	1197.56	400.194	400.194	1197.56	400.194	0.0001	0.9713	-0.5421	0.110759	15.618	12.268	0.9906	0	0	57	65	17974718	1E(-18.0106)		-65	0	FALSE	sp|Q92769-3|HDAC2_HUMAN	Q92769-3	HDAC2_HUMAN	HDAC2	Isoform 2 of Histone deacetylase 2	HDAC1	sp|Q13547|HDAC1_HUMAN, sp|Q92769|HDAC2_HUMAN
HepG2_480_S1.10950.10950.3	G:\03_DB_optimal\04Proteomics\724\Human\1\interact-HepG2_480_S1.pep.xml	QYTHKIYHL		YEKDGEKG.QYTHKIYHL.KSKVPAFV	G	K	9	3	991.945	1201.62	1201.62	401.548	401.548	1201.62	401.549	-0.0006	0.9136	-0.5024	0.189364	14.532	0	0.9932	0	0	56	64	10480744			-65	0	FALSE	sp|P48739-2|PIPNB_HUMAN	P48739-2	PIPNB_HUMAN	PITPNB	Isoform 2 of Phosphatidylinositol transfer protein beta isoform	PITPNA	sp|P48739-3|PIPNB_HUMAN, sp|P48739|PIPNB_HUMAN, sp|Q00169|PIPNA_HUMAN
HepG2_480_S1.10951.10951.2	G:\03_DB_optimal\04Proteomics\724\Human\1\interact-HepG2_480_S1.pep.xml	SMLEDVQRA	SM[147]LEDVQRA	RGFGYVTF.SMLEDVQRA.LKEITTFE	F	L	9	2	991.996	1063.5	1063.5	532.755	532.755	1063.5	532.756	-0.0009	0.9881	-0.4529	0.0171751	18.987	12.897	0.9869	0	0	53	61	9410874	2M(15.9949)		-65	0	TRUE	sp|Q9NW13|RBM28_HUMAN	Q9NW13	RBM28_HUMAN	RBM28	RNA-binding protein 28
HepG2_480_S1.10965.10965.3	G:\03_DB_optimal\04Proteomics\724\Human\1\interact-HepG2_480_S1.pep.xml	ASNFKSPVKTIR		AYQIQIQA.ASNFKSPVKTIR.	A	-	12	3	992.723	1347.77	1347.77	450.264	450.264	1346.77	449.93	1.0036	0.8921	-0.648	0.0586476	16.427	0	0.9944	0	0	204	215	1.88766e+06			-65	0	TRUE	sp|P67870|CSK2B_HUMAN	P67870	CSK2B_HUMAN	CSNK2B	Casein kinase II subunit beta
HepG2_480_S1.10967.10967.3	G:\03_DB_optimal\04Proteomics\724\Human\1\interact-HepG2_480_S1.pep.xml	IKSTMGKPQRLY		WQNVRAIY.IKSTMGKPQRLY.	Y	-	12	3	992.829	1420.78	1420.79	474.601	474.602	1420.79	474.603	-0.0008	0.8911	-0.6334	1.27079	11.718	0	0.9824	0	0	206	217	2.20585e+06			-65	0	TRUE	sp|P62906|RL10A_HUMAN	P62906	RL10A_HUMAN	RPL10A	60S ribosomal protein L10a
HepG2_480_S1.10973.10973.2	G:\03_DB_optimal\04Proteomics\724\Human\1\interact-HepG2_480_S1.pep.xml	DYGSYSGNTQGGTSTQ		WPPYYGNY.DYGSYSGNTQGGTSTQ.	Y	-	16	2	993.268	1621.65	1621.65	811.831	811.83	1621.65	811.832	-0.0036	0.9206	-0.7257	2.0402e-10	39.544	15.944	1	0	0	737	752	105941496			-45	0	FALSE	sp|Q9BUJ2-3|HNRL1_HUMAN	Q9BUJ2-3	HNRL1_HUMAN	HNRNPUL1	Isoform 3 of Heterogeneous nuclear ribonucleoprotein U-like protein 1		sp|Q9BUJ2-2|HNRL1_HUMAN, sp|Q9BUJ2-4|HNRL1_HUMAN, sp|Q9BUJ2-5|HNRL1_HUMAN, sp|Q9BUJ2|HNRL1_HUMAN
HepG2_480_S1.10974.10974.2	G:\03_DB_optimal\04Proteomics\724\Human\1\interact-HepG2_480_S1.pep.xml	KYNRQSMTL		QTEATMTF.KYNRQSMTL.SSEVQIPD	F	S	9	2	993.323	1139.57	1139.57	570.793	570.795	1139.58	570.795	-0.0008	0.9615	-0.6914	0.22858	18.71	16.814	0.9847	0	0	1052	1060	33276030			-45	0	TRUE	sp|P04114|APOB_HUMAN	P04114	APOB_HUMAN	APOB	Apolipoprotein B-100
HepG2_480_S1.10978.10978.2	G:\03_DB_optimal\04Proteomics\724\Human\1\interact-HepG2_480_S1.pep.xml	SQLALKQ		QAIEIEIQ.SQLALKQ.SIEASIAE	Q	S	7	2	993.535	786.458	786.461	394.236	394.238	786.46	394.237	0.0009	0.9921	-0.6648	0.908789	18.631	16.824	0.954	0	0	381	387	28325404			-45	0	TRUE	sp|P13645|K1C10_HUMAN	P13645	K1C10_HUMAN	KRT10	Keratin, type I cytoskeletal 10
HepG2_480_S1.10993.10993.3	G:\03_DB_optimal\04Proteomics\724\Human\1\interact-HepG2_480_S1.pep.xml	PYHPHPHVF		IIQAIKKT.PYHPHPHVF.NTPPTCPQ	T	N	9	3	994.321	1129.54	1129.54	377.522	377.522	1129.55	377.522	-0.0014	0.9569	-0.5792	8.11496e-06	25.92	15.794	0.995	0	0	207	215	47120984			-45	0	FALSE	sp|O00409-2|FOXN3_HUMAN	O00409-2	FOXN3_HUMAN	FOXN3	Isoform 2 of Forkhead box protein N3		sp|O00409|FOXN3_HUMAN
HepG2_480_S1.10995.10995.3	G:\03_DB_optimal\04Proteomics\724\Human\1\interact-HepG2_480_S1.pep.xml	GYDRYSGGNYRDNYDN		DYNGRNQG.GYDRYSGGNYRDNYDN.	G	-	16	3	994.593	1927.77	1927.77	643.597	643.597	1927.77	643.598	-0.0012	0.9522	-0.6565	0.000471791	26.805	12.806	0.9999	0	0	142	157	10168216			-65	0	TRUE	sp|P98179|RBM3_HUMAN	P98179	RBM3_HUMAN	RBM3	RNA-binding protein 3
HepG2_480_S1.10998.10998.2	G:\03_DB_optimal\04Proteomics\724\Human\1\interact-HepG2_480_S1.pep.xml	KMPEINAKV	KM[147]PEINAKV	VCNVKSPS.KMPEINAKV.AESTEEPA	S	A	9	2	994.75	1044.56	1044.56	523.289	523.289	1044.56	523.289	-0.0004	0.7244	-0.6331	0.606007	12.001	0	0.9615	0	0	92	100	0	2M(15.9949)		-65	0	FALSE	sp|Q15011-2|HERP1_HUMAN	Q15011-2	HERP1_HUMAN	HERPUD1	Isoform 2 of Homocysteine-responsive endoplasmic reticulum-resident ubiquitin-like domain member 1 protein		sp|Q15011-3|HERP1_HUMAN, sp|Q15011|HERP1_HUMAN
HepG2_480_S1.11000.11000.2	G:\03_DB_optimal\04Proteomics\724\Human\1\interact-HepG2_480_S1.pep.xml	KSVVARF		PSITTEIL.KSVVARF.DAGEIITQ	L	D	7	2	994.856	805.479	805.481	403.747	403.748	805.481	403.748	-0.0004	0.9829	-0.4891	1.05641	12.938	0	0.9742	0	0	128	134	1.62132e+06			-65	0	FALSE	sp|P35232|PHB1_HUMAN	P35232	PHB1_HUMAN	PHB1	Prohibitin 1		sp|P35232-2|PHB1_HUMAN
HepG2_480_S1.11023.11023.2	G:\03_DB_optimal\04Proteomics\724\Human\1\interact-HepG2_480_S1.pep.xml	YASTGREF		SEPSAQIS.YASTGREF.AAFFAKKK	S	A	8	2	996.195	929.422	929.423	465.718	465.719	929.424	465.719	-0.001	0.9989	-0.6584	1.81491	17.672	16.2	0.9328	0	0	418	425	38036076			-45	0	FALSE	sp|Q96A65|EXOC4_HUMAN	Q96A65	EXOC4_HUMAN	EXOC4	Exocyst complex component 4		sp|Q96A65-2|EXOC4_HUMAN
HepG2_480_S1.11025.11025.2	G:\03_DB_optimal\04Proteomics\724\Human\1\interact-HepG2_480_S1.pep.xml	HLIHEVTKV		IGPDSITV.HLIHEVTKV.LIVIEIQG	V	L	9	2	996.298	1074.62	1074.62	538.315	538.316	1074.62	538.317	-0.0012	0.9904	-0.532	0.000319656	28.28	20.475	0.9903	0	0	77	85	50223584			-45	0	FALSE	sp|Q14697-2|GANAB_HUMAN	Q14697-2	GANAB_HUMAN	GANAB	Isoform 2 of Neutral alpha-glucosidase AB		sp|Q14697|GANAB_HUMAN
HepG2_480_S1.11036.11036.2	G:\03_DB_optimal\04Proteomics\724\Human\1\interact-HepG2_480_S1.pep.xml	RLLEGVKQA		CYIFHHRC.RLLEGVKQA.LWITKTKI	C	L	9	2	996.87	1012.6	1012.6	507.307	507.31	1012.6	507.309	0.0015	0.9489	-0.6495	0.0190667	20.604	14.631	0.9878	0	0	112	120	41065760			-45	0	TRUE	sp|Q9BZE1|RM37_HUMAN	Q9BZE1	RM37_HUMAN	MRPL37	39S ribosomal protein L37, mitochondrial
HepG2_480_S1.11040.11040.2	G:\03_DB_optimal\04Proteomics\724\Human\1\interact-HepG2_480_S1.pep.xml	RYNPSSHVL		QEHFNPQR.RYNPSSHVL.SGACAGAV	R	S	9	2	997.209	1071.54	1071.54	536.779	536.779	1071.55	536.78	-0.0018	0.9541	-0.7076	0.00821044	15.056	12.17	0.9936	0	0	71	79	12202734			-65	0	FALSE	sp|Q96A46-2|MFRN2_HUMAN	Q96A46-2	MFRN2_HUMAN	SLC25A28	Isoform 2 of Mitoferrin-2		sp|Q96A46-3|MFRN2_HUMAN, sp|Q96A46|MFRN2_HUMAN
HepG2_480_S1.11046.11046.2	G:\03_DB_optimal\04Proteomics\724\Human\1\interact-HepG2_480_S1.pep.xml	HAIKSVKIY		VEKMIEVF.HAIKSVKIY.RGAIWIIG	F	R	9	2	997.522	1057.63	1057.63	529.821	529.821	1057.63	529.821	-0.0008	0.9495	-0.6647	5.52917e-05	30.309	20.434	0.9945	0	0	447	455	71339320			-65	0	TRUE	sp|P53618|COPB_HUMAN	P53618	COPB_HUMAN	COPB1	Coatomer subunit beta
HepG2_480_S1.11049.11049.2	G:\03_DB_optimal\04Proteomics\724\Human\1\interact-HepG2_480_S1.pep.xml	HVIENLHAA		VAFQNPQT.HVIENLHAA.AYRNAIAN	T	A	9	2	997.677	1002.52	1002.52	502.266	502.269	1002.52	502.27	-0.0006	0.8549	-0.6139	0.0014101	12.903	0	0.9861	0	0	172	180	1.50874e+06			-65	0	TRUE	sp|P22695|QCR2_HUMAN	P22695	QCR2_HUMAN	UQCRC2	Cytochrome b-c1 complex subunit 2, mitochondrial
HepG2_480_S1.11052.11052.3	G:\03_DB_optimal\04Proteomics\724\Human\1\interact-HepG2_480_S1.pep.xml	GHQQLYWSHPR		.GHQQLYWSHPR.KFGQGSRS	M	K	11	3	997.834	1407.67	1407.68	470.232	470.233	1407.68	470.234	-0.0014	0.988	-0.6393	1.02139e-06	25.162	25.162	0.9994	0	0	2	12	10087394			-65	0	FALSE	sp|P62273|RS29_HUMAN	P62273	RS29_HUMAN	RPS29	40S ribosomal protein S29		sp|P62273-2|RS29_HUMAN
HepG2_480_S1.11070.11070.2	G:\03_DB_optimal\04Proteomics\724\Human\1\interact-HepG2_480_S1.pep.xml	RLIGDAAKNQV		YVAFTDTE.RLIGDAAKNQV.AMNPTNTV	E	A	11	2	998.895	1183.66	1183.67	592.84	592.84	1183.67	592.841	-0.0014	0.9677	-0.5858	0.0105798	20.739	15.103	0.9972	0	0	49	59	26510378			-45	0	FALSE	sp|P11142|HSP7C_HUMAN	P11142	HSP7C_HUMAN	HSPA8	Heat shock cognate 71 kDa protein	HSPA1A, HSPA1B, HSPA1L, HSPA2	sp|P0DMV8-2|HS71A_HUMAN, sp|P0DMV8|HS71A_HUMAN, sp|P0DMV9|HS71B_HUMAN, sp|P11142-2|HSP7C_HUMAN, sp|P34931|HS71L_HUMAN, sp|P54652|HSP72_HUMAN
HepG2_480_S1.11072.11072.2	G:\03_DB_optimal\04Proteomics\724\Human\1\interact-HepG2_480_S1.pep.xml	ALGTDAEGQKV		ICKTEQDL.ALGTDAEGQKV.KDSMRVII	L	K	11	2	998.999	1087.55	1087.55	544.781	544.781	1087.55	544.783	-0.0028	0.9843	-0.5214	2.94821e-05	24.124	13.737	0.9977	0	0	373	383	32207364			-45	0	TRUE	sp|O00186|STXB3_HUMAN	O00186	STXB3_HUMAN	STXBP3	Syntaxin-binding protein 3
HepG2_480_S1.11086.11086.2	G:\03_DB_optimal\04Proteomics\724\Human\1\interact-HepG2_480_S1.pep.xml	LDKVRAL		INDRIASY.LDKVRAL.EESNYEIE	Y	E	7	2	999.85	813.506	813.507	407.76	407.761	813.507	407.761	-0.0002	0.9852	-0.6967	4.52389	15.187	14.229	0.9718	0	0	161	167	35412424			-65	0	FALSE	sp|P13645|K1C10_HUMAN	P13645	K1C10_HUMAN	KRT10	Keratin, type I cytoskeletal 10	KRT12, KRT14, KRT15, KRT16, KRT17, KRT19, KRT24	sp|P02533|K1C14_HUMAN, sp|P08727|K1C19_HUMAN, sp|P08779|K1C16_HUMAN, sp|P19012|K1C15_HUMAN, sp|Q04695|K1C17_HUMAN, sp|Q2M2I5|K1C24_HUMAN, sp|Q99456|K1C12_HUMAN
HepG2_480_S1.11087.11087.3	G:\03_DB_optimal\04Proteomics\724\Human\1\interact-HepG2_480_S1.pep.xml	SRSGGGGGGGLGSGGSIRSSYS		RQFSSSYL.SRSGGGGGGGLGSGGSIRSSYS.RFSSSGGG	L	R	22	3	999.901	1898.88	1898.88	633.967	633.967	1898.88	633.968	-0.0025	0.9884	-0.6648	6.94706e-07	30.81	15.55	0.9999	0	0	12	33	7988026			-65	0	TRUE	sp|P35527|K1C9_HUMAN	P35527	K1C9_HUMAN	KRT9	Keratin, type I cytoskeletal 9
HepG2_480_S1.11088.11088.2	G:\03_DB_optimal\04Proteomics\724\Human\1\interact-HepG2_480_S1.pep.xml	ELNSRLA		ANEKSTMQ.ELNSRLA.SYIDKVQA	Q	S	7	2	999.956	801.434	801.434	401.724	401.724	801.434	401.724	-0.0002	0.9702	-0.6472	1.59631	13.228	11.512	0.9627	0	0	159	165	4860723			-65	0	TRUE	sp|P35527|K1C9_HUMAN	P35527	K1C9_HUMAN	KRT9	Keratin, type I cytoskeletal 9
HepG2_480_S1.11095.11095.2	G:\03_DB_optimal\04Proteomics\724\Human\1\interact-HepG2_480_S1.pep.xml	RLWKAIHTA		AWQEGSVT.RLWKAIHTA.PVATMAFD	T	P	9	2	1000.32	1094.63	1094.63	548.323	548.324	1094.63	548.325	-0.0011	0.9295	-0.3313	0.0129025	16.863	11.536	0.9705	0	0	102	110	8703828			-65	0	TRUE	sp|Q12788|TBL3_HUMAN	Q12788	TBL3_HUMAN	TBL3	Transducin beta-like protein 3
HepG2_480_S1.11128.11128.3	G:\03_DB_optimal\04Proteomics\724\Human\1\interact-HepG2_480_S1.pep.xml	TLQEKIHRL		QAIIIAIK.TLQEKIHRL.EIERTQAE	K	E	9	3	1002.15	1136.66	1136.67	379.896	379.896	1136.67	379.896	-0.0001	0.9873	-0.6312	0.0659235	17.381	13.009	0.9902	0	0	61	69	33056788			-45	0	FALSE	sp|Q8IYX8-2|CE57L_HUMAN	Q8IYX8-2	CE57L_HUMAN	CEP57L1	Isoform 2 of Centrosomal protein CEP57L1		sp|Q8IYX8|CE57L_HUMAN
HepG2_480_S1.11134.11134.3	G:\03_DB_optimal\04Proteomics\724\Human\1\interact-HepG2_480_S1.pep.xml	FKNKVPEKQKLFQ		ISTASRRH.FKNKVPEKQKLFQ.EDDEIPIY	H	E	13	3	1002.6	1632.93	1632.94	545.318	545.319	1632.93	545.319	0.0007	0.916	-0.5785	4.71451e-06	24.054	12.177	0.9994	0	0	24	36	6.46589e+06			-65	0	FALSE	sp|P14406|CX7A2_HUMAN	P14406	CX7A2_HUMAN	COX7A2	Cytochrome c oxidase subunit 7A2, mitochondrial	COX7A2P2	sp|O60397|COX7S_HUMAN
HepG2_480_S1.11163.11163.2	G:\03_DB_optimal\04Proteomics\724\Human\1\interact-HepG2_480_S1.pep.xml	FVSEVQRKV		TVRAIRME.FVSEVQRKV.HEARAGVI	E	H	9	2	1004.23	1090.61	1090.61	546.313	546.314	1090.61	546.314	0.0001	0.9862	-0.5582	0.00781024	20.156	13.066	0.993	0	0	74	82	25818558			-45	0	TRUE	sp|Q9BYN8|RT26_HUMAN	Q9BYN8	RT26_HUMAN	MRPS26	28S ribosomal protein S26, mitochondrial
HepG2_480_S1.11170.11170.2	G:\03_DB_optimal\04Proteomics\724\Human\1\interact-HepG2_480_S1.pep.xml	AHTAVISPQD		GAPRAGSG.AHTAVISPQD.PTIIIGSS	G	P	10	2	1004.59	1037.51	1037.51	519.762	519.764	1037.51	519.764	-0.0015	0.9686	-0.596	0.00461622	21.165	14.103	0.9939	0	0	38	47	19554034			-45	0	TRUE	sp|O75462|CRLF1_HUMAN	O75462	CRLF1_HUMAN	CRLF1	Cytokine receptor-like factor 1
HepG2_480_S1.11174.11174.2	G:\03_DB_optimal\04Proteomics\724\Human\1\interact-HepG2_480_S1.pep.xml	FRTGNPTGTYQNG		VSAGIQTS.FRTGNPTGTYQNG.YDSTQQYG	S	Y	13	2	1004.8	1411.65	1411.65	706.83	706.83	1411.65	706.831	-0.0017	0.8444	-0.7092	0.900017	13.586	11.136	0.9605	0	0	558	570	0			-45	0	FALSE	sp|P17844|DDX5_HUMAN	P17844	DDX5_HUMAN	DDX5	Probable ATP-dependent RNA helicase DDX5		sp|P17844-2|DDX5_HUMAN
HepG2_480_S1.11175.11175.2	G:\03_DB_optimal\04Proteomics\724\Human\1\interact-HepG2_480_S1.pep.xml	RNVSTGDVNVEM	RNVSTGDVNVEM[147]	HEEEMKDL.RNVSTGDVNVEM.NAAPGVDI	L	N	12	2	1004.86	1335.61	1335.61	668.81	668.811	1335.61	668.812	-0.0013	0.9799	0.0084	1.39536e-05	29.799	14.402	0.9962	0	0	295	306	17908622	12M(15.9949)		-45	0	TRUE	sp|P13645|K1C10_HUMAN	P13645	K1C10_HUMAN	KRT10	Keratin, type I cytoskeletal 10
HepG2_480_S1.11179.11179.3	G:\03_DB_optimal\04Proteomics\724\Human\1\interact-HepG2_480_S1.pep.xml	PGPTPSGTNVGSSGRSPSKAVAA		.PGPTPSGTNVGSSGRSPSKAVAA.RAAGSTVR	M	R	23	3	1005.23	2081.05	2081.05	694.69	694.69	2081.05	694.691	-0.0017	0.9818	-0.4783	2e-14	59.842	59.842	1	0	0	2	24	42490120			-65	0	TRUE	sp|P60468|SC61B_HUMAN	P60468	SC61B_HUMAN	SEC61B	Protein transport protein Sec61 subunit beta
HepG2_480_S1.11206.11206.2	G:\03_DB_optimal\04Proteomics\724\Human\1\interact-HepG2_480_S1.pep.xml	TVADKIHSV		APIGIYFD.TVADKIHSV.SRKHGATI	D	S	9	2	1006.76	968.528	968.528	485.271	485.271	968.529	485.272	-0.0012	0.9781	-0.5086	0.000613907	25.046	14.823	0.9909	0	0	92	100	447204416			-45	0	TRUE	sp|O95147|DUS14_HUMAN	O95147	DUS14_HUMAN	DUSP14	Dual specificity protein phosphatase 14
HepG2_480_S1.11208.11208.2	G:\03_DB_optimal\04Proteomics\724\Human\1\interact-HepG2_480_S1.pep.xml	AGSTYVNRV		VIGAIIGV.AGSTYVNRV.RIQEIKAI	V	R	9	2	1006.86	965.494	965.492	483.754	483.753	965.493	483.754	-0.0006	0.992	-0.7211	0.00806133	22.469	16.311	0.9947	0	0	108	116	37837628			-45	0	FALSE	sp|Q96ER9-2|MITOK_HUMAN	Q96ER9-2	MITOK_HUMAN	CCDC51	Isoform 2 of Mitochondrial potassium channel		sp|Q96ER9|MITOK_HUMAN
HepG2_480_S1.11223.11223.4	G:\03_DB_optimal\04Proteomics\724\Human\1\interact-HepG2_480_S1.pep.xml	IQRTPKIQVYSRHPAEN		ISISGIEA.IQRTPKIQVYSRHPAEN.GKSNFINC	A	G	17	4	1007.78	2037.07	2037.08	510.276	510.276	2036.09	510.03	0.9841	0.611	-0.6117	0.00468389	16.31	12.478	0.9367	0	0	21	37	0			-65	0	TRUE	sp|P61769|B2MG_HUMAN	P61769	B2MG_HUMAN	B2M	Beta-2-microglobulin
HepG2_480_S1.11224.11224.2	G:\03_DB_optimal\04Proteomics\724\Human\1\interact-HepG2_480_S1.pep.xml	KLYGKPIRV		AIKIMNMI.KLYGKPIRV.NKASAHNK	I	N	9	2	1007.83	1072.67	1072.67	537.345	537.345	1072.68	537.345	-0.0006	0.9956	-0.7138	0.0510145	18.94	14.113	0.9935	0	0	78	86	19509174			-65	0	TRUE	sp|Q15427|SF3B4_HUMAN	Q15427	SF3B4_HUMAN	SF3B4	Splicing factor 3B subunit 4
HepG2_480_S1.11226.11226.3	G:\03_DB_optimal\04Proteomics\724\Human\1\interact-HepG2_480_S1.pep.xml	VTTVVNPKYEGK		ENPIYKSA.VTTVVNPKYEGK.	A	-	12	3	1007.94	1333.72	1333.72	445.581	445.582	1333.72	445.582	-0.0008	0.9974	-0.5725	1.81554e-05	27.726	15.257	0.9994	0	0	787	798	10420884			-65	0	TRUE	sp|P05556|ITB1_HUMAN	P05556	ITB1_HUMAN	ITGB1	Integrin beta-1
HepG2_480_S1.11227.11227.2	G:\03_DB_optimal\04Proteomics\724\Human\1\interact-HepG2_480_S1.pep.xml	KIVNPIGK		IPSVIFIG.KIVNPIGK.	G	-	8	2	1007.99	867.553	867.554	434.784	434.784	867.554	434.784	-0.0003	0.9557	-0.5942	0.00349959	22.367	12.337	0.9981	0	0	407	414	5034832			-65	0	TRUE	sp|Q8IW75|SPA12_HUMAN	Q8IW75	SPA12_HUMAN	SERPINA12	Serpin A12
HepG2_480_S1.11229.11229.2	G:\03_DB_optimal\04Proteomics\724\Human\1\interact-HepG2_480_S1.pep.xml	PEIQNVKA		QPINVKVD.PEIQNVKA.QEREQIKT	D	Q	8	2	1008.1	897.491	897.491	449.753	449.753	897.492	449.753	-0.0004	0.9781	-0.693	0.00191361	21.971	18.119	0.9885	0	0	169	176	6.00624e+06			-65	0	TRUE	sp|P35908|K22E_HUMAN	P35908	K22E_HUMAN	KRT2	Keratin, type II cytoskeletal 2 epidermal
HepG2_480_S1.11238.11238.4	G:\03_DB_optimal\04Proteomics\724\Human\1\interact-HepG2_480_S1.pep.xml	YMRARPEDVISEGRGKTH		YDGSWVEW.YMRARPEDVISEGRGKTH.	W	-	18	4	1008.57	2101.05	2101.05	526.27	526.269	2101.05	526.269	-0.0026	0.76	-0.6651	2.76582	12.334	0	0.9967	0	0	300	317	6944262			-65	0	FALSE	sp|P25325-2|THTM_HUMAN	P25325-2	THTM_HUMAN	MPST	Isoform 2 of 3-mercaptopyruvate sulfurtransferase		sp|P25325|THTM_HUMAN
HepG2_480_S1.11239.11239.4	G:\03_DB_optimal\04Proteomics\724\Human\1\interact-HepG2_480_S1.pep.xml	ATHEDAVAAMSKDKANMQHRY		TGEADVEF.ATHEDAVAAMSKDKANMQHRY.VEIFINST	F	V	21	4	1008.62	2373.09	2373.1	594.281	594.282	2373.1	594.281	0.0022	0.9299	-0.5525	0.0241129	19.971	18.061	0.9971	0	0	336	356	2518549			-65	0	TRUE	sp|P31943|HNRH1_HUMAN	P31943	HNRH1_HUMAN	HNRNPH1	Heterogeneous nuclear ribonucleoprotein H
HepG2_480_S1.11253.11253.2	G:\03_DB_optimal\04Proteomics\724\Human\1\interact-HepG2_480_S1.pep.xml	SMLEDVQRA	SM[147]LEDVQRA	RGFGYVTF.SMLEDVQRA.LKEITTFE	F	L	9	2	1009.48	1063.49	1063.5	532.755	532.756	1063.5	532.756	0.0011	0.9802	-0.4754	0.00681896	17.73	10.193	0.9908	0	0	53	61	13840869	2M(15.9949)		-45	0	TRUE	sp|Q9NW13|RBM28_HUMAN	Q9NW13	RBM28_HUMAN	RBM28	RNA-binding protein 28
HepG2_480_S1.11259.11259.5	G:\03_DB_optimal\04Proteomics\724\Human\1\interact-HepG2_480_S1.pep.xml	PKRAKALKGKEPPKKVFVGGLSPD		KIDGKIID.PKRAKALKGKEPPKKVFVGGLSPD.TSEEQIKE	D	T	24	5	1009.8	2546.5	2546.5	510.307	510.308	2546.51	510.308	-0.0022	0.6191	-0.2471	0.000941804	17.561	12.368	0.9881	0	0	101	124	28498280			-45	0	FALSE	sp|O14979-2|HNRDL_HUMAN	O14979-2	HNRDL_HUMAN	HNRNPDL	Isoform 2 of Heterogeneous nuclear ribonucleoprotein D-like		sp|O14979-3|HNRDL_HUMAN, sp|O14979|HNRDL_HUMAN
HepG2_480_S1.11262.11262.4	G:\03_DB_optimal\04Proteomics\724\Human\1\interact-HepG2_480_S1.pep.xml	FAKPRNQGGYGGSSSSSSYGSGRRF		PYGGGGQY.FAKPRNQGGYGGSSSSSSYGSGRRF.	Y	-	25	4	1009.95	2597.24	2597.25	650.317	650.319	2596.22	650.061	1.0317	0.7452	-0.5798	0.61899	14.904	12.07	0.9516	0	0	296	320	0			-45	0	FALSE	sp|P09651-2|ROA1_HUMAN	P09651-2	ROA1_HUMAN	HNRNPA1	Isoform A1-A of Heterogeneous nuclear ribonucleoprotein A1	HNRNPA1L3	sp|A0A2R8Y4L2|RA1L3_HUMAN, sp|P09651-3|ROA1_HUMAN, sp|P09651|ROA1_HUMAN
HepG2_480_S1.11284.11284.3	G:\03_DB_optimal\04Proteomics\724\Human\1\interact-HepG2_480_S1.pep.xml	FGFHKPKMY	FGFHKPKM[147]Y	.FGFHKPKMY.RSIEGCCI	M	R	9	3	1011.27	1169.57	1169.57	390.864	390.863	1169.57	390.864	-0.0006	0.9317	-0.4165	0.0136823	14.428	14.428	0.9791	0	0	2	10	7661520	8M(15.9949)		-65	0	TRUE	sp|Q9NP50|SHCAF_HUMAN	Q9NP50	SHCAF_HUMAN	SINHCAF	SIN3-HDAC complex-associated factor
HepG2_480_S1.11319.11319.5	G:\03_DB_optimal\04Proteomics\724\Human\1\interact-HepG2_480_S1.pep.xml	AKRIKAKPTSDKPGSPYRSVTHFD	n[43]AKRIKAKPTSDKPGSPYRSVTHFD	.AKRIKAKPTSDKPGSPYRSVTHFD.SIAVIDIP	M	S	24	5	1013.35	2727.45	2727.45	546.496	546.496	2727.45	546.496	0.0004	0.7971	-0.3449	0.539198	17.25	0	0.9989	0	0	2	25	4972899	N-term(42.0106)		-65	0	FALSE	sp|O60488-2|ACSL4_HUMAN	O60488-2	ACSL4_HUMAN	ACSL4	Isoform Short of Long-chain-fatty-acid--CoA ligase 4		sp|O60488|ACSL4_HUMAN
HepG2_480_S1.11320.11320.2	G:\03_DB_optimal\04Proteomics\724\Human\1\interact-HepG2_480_S1.pep.xml	SHTDIKVPD		NVPASVCY.SHTDIKVPD.FSEYRRIE	Y	F	9	2	1013.4	1010.5	1010.5	506.258	506.259	1010.5	506.259	-0.0007	0.7878	-0.698	2.66527	12.815	0	0.9686	0	0	88	96	2420752			-65	0	FALSE	sp|P0C7P4|UCRIL_HUMAN	P0C7P4	UCRIL_HUMAN	UQCRFS1P1	Putative cytochrome b-c1 complex subunit Rieske-like protein 1	UQCRFS1	sp|P47985|UCRI_HUMAN
HepG2_480_S1.11362.11362.3	G:\03_DB_optimal\04Proteomics\724\Human\1\interact-HepG2_480_S1.pep.xml	YSDRSSGGSYRDSYDSYATHNE		SSRSQSGG.YSDRSSGGSYRDSYDSYATHNE.	G	-	22	3	1015.87	2516.01	2516	839.676	839.675	2516.01	839.678	-0.0078	0.8011	-0.7064	0.218776	14.14	0	0.9928	0	0	151	172	5576790			-65	0	TRUE	sp|Q14011|CIRBP_HUMAN	Q14011	CIRBP_HUMAN	CIRBP	Cold-inducible RNA-binding protein
HepG2_480_S1.11363.11363.2	G:\03_DB_optimal\04Proteomics\724\Human\1\interact-HepG2_480_S1.pep.xml	KLDEENPKI		KNENINDD.KLDEENPKI.SAHIIKEN	D	S	9	2	1015.92	1084.57	1084.57	543.294	543.295	1084.58	543.295	-0.0015	0.8334	-0.512	0.00351695	15.302	0	0.9835	0	0	731	739	4691314			-65	0	FALSE	sp|P29374-2|ARI4A_HUMAN	P29374-2	ARI4A_HUMAN	ARID4A	Isoform II of AT-rich interactive domain-containing protein 4A		sp|P29374-3|ARI4A_HUMAN, sp|P29374|ARI4A_HUMAN
HepG2_480_S1.11364.11364.3	G:\03_DB_optimal\04Proteomics\724\Human\1\interact-HepG2_480_S1.pep.xml	LRDHTNAQFKSL		GVIPVITF.LRDHTNAQFKSL.VDITAVDV	F	V	12	3	1015.97	1428.75	1428.75	477.256	477.256	1428.75	477.256	-0.0004	0.9689	-0.6838	0.000189413	20.398	13.849	0.9993	0	0	100	111	7.96241e+06			-65	0	FALSE	sp|O75489|NDUS3_HUMAN	O75489	NDUS3_HUMAN	NDUFS3	NADH dehydrogenase [ubiquinone] iron-sulfur protein 3, mitochondrial		sp|O75489-2|NDUS3_HUMAN
HepG2_480_S1.11366.11366.2	G:\03_DB_optimal\04Proteomics\724\Human\1\interact-HepG2_480_S1.pep.xml	ASNDYTQQ	n[43]ASNDYTQQ	.ASNDYTQQ.ATQSYGAY	M	A	8	2	1016.08	967.387	967.388	484.701	484.701	967.388	484.702	-0.0004	0.8732	-0.5796	0.411609	13.287	0	0.9914	0	0	2	9	14599128	N-term(42.0106)		-65	0	FALSE	sp|P35637-2|FUS_HUMAN	P35637-2	FUS_HUMAN	FUS	Isoform Short of RNA-binding protein FUS		sp|P35637|FUS_HUMAN
HepG2_480_S1.11368.11368.2	G:\03_DB_optimal\04Proteomics\724\Human\1\interact-HepG2_480_S1.pep.xml	KSSDIAKTF		FVYIFQEV.KSSDIAKTF.RKAINRKE	V	R	9	2	1016.18	995.527	995.528	498.771	498.771	995.529	498.772	-0.0006	0.8306	-0.6853	0.343705	18.549	16.833	0.9583	0	0	63	71	3.84664e+06			-65	0	FALSE	sp|P13797-2|PLST_HUMAN	P13797-2	PLST_HUMAN	PLS3	Isoform 2 of Plastin-3		sp|P13797-3|PLST_HUMAN, sp|P13797|PLST_HUMAN
HepG2_480_S1.11371.11371.3	G:\03_DB_optimal\04Proteomics\724\Human\1\interact-HepG2_480_S1.pep.xml	SIMKNLRRV		ISVADIAE.SIMKNLRRV.HPVSTMIK	E	H	9	3	1016.32	1115.66	1115.66	372.894	372.894	1115.66	372.894	-0.0006	0.9959	-0.4183	1.28996	13.181	11.524	0.9568	0	0	291	299	53177912			-65	0	FALSE	sp|P00338-3|LDHA_HUMAN	P00338-3	LDHA_HUMAN	LDHA	Isoform 3 of L-lactate dehydrogenase A chain		sp|P00338-4|LDHA_HUMAN, sp|P00338|LDHA_HUMAN
HepG2_480_S1.11396.11396.3	G:\03_DB_optimal\04Proteomics\724\Human\1\interact-HepG2_480_S1.pep.xml	VYKLHRETF		DWIMEVCE.VYKLHRETF.YIAQDFFD	E	Y	9	3	1017.74	1191.64	1191.64	398.22	398.221	1191.64	398.221	0.0012	0.9303	-0.6102	2.92522	12.469	0	0.9942	0	0	143	151	17900326			-45	0	FALSE	sp|P24864-3|CCNE1_HUMAN	P24864-3	CCNE1_HUMAN	CCNE1	Isoform 3 of G1/S-specific cyclin-E1		sp|P24864|CCNE1_HUMAN
HepG2_480_S1.11397.11397.2	G:\03_DB_optimal\04Proteomics\724\Human\1\interact-HepG2_480_S1.pep.xml	AMNGHVPAV	AM[147]NGHVPAV	GISPIMIA.AMNGHVPAV.KIIIDMGS	A	K	9	2	1017.79	910.433	910.431	456.224	456.223	910.433	456.224	-0.002	0.9656	-0.6444	0.0521376	18.782	15.865	0.964	0	0	1198	1206	25919218	2M(15.9949)		-45	0	FALSE	sp|Q8IWZ3-4|ANKH1_HUMAN	Q8IWZ3-4	ANKH1_HUMAN	ANKHD1	Isoform 4 of Ankyrin repeat and KH domain-containing protein 1		sp|Q8IWZ3-6|ANKH1_HUMAN, sp|Q8IWZ3|ANKH1_HUMAN
HepG2_480_S1.11398.11398.2	G:\03_DB_optimal\04Proteomics\724\Human\1\interact-HepG2_480_S1.pep.xml	NYARGHYTI		TGKEDAAN.NYARGHYTI.GKEIVDIV	N	G	9	2	1017.83	1093.53	1093.53	547.772	547.772	1093.53	547.773	-0.0006	0.9699	-0.6014	5.98572e-06	29.984	16.747	0.9978	0	0	102	110	674164290			-45	0	FALSE	sp|P0DPH7|TBA3C_HUMAN	P0DPH7	TBA3C_HUMAN	TUBA3C	Tubulin alpha-3C chain	TUBA1A, TUBA1B, TUBA1C, TUBA3D, TUBA3E, TUBA4A	sp|P0DPH7-2|TBA3C_HUMAN, sp|P0DPH8|TBA3D_HUMAN, sp|P68363|TBA1B_HUMAN, sp|P68366-2|TBA4A_HUMAN, sp|P68366|TBA4A_HUMAN, sp|Q6PEY2|TBA3E_HUMAN, sp|Q71U36-2|TBA1A_HUMAN, sp|Q71U36|TBA1A_HUMAN, sp|Q9BQE3|TBA1C_HUMAN
HepG2_480_S1.11421.11421.3	G:\03_DB_optimal\04Proteomics\724\Human\1\interact-HepG2_480_S1.pep.xml	GSYRDSYDSYATHNE		GYSDRSSG.GSYRDSYDSYATHNE.	G	-	15	3	1019.15	1763.7	1763.7	588.907	588.907	1763.7	588.908	-0.0022	0.8501	-0.7028	0.787067	16.605	0	0.998	0	0	158	172	0			-65	0	TRUE	sp|Q14011|CIRBP_HUMAN	Q14011	CIRBP_HUMAN	CIRBP	Cold-inducible RNA-binding protein
HepG2_480_S1.11432.11432.2	G:\03_DB_optimal\04Proteomics\724\Human\1\interact-HepG2_480_S1.pep.xml	ALQKRLDEV		ASHRESEE.ALQKRLDEV.SREICHTQ	E	S	9	2	1019.87	1070.61	1070.61	536.311	536.311	1070.61	536.311	-0.0009	0.9753	-0.5918	0.00337061	23.881	16.466	0.9927	0	0	879	887	117178832			-45	0	FALSE	sp|Q9P2E9|RRBP1_HUMAN	Q9P2E9	RRBP1_HUMAN	RRBP1	Ribosome-binding protein 1		sp|Q9P2E9-3|RRBP1_HUMAN
HepG2_480_S1.11453.11453.2	G:\03_DB_optimal\04Proteomics\724\Human\1\interact-HepG2_480_S1.pep.xml	KLDSTPLKA		IMKTIESF.KLDSTPLKA.AQHDIPAS	F	A	9	2	1021.09	971.564	971.565	486.789	486.79	971.565	486.79	0.0001	0.9461	-0.6576	0.06035	18.31	14.96	0.9887	0	0	77	85	12562693			-65	0	FALSE	sp|O75449|KTNA1_HUMAN	O75449	KTNA1_HUMAN	KATNA1	Katanin p60 ATPase-containing subunit A1		sp|O75449-2|KTNA1_HUMAN
HepG2_480_S1.11462.11462.2	G:\03_DB_optimal\04Proteomics\724\Human\1\interact-HepG2_480_S1.pep.xml	VLFRGGPRG		IIIVFPAT.VLFRGGPRG.LIAVAQDI	T	L	9	2	1021.56	957.553	957.55	479.784	479.782	957.551	479.783	-0.0009	0.8948	-0.6059	0.029888	13.084	0	0.9894	0	0	19	27	43686128			-65	0	FALSE	sp|P43307|SSRA_HUMAN	P43307	SSRA_HUMAN	SSR1	Translocon-associated protein subunit alpha		sp|P43307-2|SSRA_HUMAN
HepG2_480_S1.11487.11487.2	G:\03_DB_optimal\04Proteomics\724\Human\1\interact-HepG2_480_S1.pep.xml	RSQYEQL		ITQIINNM.RSQYEQL.AEQNRKDA	M	A	7	2	1023.01	922.448	922.449	462.231	462.232	922.451	462.233	-0.0012	0.9873	-0.5902	6.22345	13.107	12.778	0.9002	0	0	322	328	15501984			-45	0	TRUE	sp|P13645|K1C10_HUMAN	P13645	K1C10_HUMAN	KRT10	Keratin, type I cytoskeletal 10
HepG2_480_S1.11494.11494.2	G:\03_DB_optimal\04Proteomics\724\Human\1\interact-HepG2_480_S1.pep.xml	VAPSTVKEV		TEIAPAKD.VAPSTVKEV.GIIKDMSP	D	G	9	2	1023.34	928.521	928.521	465.268	465.268	928.523	465.269	-0.0023	0.9931	-0.6183	0.0398477	18.786	14.56	0.9959	0	0	492	500	47666340			-45	0	FALSE	sp|P27816-2|MAP4_HUMAN	P27816-2	MAP4_HUMAN	MAP4	Isoform 2 of Microtubule-associated protein 4		sp|P27816-6|MAP4_HUMAN, sp|P27816|MAP4_HUMAN
HepG2_480_S1.11558.11558.2	G:\03_DB_optimal\04Proteomics\724\Human\1\interact-HepG2_480_S1.pep.xml	HYFSKADHF		EGISTAFH.HYFSKADHF.RIGSVIVM	H	R	9	2	1027.24	1151.52	1151.52	576.767	576.768	1150.52	576.267	1.0013	0.9543	-0.6927	0.000843133	22.963	15.452	0.998	0	0	94	102	13085804			-65	0	TRUE	sp|Q9UKZ1|CNO11_HUMAN	Q9UKZ1	CNO11_HUMAN	CNOT11	CCR4-NOT transcription complex subunit 11
HepG2_480_S1.11584.11584.2	G:\03_DB_optimal\04Proteomics\724\Human\1\interact-HepG2_480_S1.pep.xml	YLGAKPRSL		RKANVNIA.YLGAKPRSL.QTG	A	Q	9	2	1028.84	1003.58	1003.58	502.797	502.797	1003.58	502.798	-0.0012	0.9735	-0.6968	0.575755	13.515	0	0.9891	0	0	110	118	2.8825e+06			-65	0	FALSE	sp|Q9H0Z9-2|RBM38_HUMAN	Q9H0Z9-2	RBM38_HUMAN	RBM38	Isoform 2 of RNA-binding protein 38		sp|Q9H0Z9|RBM38_HUMAN
HepG2_480_S1.11590.11590.2	G:\03_DB_optimal\04Proteomics\724\Human\1\interact-HepG2_480_S1.pep.xml	KLHDERVLV		SYPIDIIL.KLHDERVLV.AFGQRDGI	L	A	9	2	1029.27	1107.63	1107.64	554.824	554.826	1107.64	554.827	-0.0017	0.9897	-0.7195	0.0652303	20.559	15.491	0.9948	0	0	41	49	63856184			-45	0	FALSE	sp|Q9Y296-2|TPPC4_HUMAN	Q9Y296-2	TPPC4_HUMAN	TRAPPC4	Isoform 2 of Trafficking protein particle complex subunit 4		sp|Q9Y296|TPPC4_HUMAN
HepG2_480_S1.11595.11595.3	G:\03_DB_optimal\04Proteomics\724\Human\1\interact-HepG2_480_S1.pep.xml	RYPDNLKHL		SIESQFTD.RYPDNLKHL.YIAEEERH	D	Y	9	3	1029.52	1154.62	1154.62	385.88	385.88	1154.62	385.88	-0.0013	0.9658	-0.6872	3.29433e-05	26.465	16.891	0.9997	0	0	88	96	1027560700			-45	0	TRUE	sp|Q9P031|TAP26_HUMAN	Q9P031	TAP26_HUMAN	CCDC59	Thyroid transcription factor 1-associated protein 26
HepG2_480_S1.11597.11597.2	G:\03_DB_optimal\04Proteomics\724\Human\1\interact-HepG2_480_S1.pep.xml	FTTSNIRKV		PFEGCGRS.FTTSNIRKV.HVRTHTGE	S	H	9	2	1029.62	1064.59	1064.6	533.304	533.305	1064.6	533.306	-0.0025	0.9637	-0.6365	0.323221	14.093	12.385	0.9605	0	0	266	274	0			-45	0	FALSE	sp|P36508-2|ZNF76_HUMAN	P36508-2	ZNF76_HUMAN	ZNF76	Isoform 1 of Zinc finger protein 76	ZNF143	sp|P36508|ZNF76_HUMAN, sp|P52747-2|ZN143_HUMAN, sp|P52747-3|ZN143_HUMAN, sp|P52747|ZN143_HUMAN
HepG2_480_S1.11610.11610.2	G:\03_DB_optimal\04Proteomics\724\Human\1\interact-HepG2_480_S1.pep.xml	MLGHKPVGV		VEVCIFHA.MLGHKPVGV.NRHFHMIC	A	N	9	2	1030.45	936.519	936.519	469.267	469.267	936.521	469.268	-0.0026	0.9596	-0.5316	2.34462e-05	23.684	11.322	0.9966	0	0	43	51	29267376			-65	0	TRUE	sp|Q9NV56|MRGBP_HUMAN	Q9NV56	MRGBP_HUMAN	MRGBP	MRG/MORF4L-binding protein
HepG2_480_S1.11611.11611.3	G:\03_DB_optimal\04Proteomics\724\Human\1\interact-HepG2_480_S1.pep.xml	VKAQYEDIAQKSKAEAES		DIDSIIAE.VKAQYEDIAQKSKAEAES.LYQSKYEE	E	L	18	3	1030.5	1993.99	1993.99	665.67	665.671	1994	665.672	-0.0037	0.9035	-0.6867	0.00691769	18.355	12.711	0.9921	0	0	354	371	13621850			-65	0	TRUE	sp|P04264|K2C1_HUMAN	P04264	K2C1_HUMAN	KRT1	Keratin, type II cytoskeletal 1
HepG2_480_S1.11617.11617.2	G:\03_DB_optimal\04Proteomics\724\Human\1\interact-HepG2_480_S1.pep.xml	RYLEKNVKL		PNFSHRQV.RYLEKNVKL.KSKYIDMR	V	K	9	2	1030.81	1161.68	1161.69	581.849	581.85	1161.69	581.851	-0.0015	0.9806	-0.7015	0.00325537	23.66	15.676	0.9941	0	0	469	477	127083440			-65	0	TRUE	sp|Q96RS0|TGS1_HUMAN	Q96RS0	TGS1_HUMAN	TGS1	Trimethylguanosine synthase
HepG2_480_S1.11625.11625.2	G:\03_DB_optimal\04Proteomics\724\Human\1\interact-HepG2_480_S1.pep.xml	KLRHIVDEV		IPPTDAYY.KLRHIVDEV.NGIISMYS	Y	N	9	2	1031.35	1107.64	1107.64	554.825	554.826	1107.64	554.827	-0.0017	0.8471	-0.6648	0.00542209	24.532	24.161	0.9492	0	0	242	250	62754596			-45	0	FALSE	sp|Q15029-2|U5S1_HUMAN	Q15029-2	U5S1_HUMAN	EFTUD2	Isoform 2 of 116 kDa U5 small nuclear ribonucleoprotein component		sp|Q15029-3|U5S1_HUMAN, sp|Q15029|U5S1_HUMAN
HepG2_480_S1.11644.11644.3	G:\03_DB_optimal\04Proteomics\724\Human\1\interact-HepG2_480_S1.pep.xml	IVDKVKPQLEEKTNET		PATPEIQE.IVDKVKPQLEEKTNET.YGKIEAVQ	E	Y	16	3	1032.46	1870	1870	624.341	624.341	1870	624.342	-0.0045	0.7983	-0.6703	1.04062	12.431	0	0.9581	0	0	19	34	5026762			-65	0	TRUE	sp|P01040|CYTA_HUMAN	P01040	CYTA_HUMAN	CSTA	Cystatin-A
HepG2_480_S1.11645.11645.2	G:\03_DB_optimal\04Proteomics\724\Human\1\interact-HepG2_480_S1.pep.xml	QAKDRGLYV		FVIKVIYC.QAKDRGLYV.CAARNSAG	C	C	9	2	1032.51	1048.56	1048.57	525.29	525.29	1048.57	525.29	-0.0012	0.935	-0.6742	0.0150133	15.847	14.012	0.9881	0	0	310	318	8219013			-65	0	FALSE	sp|O75147-1|OBSL1_HUMAN	O75147-1	OBSL1_HUMAN	OBSL1	Isoform 3 of Obscurin-like protein 1		sp|O75147-2|OBSL1_HUMAN, sp|O75147-4|OBSL1_HUMAN, sp|O75147|OBSL1_HUMAN
HepG2_480_S1.11647.11647.2	G:\03_DB_optimal\04Proteomics\724\Human\1\interact-HepG2_480_S1.pep.xml	VLFRGGPR		IIIVFPAT.VLFRGGPR.GIIAVAQD	T	G	8	2	1032.62	900.526	900.528	451.27	451.271	900.529	451.272	-0.0011	0.8895	-0.5813	0.0225211	14.828	11.664	0.98	0	0	19	26	12034761			-65	0	FALSE	sp|P43307|SSRA_HUMAN	P43307	SSRA_HUMAN	SSR1	Translocon-associated protein subunit alpha		sp|P43307-2|SSRA_HUMAN
HepG2_480_S1.11650.11650.3	G:\03_DB_optimal\04Proteomics\724\Human\1\interact-HepG2_480_S1.pep.xml	YIRGVEEEEEDGEMRE	YIRGVEEEEEDGEM[147]RE	IIRCNNVL.YIRGVEEEEEDGEMRE.	L	-	16	3	1032.78	1985.83	1985.83	662.95	662.951	1984.83	662.618	0.9979	0.9804	-0.5201	9.35917e-07	29.468	13.896	0.9997	0	0	71	86	5.37314e+06	14M(15.9949)		-65	0	TRUE	sp|P62306|RUXF_HUMAN	P62306	RUXF_HUMAN	SNRPF	Small nuclear ribonucleoprotein F
HepG2_480_S1.11652.11652.3	G:\03_DB_optimal\04Proteomics\724\Human\1\interact-HepG2_480_S1.pep.xml	TYLEAHRIVKM	TYLEAHRIVKM[147]	VVQGIISE.TYLEAHRIVKM.NKSEDDES	E	N	11	3	1032.88	1375.72	1375.73	459.582	459.583	1375.73	459.583	-0.0011	0.8705	-0.2078	2.44	11.922	0	0.9027	0	0	120	130	4227814	11M(15.9949)		-65	0	FALSE	sp|P33993-3|MCM7_HUMAN	P33993-3	MCM7_HUMAN	MCM7	Isoform 3 of DNA replication licensing factor MCM7		sp|P33993-2|MCM7_HUMAN, sp|P33993|MCM7_HUMAN
HepG2_480_S1.11653.11653.2	G:\03_DB_optimal\04Proteomics\724\Human\1\interact-HepG2_480_S1.pep.xml	TVDGPSGKL		HAITATQK.TVDGPSGKL.WRDGRGAI	K	W	9	2	1032.93	872.459	872.459	437.237	437.237	872.46	437.237	-0.0014	0.9288	-0.6054	1.34819	11.981	0	0.9865	0	0	187	195	3657278			-65	0	FALSE	sp|P04406|G3P_HUMAN	P04406	G3P_HUMAN	GAPDH	Glyceraldehyde-3-phosphate dehydrogenase		sp|P04406-2|G3P_HUMAN
HepG2_480_S1.11659.11659.3	G:\03_DB_optimal\04Proteomics\724\Human\1\interact-HepG2_480_S1.pep.xml	MKETIMNQEKLAK		.MKETIMNQEKLAK.LQAQVRIG	-	L	13	3	1033.25	1563.82	1563.82	522.28	522.28	1562.82	521.946	1.0012	0.8657	-0.6359	5.12055e-07	26.062	26.062	0.9993	0	0	1	13	3.72169e+06			-65	0	FALSE	sp|P20290-2|BTF3_HUMAN	P20290-2	BTF3_HUMAN	BTF3	Isoform 2 of Transcription factor BTF3		sp|P20290|BTF3_HUMAN
HepG2_480_S1.11665.11665.2	G:\03_DB_optimal\04Proteomics\724\Human\1\interact-HepG2_480_S1.pep.xml	KYISKPENL		RHNFAIMT.KYISKPENL.KIMMNIIR	T	K	9	2	1033.67	1090.6	1090.6	546.307	546.308	1090.6	546.308	-0.0011	0.9865	-0.5857	0.000233408	28.158	19.961	0.9991	0	0	247	255	1441845120			-45	0	FALSE	sp|Q9H9S4|CB39L_HUMAN	Q9H9S4	CB39L_HUMAN	CAB39L	Calcium-binding protein 39-like	CAB39	sp|Q9Y376|CAB39_HUMAN
HepG2_480_S1.11687.11687.4	G:\03_DB_optimal\04Proteomics\724\Human\1\interact-HepG2_480_S1.pep.xml	AKIKARDLRGKKKEELLKQLDD		.AKIKARDLRGKKKEELLKQLDD.LKVEISQI	M	L	22	4	1034.96	2594.52	2594.52	649.636	649.637	2594.52	649.638	-0.0034	0.7374	-0.5693	5.36493e-09	33.999	33.999	1	0	0	2	23	16214263			-65	0	TRUE	sp|P42766|RL35_HUMAN	P42766	RL35_HUMAN	RPL35	60S ribosomal protein L35
HepG2_480_S1.11689.11689.3	G:\03_DB_optimal\04Proteomics\724\Human\1\interact-HepG2_480_S1.pep.xml	LSEPAVVQKRASGQ		IQQIQQQA.LSEPAVVQKRASGQ.	A	-	14	3	1035.07	1468.8	1468.8	490.606	490.607	1468.8	490.607	-0.0006	0.9706	-0.4379	5.27316e-06	22.422	12.358	0.9999	0	0	243	256	5697522			-65	0	TRUE	sp|Q13084|RM28_HUMAN	Q13084	RM28_HUMAN	MRPL28	39S ribosomal protein L28, mitochondrial
HepG2_480_S1.11690.11690.3	G:\03_DB_optimal\04Proteomics\724\Human\1\interact-HepG2_480_S1.pep.xml	AQYEDIAQKSKAEAE		DSIIAEVK.AQYEDIAQKSKAEAE.SIYQSKYE	K	S	15	3	1035.12	1679.8	1679.8	560.939	560.94	1679.8	560.941	-0.0019	0.924	-0.7069	3.82899e-06	24.366	14.796	0.9997	0	0	356	370	9427281			-65	0	TRUE	sp|P04264|K2C1_HUMAN	P04264	K2C1_HUMAN	KRT1	Keratin, type II cytoskeletal 1
HepG2_480_S1.11721.11721.3	G:\03_DB_optimal\04Proteomics\724\Human\1\interact-HepG2_480_S1.pep.xml	SETAPAAPAAPAPAEKTPVKKKA	n[43]SETAPAAPAAPAPAEKTPVKKKA	.SETAPAAPAAPAPAEKTPVKKKA.RKSAGAAK	M	R	23	3	1036.87	2272.23	2272.24	758.418	758.42	2272.24	758.421	-0.0053	0.9559	-0.6553	4.99931e-08	26.938	12.037	1	0	0	2	24	36309848	N-term(42.0106)		-45	0	TRUE	sp|P10412|H14_HUMAN	P10412	H14_HUMAN	H1-4	Histone H1.4
HepG2_480_S1.11723.11723.2	G:\03_DB_optimal\04Proteomics\724\Human\1\interact-HepG2_480_S1.pep.xml	GEDLTKNHDEL		VGSQATNY.GEDLTKNHDEL.	Y	-	11	2	1036.95	1269.58	1269.58	635.797	635.798	1269.58	635.799	-0.0026	0.9831	-0.5824	1.48352e-07	35.161	16.359	0.9996	0	0	321	331	97359528			-45	0	FALSE	sp|Q15293|RCN1_HUMAN	Q15293	RCN1_HUMAN	RCN1	Reticulocalbin-1		sp|Q15293-2|RCN1_HUMAN
HepG2_480_S1.11734.11734.2	G:\03_DB_optimal\04Proteomics\724\Human\1\interact-HepG2_480_S1.pep.xml	AEFAEVSK		RISQRFPK.AEFAEVSK.LVTDITKV	K	L	8	2	1037.66	879.431	879.431	440.723	440.723	879.434	440.724	-0.0024	0.8679	-0.6546	0.402485	14.081	0	0.9802	0	0	250	257	8461976			-65	0	TRUE	sp|P02768|ALBU_HUMAN	P02768	ALBU_HUMAN	ALB	Albumin
HepG2_480_S1.11738.11738.3	G:\03_DB_optimal\04Proteomics\724\Human\1\interact-HepG2_480_S1.pep.xml	YGGGNYGPGGSGGSGGYGGRSRY		GSRNMGGP.YGGGNYGPGGSGGSGGYGGRSRY.	P	-	23	3	1037.87	2138.91	2138.91	713.979	713.979	2138.92	713.979	-0.0009	0.9902	-0.7174	2.80799e-05	26.044	15.061	0.9993	0	0	319	341	9435382			-65	0	FALSE	sp|P22626-2|ROA2_HUMAN	P22626-2	ROA2_HUMAN	HNRNPA2B1	Isoform A2 of Heterogeneous nuclear ribonucleoproteins A2/B1		sp|P22626|ROA2_HUMAN
HepG2_480_S1.11777.11777.2	G:\03_DB_optimal\04Proteomics\724\Human\1\interact-HepG2_480_S1.pep.xml	RSGGGGGGGLGSGGSIRSSY		QFSSSYIS.RSGGGGGGGLGSGGSIRSSY.SRFSSSGG	S	S	20	2	1040.03	1724.82	1724.82	863.416	863.417	1724.82	863.417	0.0001	0.7738	-0.7083	0.0926136	13.617	0	0.9967	0	0	13	32	31871972			-45	0	TRUE	sp|P35527|K1C9_HUMAN	P35527	K1C9_HUMAN	KRT9	Keratin, type I cytoskeletal 9
HepG2_480_S1.11783.11783.3	G:\03_DB_optimal\04Proteomics\724\Human\1\interact-HepG2_480_S1.pep.xml	QVSTHKQSESSHGWTGPSTG	Q[111]VSTHKQSESSHGWTGPSTG	RRSGSFIY.QVSTHKQSESSHGWTGPSTG.VRQGSHHE	Y	V	20	3	1040.49	2079.92	2079.93	694.313	694.316	2079.92	694.316	0.0007	0.8667	-0.1208	3.27744e-08	34.32	17.87	1	0	0	796	815	18402836	1Q(-17.0265)		-65	0	TRUE	sp|P20930|FILA_HUMAN	P20930	FILA_HUMAN	FLG	Filaggrin
HepG2_480_S1.11791.11791.2	G:\03_DB_optimal\04Proteomics\724\Human\1\interact-HepG2_480_S1.pep.xml	QVHPDTGISSK	Q[111]VHPDTGISSK	VYVYKVIK.QVHPDTGISSK.AMGIMNSF	K	A	11	2	1040.91	1150.56	1150.56	576.289	576.289	1150.56	576.288	0.0014	0.8419	0.1002	0.0511732	15.865	0	0.9983	0	0	48	58	2.40697e+06	1Q(-17.0265)		-65	0	FALSE	sp|O60814|H2B1K_HUMAN	O60814	H2B1K_HUMAN	H2BC12	Histone H2B type 1-K	H2BC1, H2BC10, H2BC11, H2BC12L, H2BC13, H2BC14, H2BC15, H2BC17, H2BC18, H2BC21, H2BC26, H2BC3, H2BC5, H2BC9	sp|P06899|H2B1J_HUMAN, sp|P23527|H2B1O_HUMAN, sp|P33778|H2B1B_HUMAN, sp|P57053|H2BFS_HUMAN, sp|P58876|H2B1D_HUMAN, sp|P62807|H2B1C_HUMAN, sp|Q16778|H2B2E_HUMAN, sp|Q5QNW6-2|H2B2F_HUMAN, sp|Q5QNW6|H2B2F_HUMAN, sp|Q8N257|H2B3B_HUMAN, sp|Q93079|H2B1H_HUMAN, sp|Q96A08|H2B1A_HUMAN, sp|Q99877|H2B1N_HUMAN, sp|Q99879|H2B1M_HUMAN, sp|Q99880|H2B1L_HUMAN
HepG2_480_S1.11796.11796.3	G:\03_DB_optimal\04Proteomics\724\Human\1\interact-HepG2_480_S1.pep.xml	VYRNKDALSHF		NTVNTSIN.VYRNKDALSHF.VIAGAVTG	N	V	11	3	1041.17	1348.69	1348.69	450.57	450.571	1348.69	450.57	0.0012	0.9855	-0.4405	1.88015e-05	26.703	15.765	0.9985	0	0	158	168	21574198			-65	0	TRUE	sp|Q9NPL8|TIDC1_HUMAN	Q9NPL8	TIDC1_HUMAN	TIMMDC1	Complex I assembly factor TIMMDC1, mitochondrial
HepG2_480_S1.11804.11804.2	G:\03_DB_optimal\04Proteomics\724\Human\1\interact-HepG2_480_S1.pep.xml	SRSGGGGGGGLGSGGSIRSSY		RQFSSSYL.SRSGGGGGGGLGSGGSIRSSY.SRFSSSGG	L	S	21	2	1041.71	1811.85	1811.85	906.932	906.933	1811.85	906.933	0.0001	0.8441	-0.6945	0	70.753	21.113	1	0	0	12	32	108090528			-45	0	TRUE	sp|P35527|K1C9_HUMAN	P35527	K1C9_HUMAN	KRT9	Keratin, type I cytoskeletal 9
HepG2_480_S1.11806.11806.3	G:\03_DB_optimal\04Proteomics\724\Human\1\interact-HepG2_480_S1.pep.xml	VYYPVRHHL		HIIVQHFK.VYYPVRHHL.VQHMVSAM	K	V	9	3	1041.81	1182.63	1182.63	395.217	395.217	1182.63	395.217	0.0009	0.986	-0.5873	0.0128237	16.415	11.281	0.9898	0	0	1955	1963	32259200			-45	0	FALSE	sp|Q9Y4A5-2|TRRAP_HUMAN	Q9Y4A5-2	TRRAP_HUMAN	TRRAP	Isoform 2 of Transformation/transcription domain-associated protein		sp|Q9Y4A5|TRRAP_HUMAN
HepG2_480_S1.11807.11807.2	G:\03_DB_optimal\04Proteomics\724\Human\1\interact-HepG2_480_S1.pep.xml	KLDETGNSL		YVDMYIKD.KLDETGNSL.KVIHEQVN	D	K	9	2	1041.87	975.486	975.488	488.75	488.751	975.487	488.751	0.0006	0.9412	-0.6791	0.0738152	20.412	16.563	0.986	0	0	278	286	30279856			-45	0	FALSE	sp|P11388-2|TOP2A_HUMAN	P11388-2	TOP2A_HUMAN	TOP2A	Isoform 2 of DNA topoisomerase 2-alpha		sp|P11388-3|TOP2A_HUMAN, sp|P11388-4|TOP2A_HUMAN, sp|P11388|TOP2A_HUMAN
HepG2_480_S1.11817.11817.2	G:\03_DB_optimal\04Proteomics\724\Human\1\interact-HepG2_480_S1.pep.xml	SPIYSPEK		VTEPGSSG.SPIYSPEK.RVIGQIHG	G	R	8	2	1042.39	919.465	919.465	460.74	460.74	919.465	460.74	0.0001	0.9749	-0.7327	0.259968	18.029	15.959	0.9861	0	0	196	203	18597170			-45	0	TRUE	sp|Q7M135|LYSC_LYSEN	Q7M135	LYSC_LYSEN		Lysyl endopeptidase
HepG2_480_S1.11823.11823.2	G:\03_DB_optimal\04Proteomics\724\Human\1\interact-HepG2_480_S1.pep.xml	NYAPLEK		VDIIEKIL.NYAPLEK.	L	-	7	2	1042.71	833.428	833.429	417.721	417.722	833.428	417.721	0.0007	0.9658	-0.6947	0.115348	15.306	11.993	0.9887	0	0	61	67	14035682			-45	0	TRUE	sp|P62875|RPAB5_HUMAN	P62875	RPAB5_HUMAN	POLR2L	DNA-directed RNA polymerases I, II, and III subunit RPABC5
HepG2_480_S1.11827.11827.3	G:\03_DB_optimal\04Proteomics\724\Human\1\interact-HepG2_480_S1.pep.xml	HYLERRNYI		HKFGRMRR.HYLERRNYI.IQNIPGFW	R	I	9	3	1043.06	1262.65	1262.65	421.891	421.892	1262.65	421.891	0.0012	0.8541	-0.7273	0.0335308	16.811	13.152	0.9629	0	0	263	271	9195661			-65	0	TRUE	sp|Q9H0U9|TSYL1_HUMAN	Q9H0U9	TSYL1_HUMAN	TSPYL1	Testis-specific Y-encoded-like protein 1
HepG2_480_S1.11854.11854.2	G:\03_DB_optimal\04Proteomics\724\Human\1\interact-HepG2_480_S1.pep.xml	VTIKKDVDGAY		RTNAENEF.VTIKKDVDGAY.MTKVDIQA	F	M	11	2	1044.61	1207.65	1207.64	604.83	604.83	1207.64	604.83	0	0.9617	-0.6704	2.9614e-05	30.63	16.753	0.9993	0	0	285	295	70186160			-45	0	TRUE	sp|P04264|K2C1_HUMAN	P04264	K2C1_HUMAN	KRT1	Keratin, type II cytoskeletal 1
HepG2_480_S1.11857.11857.3	G:\03_DB_optimal\04Proteomics\724\Human\1\interact-HepG2_480_S1.pep.xml	EYMKHTRLF	EYM[147]KHTRLF	QKPYDDDA.EYMKHTRLF.RCSNEKGY	A	R	9	3	1044.76	1239.61	1239.6	414.209	414.209	1239.61	414.21	-0.0022	0.9792	-0.4422	0.00145198	20.179	15.242	0.9915	0	0	1148	1156	203248176	3M(15.9949)		-45	0	FALSE	sp|Q13045-3|FLII_HUMAN	Q13045-3	FLII_HUMAN	FLII	Isoform 3 of Protein flightless-1 homolog		sp|Q13045-2|FLII_HUMAN, sp|Q13045|FLII_HUMAN
HepG2_480_S1.11858.11858.2	G:\03_DB_optimal\04Proteomics\724\Human\1\interact-HepG2_480_S1.pep.xml	SDGVHKI		VAVWDVAL.SDGVHKI.EFEHGTTS	L	E	7	2	1044.81	754.396	754.398	378.205	378.206	754.397	378.206	0.0002	0.9689	0.1435	0.00835227	19.384	12.653	0.9692	0	0	47	53	19444528			-45	0	FALSE	sp|Q9NVQ4-2|FAIM1_HUMAN	Q9NVQ4-2	FAIM1_HUMAN	FAIM	Isoform 2 of Fas apoptotic inhibitory molecule 1		sp|Q9NVQ4-3|FAIM1_HUMAN, sp|Q9NVQ4|FAIM1_HUMAN
HepG2_480_S1.11882.11882.2	G:\03_DB_optimal\04Proteomics\724\Human\1\interact-HepG2_480_S1.pep.xml	RASDLARQI		DEAYIYMQ.RASDLARQI.NHPEIHMV	Q	N	9	2	1046.19	1028.57	1028.57	515.294	515.294	1028.57	515.294	0.0011	0.9282	-0.6067	0.0195711	17.767	13.072	0.994	0	0	304	312	5.09948e+06			-65	0	TRUE	sp|Q6DKK2|TTC19_HUMAN	Q6DKK2	TTC19_HUMAN	TTC19	Tetratricopeptide repeat protein 19, mitochondrial
HepG2_480_S1.11884.11884.2	G:\03_DB_optimal\04Proteomics\724\Human\1\interact-HepG2_480_S1.pep.xml	KAVGGLGKLG		EKGIDGAK.KAVGGLGKLG.KDAVEDIE	K	K	10	2	1046.29	898.56	898.561	450.287	450.288	898.56	450.287	0.0013	0.7859	-0.4765	0.0127974	18.496	16.556	0.9587	0	0	75	84	0			-65	0	FALSE	sp|P81605|DCD_HUMAN	P81605	DCD_HUMAN	DCD	Dermcidin		sp|P81605-2|DCD_HUMAN
HepG2_480_S1.11889.11889.3	G:\03_DB_optimal\04Proteomics\724\Human\1\interact-HepG2_480_S1.pep.xml	RYNEKCFKL	RYNEKC[222]FKL	YHGCVTIH.RYNEKCFKL.	H	-	9	3	1046.55	1318.61	1318.62	440.545	440.546	1318.62	440.546	0.0015	0.7608	-0.4527	0.452306	13.276	0	0.9711	0	0	592	600	2668716	6C(119.0041)		-65	0	TRUE	sp|Q6TFL4|KLH24_HUMAN	Q6TFL4	KLH24_HUMAN	KLHL24	Kelch-like protein 24
HepG2_480_S1.11896.11896.3	G:\03_DB_optimal\04Proteomics\724\Human\1\interact-HepG2_480_S1.pep.xml	RYGIHPAKF		VISDANIS.RYGIHPAKF.AQIITRDP	S	A	9	3	1047.03	1087.59	1087.59	363.537	363.538	1087.59	363.538	-0.0009	0.9415	-0.7001	0.000442481	20.905	12.383	0.9826	0	0	1740	1748	127098912			-45	0	FALSE	sp|A3KMH1-3|VWA8_HUMAN	A3KMH1-3	VWA8_HUMAN	VWA8	Isoform 3 of von Willebrand factor A domain-containing protein 8		sp|A3KMH1|VWA8_HUMAN
HepG2_480_S1.11898.11898.2	G:\03_DB_optimal\04Proteomics\724\Human\1\interact-HepG2_480_S1.pep.xml	ALSGHVSTV		GGTAIHAA.ALSGHVSTV.KIIIENNA	A	K	9	2	1047.14	869.459	869.46	435.737	435.737	869.461	435.738	-0.0007	0.9716	-0.5784	0.0124799	19.305	13.709	0.9971	0	0	365	373	38730504			-45	0	FALSE	sp|Q9Y283-2|INVS_HUMAN	Q9Y283-2	INVS_HUMAN	INVS	Isoform 2 of Inversin		sp|Q9Y283|INVS_HUMAN
HepG2_480_S1.11902.11902.2	G:\03_DB_optimal\04Proteomics\724\Human\1\interact-HepG2_480_S1.pep.xml	SAYEQVKQV		ADTQQREA.SAYEQVKQV.LQISEEAN	A	L	9	2	1047.35	1050.53	1050.53	526.273	526.273	1050.53	526.274	-0.0022	0.9726	-0.7027	6.51161e-05	25.638	14.418	0.9976	0	0	335	343	52404888			-45	0	FALSE	sp|Q86SQ7-2|SDCG8_HUMAN	Q86SQ7-2	SDCG8_HUMAN	SDCCAG8	Isoform 2 of Serologically defined colon cancer antigen 8		sp|Q86SQ7-3|SDCG8_HUMAN, sp|Q86SQ7-4|SDCG8_HUMAN, sp|Q86SQ7|SDCG8_HUMAN
HepG2_480_S1.11903.11903.2	G:\03_DB_optimal\04Proteomics\724\Human\1\interact-HepG2_480_S1.pep.xml	KLGPAPKTL		DQIKKHGF.KLGPAPKTL.GFNIESGW	F	G	9	2	1047.4	923.578	923.578	462.796	462.796	923.58	462.798	-0.0022	0.9707	-0.5522	0.000136378	30.332	23.56	0.9878	0	0	170	178	58592184			-45	0	FALSE	sp|Q14527|HLTF_HUMAN	Q14527	HLTF_HUMAN	HLTF	Helicase-like transcription factor		sp|Q14527-2|HLTF_HUMAN
HepG2_480_S1.11906.11906.2	G:\03_DB_optimal\04Proteomics\724\Human\1\interact-HepG2_480_S1.pep.xml	ADDFRIK		QIDNARIA.ADDFRIK.YENEVAIR	A	Y	7	2	1047.55	863.447	863.449	432.731	432.732	863.45	432.732	-0.001	0.9933	-0.5807	0.0526451	20.857	17.072	0.9698	0	0	231	237	37664672			-45	0	FALSE	sp|P13645|K1C10_HUMAN	P13645	K1C10_HUMAN	KRT10	Keratin, type I cytoskeletal 10	KRT13, KRT15, KRT24, KRT25, KRT26, KRT27, KRT28, KRT37, KRT38	sp|O76014|KRT37_HUMAN, sp|O76015|KRT38_HUMAN, sp|O77727|K1C15_SHEEP, sp|P13646-2|K1C13_HUMAN, sp|P13646-3|K1C13_HUMAN, sp|P13646|K1C13_HUMAN, sp|P19012|K1C15_HUMAN, sp|Q2M2I5|K1C24_HUMAN, sp|Q7Z3Y7|K1C28_HUMAN, sp|Q7Z3Y8|K1C27_HUMAN, sp|Q7Z3Y9|K1C26_HUMAN, sp|Q7Z3Z0|K1C25_HUMAN
HepG2_480_S1.11916.11916.3	G:\03_DB_optimal\04Proteomics\724\Human\1\interact-HepG2_480_S1.pep.xml	EYMKHTRLF	E[111]YM[147]KHTRLF	QKPYDDDA.EYMKHTRLF.RCSNEKGY	A	R	9	3	1048.07	1221.59	1221.59	408.205	408.205	1221.6	408.206	-0.0017	0.8709	-0.448	0.963062	13.517	0	0.9195	0	0	1148	1156	19216114	1E(-18.0106),3M(15.9949)		-45	0	FALSE	sp|Q13045-3|FLII_HUMAN	Q13045-3	FLII_HUMAN	FLII	Isoform 3 of Protein flightless-1 homolog		sp|Q13045-2|FLII_HUMAN, sp|Q13045|FLII_HUMAN
HepG2_480_S1.11918.11918.2	G:\03_DB_optimal\04Proteomics\724\Human\1\interact-HepG2_480_S1.pep.xml	NMVAKVDEV	NM[147]VAKVDEV	PSIITHNE.NMVAKVDEV.KSTIKFQM	E	K	9	2	1048.31	1019.5	1019.49	510.755	510.754	1019.5	510.755	-0.0017	0.9687	-0.6535	4.42459e-05	24.35	15.636	0.9972	0	0	143	151	85708128	2M(15.9949)		-65	0	TRUE	sp|P62906|RL10A_HUMAN	P62906	RL10A_HUMAN	RPL10A	60S ribosomal protein L10a
HepG2_480_S1.11920.11920.2	G:\03_DB_optimal\04Proteomics\724\Human\1\interact-HepG2_480_S1.pep.xml	HYVEKPSTF		NPQTHEVL.HYVEKPSTF.ISDIINCG	L	I	9	2	1048.41	1106.54	1106.54	554.278	554.277	1106.54	554.277	0.0002	0.9838	-0.5755	9.19081e-07	26.554	13.93	0.999	0	0	166	174	13492513			-65	0	FALSE	sp|Q96IJ6-2|GMPPA_HUMAN	Q96IJ6-2	GMPPA_HUMAN	GMPPA	Isoform 2 of Mannose-1-phosphate guanyltransferase alpha		sp|Q96IJ6|GMPPA_HUMAN
HepG2_480_S1.11921.11921.4	G:\03_DB_optimal\04Proteomics\724\Human\1\interact-HepG2_480_S1.pep.xml	QHSQGLGGHYADSYLKRKR	Q[111]HSQGLGGHYADSYLKRKR	SPEGSYVG.QHSQGLGGHYADSYLKRKR.IF	G	I	19	4	1048.46	2183.1	2183.1	546.782	546.782	2183.1	546.782	0.0007	0.8783	-0.3543	1.5645e-10	28.782	13.599	1	0	0	719	737	6193522	1Q(-17.0265)		-65	0	TRUE	sp|Q8IY67-2|RAVR1_HUMAN	Q8IY67-2	RAVR1_HUMAN	RAVER1	Isoform 2 of Ribonucleoprotein PTB-binding 1
HepG2_480_S1.11923.11923.3	G:\03_DB_optimal\04Proteomics\724\Human\1\interact-HepG2_480_S1.pep.xml	SPVGRVTPKEWRNQ		QVGIEWNL.SPVGRVTPKEWRNQ.	L	-	14	3	1048.57	1652.87	1652.87	551.965	551.965	1652.87	551.966	-0.0002	0.9568	-0.7163	0.000205627	24.832	13.057	0.9999	0	0	67	80	5594805			-65	0	TRUE	sp|P24311|COX7B_HUMAN	P24311	COX7B_HUMAN	COX7B	Cytochrome c oxidase subunit 7B, mitochondrial
HepG2_480_S1.11939.11939.3	G:\03_DB_optimal\04Proteomics\724\Human\1\interact-HepG2_480_S1.pep.xml	VFRTPPYHKM		DVHKQYAI.VFRTPPYHKM.KIERPVTV	I	K	10	3	1049.39	1274.66	1274.66	425.894	425.894	1274.66	425.894	-0.0007	0.935	-0.6179	0.00262866	19.339	12.698	0.9984	0	0	288	297	13381210			-65	0	FALSE	sp|Q00653-3|NFKB2_HUMAN	Q00653-3	NFKB2_HUMAN	NFKB2	Isoform 3 of Nuclear factor NF-kappa-B p100 subunit		sp|Q00653-4|NFKB2_HUMAN, sp|Q00653|NFKB2_HUMAN
HepG2_480_S1.11949.11949.2	G:\03_DB_optimal\04Proteomics\724\Human\1\interact-HepG2_480_S1.pep.xml	MTDKAPPGV		RIDDVIKN.MTDKAPPGV.	N	-	9	2	1050.05	914.451	914.45	458.233	458.232	914.453	458.234	-0.0029	0.957	-0.4713	0.00247264	25.728	16.266	0.9975	0	0	70	78	231904992			-45	0	TRUE	sp|Q7Z7J9|CK2N1_HUMAN	Q7Z7J9	CK2N1_HUMAN	CAMK2N1	Calcium/calmodulin-dependent protein kinase II inhibitor 1
HepG2_480_S1.11959.11959.2	G:\03_DB_optimal\04Proteomics\724\Human\1\interact-HepG2_480_S1.pep.xml	KYISKPENL		RHNFAIMT.KYISKPENL.KIMMNIIR	T	K	9	2	1050.58	1090.6	1090.6	546.307	546.308	1090.6	546.308	-0.0011	0.9675	-0.5444	0.00387349	22.103	15.227	0.9871	0	0	247	255	1445688060			-45	0	FALSE	sp|Q9H9S4|CB39L_HUMAN	Q9H9S4	CB39L_HUMAN	CAB39L	Calcium-binding protein 39-like	CAB39	sp|Q9Y376|CAB39_HUMAN
HepG2_480_S1.11961.11961.2	G:\03_DB_optimal\04Proteomics\724\Human\1\interact-HepG2_480_S1.pep.xml	IATGEVHSV		NDEPEDFV.IATGEVHSV.REFVEKSF	V	R	9	2	1050.68	911.47	911.47	456.742	456.742	911.471	456.743	-0.0012	0.9899	-0.5777	0.0219183	19.899	14.093	0.9884	0	0	243	251	19902600			-45	0	FALSE	sp|O60547-2|GMDS_HUMAN	O60547-2	GMDS_HUMAN	GMDS	Isoform 2 of GDP-mannose 4,6 dehydratase		sp|O60547|GMDS_HUMAN
HepG2_480_S1.11964.11964.3	G:\03_DB_optimal\04Proteomics\724\Human\1\interact-HepG2_480_S1.pep.xml	GYSDRSSGGSYRDSYDSYATHNE		YSSRSQSG.GYSDRSSGGSYRDSYDSYATHNE.	G	-	23	3	1050.96	2573.03	2573.03	858.684	858.684	2573.03	858.685	-0.0024	0.9221	-0.7188	1.1606e-06	23.068	0	0.9998	0	0	150	172	6734245			-65	0	TRUE	sp|Q14011|CIRBP_HUMAN	Q14011	CIRBP_HUMAN	CIRBP	Cold-inducible RNA-binding protein
HepG2_480_S1.11966.11966.4	G:\03_DB_optimal\04Proteomics\724\Human\1\interact-HepG2_480_S1.pep.xml	GVKVQVHTRRPKLPQTSDDEKKDF		QQENHIID.GVKVQVHTRRPKLPQTSDDEKKDF.	D	-	24	4	1051.07	2807.5	2807.5	702.883	702.883	2807.5	702.883	-0.0009	0.634	-0.606	1.91132e-06	23.29	12.229	0.9993	0	0	86	109	6964045			-65	0	TRUE	sp|Q9GZT3|SLIRP_HUMAN	Q9GZT3	SLIRP_HUMAN	SLIRP	SRA stem-loop-interacting RNA-binding protein, mitochondrial
HepG2_480_S1.11968.11968.3	G:\03_DB_optimal\04Proteomics\724\Human\1\interact-HepG2_480_S1.pep.xml	KAVHKAVLTIDEKGTEAAGA		EEAPIKIS.KAVHKAVLTIDEKGTEAAGA.MFIEAIPM	S	M	20	3	1051.17	2008.09	2008.1	670.372	670.372	2008.1	670.372	0.0002	0.6339	-0.6913	0.379534	14.183	0	0.9816	0	0	355	374	0			-65	0	TRUE	sp|P01009|A1AT_HUMAN	P01009	A1AT_HUMAN	SERPINA1	Alpha-1-antitrypsin
HepG2_480_S1.11997.11997.2	G:\03_DB_optimal\04Proteomics\724\Human\1\interact-HepG2_480_S1.pep.xml	RYLENGKETL		GRCVEWIR.RYLENGKETL.QRTDPPKT	R	Q	10	2	1052.81	1221.63	1221.63	611.823	611.823	1221.64	611.825	-0.0042	0.9791	-0.5547	0.0037039	21.594	14.503	0.9917	0	0	194	203	54696720			-45	0	FALSE	sp|P04439-2|HLAA_HUMAN	P04439-2	HLAA_HUMAN	HLA-A	Isoform 2 of HLA class I histocompatibility antigen, A alpha chain	HLA-C, HLA-F, HLA-H	sp|P01893|HLAH_HUMAN, sp|P04439|HLAA_HUMAN, sp|P10321-2|HLAC_HUMAN, sp|P10321|HLAC_HUMAN, sp|P30511-2|HLAF_HUMAN, sp|P30511-3|HLAF_HUMAN, sp|P30511|HLAF_HUMAN
HepG2_480_S1.12005.12005.2	G:\03_DB_optimal\04Proteomics\724\Human\1\interact-HepG2_480_S1.pep.xml	KLHDVELHQV		GKIEEERA.KLHDVELHQV.AERVEAIG	A	A	10	2	1053.23	1216.65	1216.65	609.333	609.333	1216.66	609.336	-0.0039	0.9913	-0.6311	5.78499e-06	30.541	16.885	0.9986	0	0	32	41	26625290			-45	0	FALSE	sp|O14775-2|GNB5_HUMAN	O14775-2	GNB5_HUMAN	GNB5	Isoform 2 of Guanine nucleotide-binding protein subunit beta-5		sp|O14775-3|GNB5_HUMAN, sp|O14775|GNB5_HUMAN
HepG2_480_S1.12010.12010.2	G:\03_DB_optimal\04Proteomics\724\Human\1\interact-HepG2_480_S1.pep.xml	AATPAVRTV		PRPAAAAA.AATPAVRTV.PQYKYAAG	A	P	9	2	1053.61	884.506	884.507	443.26	443.261	884.508	443.261	-0.0009	0.995	-0.4381	0.0138527	19.362	13.373	0.9844	0	0	500	508	370768768			-65	0	FALSE	sp|P11940|PABP1_HUMAN	P11940	PABP1_HUMAN	PABPC1	Polyadenylate-binding protein 1	PABPC3	sp|Q9H361|PABP3_HUMAN
HepG2_480_S1.12014.12014.3	G:\03_DB_optimal\04Proteomics\724\Human\1\interact-HepG2_480_S1.pep.xml	PYNHQHEYF		GKKKIKYL.PYNHQHEYF.FIIGPPII	L	F	9	3	1053.82	1233.52	1233.52	412.18	412.18	1233.52	412.181	-0.0006	0.8768	-0.5905	0.136828	15.172	11.807	0.9409	0	0	236	244	11033188			-65	0	FALSE	sp|O95864-2|FADS2_HUMAN	O95864-2	FADS2_HUMAN	FADS2	Isoform 2 of Acyl-CoA 6-desaturase		sp|O95864-3|FADS2_HUMAN, sp|O95864-4|FADS2_HUMAN, sp|O95864|FADS2_HUMAN
HepG2_480_S1.12016.12016.2	G:\03_DB_optimal\04Proteomics\724\Human\1\interact-HepG2_480_S1.pep.xml	KAVNVAKVV		QIPDIMGL.KAVNVAKVV.GTNPCADR	L	G	9	2	1053.92	926.59	926.591	464.302	464.303	926.591	464.303	-0.0004	0.8163	-0.6372	0.0308662	18.704	13.149	0.9842	0	0	592	600	0			-65	0	TRUE	sp|O75197|LRP5_HUMAN	O75197	LRP5_HUMAN	LRP5	Low-density lipoprotein receptor-related protein 5
HepG2_480_S1.12036.12036.2	G:\03_DB_optimal\04Proteomics\724\Human\1\interact-HepG2_480_S1.pep.xml	SASVYIKKV		SQKFIAEN.SASVYIKKV.EARINEEI	N	E	9	2	1055.12	993.582	993.583	497.798	497.799	993.586	497.8	-0.0031	0.9898	-0.7141	0.000904012	20.545	13.448	0.9898	0	0	205	213	63716072			-45	0	FALSE	sp|Q13618-2|CUL3_HUMAN	Q13618-2	CUL3_HUMAN	CUL3	Isoform 2 of Cullin-3		sp|Q13618-3|CUL3_HUMAN, sp|Q13618|CUL3_HUMAN
HepG2_480_S1.12041.12041.3	G:\03_DB_optimal\04Proteomics\724\Human\1\interact-HepG2_480_S1.pep.xml	RYLEVMRKL	RYLEVM[147]RKL	AIVFKVFN.RYLEVMRKL.QKTYRMEP	N	Q	9	3	1055.38	1222.68	1222.68	408.567	408.568	1222.69	408.569	-0.0042	0.9222	-0.5709	0.000101746	22.38	13.624	0.9993	0	0	187	195	71452872	6M(15.9949)		-45	0	FALSE	sp|Q15257-2|PTPA_HUMAN	Q15257-2	PTPA_HUMAN	PTPA	Isoform 1 of Serine/threonine-protein phosphatase 2A activator		sp|Q15257-3|PTPA_HUMAN, sp|Q15257-4|PTPA_HUMAN, sp|Q15257|PTPA_HUMAN
HepG2_480_S1.12042.12042.2	G:\03_DB_optimal\04Proteomics\724\Human\1\interact-HepG2_480_S1.pep.xml	YTTDRVMTV	YTTDRVM[147]TV	GDGVEEAF.YTTDRVMTV.SFHKYGEY	F	S	9	2	1055.44	1100.51	1100.51	551.263	551.263	1100.52	551.266	-0.0051	0.9735	-0.525	0.000666316	23.734	15.112	0.9987	0	0	159	167	57616136	7M(15.9949)		-45	0	FALSE	sp|Q92769-3|HDAC2_HUMAN	Q92769-3	HDAC2_HUMAN	HDAC2	Isoform 2 of Histone deacetylase 2	HDAC1	sp|Q13547|HDAC1_HUMAN, sp|Q92769|HDAC2_HUMAN
HepG2_480_S1.12052.12052.2	G:\03_DB_optimal\04Proteomics\724\Human\1\interact-HepG2_480_S1.pep.xml	MSTSVTRGY		IESVIISN.MSTSVTRGY.AITAIMKI	N	A	9	2	1055.95	1000.46	1000.46	501.238	501.238	1000.46	501.24	-0.0023	0.9617	-0.6639	1.64933	9.921	0	0.9897	0	0	520	528	13572197			-45	0	FALSE	sp|O43747-2|AP1G1_HUMAN	O43747-2	AP1G1_HUMAN	AP1G1	Isoform 2 of AP-1 complex subunit gamma-1		sp|O43747|AP1G1_HUMAN
HepG2_480_S1.12057.12057.2	G:\03_DB_optimal\04Proteomics\724\Human\1\interact-HepG2_480_S1.pep.xml	TPAVRTV		PAAAAAAA.TPAVRTV.PQYKYAAG	A	P	7	2	1056.34	742.433	742.433	372.224	372.224	742.434	372.224	-0.0004	0.9931	-0.343	0.840178	14.79	12.934	0.8845	0	0	502	508	13217320			-65	0	FALSE	sp|P11940|PABP1_HUMAN	P11940	PABP1_HUMAN	PABPC1	Polyadenylate-binding protein 1	PABPC3	sp|Q9H361|PABP3_HUMAN
HepG2_480_S1.12079.12079.2	G:\03_DB_optimal\04Proteomics\724\Human\1\interact-HepG2_480_S1.pep.xml	KTTKFIKSF		IFQRIQNS.KTTKFIKSF.LVFINIYC	S	L	9	2	1057.6	1098.64	1098.64	550.327	550.328	1098.64	550.329	-0.0029	0.9651	-0.468	2.76071e-05	30.312	17.998	0.9933	0	0	782	790	74734752			-45	0	FALSE	sp|P55060-3|XPO2_HUMAN	P55060-3	XPO2_HUMAN	CSE1L	Isoform 3 of Exportin-2		sp|P55060-4|XPO2_HUMAN, sp|P55060|XPO2_HUMAN
HepG2_480_S1.12081.12081.2	G:\03_DB_optimal\04Proteomics\724\Human\1\interact-HepG2_480_S1.pep.xml	ALGPTGRGV		IDEAHSIG.ALGPTGRGV.VEYFGIDP	G	V	9	2	1057.69	826.463	826.464	414.239	414.239	826.466	414.24	-0.0023	0.9956	-0.4897	1.2223	15.257	13.491	0.9079	0	0	351	359	51468928			-45	0	TRUE	sp|O15270|SPTC2_HUMAN	O15270	SPTC2_HUMAN	SPTLC2	Serine palmitoyltransferase 2
HepG2_480_S1.12086.12086.2	G:\03_DB_optimal\04Proteomics\724\Human\1\interact-HepG2_480_S1.pep.xml	LLSSHVRGV		MKIITHN.LLSSHVRGV.GSRGFPIR	N	G	9	2	1057.95	966.555	966.556	484.285	484.286	966.561	484.288	-0.0046	0.9973	-0.439	0.182778	16.894	13.257	0.9796	0	0	8	16	24249936			-45	0	FALSE	sp|Q9UI30-2|TR112_HUMAN	Q9UI30-2	TR112_HUMAN	TRMT112	Isoform 2 of Multifunctional methyltransferase subunit TRM112-like protein		sp|Q9UI30|TR112_HUMAN
HepG2_480_S1.12093.12093.2	G:\03_DB_optimal\04Proteomics\724\Human\1\interact-HepG2_480_S1.pep.xml	STSDVVRQY		RSVIQIIH.STSDVVRQY.MARIINAF	H	M	9	2	1058.31	1053.51	1053.51	527.76	527.76	1053.51	527.762	-0.0033	0.98	-0.6779	0.000869044	20.979	12.225	0.9953	0	0	382	390	22684026			-45	0	FALSE	sp|Q7Z3E5-2|ARMC9_HUMAN	Q7Z3E5-2	ARMC9_HUMAN	ARMC9	Isoform 2 of LisH domain-containing protein ARMC9		sp|Q7Z3E5|ARMC9_HUMAN
HepG2_480_S1.12104.12104.2	G:\03_DB_optimal\04Proteomics\724\Human\1\interact-HepG2_480_S1.pep.xml	RYLSKATTL		GHKNEHAR.RYLSKATTL.EKTYGPAW	R	E	9	2	1059.01	1051.6	1051.6	526.807	526.808	1051.6	526.808	-0.0008	0.9608	-0.6299	0.0143151	20.783	15.407	0.9968	0	0	320	328	16821808			-65	0	FALSE	sp|Q13042-2|CDC16_HUMAN	Q13042-2	CDC16_HUMAN	CDC16	Isoform 2 of Cell division cycle protein 16 homolog		sp|Q13042-3|CDC16_HUMAN, sp|Q13042-4|CDC16_HUMAN, sp|Q13042|CDC16_HUMAN
HepG2_480_S1.12105.12105.2	G:\03_DB_optimal\04Proteomics\724\Human\1\interact-HepG2_480_S1.pep.xml	SVAGSVERV		MGEEKIIA.SVAGSVERV.NKIICVKA	A	N	9	2	1059.06	902.479	902.481	452.247	452.248	902.482	452.248	-0.0006	0.9892	-0.7122	0.217467	17.063	14.085	0.992	0	0	55	63	8.30688e+06			-65	0	FALSE	sp|Q13868-3|EXOS2_HUMAN	Q13868-3	EXOS2_HUMAN	EXOSC2	Isoform 3 of Exosome complex component RRP4		sp|Q13868-2|EXOS2_HUMAN, sp|Q13868|EXOS2_HUMAN
HepG2_480_S1.12106.12106.4	G:\03_DB_optimal\04Proteomics\724\Human\1\interact-HepG2_480_S1.pep.xml	NVLKVTKAAGTKKQFQKF		PISKTVRF.NVLKVTKAAGTKKQFQKF.	F	-	18	4	1059.11	2035.19	2035.19	509.804	509.804	2035.19	509.806	-0.0062	0.8157	-0.4165	0.109605	17.906	0	0.9995	0	0	141	158	0			-65	0	TRUE	sp|P62280|RS11_HUMAN	P62280	RS11_HUMAN	RPS11	40S ribosomal protein S11
HepG2_480_S1.12149.12149.5	G:\03_DB_optimal\04Proteomics\724\Human\1\interact-HepG2_480_S1.pep.xml	AEVEQKKKRTFRKFTYRGVD	n[43]AEVEQKKKRTFRKFTYRGVD	.AEVEQKKKRTFRKFTYRGVD.LDQIIDMS	M	L	20	5	1061.59	2527.36	2527.36	506.48	506.48	2527.37	506.48	-0.0014	0.3686	-0.721	0.00170168	21.466	12.391	0.9904	0	0	2	21	22893266	N-term(42.0106)		-65	0	TRUE	sp|P62841|RS15_HUMAN	P62841	RS15_HUMAN	RPS15	40S ribosomal protein S15
HepG2_480_S1.12151.12151.3	G:\03_DB_optimal\04Proteomics\724\Human\1\interact-HepG2_480_S1.pep.xml	FKNKVPEKQKLFQED		ISTASRRH.FKNKVPEKQKLFQED.DEIPIYIK	H	D	15	3	1061.7	1877	1877	626.674	626.675	1877	626.675	-0.0009	0.8928	-0.6136	2.26983e-07	27.746	13.086	0.9998	0	0	24	38	11396821			-65	0	FALSE	sp|P14406|CX7A2_HUMAN	P14406	CX7A2_HUMAN	COX7A2	Cytochrome c oxidase subunit 7A2, mitochondrial	COX7A2P2	sp|O60397|COX7S_HUMAN
HepG2_480_S1.12154.12154.3	G:\03_DB_optimal\04Proteomics\724\Human\1\interact-HepG2_480_S1.pep.xml	TVTNDRSAPIIR		FATVKIRP.TVTNDRSAPIIR.	P	-	12	3	1061.85	1341.73	1341.73	448.252	448.252	1341.74	448.253	-0.0018	0.9936	-0.6375	0.598629	15.459	13.529	0.9777	0	0	500	511	6824368			-65	0	TRUE	sp|Q9UHR4|BI2L1_HUMAN	Q9UHR4	BI2L1_HUMAN	BAIAP2L1	Brain-specific angiogenesis inhibitor 1-associated protein 2-like protein 1
HepG2_480_S1.12155.12155.2	G:\03_DB_optimal\04Proteomics\724\Human\1\interact-HepG2_480_S1.pep.xml	LMAEMGVHSV	LM[147]AEM[147]GVHSV	DKIFIISL.LMAEMGVHSV.AYAFPRVR	L	A	10	2	1061.91	1104.49	1104.49	553.253	553.253	1104.49	553.254	-0.0029	0.956	-0.5831	0.000912199	19.378	13.511	0.9983	0	0	470	479	25633488	2M(15.9949),5M(15.9949)		-65	0	FALSE	sp|Q9NWZ5-4|UCKL1_HUMAN	Q9NWZ5-4	UCKL1_HUMAN	UCKL1	Isoform 4 of Uridine-cytidine kinase-like 1		sp|Q9NWZ5|UCKL1_HUMAN
HepG2_480_S1.12160.12160.2	G:\03_DB_optimal\04Proteomics\724\Human\1\interact-HepG2_480_S1.pep.xml	AAAGFRLS		GFAPGHQT.AAAGFRLS.HIIYSREG	T	H	8	2	1062.17	791.427	791.429	396.721	396.722	791.429	396.722	0.0002	0.9742	0.1326	1.91363	12.621	0	0.9355	0	0	300	307	2349585			-65	0	TRUE	sp|Q6ZQN5|FOXI2_HUMAN	Q6ZQN5	FOXI2_HUMAN	FOXI2	Forkhead box protein I2
HepG2_480_S1.12175.12175.2	G:\03_DB_optimal\04Proteomics\724\Human\1\interact-HepG2_480_S1.pep.xml	RLAHYIDRV		EEIREIND.RLAHYIDRV.RAIEIEND	D	R	9	2	1063.07	1141.63	1141.63	571.822	571.823	1141.64	571.825	-0.0045	0.9432	-0.7103	0.0344628	15.49	11.618	0.9906	0	0	56	64	0			-45	0	TRUE	sp|Q03252|LMNB2_HUMAN	Q03252	LMNB2_HUMAN	LMNB2	Lamin-B2
HepG2_480_S1.12180.12180.3	G:\03_DB_optimal\04Proteomics\724\Human\1\interact-HepG2_480_S1.pep.xml	FERLTLKHD		EAGIGEYL.FERLTLKHD.	L	-	9	3	1063.33	1157.62	1157.62	386.879	386.879	1157.62	386.88	-0.0039	0.9804	-0.6677	8.93615e-06	23.047	12.681	0.9983	0	0	167	175	51148956			-45	0	TRUE	sp|P02792|FRIL_HUMAN	P02792	FRIL_HUMAN	FTL	Ferritin light chain
HepG2_480_S1.12195.12195.3	G:\03_DB_optimal\04Proteomics\724\Human\1\interact-HepG2_480_S1.pep.xml	ILMEHIHKL	ILM[147]EHIHKL	GNVFKNKR.ILMEHIHKL.KADKARKK	R	K	9	3	1064.24	1148.64	1148.64	383.886	383.886	1148.64	383.886	-0.0015	0.9659	-0.4297	0.00355331	21.877	15.645	0.998	0	0	137	145	571649280	3M(15.9949)		-65	0	TRUE	sp|P84098|RL19_HUMAN	P84098	RL19_HUMAN	RPL19	60S ribosomal protein L19
HepG2_480_S1.12196.12196.3	G:\03_DB_optimal\04Proteomics\724\Human\1\interact-HepG2_480_S1.pep.xml	VVVDRKHVPEEV		WFSEYVYE.VVVDRKHVPEEV.LAVIEQEP	E	L	12	3	1064.29	1404.77	1404.77	469.264	469.265	1404.77	469.265	-0.0004	0.9013	-0.3906	0.0323337	17.184	12.48	0.9784	0	0	422	433	0			-65	0	TRUE	sp|Q13867|BLMH_HUMAN	Q13867	BLMH_HUMAN	BLMH	Bleomycin hydrolase
HepG2_480_S1.12197.12197.3	G:\03_DB_optimal\04Proteomics\724\Human\1\interact-HepG2_480_S1.pep.xml	IQRTPKIQVYSR		ISISGIEA.IQRTPKIQVYSR.HPAENGKS	A	H	12	3	1064.34	1487.86	1487.86	496.959	496.959	1487.86	496.96	-0.0017	0.9858	-0.7253	7.19388e-06	27.002	15.622	1	0	0	21	32	13343106			-65	0	TRUE	sp|P61769|B2MG_HUMAN	P61769	B2MG_HUMAN	B2M	Beta-2-microglobulin
HepG2_480_S1.12202.12202.2	G:\03_DB_optimal\04Proteomics\724\Human\1\interact-HepG2_480_S1.pep.xml	SLGGGFGGGSRG		SGGGFSAS.SLGGGFGGGSRG.FGGASGGG	S	F	12	2	1064.6	1007.48	1007.48	504.745	504.746	1007.48	504.747	0	0.9747	-0.6929	0.0723186	16.063	0	0.999	0	0	85	96	3.1896e+06			-65	0	TRUE	sp|P35527|K1C9_HUMAN	P35527	K1C9_HUMAN	KRT9	Keratin, type I cytoskeletal 9
HepG2_480_S1.12203.12203.2	G:\03_DB_optimal\04Proteomics\724\Human\1\interact-HepG2_480_S1.pep.xml	LMEHIHKL	LM[147]EHIHKL	NVFKNKRI.LMEHIHKL.KADKARKK	I	K	8	2	1064.65	1035.55	1035.55	518.782	518.783	1035.55	518.784	-0.002	0.9551	-0.4433	0.00165211	22.982	18.025	0.9766	0	0	138	145	21397900	2M(15.9949)		-65	0	TRUE	sp|P84098|RL19_HUMAN	P84098	RL19_HUMAN	RPL19	60S ribosomal protein L19
HepG2_480_S1.12221.12221.3	G:\03_DB_optimal\04Proteomics\724\Human\1\interact-HepG2_480_S1.pep.xml	KYMDVVKERI	KYM[147]DVVKERI	IPIFPVQT.KYMDVVKERI.RIARQIEK	T	R	10	3	1065.67	1295.68	1295.69	432.902	432.903	1295.69	432.904	-0.0046	0.9916	-0.7227	7.38822e-07	30.923	14.841	1	0	0	665	674	273801888	3M(15.9949)		-45	0	FALSE	sp|Q9GZR7-2|DDX24_HUMAN	Q9GZR7-2	DDX24_HUMAN	DDX24	Isoform 2 of ATP-dependent RNA helicase DDX24		sp|Q9GZR7|DDX24_HUMAN
HepG2_480_S1.12229.12229.2	G:\03_DB_optimal\04Proteomics\724\Human\1\interact-HepG2_480_S1.pep.xml	MTDKAPPGV		RIDDVIKN.MTDKAPPGV.	N	-	9	2	1066.08	914.45	914.45	458.232	458.232	914.453	458.234	-0.0028	0.9509	-0.4212	0.00377899	20.121	13.518	0.9872	0	0	70	78	234369056			-45	0	TRUE	sp|Q7Z7J9|CK2N1_HUMAN	Q7Z7J9	CK2N1_HUMAN	CAMK2N1	Calcium/calmodulin-dependent protein kinase II inhibitor 1
HepG2_480_S1.12234.12234.2	G:\03_DB_optimal\04Proteomics\724\Human\1\interact-HepG2_480_S1.pep.xml	AAGAYVHMV	AAGAYVHM[147]V	FAICMFVA.AAGAYVHMV.THFIQAGI	A	T	9	2	1066.34	933.434	933.437	467.724	467.726	933.438	467.726	-0.0011	0.9625	-0.564	0.024791	21.642	15.635	0.9959	0	0	100	108	10103070	8M(15.9949)		-45	0	FALSE	sp|P55061-2|BI1_HUMAN	P55061-2	BI1_HUMAN	TMBIM6	Isoform 2 of Bax inhibitor 1		sp|P55061|BI1_HUMAN
HepG2_480_S1.12245.12245.4	G:\03_DB_optimal\04Proteomics\724\Human\1\interact-HepG2_480_S1.pep.xml	IQRTPKIQVYSRHPAENGKSNF		ISISGIEA.IQRTPKIQVYSRHPAENGKSNF.LNCYVSGF	A	L	22	4	1067.02	2569.35	2569.35	643.344	643.344	2569.35	643.345	-0.0039	0.8832	-0.7063	7.07079e-09	34.125	14.933	1	0	0	21	42	72689600			-65	0	TRUE	sp|P61769|B2MG_HUMAN	P61769	B2MG_HUMAN	B2M	Beta-2-microglobulin
HepG2_480_S1.12246.12246.2	G:\03_DB_optimal\04Proteomics\724\Human\1\interact-HepG2_480_S1.pep.xml	RLKDKIPNV		KINKAMII.RLKDKIPNV.RIQAVIAI	I	R	9	2	1067.07	1081.66	1081.66	541.836	541.837	1081.66	541.838	-0.002	0.9417	-0.5871	1.58034	12.705	0	0.9736	0	0	150	158	5.2606e+06			-65	0	TRUE	sp|Q9BPX3|CND3_HUMAN	Q9BPX3	CND3_HUMAN	NCAPG	Condensin complex subunit 3
HepG2_480_S1.12264.12264.5	G:\03_DB_optimal\04Proteomics\724\Human\1\interact-HepG2_480_S1.pep.xml	PVKKLVVKGGKKKKQVLKFTLD		MA.PVKKLVVKGGKKKKQVLKFTLD.CTHPVEDG	A	C	22	5	1068.13	2481.59	2481.59	497.325	497.325	2480.59	497.126	0.9958	0.8289	-0.0762	1.84395e-09	47.437	11.933	1	0	0	3	24	148889072			-45	0	TRUE	sp|P35268|RL22_HUMAN	P35268	RL22_HUMAN	RPL22	60S ribosomal protein L22
HepG2_480_S1.12267.12267.2	G:\03_DB_optimal\04Proteomics\724\Human\1\interact-HepG2_480_S1.pep.xml	ITQIEHEVS		IENQYETQ.ITQIEHEVS.SSGQEVQS	Q	S	9	2	1068.28	1054.53	1054.52	528.27	528.27	1054.53	528.272	-0.0047	0.9336	-0.6119	0.00479178	20.649	13.851	0.9954	0	0	349	357	34876016			-45	0	TRUE	sp|P35527|K1C9_HUMAN	P35527	K1C9_HUMAN	KRT9	Keratin, type I cytoskeletal 9
HepG2_480_S1.12283.12283.2	G:\03_DB_optimal\04Proteomics\724\Human\1\interact-HepG2_480_S1.pep.xml	AATPAVRTV		PRPAAAAA.AATPAVRTV.PQYKYAAG	A	P	9	2	1069.22	884.505	884.507	443.26	443.261	884.508	443.261	-0.0007	0.9934	-0.3926	1.0265	15.472	13.383	0.9441	0	0	500	508	368089312			-65	0	FALSE	sp|P11940|PABP1_HUMAN	P11940	PABP1_HUMAN	PABPC1	Polyadenylate-binding protein 1	PABPC3	sp|Q9H361|PABP3_HUMAN
HepG2_480_S1.12285.12285.2	G:\03_DB_optimal\04Proteomics\724\Human\1\interact-HepG2_480_S1.pep.xml	GVGPVPARA		IIAGIAIL.GVGPVPARA.LHNVTAEI	L	L	9	2	1069.32	822.47	822.47	412.243	412.242	822.471	412.243	-0.0011	0.9844	-0.4979	0.0516511	18.202	14.234	0.9901	0	0	25	33	92661616			-65	0	TRUE	sp|Q8TB96|TIP_HUMAN	Q8TB96	TIP_HUMAN	ITFG1	T-cell immunomodulatory protein
HepG2_480_S1.12288.12288.2	G:\03_DB_optimal\04Proteomics\724\Human\1\interact-HepG2_480_S1.pep.xml	HLAPRTPEV		AASAAHHH.HLAPRTPEV.RAAAAGAI	H	R	9	2	1069.48	1018.55	1018.55	510.284	510.284	1018.56	510.285	-0.0019	0.9652	-0.4967	0.263705	17.026	13.894	0.9353	0	0	42	50	17129342			-65	0	TRUE	sp|O00268|TAF4_HUMAN	O00268	TAF4_HUMAN	TAF4	Transcription initiation factor TFIID subunit 4
HepG2_480_S1.12314.12314.2	G:\03_DB_optimal\04Proteomics\724\Human\1\interact-HepG2_480_S1.pep.xml	VYPPIRHHL		PQEKPVIS.VYPPIRHHL.MDKQGVYV	S	M	9	2	1070.99	1130.63	1130.63	566.322	566.323	1130.63	566.325	-0.0036	0.9774	-0.6726	0.0268145	16.361	12.69	0.9872	0	0	57	65	41419376			-45	0	FALSE	sp|Q8NEZ2-2|VP37A_HUMAN	Q8NEZ2-2	VP37A_HUMAN	VPS37A	Isoform 2 of Vacuolar protein sorting-associated protein 37A		sp|Q8NEZ2-3|VP37A_HUMAN, sp|Q8NEZ2|VP37A_HUMAN
HepG2_480_S1.12327.12327.4	G:\03_DB_optimal\04Proteomics\724\Human\1\interact-HepG2_480_S1.pep.xml	WGTEEFERSKRKNPAAYENDK		VVFYIIYT.WGTEEFERSKRKNPAAYENDK.	T	-	21	4	1071.79	2555.22	2555.22	639.811	639.812	2554.22	639.562	0.9985	0.7218	-0.7157	8.08583e-05	21.052	10.303	0.9994	0	0	62	82	21806792			-65	0	TRUE	sp|O14949|QCR8_HUMAN	O14949	QCR8_HUMAN	UQCRQ	Cytochrome b-c1 complex subunit 8
HepG2_480_S1.12329.12329.3	G:\03_DB_optimal\04Proteomics\724\Human\1\interact-HepG2_480_S1.pep.xml	RFEEKHAYF		VKNWIKYA.RFEEKHAYF.AHARKVYE	A	A	9	3	1071.88	1225.58	1225.59	409.535	409.536	1225.59	409.537	-0.0008	0.9312	-0.6869	0.0071332	19.193	13.386	0.9941	0	0	223	231	602862720			-65	0	FALSE	sp|Q9BZJ0-2|CRNL1_HUMAN	Q9BZJ0-2	CRNL1_HUMAN	CRNKL1	Isoform 2 of Crooked neck-like protein 1		sp|Q9BZJ0-3|CRNL1_HUMAN, sp|Q9BZJ0|CRNL1_HUMAN
HepG2_480_S1.12333.12333.3	G:\03_DB_optimal\04Proteomics\724\Human\1\interact-HepG2_480_S1.pep.xml	RIDPTREKLTPEQ		RGEAPFAQ.RIDPTREKLTPEQ.LHSMRQAE	Q	L	13	3	1072.09	1581.84	1581.85	528.288	528.289	1581.85	528.29	-0.0018	0.9318	-0.4411	2.88128	12.997	0	0.9626	0	0	22	34	7160653			-65	0	TRUE	sp|Q9Y2R0|COA3_HUMAN	Q9Y2R0	COA3_HUMAN	COA3	Cytochrome c oxidase assembly factor 3 homolog, mitochondrial
HepG2_480_S1.12353.12353.2	G:\03_DB_optimal\04Proteomics\724\Human\1\interact-HepG2_480_S1.pep.xml	NYQKRFQNL		TGTVGRAQ.NYQKRFQNL.NWRSHNNI	Q	N	9	2	1073.23	1209.62	1209.62	605.816	605.817	1209.63	605.82	-0.0056	0.9837	-0.586	2.74074e-06	30.217	19.288	0.9997	0	0	195	203	510378560			-45	0	FALSE	sp|Q9NZT2-2|OGFR_HUMAN	Q9NZT2-2	OGFR_HUMAN	OGFR	Isoform 2 of Opioid growth factor receptor		sp|Q9NZT2|OGFR_HUMAN
HepG2_480_S1.12364.12364.2	G:\03_DB_optimal\04Proteomics\724\Human\1\interact-HepG2_480_S1.pep.xml	ATMERLEKV		ITSRNKVL.ATMERLEKV.NSFQEFVQ	L	N	9	2	1073.8	1075.56	1075.57	538.789	538.79	1075.57	538.792	-0.0037	0.9842	-0.4626	0.00400051	22.623	15.12	0.9862	0	0	176	184	46975232			-45	0	FALSE	sp|Q9UBT7-2|CTNL1_HUMAN	Q9UBT7-2	CTNL1_HUMAN	CTNNAL1	Isoform 2 of Alpha-catulin		sp|Q9UBT7-3|CTNL1_HUMAN, sp|Q9UBT7|CTNL1_HUMAN
HepG2_480_S1.12375.12375.2	G:\03_DB_optimal\04Proteomics\724\Human\1\interact-HepG2_480_S1.pep.xml	ALMEAIHSA	ALM[147]EAIHSA	PKDTSIHS.ALMEAIHSA.GGKDRIRK	S	G	9	2	1074.53	957.456	957.458	479.735	479.736	957.459	479.737	-0.0011	0.9334	-0.617	0.00232064	17.321	11.472	0.997	0	0	1194	1202	9364284	3M(15.9949)		-65	0	FALSE	sp|O75128-2|COBL_HUMAN	O75128-2	COBL_HUMAN	COBL	Isoform 2 of Protein cordon-bleu		sp|O75128-3|COBL_HUMAN, sp|O75128-6|COBL_HUMAN, sp|O75128-7|COBL_HUMAN, sp|O75128|COBL_HUMAN
HepG2_480_S1.12377.12377.2	G:\03_DB_optimal\04Proteomics\724\Human\1\interact-HepG2_480_S1.pep.xml	IYNEALKG		TFIGAIAL.IYNEALKG.	L	-	8	2	1074.63	906.482	906.482	454.248	454.248	906.481	454.248	0.0009	0.935	-0.7208	0.169821	15.383	12.489	0.9767	0	0	83	90	4.3778e+06			-65	0	TRUE	sp|P06703|S10A6_HUMAN	P06703	S10A6_HUMAN	S100A6	Protein S100-A6
HepG2_480_S1.12384.12384.2	G:\03_DB_optimal\04Proteomics\724\Human\1\interact-HepG2_480_S1.pep.xml	RFEEKHAYF		VKNWIKYA.RFEEKHAYF.AHARKVYE	A	A	9	2	1075	1226.59	1226.59	614.303	614.302	1225.59	613.801	1.0011	0.9524	-0.6966	0.00139133	16.394	11.684	0.9904	0	0	223	231	17369704			-65	0	FALSE	sp|Q9BZJ0-2|CRNL1_HUMAN	Q9BZJ0-2	CRNL1_HUMAN	CRNKL1	Isoform 2 of Crooked neck-like protein 1		sp|Q9BZJ0-3|CRNL1_HUMAN, sp|Q9BZJ0|CRNL1_HUMAN
HepG2_480_S1.12386.12386.2	G:\03_DB_optimal\04Proteomics\724\Human\1\interact-HepG2_480_S1.pep.xml	KAFSPVRSV		.KAFSPVRSV.RKNSISDH	M	R	9	2	1075.1	989.564	989.564	495.789	495.789	989.566	495.79	-0.0014	0.9493	-0.7091	1.19193	13.195	13.195	0.9915	0	0	2	10	4262460			-65	0	TRUE	sp|Q02363|ID2_HUMAN	Q02363	ID2_HUMAN	ID2	DNA-binding protein inhibitor ID-2
HepG2_480_S1.12405.12405.2	G:\03_DB_optimal\04Proteomics\724\Human\1\interact-HepG2_480_S1.pep.xml	LVVRHQLLKT		GSAFATPF.LVVRHQLLKT.	F	-	10	2	1076.21	1205.75	1205.76	603.885	603.885	1205.76	603.888	-0.0052	0.9489	-0.7186	0.001119	25.755	15.616	0.9974	0	0	54	63	88971152			-45	0	TRUE	sp|P15954|COX7C_HUMAN	P15954	COX7C_HUMAN	COX7C	Cytochrome c oxidase subunit 7C, mitochondrial
HepG2_480_S1.12408.12408.2	G:\03_DB_optimal\04Proteomics\724\Human\1\interact-HepG2_480_S1.pep.xml	KLAKLQAQV		KETIMNQE.KLAKLQAQV.RIGGKGTA	E	R	9	2	1076.37	997.623	997.624	499.819	499.819	997.628	499.822	-0.004	0.9143	-0.5859	0.280783	20.244	18.593	0.9691	0	0	10	18	19003046			-45	0	FALSE	sp|P20290-2|BTF3_HUMAN	P20290-2	BTF3_HUMAN	BTF3	Isoform 2 of Transcription factor BTF3	BTF3L4	sp|P20290|BTF3_HUMAN, sp|Q96K17-3|BT3L4_HUMAN, sp|Q96K17|BT3L4_HUMAN
HepG2_480_S1.12412.12412.2	G:\03_DB_optimal\04Proteomics\724\Human\1\interact-HepG2_480_S1.pep.xml	KMDPVAYRV	KM[147]DPVAYRV	MKIVMEDG.KMDPVAYRV.KYTPHHRT	G	K	9	2	1076.58	1093.55	1093.56	547.784	547.785	1093.56	547.787	-0.0026	0.9639	-0.716	0.011345	17.156	13.914	0.9874	0	0	401	409	12632747	2M(15.9949)		-45	0	FALSE	sp|P47897-2|SYQ_HUMAN	P47897-2	SYQ_HUMAN	QARS1	Isoform 2 of Glutamine--tRNA ligase		sp|P47897|SYQ_HUMAN
HepG2_480_S1.12413.12413.2	G:\03_DB_optimal\04Proteomics\724\Human\1\interact-HepG2_480_S1.pep.xml	GSPIYSPEK		GVTEPGSS.GSPIYSPEK.RVIGQIHG	S	R	9	2	1076.63	976.482	976.482	489.248	489.248	976.486	489.25	-0.0044	0.9775	-0.6806	0.195322	14.337	0	0.9913	0	0	195	203	0			-45	0	TRUE	sp|Q7M135|LYSC_LYSEN	Q7M135	LYSC_LYSEN		Lysyl endopeptidase
HepG2_480_S1.12414.12414.2	G:\03_DB_optimal\04Proteomics\724\Human\1\interact-HepG2_480_S1.pep.xml	RYMNHMQSL		QRYIFYCN.RYMNHMQSL.RFEHKIYA	N	R	9	2	1076.68	1178.53	1178.53	590.271	590.272	1178.53	590.274	-0.0031	0.96	-0.5923	0.0718184	16.697	13.323	0.9756	0	0	420	428	18386938			-45	0	TRUE	sp|Q9Y4X5|ARI1_HUMAN	Q9Y4X5	ARI1_HUMAN	ARIH1	E3 ubiquitin-protein ligase ARIH1
HepG2_480_S1.12418.12418.2	G:\03_DB_optimal\04Proteomics\724\Human\1\interact-HepG2_480_S1.pep.xml	YYDDQTRQNI		IWSDGHII.YYDDQTRQNI.EDKVHMPM	I	E	10	2	1076.88	1314.57	1314.58	658.294	658.295	1314.58	658.299	-0.0081	0.9228	-0.6133	0.00193281	13.619	0	0.9972	0	0	34	43	0			-45	0	FALSE	sp|Q96CS7-2|PKHB2_HUMAN	Q96CS7-2	PKHB2_HUMAN	PLEKHB2	Isoform 2 of Pleckstrin homology domain-containing family B member 2		sp|Q96CS7-3|PKHB2_HUMAN, sp|Q96CS7-4|PKHB2_HUMAN, sp|Q96CS7-5|PKHB2_HUMAN, sp|Q96CS7-6|PKHB2_HUMAN, sp|Q96CS7|PKHB2_HUMAN
HepG2_480_S1.12420.12420.2	G:\03_DB_optimal\04Proteomics\724\Human\1\interact-HepG2_480_S1.pep.xml	VLGKIEKV		TEVGIVEK.VLGKIEKV.DNMIADII	K	D	8	2	1077.11	884.567	884.569	443.291	443.292	884.569	443.292	-0.0007	0.9838	-0.6572	0.0831552	21.903	18.306	0.965	0	0	137	144	20634210			-65	0	FALSE	sp|P50851-2|LRBA_HUMAN	P50851-2	LRBA_HUMAN	LRBA	Isoform 2 of Lipopolysaccharide-responsive and beige-like anchor protein		sp|P50851|LRBA_HUMAN
HepG2_480_S1.12421.12421.3	G:\03_DB_optimal\04Proteomics\724\Human\1\interact-HepG2_480_S1.pep.xml	VLVEDSNNHHL		EQQFVIAG.VLVEDSNNHHL.MIEASEWA	G	M	11	3	1077.16	1275.62	1275.62	426.213	426.214	1275.62	426.214	-0.0012	0.977	-0.5586	1.21549e-09	20.282	0	0.9999	0	0	374	384	17227480			-65	0	TRUE	sp|O96006|ZBED1_HUMAN	O96006	ZBED1_HUMAN	ZBED1	E3 SUMO-protein ligase ZBED1
HepG2_480_S1.12422.12422.2	G:\03_DB_optimal\04Proteomics\724\Human\1\interact-HepG2_480_S1.pep.xml	HLDPAVKEV		KEDIETGV.HLDPAVKEV.QYNPTYET	V	Q	9	2	1077.22	1006.54	1006.54	504.279	504.279	1006.54	504.28	-0.0012	0.9663	-0.5503	0.00176818	22.18	14.992	0.9974	0	0	71	79	8431479			-65	0	TRUE	sp|O60508|PRP17_HUMAN	O60508	PRP17_HUMAN	CDC40	Pre-mRNA-processing factor 17
HepG2_480_S1.12423.12423.2	G:\03_DB_optimal\04Proteomics\724\Human\1\interact-HepG2_480_S1.pep.xml	NQMPTQPQV	NQM[147]PTQPQV	AIGIPYQV.NQMPTQPQV.QAKNQQNQ	V	Q	9	2	1077.27	1057.48	1057.48	529.749	529.749	1057.49	529.75	-0.0019	0.8806	-0.6863	0.875503	12.628	0	0.9851	0	0	478	486	18266252	3M(15.9949)		-65	0	TRUE	sp|Q09472|EP300_HUMAN	Q09472	EP300_HUMAN	EP300	Histone acetyltransferase p300
HepG2_480_S1.12429.12429.3	G:\03_DB_optimal\04Proteomics\724\Human\1\interact-HepG2_480_S1.pep.xml	VYIEKNDKL		ITEIISGG.VYIEKNDKL.CHMDTIDW	G	C	9	3	1077.58	1120.61	1120.61	374.544	374.545	1120.61	374.545	-0.0008	0.9931	-0.6885	0.0688879	17.033	13.276	0.9972	0	0	147	155	22301970			-65	0	FALSE	sp|P21860-3|ERBB3_HUMAN	P21860-3	ERBB3_HUMAN	ERBB3	Isoform 3 of Receptor tyrosine-protein kinase erbB-3		sp|P21860-4|ERBB3_HUMAN, sp|P21860|ERBB3_HUMAN
HepG2_480_S1.12433.12433.2	G:\03_DB_optimal\04Proteomics\724\Human\1\interact-HepG2_480_S1.pep.xml	GPGGYPGGIH		GIGGPGGF.GPGGYPGGIH.EVSVNQSI	F	E	10	2	1077.79	910.426	910.428	456.22	456.221	910.43	456.222	-0.0014	0.9637	-0.5688	0.000768389	22.82	13.437	0.9989	0	0	142	151	9296240			-65	0	TRUE	sp|P35908|K22E_HUMAN	P35908	K22E_HUMAN	KRT2	Keratin, type II cytoskeletal 2 epidermal
HepG2_480_S1.12449.12449.2	G:\03_DB_optimal\04Proteomics\724\Human\1\interact-HepG2_480_S1.pep.xml	FSYPSRKEV		NIEFRNVH.FSYPSRKEV.KIIKGINI	H	K	9	2	1078.74	1111.56	1111.56	556.788	556.788	1111.57	556.79	-0.0048	0.9879	-0.6815	0.00120079	21.561	13.904	0.9945	0	0	335	343	362581792			-45	0	FALSE	sp|P08183-2|MDR1_HUMAN	P08183-2	MDR1_HUMAN	ABCB1	Isoform 2 of ATP-dependent translocase ABCB1		sp|P08183|MDR1_HUMAN
HepG2_480_S1.12459.12459.2	G:\03_DB_optimal\04Proteomics\724\Human\1\interact-HepG2_480_S1.pep.xml	TYPEVKNKL		DVTTEQAL.TYPEVKNKL.EASIENIR	L	E	9	2	1079.26	1090.6	1090.6	546.305	546.307	1090.6	546.308	-0.0035	0.9964	-0.6754	0.0103016	17.349	13.756	0.9963	0	0	532	540	428114144			-45	0	FALSE	sp|Q13576-2|IQGA2_HUMAN	Q13576-2	IQGA2_HUMAN	IQGAP2	Isoform 2 of Ras GTPase-activating-like protein IQGAP2		sp|Q13576-3|IQGA2_HUMAN, sp|Q13576|IQGA2_HUMAN
HepG2_480_S1.12467.12467.3	G:\03_DB_optimal\04Proteomics\724\Human\1\interact-HepG2_480_S1.pep.xml	ILMEHIHKL	ILM[147]EHIHKL	GNVFKNKR.ILMEHIHKL.KADKARKK	R	K	9	3	1079.81	1148.63	1148.64	383.886	383.886	1148.64	383.886	-0.0015	0.9572	-0.4734	0.000144488	21.741	13.845	0.9939	0	0	137	145	571649280	3M(15.9949)		-65	0	TRUE	sp|P84098|RL19_HUMAN	P84098	RL19_HUMAN	RPL19	60S ribosomal protein L19
HepG2_480_S1.12469.12469.3	G:\03_DB_optimal\04Proteomics\724\Human\1\interact-HepG2_480_S1.pep.xml	ILYDERSVHKV		ATEKKQKS.ILYDERSVHKV.EPITKHIG	S	E	11	3	1079.92	1357.73	1357.73	453.585	453.585	1357.74	453.586	-0.0011	0.9251	-0.6217	1.04823	14.456	12.711	0.9728	0	0	55	65	6318403			-65	0	TRUE	sp|P25787|PSA2_HUMAN	P25787	PSA2_HUMAN	PSMA2	Proteasome subunit alpha type-2
HepG2_480_S1.12473.12473.2	G:\03_DB_optimal\04Proteomics\724\Human\1\interact-HepG2_480_S1.pep.xml	RLDDHALTGA		KVWGIHCS.RLDDHALTGA.SDSRVIIW	S	S	10	2	1080.13	1067.53	1067.54	534.774	534.775	1067.54	534.775	0.0002	0.9087	-0.5347	0.224277	13.125	13.089	0.9578	0	0	615	624	3.06517e+06			-65	0	TRUE	sp|Q12788|TBL3_HUMAN	Q12788	TBL3_HUMAN	TBL3	Transducin beta-like protein 3
HepG2_480_S1.12485.12485.3	G:\03_DB_optimal\04Proteomics\724\Human\1\interact-HepG2_480_S1.pep.xml	LMNELRRVPK		AIITGAIW.LMNELRRVPK.	W	-	10	3	1080.75	1255.72	1255.72	419.582	419.581	1254.72	419.248	0.9995	0.9613	-0.7181	2.23096	10.232	0	0.9913	0	0	401	410	20470202			-65	0	TRUE	sp|Q7KZN9|COX15_HUMAN	Q7KZN9	COX15_HUMAN	COX15	Cytochrome c oxidase assembly protein COX15 homolog
HepG2_480_S1.12504.12504.2	G:\03_DB_optimal\04Proteomics\724\Human\1\interact-HepG2_480_S1.pep.xml	KYSPSMKSL		GIVRFASC.KYSPSMKSL.GNKFMHIT	C	G	9	2	1081.84	1039.53	1039.53	520.774	520.772	1039.54	520.776	-0.007	0.9637	-0.7079	3.55646e-06	26.284	14.846	0.9974	0	0	793	801	22641156			-45	0	TRUE	sp|Q14679|TTLL4_HUMAN	Q14679	TTLL4_HUMAN	TTLL4	Tubulin monoglutamylase TTLL4
HepG2_480_S1.12508.12508.3	G:\03_DB_optimal\04Proteomics\724\Human\1\interact-HepG2_480_S1.pep.xml	KYMDVVKERI	KYM[147]DVVKERI	IPIFPVQT.KYMDVVKERI.RIARQIEK	T	R	10	3	1082.05	1296.69	1296.69	433.236	433.237	1295.69	432.904	0.9991	0.8224	-0.6756	0.294835	14.268	0	0.9756	0	0	665	674	8658057	3M(15.9949)		-45	0	FALSE	sp|Q9GZR7-2|DDX24_HUMAN	Q9GZR7-2	DDX24_HUMAN	DDX24	Isoform 2 of ATP-dependent RNA helicase DDX24		sp|Q9GZR7|DDX24_HUMAN
HepG2_480_S1.12511.12511.2	G:\03_DB_optimal\04Proteomics\724\Human\1\interact-HepG2_480_S1.pep.xml	SHVAVENA	n[43]SHVAVENA	.SHVAVENA.LGIDQQFA	M	L	8	2	1082.33	867.407	867.407	434.711	434.711	867.409	434.712	-0.0017	0.9862	-0.6913	1.15398	12.412	0	0.995	0	0	2	9	5.65444e+06	N-term(42.0106)		-65	0	FALSE	sp|O00571-2|DDX3X_HUMAN	O00571-2	DDX3X_HUMAN	DDX3X	Isoform 2 of ATP-dependent RNA helicase DDX3X		sp|O00571|DDX3X_HUMAN
HepG2_480_S1.12515.12515.2	G:\03_DB_optimal\04Proteomics\724\Human\1\interact-HepG2_480_S1.pep.xml	AAMPVAQHL	AAM[147]PVAQHL	KEQTFREK.AAMPVAQHL.NPVQVIQI	K	N	9	2	1082.54	952.478	952.477	477.246	477.246	952.48	477.247	-0.0025	0.8741	-0.6386	0.44832	14.117	0	0.9936	0	0	437	445	0	3M(15.9949)		-65	0	TRUE	sp|A1L0T0|HACL2_HUMAN	A1L0T0	HACL2_HUMAN	ILVBL	2-hydroxyacyl-CoA lyase 2
HepG2_480_S1.12550.12550.2	G:\03_DB_optimal\04Proteomics\724\Human\1\interact-HepG2_480_S1.pep.xml	SGSPIYSPEK		GGVTEPGS.SGSPIYSPEK.RVIGQIHG	S	R	10	2	1084.54	1063.51	1063.51	532.763	532.764	1063.52	532.766	-0.0053	0.9866	-0.6733	0.000362571	25.736	21.143	0.9931	0	0	194	203	41102936			-45	0	TRUE	sp|Q7M135|LYSC_LYSEN	Q7M135	LYSC_LYSEN		Lysyl endopeptidase
HepG2_480_S1.12559.12559.2	G:\03_DB_optimal\04Proteomics\724\Human\1\interact-HepG2_480_S1.pep.xml	DYMKTTSNF	DYM[147]KTTSNF	IVSIQKAE.DYMKTTSNF.SGKGYIIQ	E	S	9	2	1085.17	1121.47	1121.47	561.74	561.741	1121.47	561.742	-0.0018	0.8405	-0.6585	0.00146879	17.576	0	0.9966	0	0	234	242	16189817	3M(15.9949)		-65	0	FALSE	sp|O60524-3|NEMF_HUMAN	O60524-3	NEMF_HUMAN	NEMF	Isoform 3 of Ribosome quality control complex subunit NEMF		sp|O60524-4|NEMF_HUMAN, sp|O60524|NEMF_HUMAN
HepG2_480_S1.12560.12560.2	G:\03_DB_optimal\04Proteomics\724\Human\1\interact-HepG2_480_S1.pep.xml	HINDSAPEV		PFCAAIIK.HINDSAPEV.RDAAFEAI	K	R	9	2	1085.22	980.455	980.456	491.235	491.235	980.456	491.235	0	0.9609	-0.5147	0.238129	15.921	0	0.9928	0	0	447	455	6408462			-65	0	FALSE	sp|Q14008-2|CKAP5_HUMAN	Q14008-2	CKAP5_HUMAN	CKAP5	Isoform 2 of Cytoskeleton-associated protein 5		sp|Q14008-3|CKAP5_HUMAN, sp|Q14008|CKAP5_HUMAN
HepG2_480_S1.12563.12563.3	G:\03_DB_optimal\04Proteomics\724\Human\1\interact-HepG2_480_S1.pep.xml	GNTGHEIGRQAEDVIR		VGEAAHAL.GNTGHEIGRQAEDVIR.HGADAVRG	L	H	16	3	1085.38	1750.87	1750.87	584.63	584.63	1750.87	584.631	-0.0013	0.8582	-0.6616	0.202652	15.273	0	0.9931	0	0	107	122	2.10261e+06			-65	0	FALSE	sp|Q6E0U4-16|DMKN_HUMAN	Q6E0U4-16	DMKN_HUMAN	DMKN	Isoform 16 of Dermokine		sp|Q6E0U4-2|DMKN_HUMAN, sp|Q6E0U4-3|DMKN_HUMAN, sp|Q6E0U4-4|DMKN_HUMAN, sp|Q6E0U4-5|DMKN_HUMAN, sp|Q6E0U4-6|DMKN_HUMAN, sp|Q6E0U4-7|DMKN_HUMAN, sp|Q6E0U4|DMKN_HUMAN
HepG2_480_S1.12590.12590.2	G:\03_DB_optimal\04Proteomics\724\Human\1\interact-HepG2_480_S1.pep.xml	GLDRNAPSV		KEYETVMK.GLDRNAPSV.PPQNTPQE	K	P	9	2	1086.92	927.47	927.474	464.742	464.744	927.477	464.746	-0.0035	0.9788	-0.5092	0.00149063	18.58	12.33	0.9874	0	0	229	237	22063320			-45	0	TRUE	sp|Q12996|CSTF3_HUMAN	Q12996	CSTF3_HUMAN	CSTF3	Cleavage stimulation factor subunit 3
HepG2_480_S1.12591.12591.2	G:\03_DB_optimal\04Proteomics\724\Human\1\interact-HepG2_480_S1.pep.xml	SSGSPIYSPEK		SGGVTEPG.SSGSPIYSPEK.RVIGQIHG	G	R	11	2	1086.97	1150.54	1150.55	576.279	576.28	1150.55	576.283	-0.0043	0.9901	-0.6595	1.61188e-05	25.628	15.308	0.9998	0	0	193	203	23446872			-45	0	TRUE	sp|Q7M135|LYSC_LYSEN	Q7M135	LYSC_LYSEN		Lysyl endopeptidase
HepG2_480_S1.12594.12594.2	G:\03_DB_optimal\04Proteomics\724\Human\1\interact-HepG2_480_S1.pep.xml	RYQKSTELL		TVAIREIR.RYQKSTELL.IRKIPFQR	R	I	9	2	1087.13	1136.61	1136.62	569.315	569.315	1136.62	569.317	-0.0039	0.9624	-0.575	0.00221506	26.082	18.408	0.9878	0	0	54	62	692555650			-45	0	FALSE	sp|Q71DI3|H32_HUMAN	Q71DI3	H32_HUMAN	H3C13	Histone H3.2	H3-3B, H3-4, H3-5, H3-7, H3C12	sp|P68431|H31_HUMAN, sp|P84243|H33_HUMAN, sp|Q16695|H31T_HUMAN, sp|Q5TEC6|H37_HUMAN, sp|Q6NXT2|H3C_HUMAN
HepG2_480_S1.12600.12600.2	G:\03_DB_optimal\04Proteomics\724\Human\1\interact-HepG2_480_S1.pep.xml	KYLHPPPHL		GRCTRENC.KYLHPPPHL.KTQIEING	C	K	9	2	1087.45	1101.61	1101.61	551.812	551.814	1100.61	551.314	0.9997	0.8582	-0.6604	1.56787	14.121	12.088	0.8897	0	0	68	76	6402913			-45	0	FALSE	sp|Q9NUK0-2|MBNL3_HUMAN	Q9NUK0-2	MBNL3_HUMAN	MBNL3	Isoform 2 of Muscleblind-like protein 3	MBNL1	sp|Q9NR56-2|MBNL1_HUMAN, sp|Q9NR56-3|MBNL1_HUMAN, sp|Q9NR56-4|MBNL1_HUMAN, sp|Q9NR56-5|MBNL1_HUMAN, sp|Q9NR56-6|MBNL1_HUMAN, sp|Q9NR56-7|MBNL1_HUMAN, sp|Q9NR56|MBNL1_HUMAN, sp|Q9NUK0-3|MBNL3_HUMAN, sp|Q9NUK0-4|MBNL3_HUMAN, sp|Q9NUK0|MBNL3_HUMAN
HepG2_480_S1.12602.12602.3	G:\03_DB_optimal\04Proteomics\724\Human\1\interact-HepG2_480_S1.pep.xml	RFEEKHAYF		VKNWIKYA.RFEEKHAYF.AHARKVYE	A	A	9	3	1087.68	1225.59	1225.59	409.536	409.536	1225.59	409.537	-0.0008	0.9014	-0.7304	0.000215164	19.281	11.878	0.999	0	0	223	231	616775870			-65	0	FALSE	sp|Q9BZJ0-2|CRNL1_HUMAN	Q9BZJ0-2	CRNL1_HUMAN	CRNKL1	Isoform 2 of Crooked neck-like protein 1		sp|Q9BZJ0-3|CRNL1_HUMAN, sp|Q9BZJ0|CRNL1_HUMAN
HepG2_480_S1.12604.12604.2	G:\03_DB_optimal\04Proteomics\724\Human\1\interact-HepG2_480_S1.pep.xml	TVAEKVDAV		AYTGTEMR.TVAEKVDAV.RIVHIHSV	R	R	9	2	1087.78	930.5	930.503	466.257	466.259	930.502	466.258	0.0005	0.9515	-0.6287	2.22388	15.546	14.61	0.9733	0	0	61	69	18827100			-65	0	FALSE	sp|P46736-2|BRCC3_HUMAN	P46736-2	BRCC3_HUMAN	BRCC3	Isoform 1 of Lys-63-specific deubiquitinase BRCC36		sp|P46736-3|BRCC3_HUMAN, sp|P46736-5|BRCC3_HUMAN, sp|P46736|BRCC3_HUMAN
HepG2_480_S1.12605.12605.3	G:\03_DB_optimal\04Proteomics\724\Human\1\interact-HepG2_480_S1.pep.xml	KYIKEAVRL		ITASEAHL.KYIKEAVRL.DDVAVHYY	L	D	9	3	1087.84	1118.68	1118.68	373.9	373.901	1118.68	373.901	-0.0007	0.8649	-0.4256	0.360579	13.272	0	0.9763	0	0	210	218	4050455			-65	0	FALSE	sp|Q96NE9-2|FRMD6_HUMAN	Q96NE9-2	FRMD6_HUMAN	FRMD6	Isoform 2 of FERM domain-containing protein 6		sp|Q96NE9|FRMD6_HUMAN
HepG2_480_S1.12608.12608.2	G:\03_DB_optimal\04Proteomics\724\Human\1\interact-HepG2_480_S1.pep.xml	SAYGSVKAY		EGDHSTPP.SAYGSVKAY.TNFDAERD	P	T	9	2	1088	944.459	944.46	473.237	473.237	944.46	473.237	-0.0006	0.9553	-0.6486	0.0780279	15.931	0	0.9987	0	0	40	48	4.3817e+06			-65	0	FALSE	sp|P07355-2|ANXA2_HUMAN	P07355-2	ANXA2_HUMAN	ANXA2	Isoform 2 of Annexin A2	ANXA2P2	sp|A6NMY6|AXA2L_HUMAN, sp|P07355|ANXA2_HUMAN
HepG2_480_S1.12613.12613.3	G:\03_DB_optimal\04Proteomics\724\Human\1\interact-HepG2_480_S1.pep.xml	PYGGGNYGPGGSGGSGGYGGRSRY		GGSRNMGG.PYGGGNYGPGGSGGSGGYGGRSRY.	G	-	24	3	1088.26	2235.97	2235.97	746.33	746.33	2235.97	746.33	0	0.9938	-0.7109	1.26374e-08	33.786	17.54	1	0	0	318	341	284170848			-65	0	FALSE	sp|P22626-2|ROA2_HUMAN	P22626-2	ROA2_HUMAN	HNRNPA2B1	Isoform A2 of Heterogeneous nuclear ribonucleoproteins A2/B1		sp|P22626|ROA2_HUMAN
HepG2_480_S1.12616.12616.3	G:\03_DB_optimal\04Proteomics\724\Human\1\interact-HepG2_480_S1.pep.xml	PILPKDKKEVEIREE		FNSEAHIL.PILPKDKKEVEIREE.	L	-	15	3	1088.41	1822.01	1822.02	608.345	608.346	1822.02	608.347	-0.0022	0.8804	-0.7162	0.000815645	17.986	12.744	0.9921	0	0	639	653	2.40095e+06			-65	0	TRUE	sp|P33908|MA1A1_HUMAN	P33908	MA1A1_HUMAN	MAN1A1	Mannosyl-oligosaccharide 1,2-alpha-mannosidase IA
HepG2_480_S1.12617.12617.3	G:\03_DB_optimal\04Proteomics\724\Human\1\interact-HepG2_480_S1.pep.xml	VATDLDTGRPSTTVR		SNDKVGDF.VATDLDTGRPSTTVR.YVMGNNPA	F	Y	15	3	1088.47	1587.82	1587.82	530.279	530.281	1587.82	530.281	-0.0008	0.9893	-0.687	0.0110649	17.463	12.949	0.9986	0	0	408	422	13840391			-65	0	TRUE	sp|Q02413|DSG1_HUMAN	Q02413	DSG1_HUMAN	DSG1	Desmoglein-1
HepG2_480_S1.12619.12619.3	G:\03_DB_optimal\04Proteomics\724\Human\1\interact-HepG2_480_S1.pep.xml	MEVKPPPGRPQPDSGRR	n[43]MEVKPPPGRPQPDSGRR	.MEVKPPPGRPQPDSGRR.RRRRGEEG	-	R	17	3	1088.57	1945.99	1946	649.672	649.672	1945	649.339	1.0003	0.8429	-0.67	0.965495	12.561	0	0.9728	0	0	1	17	3.10413e+06	N-term(42.0106)		-65	0	TRUE	sp|P51991|ROA3_HUMAN	P51991	ROA3_HUMAN	HNRNPA3	Heterogeneous nuclear ribonucleoprotein A3
HepG2_480_S1.12648.12648.3	G:\03_DB_optimal\04Proteomics\724\Human\1\interact-HepG2_480_S1.pep.xml	PYGGGNYGPGGSGGSGGYGGRSRY		GGSRNMGG.PYGGGNYGPGGSGGSGGYGGRSRY.	G	-	24	3	1090.38	2235.96	2235.97	746.329	746.33	2235.97	746.33	0.0002	0.9926	-0.7053	3.26928e-07	32.802	15.713	0.9999	0	0	318	341	283788736			-65	0	FALSE	sp|P22626-2|ROA2_HUMAN	P22626-2	ROA2_HUMAN	HNRNPA2B1	Isoform A2 of Heterogeneous nuclear ribonucleoproteins A2/B1		sp|P22626|ROA2_HUMAN
HepG2_480_S1.12649.12649.3	G:\03_DB_optimal\04Proteomics\724\Human\1\interact-HepG2_480_S1.pep.xml	GLMKGKHYYEV		WHGCRATK.GLMKGKHYYEV.SCHDQGIC	K	S	11	3	1090.43	1323.66	1323.66	442.228	442.229	1323.66	442.229	-0.0004	0.8497	-0.5063	2.68523	12.795	12.687	0.885	0	0	127	137	23847732			-65	0	FALSE	sp|Q92499|DDX1_HUMAN	Q92499	DDX1_HUMAN	DDX1	ATP-dependent RNA helicase DDX1		sp|Q92499-2|DDX1_HUMAN
HepG2_480_S1.12650.12650.2	G:\03_DB_optimal\04Proteomics\724\Human\1\interact-HepG2_480_S1.pep.xml	ALGHVRYV		DIIAIRQN.ALGHVRYV.LKEGIKWI	N	L	8	2	1090.49	913.512	913.513	457.764	457.764	913.513	457.764	0	0.9871	-0.7181	0.0396734	17.106	13.474	0.989	0	0	111	118	9224828			-65	0	TRUE	sp|Q9NUQ2|PLCE_HUMAN	Q9NUQ2	PLCE_HUMAN	AGPAT5	1-acyl-sn-glycerol-3-phosphate acyltransferase epsilon
HepG2_480_S1.12651.12651.2	G:\03_DB_optimal\04Proteomics\724\Human\1\interact-HepG2_480_S1.pep.xml	AMNGKSFSV	AM[147]NGKSFSV	IQMTRYHF.AMNGKSFSV.IIEHFQDI	F	I	9	2	1090.54	955.44	955.443	478.727	478.729	955.443	478.729	-0.0006	0.8754	-0.5852	2.47493	11.866	0	0.9748	0	0	552	560	6799866	2M(15.9949)		-65	0	FALSE	sp|Q9H7F0-2|AT133_HUMAN	Q9H7F0-2	AT133_HUMAN	ATP13A3	Isoform 2 of Polyamine-transporting ATPase 13A3		sp|Q9H7F0|AT133_HUMAN
HepG2_480_S1.12656.12656.3	G:\03_DB_optimal\04Proteomics\724\Human\1\interact-HepG2_480_S1.pep.xml	SEIAHRFKDLGEEH		VFRRDTHK.SEIAHRFKDLGEEH.FKGIVIIA	K	F	14	3	1090.8	1666.8	1666.81	556.608	556.609	1666.81	556.609	0.0002	0.7793	-0.6793	0.23741	14.998	0	0.9937	0	0	29	42	2.82918e+06			-65	0	TRUE	sp|P02769|ALBU_BOVIN	P02769	ALBU_BOVIN	ALB	Albumin
HepG2_480_S1.12658.12658.2	G:\03_DB_optimal\04Proteomics\724\Human\1\interact-HepG2_480_S1.pep.xml	LLHAGGLARA		WVCVAAAT.LLHAGGLARA.DCWIIEGD	T	D	10	2	1090.91	977.576	977.576	489.795	489.796	977.577	489.796	-0.0006	0.9832	-0.6835	1.01872	12.443	0	0.988	0	0	18	27	2.92599e+06			-65	0	TRUE	sp|P0C7U0|ELFN1_HUMAN	P0C7U0	ELFN1_HUMAN	ELFN1	Protein ELFN1
HepG2_480_S1.12659.12659.3	G:\03_DB_optimal\04Proteomics\724\Human\1\interact-HepG2_480_S1.pep.xml	QAGKEAEKLGHGVNNAAGQAG	Q[111]AGKEAEKLGHGVNNAAGQAG	HEINHGIG.QAGKEAEKLGHGVNNAAGQAG.KEADKAVQ	G	K	21	3	1090.96	1988.96	1988.96	663.994	663.995	1988.97	663.996	-0.0024	0.8986	-0.0931	0.0621942	17.325	15.399	0.9976	0	0	107	127	3205859	1Q(-17.0265)		-65	0	TRUE	sp|Q6UWP8-2|SBSN_HUMAN	Q6UWP8-2	SBSN_HUMAN	SBSN	Isoform 2 of Suprabasin
HepG2_480_S1.12672.12672.2	G:\03_DB_optimal\04Proteomics\724\Human\1\interact-HepG2_480_S1.pep.xml	YASENVNKL		QWIQEIDR.YASENVNKL.LVGNKCDI	R	L	9	2	1091.76	1036.51	1036.52	519.264	519.265	1036.52	519.267	-0.0037	0.9964	-0.6268	3.41432e-05	29.276	15.768	0.997	0	0	48	56	432944640			-45	0	FALSE	sp|P62820-2|RAB1A_HUMAN	P62820-2	RAB1A_HUMAN	RAB1A	Isoform 2 of Ras-related protein Rab-1A	RAB1B	sp|P62820|RAB1A_HUMAN, sp|Q9H0U4|RAB1B_HUMAN
HepG2_480_S1.12738.12738.2	G:\03_DB_optimal\04Proteomics\724\Human\1\interact-HepG2_480_S1.pep.xml	ILKDGIHNV		IDGTERET.ILKDGIHNV.EGVAVDWM	T	E	9	2	1095.45	1007.57	1007.57	504.793	504.794	1007.58	504.796	-0.0036	0.9507	-0.586	0.0750506	15.816	12.085	0.9764	0	0	596	604	15773926			-45	0	TRUE	sp|Q07954|LRP1_HUMAN	Q07954	LRP1_HUMAN	LRP1	Prolow-density lipoprotein receptor-related protein 1
HepG2_480_S1.12740.12740.2	G:\03_DB_optimal\04Proteomics\724\Human\1\interact-HepG2_480_S1.pep.xml	AVGDGPPRV		AVPAIPPG.AVGDGPPRV.DFPRSRIR	G	D	9	2	1095.68	866.461	866.463	434.238	434.239	866.461	434.238	0.002	0.9678	-0.602	0.0381125	15.336	0	0.9926	0	0	558	566	5110398			-65	0	FALSE	sp|Q08345-2|DDR1_HUMAN	Q08345-2	DDR1_HUMAN	DDR1	Isoform 2 of Epithelial discoidin domain-containing receptor 1		sp|Q08345-5|DDR1_HUMAN, sp|Q08345-6|DDR1_HUMAN, sp|Q08345|DDR1_HUMAN
HepG2_480_S1.12741.12741.3	G:\03_DB_optimal\04Proteomics\724\Human\1\interact-HepG2_480_S1.pep.xml	SGQQQSNYGPMKGGSFGGRSSG		NYNDFGNY.SGQQQSNYGPMKGGSFGGRSSG.SPYGGGYG	Y	S	22	3	1095.73	2172.95	2172.96	725.325	725.326	2172.96	725.327	-0.0031	0.9404	-0.7312	0.00731738	19.702	0	0.9999	0	0	336	357	4.2898e+06			-65	0	FALSE	sp|P51991|ROA3_HUMAN	P51991	ROA3_HUMAN	HNRNPA3	Heterogeneous nuclear ribonucleoprotein A3		sp|P51991-2|ROA3_HUMAN
HepG2_480_S1.12745.12745.2	G:\03_DB_optimal\04Proteomics\724\Human\1\interact-HepG2_480_S1.pep.xml	YTPPAGAKV		AWQMTEEE.YTPPAGAKV.NDVVPWVI	E	N	9	2	1095.94	902.484	902.486	452.249	452.25	902.486	452.25	-0.0006	0.9868	-0.4119	4.52012	13.52	12.213	0.9436	0	0	927	935	6260080			-65	0	TRUE	sp|Q5VYK3|ECM29_HUMAN	Q5VYK3	ECM29_HUMAN	ECPAS	Proteasome adapter and scaffold protein ECM29
HepG2_480_S1.12764.12764.2	G:\03_DB_optimal\04Proteomics\724\Human\1\interact-HepG2_480_S1.pep.xml	TYPEVKNKL		DVTTEQAL.TYPEVKNKL.EASIENIR	L	E	9	2	1097.05	1090.6	1090.6	546.306	546.307	1090.6	546.308	-0.0035	0.9966	-0.7244	0.0163363	19.484	14.821	0.9974	0	0	532	540	428114144			-45	0	FALSE	sp|Q13576-2|IQGA2_HUMAN	Q13576-2	IQGA2_HUMAN	IQGAP2	Isoform 2 of Ras GTPase-activating-like protein IQGAP2		sp|Q13576-3|IQGA2_HUMAN, sp|Q13576|IQGA2_HUMAN
HepG2_480_S1.12769.12769.2	G:\03_DB_optimal\04Proteomics\724\Human\1\interact-HepG2_480_S1.pep.xml	ALQEMVHQV	ALQEM[147]VHQV	AIHYPSTT.ALQEMVHQV.TDISRNAQ	T	T	9	2	1097.31	1069.52	1069.52	535.767	535.767	1069.52	535.769	-0.0029	0.986	-0.6858	0.00783547	19.759	17.319	0.9893	0	0	806	814	101040424	5M(15.9949)		-45	0	FALSE	sp|Q14511-3|CASL_HUMAN	Q14511-3	CASL_HUMAN	NEDD9	Isoform 3 of Enhancer of filamentation 1		sp|Q14511|CASL_HUMAN
HepG2_480_S1.12771.12771.2	G:\03_DB_optimal\04Proteomics\724\Human\1\interact-HepG2_480_S1.pep.xml	FRGGSDGYGSGRGFGD		FGPGPGSN.FRGGSDGYGSGRGFGD.GYNGYGGG	N	G	16	2	1097.42	1590.68	1590.68	796.347	796.348	1590.68	796.348	0.0001	0.9285	-0.7118	0.0334454	15.486	0	0.9967	0	0	215	230	29684326			-45	0	FALSE	sp|P22626-2|ROA2_HUMAN	P22626-2	ROA2_HUMAN	HNRNPA2B1	Isoform A2 of Heterogeneous nuclear ribonucleoproteins A2/B1		sp|P22626|ROA2_HUMAN
HepG2_480_S1.12774.12774.2	G:\03_DB_optimal\04Proteomics\724\Human\1\interact-HepG2_480_S1.pep.xml	KYISGPHEL		DCEIDAEE.KYISGPHEL.STSQNDNA	E	S	9	2	1097.58	1043.54	1043.55	522.78	522.781	1042.54	522.28	1.0019	0.9908	-0.6556	1.24156e-05	28.172	18.262	0.9955	0	0	1271	1279	360210080			-45	0	TRUE	sp|P49454|CENPF_HUMAN	P49454	CENPF_HUMAN	CENPF	Centromere protein F
HepG2_480_S1.12775.12775.3	G:\03_DB_optimal\04Proteomics\724\Human\1\interact-HepG2_480_S1.pep.xml	ALASRFLKKA		EEEEGKQT.ALASRFLKKA.PTTDEDKK	T	P	10	3	1097.63	1103.68	1103.68	368.899	368.9	1103.68	368.901	-0.0024	0.9712	-0.6172	6.07387	14.009	13.926	0.9624	0	0	251	260	26273876			-45	0	FALSE	sp|B5ME19|EIFCL_HUMAN	B5ME19	EIFCL_HUMAN	EIF3CL	Eukaryotic translation initiation factor 3 subunit C-like protein	EIF3C	sp|Q99613-2|EIF3C_HUMAN, sp|Q99613|EIF3C_HUMAN
HepG2_480_S1.12791.12791.3	G:\03_DB_optimal\04Proteomics\724\Human\1\interact-HepG2_480_S1.pep.xml	GQKPWSQHYHQGYY		QWQQGQFW.GQKPWSQHYHQGYY.	W	-	14	3	1098.6	1777.79	1777.8	593.605	593.606	1777.8	593.606	0.0001	0.8014	-0.6629	9.50191e-07	26.592	13.407	0.9994	0	0	793	806	132399824			-65	0	FALSE	sp|Q00839-2|HNRPU_HUMAN	Q00839-2	HNRPU_HUMAN	HNRNPU	Isoform 2 of Heterogeneous nuclear ribonucleoprotein U		sp|Q00839|HNRPU_HUMAN
HepG2_480_S1.12796.12796.3	G:\03_DB_optimal\04Proteomics\724\Human\1\interact-HepG2_480_S1.pep.xml	LLAKQAEMEVKRES		VEAAKAAA.LLAKQAEMEVKRES.YARERSTV	A	Y	14	3	1098.85	1630.87	1630.87	544.631	544.631	1630.87	544.631	-0.0012	0.8958	-0.6406	4.67211e-05	20.781	14.102	0.9981	0	0	298	311	3.26996e+06			-65	0	TRUE	sp|Q92575|UBXN4_HUMAN	Q92575	UBXN4_HUMAN	UBXN4	UBX domain-containing protein 4
HepG2_480_S1.12816.12816.2	G:\03_DB_optimal\04Proteomics\724\Human\1\interact-HepG2_480_S1.pep.xml	NQWDGTQHGV		TEKIERVK.NQWDGTQHGV.EIRQQQIE	K	E	10	2	1100.05	1140.49	1140.49	571.253	571.253	1140.49	571.255	-0.0033	0.976	-0.7085	0.0107021	17.909	12.659	0.9903	0	0	2320	2329	21850812			-45	0	FALSE	sp|P46939-2|UTRN_HUMAN	P46939-2	UTRN_HUMAN	UTRN	Isoform 2 of Utrophin		sp|P46939-4|UTRN_HUMAN, sp|P46939|UTRN_HUMAN
HepG2_480_S1.12821.12821.3	G:\03_DB_optimal\04Proteomics\724\Human\1\interact-HepG2_480_S1.pep.xml	RYKAPFHQL		KAIDTKIG.RYKAPFHQL.RISYGTNK	G	R	9	3	1100.31	1158.63	1158.63	387.216	387.216	1158.63	387.217	-0.0025	0.8511	-0.6647	6.76402e-05	22.6	14.989	0.9987	0	0	927	935	73802592			-45	0	FALSE	sp|O60264|SMCA5_HUMAN	O60264	SMCA5_HUMAN	SMARCA5	SWI/SNF-related matrix-associated actin-dependent regulator of chromatin subfamily A member 5	SMARCA1	sp|P28370-2|SMCA1_HUMAN, sp|P28370|SMCA1_HUMAN
HepG2_480_S1.12824.12824.2	G:\03_DB_optimal\04Proteomics\724\Human\1\interact-HepG2_480_S1.pep.xml	KYAHMINGF	KYAHM[147]INGF	GWIDIVIL.KYAHMINGF.TAIAITKI	L	T	9	2	1100.46	1095.51	1095.51	548.764	548.764	1095.52	548.766	-0.0035	0.8378	-0.6298	0.001454	20.085	13.308	0.9855	0	0	347	355	14950950	5M(15.9949)		-45	0	TRUE	sp|P30520|PURA2_HUMAN	P30520	PURA2_HUMAN	ADSS2	Adenylosuccinate synthetase isozyme 2
HepG2_480_S1.12829.12829.2	G:\03_DB_optimal\04Proteomics\724\Human\1\interact-HepG2_480_S1.pep.xml	VYKPSAGNNSL		IPTFATIR.VYKPSAGNNSL.YRDTAVFE	R	Y	11	2	1100.72	1148.58	1148.58	575.297	575.297	1148.58	575.298	-0.0026	0.9489	-0.3692	0.000517722	25.279	15.543	0.9986	0	0	155	165	36317616			-45	0	TRUE	sp|P02749|APOH_HUMAN	P02749	APOH_HUMAN	APOH	Beta-2-glycoprotein 1
HepG2_480_S1.12830.12830.2	G:\03_DB_optimal\04Proteomics\724\Human\1\interact-HepG2_480_S1.pep.xml	GLGKLGKDAVED		DGAKKAVG.GLGKLGKDAVED.LESVGKGA	G	L	12	2	1100.77	1200.63	1200.63	601.323	601.324	1200.63	601.325	-0.0023	0.7463	-0.5508	0.130689	14.391	11.689	0.9201	0	0	79	90	0			-45	0	FALSE	sp|P81605|DCD_HUMAN	P81605	DCD_HUMAN	DCD	Dermcidin		sp|P81605-2|DCD_HUMAN
HepG2_480_S1.12836.12836.2	G:\03_DB_optimal\04Proteomics\724\Human\1\interact-HepG2_480_S1.pep.xml	HSSRFIPLK		GRPGIGAT.HSSRFIPLK.	T	-	9	2	1101.2	1083.62	1083.62	542.816	542.817	1083.62	542.817	0.0003	0.9658	-0.7128	0.0174618	19.323	14.672	0.9891	0	0	137	145	5.87211e+06			-65	0	TRUE	sp|P62841|RS15_HUMAN	P62841	RS15_HUMAN	RPS15	40S ribosomal protein S15
HepG2_480_S1.12851.12851.3	G:\03_DB_optimal\04Proteomics\724\Human\1\interact-HepG2_480_S1.pep.xml	GYSNRVVDLMAHMASKE	GYSNRVVDLM[147]AHM[147]ASKE	ISWYDNEF.GYSNRVVDLMAHMASKE.	F	-	17	3	1101.98	1938.88	1938.89	647.302	647.304	1938.89	647.305	-0.0017	0.906	-0.5785	0.0195746	17.421	0	0.9996	0	0	319	335	7781840	10M(15.9949),13M(15.9949)		-65	0	FALSE	sp|P04406|G3P_HUMAN	P04406	G3P_HUMAN	GAPDH	Glyceraldehyde-3-phosphate dehydrogenase		sp|P04406-2|G3P_HUMAN
HepG2_480_S1.12862.12862.2	G:\03_DB_optimal\04Proteomics\724\Human\1\interact-HepG2_480_S1.pep.xml	RYQKSTELL		TVAIREIR.RYQKSTELL.IRKIPFQR	R	I	9	2	1102.68	1136.61	1136.62	569.313	569.315	1136.62	569.317	-0.0039	0.9617	-0.6107	0.183648	19.31	16.737	0.9656	0	0	54	62	613722940			-45	0	FALSE	sp|Q71DI3|H32_HUMAN	Q71DI3	H32_HUMAN	H3C13	Histone H3.2	H3-3B, H3-4, H3-5, H3-7, H3C12	sp|P68431|H31_HUMAN, sp|P84243|H33_HUMAN, sp|Q16695|H31T_HUMAN, sp|Q5TEC6|H37_HUMAN, sp|Q6NXT2|H3C_HUMAN
HepG2_480_S1.12867.12867.2	G:\03_DB_optimal\04Proteomics\724\Human\1\interact-HepG2_480_S1.pep.xml	KAQDFVKKF		AKNIPDPG.KAQDFVKKF.NQVIGDDE	G	N	9	2	1102.94	1109.62	1109.62	555.816	555.818	1109.62	555.819	-0.0011	0.9558	-0.6089	9.26402e-06	27.756	14.742	0.9971	0	0	551	559	22518600			-45	0	FALSE	sp|Q29RF7-3|PDS5A_HUMAN	Q29RF7-3	PDS5A_HUMAN	PDS5A	Isoform 2 of Sister chromatid cohesion protein PDS5 homolog A		sp|Q29RF7|PDS5A_HUMAN
HepG2_480_S1.12868.12868.3	G:\03_DB_optimal\04Proteomics\724\Human\1\interact-HepG2_480_S1.pep.xml	RSSGSPYGGGYGSGGGSGGYGSRRF		MKGGSFGG.RSSGSPYGGGYGSGGGSGGYGSRRF.	G	-	25	3	1102.99	2369.05	2369.05	790.691	790.689	2369.05	790.692	-0.0075	0.883	-0.7015	4.8978e-10	27.958	12.635	1	0	0	354	378	77217880			-45	0	FALSE	sp|P51991|ROA3_HUMAN	P51991	ROA3_HUMAN	HNRNPA3	Heterogeneous nuclear ribonucleoprotein A3		sp|P51991-2|ROA3_HUMAN
HepG2_480_S1.12870.12870.2	G:\03_DB_optimal\04Proteomics\724\Human\1\interact-HepG2_480_S1.pep.xml	TASNLLKKY		ANDDISAL.TASNLLKKY.AEKYSGII	L	A	9	2	1103.1	1036.59	1036.59	519.301	519.302	1036.59	519.303	-0.0026	0.9656	-0.3532	0.000185467	24.349	19.98	0.9822	0	0	63	71	27192058			-45	0	TRUE	sp|Q5HY92|FIGN_HUMAN	Q5HY92	FIGN_HUMAN	FIGN	Fidgetin
HepG2_480_S1.12874.12874.4	G:\03_DB_optimal\04Proteomics\724\Human\1\interact-HepG2_480_S1.pep.xml	PSRTNLATGIPSSKVKYSR		RICQRVMM.PSRTNLATGIPSSKVKYSR.LSSTDDGY	M	L	19	4	1103.3	2061.12	2061.12	516.288	516.287	2061.13	516.29	-0.0129	0.9624	-0.7042	1.54048e-06	24.556	12.032	0.9999	0	0	66	84	24663410			-45	0	FALSE	sp|Q96A57-2|TM230_HUMAN	Q96A57-2	TM230_HUMAN	TMEM230	Isoform 1 of Transmembrane protein 230		sp|Q96A57|TM230_HUMAN
HepG2_480_S1.12877.12877.3	G:\03_DB_optimal\04Proteomics\724\Human\1\interact-HepG2_480_S1.pep.xml	IYMHAPKRGQF		PTMGIYIG.IYMHAPKRGQF.CIFQIVST	G	C	11	3	1103.46	1346.69	1346.69	449.903	449.903	1346.69	449.904	-0.0033	0.9482	-0.5533	3.18645	12.625	12.234	0.9118	0	0	358	368	18493436			-45	0	TRUE	sp|Q12769|NU160_HUMAN	Q12769	NU160_HUMAN	NUP160	Nuclear pore complex protein Nup160
HepG2_480_S1.12881.12881.3	G:\03_DB_optimal\04Proteomics\724\Human\1\interact-HepG2_480_S1.pep.xml	RFEEKHAYF		VKNWIKYA.RFEEKHAYF.AHARKVYE	A	A	9	3	1103.79	1225.59	1225.59	409.536	409.536	1225.59	409.537	-0.0007	0.8943	-0.6924	0.0643428	16.266	0	0.9951	0	0	223	231	0			-65	0	FALSE	sp|Q9BZJ0-2|CRNL1_HUMAN	Q9BZJ0-2	CRNL1_HUMAN	CRNKL1	Isoform 2 of Crooked neck-like protein 1		sp|Q9BZJ0-3|CRNL1_HUMAN, sp|Q9BZJ0|CRNL1_HUMAN
HepG2_480_S1.12886.12886.2	G:\03_DB_optimal\04Proteomics\724\Human\1\interact-HepG2_480_S1.pep.xml	PEISSGEGLR		IIGYKAID.PEISSGEGLR.YQKIGDED	D	Y	10	2	1104.04	1043.53	1043.53	522.771	522.771	1043.52	522.77	0.0028	0.9317	-0.5805	0.588166	13.422	0	0.9769	0	0	498	507	1.3449e+06			-65	0	FALSE	sp|Q08554-2|DSC1_HUMAN	Q08554-2	DSC1_HUMAN	DSC1	Isoform 1B of Desmocollin-1		sp|Q08554|DSC1_HUMAN
HepG2_480_S1.12898.12898.3	G:\03_DB_optimal\04Proteomics\724\Human\1\interact-HepG2_480_S1.pep.xml	GVLHPNTKLRQAERL		FKEPPIIL.GVLHPNTKLRQAERL.FENQIVGP	L	F	15	3	1104.66	1730.98	1730.99	578.002	578.004	1730.99	578.004	-0.0001	0.9716	-0.6202	0.231947	13.168	0	0.9975	0	0	80	94	3.47501e+06			-65	0	FALSE	sp|Q9HDC9-2|APMAP_HUMAN	Q9HDC9-2	APMAP_HUMAN	APMAP	Isoform 2 of Adipocyte plasma membrane-associated protein		sp|Q9HDC9|APMAP_HUMAN
HepG2_480_S1.12900.12900.2	G:\03_DB_optimal\04Proteomics\724\Human\1\interact-HepG2_480_S1.pep.xml	RLQGGKDFNV		EGPAPWGF.RLQGGKDFNV.PISISRIT	F	P	10	2	1104.76	1132.59	1132.6	567.304	567.306	1132.6	567.307	-0.0004	0.9376	-0.6213	0.000108859	16.568	0	0.9997	0	0	17	26	2620453			-65	0	FALSE	sp|Q9NR12-2|PDLI7_HUMAN	Q9NR12-2	PDLI7_HUMAN	PDLIM7	Isoform 2 of PDZ and LIM domain protein 7		sp|Q9NR12-3|PDLI7_HUMAN, sp|Q9NR12-4|PDLI7_HUMAN, sp|Q9NR12-5|PDLI7_HUMAN, sp|Q9NR12-6|PDLI7_HUMAN, sp|Q9NR12|PDLI7_HUMAN
HepG2_480_S1.12909.12909.2	G:\03_DB_optimal\04Proteomics\724\Human\1\interact-HepG2_480_S1.pep.xml	IQDNHDGTYTV		EGKPKKTH.IQDNHDGTYTV.AYVPDVTG	H	A	11	2	1105.38	1261.55	1261.55	631.784	631.784	1261.56	631.786	-0.003	0.9654	-0.4923	1.61714e-05	28.696	13.789	0.9999	0	0	1596	1606	117578960			-45	0	FALSE	sp|P21333-2|FLNA_HUMAN	P21333-2	FLNA_HUMAN	FLNA	Isoform 2 of Filamin-A		sp|P21333|FLNA_HUMAN
HepG2_480_S1.12914.12914.3	G:\03_DB_optimal\04Proteomics\724\Human\1\interact-HepG2_480_S1.pep.xml	THSSRFIPLK		HGRPGIGA.THSSRFIPLK.	A	-	10	3	1105.64	1184.66	1184.66	395.895	395.895	1184.67	395.896	-0.0031	0.9432	-0.7083	0.0509512	19.22	14.367	0.9947	0	0	136	145	31004468			-45	0	TRUE	sp|P62841|RS15_HUMAN	P62841	RS15_HUMAN	RPS15	40S ribosomal protein S15
HepG2_480_S1.12923.12923.2	G:\03_DB_optimal\04Proteomics\724\Human\1\interact-HepG2_480_S1.pep.xml	IYNGDMEKI	IYNGDM[147]EKI	GSVPASVS.IYNGDMEKI.LIDAQHES	S	L	9	2	1106.1	1097.5	1097.5	549.759	549.758	1097.51	549.76	-0.004	0.9915	-0.5621	0.000932119	22.272	17.95	0.9922	0	0	38	46	1961791620	6M(15.9949)		-45	0	TRUE	sp|Q12983|BNIP3_HUMAN	Q12983	BNIP3_HUMAN	BNIP3	BCL2/adenovirus E1B 19 kDa protein-interacting protein 3
HepG2_480_S1.12926.12926.2	G:\03_DB_optimal\04Proteomics\724\Human\1\interact-HepG2_480_S1.pep.xml	KRTALIKAI		QINVIDNK.KRTALIKAI.QCQEDECV	K	Q	9	2	1106.38	1012.67	1012.68	507.344	507.345	1012.68	507.345	0	0.9045	-0.7233	0.133169	18.258	17.889	0.969	0	0	206	214	20544232			-65	0	TRUE	sp|Q86YR6|POTED_HUMAN	Q86YR6	POTED_HUMAN	POTED	POTE ankyrin domain family member D
HepG2_480_S1.12929.12929.3	G:\03_DB_optimal\04Proteomics\724\Human\1\interact-HepG2_480_S1.pep.xml	YQKAPTKEFYA		ERKPSSAA.YQKAPTKEFYA.	A	-	11	3	1106.54	1344.67	1344.67	449.231	449.231	1344.67	449.231	0.0011	0.9153	-0.5858	0.0223896	16.786	12.469	0.9946	0	0	191	201	23611404			-65	0	TRUE	sp|P34741|SDC2_HUMAN	P34741	SDC2_HUMAN	SDC2	Syndecan-2
HepG2_480_S1.12931.12931.3	G:\03_DB_optimal\04Proteomics\724\Human\1\interact-HepG2_480_S1.pep.xml	PYGGGNYGPGGSGGSGGYGGRSRY		GGSRNMGG.PYGGGNYGPGGSGGSGGYGGRSRY.	G	-	24	3	1106.64	2235.97	2235.97	746.33	746.33	2235.97	746.33	-0.0012	0.9033	-0.6652	0.054817	14.034	0	0.9995	0	0	318	341	246593968			-65	0	FALSE	sp|P22626-2|ROA2_HUMAN	P22626-2	ROA2_HUMAN	HNRNPA2B1	Isoform A2 of Heterogeneous nuclear ribonucleoproteins A2/B1		sp|P22626|ROA2_HUMAN
HepG2_480_S1.12934.12934.2	G:\03_DB_optimal\04Proteomics\724\Human\1\interact-HepG2_480_S1.pep.xml	VLGQLHG		PIYSPEKR.VLGQLHG.GPSSCSAT	R	G	7	2	1106.8	722.407	722.408	362.211	362.211	722.408	362.211	0.0002	0.973	-0.6379	1.02072	12.463	0	0.989	0	0	205	211	3.41702e+06			-65	0	TRUE	sp|Q7M135|LYSC_LYSEN	Q7M135	LYSC_LYSEN		Lysyl endopeptidase
HepG2_480_S1.12952.12952.2	G:\03_DB_optimal\04Proteomics\724\Human\1\interact-HepG2_480_S1.pep.xml	AVYEGHVSCV	AVYEGHVSC[222]V	HHITPIIS.AVYEGHVSCV.KIIISKGA	S	K	10	2	1107.86	1181.48	1181.48	591.747	591.747	1181.48	591.75	-0.0051	0.9859	-0.723	0.000332796	23.487	11.496	0.9967	0	0	75	84	54348288	9C(119.0041)		-45	0	TRUE	sp|P58546|MTPN_HUMAN	P58546	MTPN_HUMAN	MTPN	Myotrophin
HepG2_480_S1.12960.12960.2	G:\03_DB_optimal\04Proteomics\724\Human\1\interact-HepG2_480_S1.pep.xml	RVPPPPQSV		MKPFEDAL.RVPPPPQSV.SMAEQIRG	L	S	9	2	1108.26	975.547	975.547	488.781	488.781	975.55	488.782	-0.0031	0.9167	-0.5449	0.00661776	22.125	14.681	0.9952	0	0	359	367	41941404			-45	0	FALSE	sp|P29353-2|SHC1_HUMAN	P29353-2	SHC1_HUMAN	SHC1	Isoform p52Shc of SHC-transforming protein 1		sp|P29353-3|SHC1_HUMAN, sp|P29353-5|SHC1_HUMAN, sp|P29353-6|SHC1_HUMAN, sp|P29353-7|SHC1_HUMAN, sp|P29353|SHC1_HUMAN
HepG2_480_S1.12967.12967.2	G:\03_DB_optimal\04Proteomics\724\Human\1\interact-HepG2_480_S1.pep.xml	YANNAIKTY		FICIKESK.YANNAIKTY.KYNAFTFI	K	K	9	2	1108.62	1056.52	1056.52	529.267	529.268	1056.52	529.269	-0.0026	0.9824	-0.7018	7.30311e-06	25.608	13.937	0.9998	0	0	92	100	34837092			-45	0	TRUE	sp|O43520|AT8B1_HUMAN	O43520	AT8B1_HUMAN	ATP8B1	Phospholipid-transporting ATPase IC
HepG2_480_S1.12977.12977.2	G:\03_DB_optimal\04Proteomics\724\Human\1\interact-HepG2_480_S1.pep.xml	KQMEPLHAV		SGISVWMG.KQMEPLHAV.PPAAITII	G	P	9	2	1109.27	1051.55	1051.55	526.782	526.782	1051.55	526.781	0.0002	0.9679	-0.5814	6.16019e-08	28.503	18.764	0.9999	0	0	435	443	24010946			-65	0	FALSE	sp|Q86YT5-2|S13A5_HUMAN	Q86YT5-2	S13A5_HUMAN	SLC13A5	Isoform 2 of Na(+)/citrate cotransporter		sp|Q86YT5-3|S13A5_HUMAN, sp|Q86YT5-4|S13A5_HUMAN, sp|Q86YT5|S13A5_HUMAN
HepG2_480_S1.12978.12978.3	G:\03_DB_optimal\04Proteomics\724\Human\1\interact-HepG2_480_S1.pep.xml	PLLPKEVKNEESEKEDA		EGIIIKID.PLLPKEVKNEESEKEDA.	D	-	17	3	1109.32	1953.99	1953.99	652.338	652.337	1953.99	652.337	0.0008	0.9306	-0.6026	0.000108046	27.851	13.154	0.9999	0	0	309	325	10485972			-65	0	TRUE	sp|Q9BYD6|RM01_HUMAN	Q9BYD6	RM01_HUMAN	MRPL1	39S ribosomal protein L1, mitochondrial
HepG2_480_S1.12981.12981.2	G:\03_DB_optimal\04Proteomics\724\Human\1\interact-HepG2_480_S1.pep.xml	LIAPPER		APSTMKIK.LIAPPER.KYSVWIGG	K	K	7	2	1109.48	794.466	794.466	398.24	398.24	794.465	398.24	0.0004	0.981	-0.7132	0.240575	13.975	12.203	0.9792	0	0	329	335	1.88234e+06			-65	0	FALSE	sp|P60709|ACTB_HUMAN	P60709	ACTB_HUMAN	ACTB	Actin, cytoplasmic 1	ACTA1, ACTA2, ACTBL2, ACTC1, ACTG1, ACTG2	sp|P62736|ACTA_HUMAN, sp|P63261|ACTG_HUMAN, sp|P63267-2|ACTH_HUMAN, sp|P63267|ACTH_HUMAN, sp|P68032|ACTC_HUMAN, sp|P68133|ACTS_HUMAN, sp|Q562R1|ACTBL_HUMAN
HepG2_480_S1.12984.12984.2	G:\03_DB_optimal\04Proteomics\724\Human\1\interact-HepG2_480_S1.pep.xml	PDPEMEHV		EEEEEEPD.PDPEMEHV.	D	-	8	2	1109.63	952.394	952.398	477.204	477.206	952.396	477.205	0.0016	0.9632	-0.6615	0.0448813	16.822	0	0.9986	0	0	252	259	3656971			-65	0	FALSE	sp|O95983-2|MBD3_HUMAN	O95983-2	MBD3_HUMAN	MBD3	Isoform 2 of Methyl-CpG-binding domain protein 3		sp|O95983|MBD3_HUMAN
HepG2_480_S1.13009.13009.2	G:\03_DB_optimal\04Proteomics\724\Human\1\interact-HepG2_480_S1.pep.xml	IATSQNRIY		AAQNISKT.IATSQNRIY.LTADNIVI	T	L	9	2	1111.09	1064.56	1064.56	533.286	533.287	1064.56	533.288	-0.0025	0.9915	-0.6666	0.0044419	23.22	15.727	0.9984	0	0	226	234	51553580			-45	0	FALSE	sp|Q99623-2|PHB2_HUMAN	Q99623-2	PHB2_HUMAN	PHB2	Isoform 2 of Prohibitin-2		sp|Q99623|PHB2_HUMAN
HepG2_480_S1.13023.13023.3	G:\03_DB_optimal\04Proteomics\724\Human\1\interact-HepG2_480_S1.pep.xml	VHKAVLTIDEKGTEAAG		APIKISKA.VHKAVLTIDEKGTEAAG.AMFIEAIP	A	A	17	3	1111.95	1737.93	1737.93	580.316	580.317	1737.93	580.316	0.0034	0.8712	-0.5935	0.0115279	20.253	0	0.9987	0	0	357	373	7.09215e+06			-65	0	TRUE	sp|P01009|A1AT_HUMAN	P01009	A1AT_HUMAN	SERPINA1	Alpha-1-antitrypsin
HepG2_480_S1.13024.13024.3	G:\03_DB_optimal\04Proteomics\724\Human\1\interact-HepG2_480_S1.pep.xml	ILMEHIHKL	ILM[147]EHIHKL	GNVFKNKR.ILMEHIHKL.KADKARKK	R	K	9	3	1112	1148.64	1148.64	383.887	383.887	1148.64	383.886	0.0009	0.9151	-0.5653	0.00874353	19.313	13.476	0.9975	0	0	137	145	37803140	3M(15.9949)		-65	0	TRUE	sp|P84098|RL19_HUMAN	P84098	RL19_HUMAN	RPL19	60S ribosomal protein L19
HepG2_480_S1.13025.13025.3	G:\03_DB_optimal\04Proteomics\724\Human\1\interact-HepG2_480_S1.pep.xml	ATRGVAGPGPIGREPD		AAVTRCGF.ATRGVAGPGPIGREPD.PDSDWEPE	F	P	16	3	1112.06	1548.8	1548.8	517.274	517.274	1548.8	517.274	0.0009	0.9685	-0.4998	0.000471002	21.123	12.469	0.9969	0	0	23	38	7034074			-65	0	FALSE	sp|Q9NPE2|NGRN_HUMAN	Q9NPE2	NGRN_HUMAN	NGRN	Neugrin		sp|Q9NPE2-3|NGRN_HUMAN
HepG2_480_S1.13040.13040.3	G:\03_DB_optimal\04Proteomics\724\Human\1\interact-HepG2_480_S1.pep.xml	FLDNERHEV		IKFIKIED.FLDNERHEV.QIDMEPQG	D	Q	9	3	1112.84	1157.55	1157.55	386.856	386.857	1157.55	386.856	0.002	0.9598	-0.3822	0.66573	13.88	11.819	0.9069	0	0	458	466	19893454			-65	0	FALSE	sp|Q16512-2|PKN1_HUMAN	Q16512-2	PKN1_HUMAN	PKN1	Isoform 2 of Serine/threonine-protein kinase N1		sp|Q16512-3|PKN1_HUMAN, sp|Q16512|PKN1_HUMAN
HepG2_480_S1.13046.13046.2	G:\03_DB_optimal\04Proteomics\724\Human\1\interact-HepG2_480_S1.pep.xml	ALQEMVHQV	ALQEM[147]VHQV	AIHYPSTT.ALQEMVHQV.TDISRNAQ	T	T	9	2	1113.28	1069.52	1069.52	535.766	535.768	1069.52	535.769	-0.0015	0.9831	-0.6384	0.079255	20.389	16.156	0.9953	0	0	806	814	73481432	5M(15.9949)		-45	0	FALSE	sp|Q14511-3|CASL_HUMAN	Q14511-3	CASL_HUMAN	NEDD9	Isoform 3 of Enhancer of filamentation 1		sp|Q14511|CASL_HUMAN
HepG2_480_S1.13047.13047.2	G:\03_DB_optimal\04Proteomics\724\Human\1\interact-HepG2_480_S1.pep.xml	KYIDKTIRV		KESIIDIS.KYIDKTIRV.KFQGGREA	S	K	9	2	1113.34	1134.67	1134.67	568.342	568.343	1134.68	568.345	-0.0042	0.986	-0.6687	0.00352399	24.282	18.937	0.9881	0	0	17	25	72018248			-45	0	TRUE	sp|Q9UK45|LSM7_HUMAN	Q9UK45	LSM7_HUMAN	LSM7	U6 snRNA-associated Sm-like protein LSm7
HepG2_480_S1.13048.13048.2	G:\03_DB_optimal\04Proteomics\724\Human\1\interact-HepG2_480_S1.pep.xml	LSSPATLNSR		DNDIMIIK.LSSPATLNSR.VATVSIPR	K	V	10	2	1113.39	1044.55	1044.55	523.284	523.283	1044.56	523.285	-0.0056	0.9853	-0.6329	0.0058483	20.857	16.557	0.9905	0	0	98	107	52032132			-45	0	TRUE	sp|P00761|TRYP_PIG	P00761	TRYP_PIG		Trypsin
HepG2_480_S1.13049.13049.2	G:\03_DB_optimal\04Proteomics\724\Human\1\interact-HepG2_480_S1.pep.xml	PEVRPTSAVAA		FSEFWDID.PEVRPTSAVAA.	D	-	11	2	1113.44	1096.58	1096.58	549.295	549.297	1096.59	549.301	-0.0084	0.9541	-0.5353	0.0103187	19.332	13.934	0.9863	0	0	89	99	34808780			-45	0	TRUE	sp|P02656|APOC3_HUMAN	P02656	APOC3_HUMAN	APOC3	Apolipoprotein C-III
HepG2_480_S1.13051.13051.2	G:\03_DB_optimal\04Proteomics\724\Human\1\interact-HepG2_480_S1.pep.xml	SLIKKIKDV		KKAKEKRE.SLIKKIKDV.KSIYIQEF	E	K	9	2	1113.55	1042.67	1042.67	522.342	522.343	1042.67	522.345	-0.0036	0.9838	-0.4695	0.0151344	20.403	17.154	0.9628	0	0	47	55	33696864			-45	0	TRUE	sp|O75563|SKAP2_HUMAN	O75563	SKAP2_HUMAN	SKAP2	Src kinase-associated phosphoprotein 2
HepG2_480_S1.13055.13055.2	G:\03_DB_optimal\04Proteomics\724\Human\1\interact-HepG2_480_S1.pep.xml	GFSGPGENRSMSGPDN		GVYGQESG.GFSGPGENRSMSGPDN.RGRGRGGF	G	R	16	2	1113.76	1607.66	1607.66	804.836	804.836	1607.66	804.839	-0.0053	0.9519	-0.7046	8.84822e-09	34.481	17.637	0.9999	0	0	284	299	28948340			-45	0	FALSE	sp|Q01844-3|EWS_HUMAN	Q01844-3	EWS_HUMAN	EWSR1	Isoform 3 of RNA-binding protein EWS		sp|Q01844-4|EWS_HUMAN, sp|Q01844-5|EWS_HUMAN, sp|Q01844-6|EWS_HUMAN, sp|Q01844|EWS_HUMAN
HepG2_480_S1.13057.13057.2	G:\03_DB_optimal\04Proteomics\724\Human\1\interact-HepG2_480_S1.pep.xml	YENEVALRQS		AADDFRIK.YENEVALRQS.VEADINGI	K	V	10	2	1113.86	1207.58	1207.58	604.797	604.799	1207.58	604.799	0.0007	0.8381	-0.698	1.31382	11.327	0	0.9793	0	0	238	247	0			-45	0	TRUE	sp|P13645|K1C10_HUMAN	P13645	K1C10_HUMAN	KRT10	Keratin, type I cytoskeletal 10
HepG2_480_S1.13059.13059.2	G:\03_DB_optimal\04Proteomics\724\Human\1\interact-HepG2_480_S1.pep.xml	KYISKPENL		RHNFAIMT.KYISKPENL.KIMMNIIR	T	K	9	2	1113.97	1090.6	1090.6	546.306	546.307	1090.6	546.308	-0.0036	0.7323	-0.3607	0.973601	12.711	0	0.8807	0	0	247	255	393641824			-45	0	FALSE	sp|Q9H9S4|CB39L_HUMAN	Q9H9S4	CB39L_HUMAN	CAB39L	Calcium-binding protein 39-like	CAB39	sp|Q9Y376|CAB39_HUMAN
HepG2_480_S1.13062.13062.2	G:\03_DB_optimal\04Proteomics\724\Human\1\interact-HepG2_480_S1.pep.xml	MAPPPPRSV		RAPPAEIS.MAPPPPRSV.SQETFRIS	S	S	9	2	1114.12	950.494	950.497	476.254	476.256	950.501	476.258	-0.0039	0.9812	-0.4342	5.34993	11.836	0	0.9672	0	0	268	276	10582005			-45	0	FALSE	sp|Q75N03-2|HAKAI_HUMAN	Q75N03-2	HAKAI_HUMAN	CBLL1	Isoform 2 of E3 ubiquitin-protein ligase Hakai		sp|Q75N03|HAKAI_HUMAN
HepG2_480_S1.13069.13069.3	G:\03_DB_optimal\04Proteomics\724\Human\1\interact-HepG2_480_S1.pep.xml	YGGGYGSGGGSGGYGSRRF		GGRSSGSP.YGGGYGSGGGSGGYGSRRF.	P	-	19	3	1114.65	1797.78	1797.79	600.269	600.27	1797.78	600.268	0.0051	0.967	-0.719	1.77905	13.847	12.009	0.9878	0	0	360	378	0			-65	0	FALSE	sp|P51991|ROA3_HUMAN	P51991	ROA3_HUMAN	HNRNPA3	Heterogeneous nuclear ribonucleoprotein A3		sp|P51991-2|ROA3_HUMAN
HepG2_480_S1.13070.13070.2	G:\03_DB_optimal\04Proteomics\724\Human\1\interact-HepG2_480_S1.pep.xml	GLTDKVGRV		HYMEIVYR.GLTDKVGRV.KIISPSII	R	K	9	2	1114.71	943.546	943.548	472.78	472.781	943.545	472.78	0.0025	0.9084	-0.4585	0.240298	13.977	0	0.9905	0	0	660	668	1.75582e+06			-65	0	TRUE	sp|O95602|RPA1_HUMAN	O95602	RPA1_HUMAN	POLR1A	DNA-directed RNA polymerase I subunit RPA1
HepG2_480_S1.13094.13094.3	G:\03_DB_optimal\04Proteomics\724\Human\1\interact-HepG2_480_S1.pep.xml	VYAKLLHRY		ITGVSCRD.VYAKLLHRY.RHIIGIWQ	D	R	9	3	1116.1	1161.66	1161.66	388.227	388.228	1161.67	388.229	-0.004	0.9816	-0.4089	0.0163524	17.631	13.772	0.9932	0	0	26	34	45321612			-45	0	FALSE	sp|Q5XUX0-2|FBX31_HUMAN	Q5XUX0-2	FBX31_HUMAN	FBXO31	Isoform 2 of F-box only protein 31		sp|Q5XUX0|FBX31_HUMAN
HepG2_480_S1.13101.13101.2	G:\03_DB_optimal\04Proteomics\724\Human\1\interact-HepG2_480_S1.pep.xml	RYPPKSGNYF		DIQANSAY.RYPPKSGNYF.ASHFFMGG	Y	A	10	2	1116.46	1227.6	1227.6	614.806	614.807	1227.6	614.809	-0.0036	0.9509	-0.5197	8.05997e-05	24.502	15.26	0.9968	0	0	24	33	324353792			-45	0	FALSE	sp|O60291-2|MGRN1_HUMAN	O60291-2	MGRN1_HUMAN	MGRN1	Isoform 2 of E3 ubiquitin-protein ligase MGRN1		sp|O60291-3|MGRN1_HUMAN, sp|O60291-4|MGRN1_HUMAN, sp|O60291|MGRN1_HUMAN
HepG2_480_S1.13103.13103.2	G:\03_DB_optimal\04Proteomics\724\Human\1\interact-HepG2_480_S1.pep.xml	FLYSGGHRV		HIIDKIIA.FLYSGGHRV.LIFSQMTQ	A	L	9	2	1116.56	1034.53	1034.52	518.27	518.27	1034.53	518.272	-0.0047	0.959	-0.6933	1.36002	14.21	12.169	0.963	0	0	154	162	10485063			-45	0	FALSE	sp|Q86WJ1-3|CHD1L_HUMAN	Q86WJ1-3	CHD1L_HUMAN	CHD1L	Isoform 3 of Chromodomain-helicase-DNA-binding protein 1-like		sp|Q86WJ1-4|CHD1L_HUMAN, sp|Q86WJ1-5|CHD1L_HUMAN, sp|Q86WJ1|CHD1L_HUMAN
HepG2_480_S1.13112.13112.2	G:\03_DB_optimal\04Proteomics\724\Human\1\interact-HepG2_480_S1.pep.xml	KVLAAVYKA		KRCQYVTE.KVLAAVYKA.LSDHHIYI	E	L	9	2	1117.17	961.597	961.598	481.806	481.806	961.596	481.805	0.0021	0.9661	-0.6904	0.000720266	25.685	16.261	0.9939	0	0	262	270	8019565			-65	0	FALSE	sp|P04075-2|ALDOA_HUMAN	P04075-2	ALDOA_HUMAN	ALDOA	Isoform 2 of Fructose-bisphosphate aldolase A	ALDOB, ALDOC	sp|P00883|ALDOA_RABIT, sp|P04075|ALDOA_HUMAN, sp|P05062|ALDOB_HUMAN, sp|P09972|ALDOC_HUMAN
HepG2_480_S1.13114.13114.2	G:\03_DB_optimal\04Proteomics\724\Human\1\interact-HepG2_480_S1.pep.xml	IASKGVKLV		NVNKAIDF.IASKGVKLV.SIGAEEIV	F	S	9	2	1117.27	913.598	913.599	457.806	457.807	913.596	457.805	0.0033	0.8139	-0.578	3.785	13.796	0	0.9362	0	0	119	127	0			-65	0	FALSE	sp|O43707|ACTN4_HUMAN	O43707	ACTN4_HUMAN	ACTN4	Alpha-actinin-4	ACTN1, ACTN2, ACTN3	sp|P12814-2|ACTN1_HUMAN, sp|P12814-3|ACTN1_HUMAN, sp|P12814-4|ACTN1_HUMAN, sp|P12814|ACTN1_HUMAN, sp|P35609-2|ACTN2_HUMAN, sp|P35609|ACTN2_HUMAN, sp|Q08043|ACTN3_HUMAN
HepG2_480_S1.13116.13116.2	G:\03_DB_optimal\04Proteomics\724\Human\1\interact-HepG2_480_S1.pep.xml	FEAKKLV		QMRHIKSF.FEAKKLV.	F	-	7	2	1117.38	833.501	833.503	417.758	417.759	833.501	417.758	0.0014	0.9839	-0.7294	0.0188413	19.288	14.667	0.995	0	0	229	235	14914296			-65	0	FALSE	sp|Q9BVK6|TMED9_HUMAN	Q9BVK6	TMED9_HUMAN	TMED9	Transmembrane emp24 domain-containing protein 9	TMED4	sp|Q7Z7H5-2|TMED4_HUMAN, sp|Q7Z7H5|TMED4_HUMAN
HepG2_480_S1.13127.13127.3	G:\03_DB_optimal\04Proteomics\724\Human\1\interact-HepG2_480_S1.pep.xml	RETGKLKGEATVSFDD		PMINIYTD.RETGKLKGEATVSFDD.PPSAKAAI	D	P	16	3	1117.95	1751.87	1751.87	584.965	584.965	1751.87	584.964	0.0029	0.8175	-0.5188	2.58973	12.774	0	0.962	0	0	327	342	2.17655e+06			-65	0	FALSE	sp|P35637-2|FUS_HUMAN	P35637-2	FUS_HUMAN	FUS	Isoform Short of RNA-binding protein FUS		sp|P35637|FUS_HUMAN
HepG2_480_S1.13139.13139.2	G:\03_DB_optimal\04Proteomics\724\Human\1\interact-HepG2_480_S1.pep.xml	KLIGQVHEV		IIIFQSYC.KLIGQVHEV.SSMPEIIN	C	S	9	2	1118.71	1021.58	1021.59	511.8	511.801	1021.59	511.803	-0.0045	0.9879	-0.7249	0.00358542	26.163	16.336	0.9924	0	0	2847	2855	78697472			-45	0	TRUE	sp|Q5TBA9|FRY_HUMAN	Q5TBA9	FRY_HUMAN	FRY	Protein furry homolog
HepG2_480_S1.13143.13143.3	G:\03_DB_optimal\04Proteomics\724\Human\1\interact-HepG2_480_S1.pep.xml	VLYHYVAVNNPKKQE		GVSIFIIV.VLYHYVAVNNPKKQE.	V	-	15	3	1118.92	1800.94	1800.94	601.322	601.322	1800.95	601.325	-0.0083	0.9877	-0.5842	7e-14	48.185	20.831	1	0	0	23	37	40365952			-45	0	TRUE	sp|P0C6T2|OST4_HUMAN	P0C6T2	OST4_HUMAN	OST4	Dolichyl-diphosphooligosaccharide--protein glycosyltransferase subunit 4
HepG2_480_S1.13146.13146.2	G:\03_DB_optimal\04Proteomics\724\Human\1\interact-HepG2_480_S1.pep.xml	AAAAQIRY		TIIGTIWG.AAAAQIRY.SIPEEIEK	G	S	8	2	1119.08	862.46	862.462	432.237	432.238	862.466	432.24	-0.0035	0.9441	-0.6647	1.21007	18.174	16.8	0.9328	0	0	26	33	19973576			-45	0	FALSE	sp|Q9Y5G7-2|PCDG6_HUMAN	Q9Y5G7-2	PCDG6_HUMAN	PCDHGA6	Isoform 2 of Protocadherin gamma-A6		sp|Q9Y5G7|PCDG6_HUMAN
HepG2_480_S1.13148.13148.2	G:\03_DB_optimal\04Proteomics\724\Human\1\interact-HepG2_480_S1.pep.xml	AQLRLGDVKN		AIQIATSF.AQLRLGDVKN.	F	-	10	2	1119.19	1112.62	1112.62	557.319	557.319	1112.63	557.322	-0.0061	0.9657	-0.4955	0.00290814	23.659	18.115	0.996	0	0	983	992	37035604			-45	0	FALSE	sp|P49588-2|SYAC_HUMAN	P49588-2	SYAC_HUMAN	AARS1	Isoform 2 of Alanine--tRNA ligase, cytoplasmic		sp|P49588|SYAC_HUMAN
HepG2_480_S1.13149.13149.2	G:\03_DB_optimal\04Proteomics\724\Human\1\interact-HepG2_480_S1.pep.xml	QNHNVQGFHPY		GGSGFGRG.QNHNVQGFHPY.RR	G	R	11	2	1119.24	1339.59	1339.6	670.805	670.805	1339.61	670.81	-0.0095	0.8885	-0.6201	5.52135e-05	21.675	11.637	0.9952	0	0	395	405	0			-45	0	TRUE	sp|Q96EP5|DAZP1_HUMAN	Q96EP5	DAZP1_HUMAN	DAZAP1	DAZ-associated protein 1
HepG2_480_S1.13159.13159.2	G:\03_DB_optimal\04Proteomics\724\Human\1\interact-HepG2_480_S1.pep.xml	SASLPRSY		TQMESTRV.SASLPRSY.RKTDTVRI	V	R	8	2	1119.92	879.445	879.446	440.73	440.731	879.445	440.73	0.0013	0.993	-0.6082	1.47549	14.094	14.094	0.897	0	0	893	900	5824395			-65	0	FALSE	sp|Q8WWI1-2|LMO7_HUMAN	Q8WWI1-2	LMO7_HUMAN	LMO7	Isoform 2 of LIM domain only protein 7		sp|Q8WWI1-3|LMO7_HUMAN, sp|Q8WWI1-4|LMO7_HUMAN, sp|Q8WWI1-5|LMO7_HUMAN, sp|Q8WWI1|LMO7_HUMAN
HepG2_480_S1.13160.13160.4	G:\03_DB_optimal\04Proteomics\724\Human\1\interact-HepG2_480_S1.pep.xml	LRGNQYKKMMTKEELEEEQRTEE		SFKYSPGK.LRGNQYKKMMTKEELEEEQRTEE.	K	-	23	4	1119.98	2898.39	2898.39	725.604	725.604	2898.39	725.604	0.0034	0.9824	-0.6305	4.31e-12	39.695	20.284	1	0	0	148	170	8735175			-65	0	TRUE	sp|P84157-2|MXRA7_HUMAN	P84157-2	MXRA7_HUMAN	MXRA7	Isoform 2 of Matrix-remodeling-associated protein 7
HepG2_480_S1.13161.13161.5	G:\03_DB_optimal\04Proteomics\724\Human\1\interact-HepG2_480_S1.pep.xml	TKEYQDLQHLDNEESDHHQLR		.TKEYQDLQHLDNEESDHHQLR.KDSQIQEE	M	K	21	5	1120.03	2634.21	2634.21	527.849	527.849	2634.21	527.848	0.0029	0.8466	-0.7098	1.065e-05	24.195	24.195	0.9999	0	0	2	22	0			-65	0	FALSE	sp|P07306-2|ASGR1_HUMAN	P07306-2	ASGR1_HUMAN	ASGR1	Isoform H1b of Asialoglycoprotein receptor 1		sp|P07306|ASGR1_HUMAN
HepG2_480_S1.13162.13162.3	G:\03_DB_optimal\04Proteomics\724\Human\1\interact-HepG2_480_S1.pep.xml	SRKYTELPHGAISE		PAHIARSS.SRKYTELPHGAISE.DQAVGPAD	S	D	14	3	1120.08	1586.81	1586.81	529.944	529.943	1586.81	529.942	0.0031	0.9374	-0.6729	0.0533181	18.243	14.577	0.9944	0	0	138	151	0			-65	0	TRUE	sp|Q9H773|DCTP1_HUMAN	Q9H773	DCTP1_HUMAN	DCTPP1	dCTP pyrophosphatase 1
HepG2_480_S1.13163.13163.2	G:\03_DB_optimal\04Proteomics\724\Human\1\interact-HepG2_480_S1.pep.xml	RLPEGKPVQV		HPGEEEGA.RLPEGKPVQV.ATPIVASS	A	A	10	2	1120.13	1121.66	1121.66	561.835	561.836	1121.66	561.835	0.0011	0.941	-0.4574	0.0208796	19.213	15.456	0.9815	0	0	427	436	5.57267e+06			-65	0	TRUE	sp|Q9BXF6|RFIP5_HUMAN	Q9BXF6	RFIP5_HUMAN	RAB11FIP5	Rab11 family-interacting protein 5
HepG2_480_S1.13168.13168.2	G:\03_DB_optimal\04Proteomics\724\Human\1\interact-HepG2_480_S1.pep.xml	RYVDKVSNL		ERIPPWIQ.RYVDKVSNL.SIFGGIPA	Q	S	9	2	1120.39	1092.6	1092.59	547.305	547.305	1092.59	547.304	0.0019	0.954	-0.5457	0.000759021	22.626	15.248	0.9921	0	0	109	117	15106572			-65	0	FALSE	sp|Q3KRA9-2|ALKB6_HUMAN	Q3KRA9-2	ALKB6_HUMAN	ALKBH6	Isoform 2 of Alpha-ketoglutarate-dependent dioxygenase alkB homolog 6		sp|Q3KRA9|ALKB6_HUMAN
HepG2_480_S1.13172.13172.3	G:\03_DB_optimal\04Proteomics\724\Human\1\interact-HepG2_480_S1.pep.xml	YYAQTSPQGMPQHPPAPQGQ	YYAQTSPQGM[147]PQHPPAPQGQ	EYYRQQAA.YYAQTSPQGMPQHPPAPQGQ.	A	-	20	3	1120.6	2197.99	2197.99	733.669	733.669	2197.98	733.669	0.0004	0.796	-0.6582	0.125675	15.103	0	0.998	0	0	625	644	1.76874e+06	10M(15.9949)		-65	0	TRUE	sp|Q96AE4|FUBP1_HUMAN	Q96AE4	FUBP1_HUMAN	FUBP1	Far upstream element-binding protein 1
HepG2_480_S1.13174.13174.3	G:\03_DB_optimal\04Proteomics\724\Human\1\interact-HepG2_480_S1.pep.xml	RFEEKHAYF		VKNWIKYA.RFEEKHAYF.AHARKVYE	A	A	9	3	1120.7	1225.59	1225.59	409.537	409.537	1225.59	409.537	0.0008	0.9106	-0.6327	0.00631196	16.166	12.111	0.9823	0	0	223	231	9493836			-65	0	FALSE	sp|Q9BZJ0-2|CRNL1_HUMAN	Q9BZJ0-2	CRNL1_HUMAN	CRNKL1	Isoform 2 of Crooked neck-like protein 1		sp|Q9BZJ0-3|CRNL1_HUMAN, sp|Q9BZJ0|CRNL1_HUMAN
HepG2_480_S1.13188.13188.2	G:\03_DB_optimal\04Proteomics\724\Human\1\interact-HepG2_480_S1.pep.xml	KLVPQQLAH		CPRCGAHY.KLVPQQLAH.	Y	-	9	2	1121.55	1032.6	1032.6	517.309	517.309	1032.61	517.311	-0.0037	0.8832	-0.7043	0.0425998	15.836	12.778	0.96	0	0	121	129	10697775			-45	0	TRUE	sp|P10606|COX5B_HUMAN	P10606	COX5B_HUMAN	COX5B	Cytochrome c oxidase subunit 5B, mitochondrial
HepG2_480_S1.13200.13200.2	G:\03_DB_optimal\04Proteomics\724\Human\1\interact-HepG2_480_S1.pep.xml	PAHLLQDD		.PAHLLQDD.ISSSYTTT	M	I	8	2	1122.18	907.435	907.438	454.725	454.726	907.44	454.727	-0.0023	0.8204	-0.65	0.643058	13.267	13.267	0.9622	0	0	2	9	5932540			-45	0	TRUE	sp|O00767|SCD_HUMAN	O00767	SCD_HUMAN	SCD	Stearoyl-CoA desaturase
HepG2_480_S1.13203.13203.4	G:\03_DB_optimal\04Proteomics\724\Human\1\interact-HepG2_480_S1.pep.xml	APVKKLVVKGGKKKKQVLKFTLD		.APVKKLVVKGGKKKKQVLKFTLD.CTHPVEDG	M	C	23	4	1122.47	2551.63	2551.63	638.915	638.915	2551.63	638.915	0.0012	0.8974	-0.0712	4e-14	63.907	63.907	1	0	0	2	24	222381056			-65	0	TRUE	sp|P35268|RL22_HUMAN	P35268	RL22_HUMAN	RPL22	60S ribosomal protein L22
HepG2_480_S1.13205.13205.4	G:\03_DB_optimal\04Proteomics\724\Human\1\interact-HepG2_480_S1.pep.xml	SSKQEIMSDQRFRRVAKD	n[43]SSKQEIMSDQRFRRVAKD	.SSKQEIMSDQRFRRVAKD.PRFWEMPE	M	P	18	4	1122.57	2222.12	2222.12	556.538	556.538	2222.12	556.538	0.0022	0.5098	-0.5978	1.59492	13.249	11.999	0.9136	0	0	2	19	3.49352e+06	N-term(42.0106)		-65	0	TRUE	sp|Q9H501|ESF1_HUMAN	Q9H501	ESF1_HUMAN	ESF1	ESF1 homolog
HepG2_480_S1.13206.13206.3	G:\03_DB_optimal\04Proteomics\724\Human\1\interact-HepG2_480_S1.pep.xml	VIEEVRMENPK		DSNSGDIA.VIEEVRMENPK.ESSSSIKT	A	E	11	3	1122.63	1342.7	1342.7	448.572	448.573	1342.69	448.571	0.0054	0.8903	-0.6987	5.51676	10.257	0	0.9848	0	0	580	590	0			-65	0	FALSE	sp|Q12789-3|TF3C1_HUMAN	Q12789-3	TF3C1_HUMAN	GTF3C1	Isoform 2 of General transcription factor 3C polypeptide 1		sp|Q12789|TF3C1_HUMAN
HepG2_480_S1.13209.13209.2	G:\03_DB_optimal\04Proteomics\724\Human\1\interact-HepG2_480_S1.pep.xml	GSHSMRYF		IAITQTWA.GSHSMRYF.FTSVSRPG	A	F	8	2	1122.79	983.429	983.428	492.722	492.721	983.428	492.721	0	0.9846	-0.5877	0.101343	17.91	14.818	0.9657	0	0	25	32	19852224			-65	0	FALSE	sp|P04439-2|HLAA_HUMAN	P04439-2	HLAA_HUMAN	HLA-A	Isoform 2 of HLA class I histocompatibility antigen, A alpha chain	HLA-B, HLA-G	sp|P01889|HLAB_HUMAN, sp|P04439|HLAA_HUMAN, sp|P17693-2|HLAG_HUMAN, sp|P17693-3|HLAG_HUMAN, sp|P17693-4|HLAG_HUMAN, sp|P17693-5|HLAG_HUMAN, sp|P17693-6|HLAG_HUMAN, sp|P17693-7|HLAG_HUMAN, sp|P17693|HLAG_HUMAN
HepG2_480_S1.13220.13220.2	G:\03_DB_optimal\04Proteomics\724\Human\1\interact-HepG2_480_S1.pep.xml	AMLGHKPVGV		EVEVCIFH.AMLGHKPVGV.NRHFHMIC	H	N	10	2	1123.36	1007.56	1007.56	504.788	504.786	1007.56	504.787	-0.0001	0.9751	-0.4999	0.00451128	18.345	16.466	0.9769	0	0	42	51	9358314			-65	0	TRUE	sp|Q9NV56|MRGBP_HUMAN	Q9NV56	MRGBP_HUMAN	MRGBP	MRG/MORF4L-binding protein
HepG2_480_S1.13224.13224.3	G:\03_DB_optimal\04Proteomics\724\Human\1\interact-HepG2_480_S1.pep.xml	LYKPKQEVKF		VFIQTDKA.LYKPKQEVKF.RIVTIFSD	A	R	10	3	1123.58	1278.74	1278.73	427.255	427.252	1278.73	427.252	0.0008	0.9002	-0.7038	1.72618	11.795	0	0.9949	0	0	139	148	23036830			-65	0	FALSE	sp|Q6YHK3-4|CD109_HUMAN	Q6YHK3-4	CD109_HUMAN	CD109	Isoform 4 of CD109 antigen		sp|Q6YHK3-3|CD109_HUMAN, sp|Q6YHK3|CD109_HUMAN
HepG2_480_S1.13228.13228.2	G:\03_DB_optimal\04Proteomics\724\Human\1\interact-HepG2_480_S1.pep.xml	IYNGDMEKI	IYNGDM[147]EKI	GSVPASVS.IYNGDMEKI.LIDAQHES	S	L	9	2	1123.91	1097.5	1097.5	549.758	549.758	1097.51	549.76	-0.0039	0.9858	-0.5041	0.000705397	21.139	13.357	0.9988	0	0	38	46	2009181060	6M(15.9949)		-45	0	TRUE	sp|Q12983|BNIP3_HUMAN	Q12983	BNIP3_HUMAN	BNIP3	BCL2/adenovirus E1B 19 kDa protein-interacting protein 3
HepG2_480_S1.13230.13230.3	G:\03_DB_optimal\04Proteomics\724\Human\1\interact-HepG2_480_S1.pep.xml	SIDLKDKYKNIGAK		KDGVTVAK.SIDLKDKYKNIGAK.LVQDVANN	K	L	14	3	1124.02	1591.89	1591.89	531.636	531.636	1591.89	531.638	-0.0067	0.989	-0.5707	2.06416e-09	41.938	17.496	1	0	0	83	96	129248608			-45	0	FALSE	sp|P10809|CH60_HUMAN	P10809	CH60_HUMAN	HSPD1	60 kDa heat shock protein, mitochondrial		sp|P10809-2|CH60_HUMAN
HepG2_480_S1.13231.13231.2	G:\03_DB_optimal\04Proteomics\724\Human\1\interact-HepG2_480_S1.pep.xml	ILDEHVQRV		AHEENPES.ILDEHVQRV.LRTPGRQS	S	L	9	2	1124.07	1107.6	1107.6	554.806	554.807	1107.6	554.809	-0.0041	0.9957	-0.5594	0.00426603	22.648	16.871	0.9847	0	0	470	478	0			-45	0	FALSE	sp|O15169-2|AXIN1_HUMAN	O15169-2	AXIN1_HUMAN	AXIN1	Isoform 2 of Axin-1		sp|O15169|AXIN1_HUMAN
HepG2_480_S1.13232.13232.2	G:\03_DB_optimal\04Proteomics\724\Human\1\interact-HepG2_480_S1.pep.xml	KYIHSANVL		IYQIIRGL.KYIHSANVL.HRDIKPSN	L	H	9	2	1124.12	1043.57	1043.57	522.793	522.793	1043.58	522.795	-0.0043	0.98	-0.7115	0.00791889	24.906	18.204	0.9977	0	0	155	163	223407280			-45	0	FALSE	sp|P27361-2|MK03_HUMAN	P27361-2	MK03_HUMAN	MAPK3	Isoform 2 of Mitogen-activated protein kinase 3	MAPK1, MAPK4, MAPK6	sp|P27361-3|MK03_HUMAN, sp|P27361|MK03_HUMAN, sp|P28482-2|MK01_HUMAN, sp|P28482|MK01_HUMAN, sp|P31152|MK04_HUMAN, sp|Q16659|MK06_HUMAN
HepG2_480_S1.13249.13249.2	G:\03_DB_optimal\04Proteomics\724\Human\1\interact-HepG2_480_S1.pep.xml	MYGKVYRI	M[147]YGKVYRI	RADQFEYV.MYGKVYRI.EGDETSTE	V	E	8	2	1125.16	1044.54	1044.54	523.278	523.279	1044.54	523.279	0.0012	0.9743	-0.343	0.0053221	17.405	11.741	0.9804	0	0	56	63	20412060	1M(15.9949)		-65	0	FALSE	sp|P52434-3|RPAB3_HUMAN	P52434-3	RPAB3_HUMAN	POLR2H	Isoform 3 of DNA-directed RNA polymerases I, II, and III subunit RPABC3		sp|P52434-4|RPAB3_HUMAN, sp|P52434|RPAB3_HUMAN
HepG2_480_S1.13250.13250.3	G:\03_DB_optimal\04Proteomics\724\Human\1\interact-HepG2_480_S1.pep.xml	AAAKVALTKRAD	n[43]AAAKVALTKRAD	.AAAKVALTKRAD.PAEIRTIF	M	P	12	3	1125.2	1255.73	1255.73	419.582	419.582	1255.72	419.582	0.0011	0.9655	-0.7055	9.98426e-06	29.248	13.594	0.9992	0	0	2	13	39299080	N-term(42.0106)		-65	0	FALSE	sp|Q9UJS0-2|S2513_HUMAN	Q9UJS0-2	S2513_HUMAN	SLC25A13	Isoform 2 of Electrogenic aspartate/glutamate antiporter SLC25A13, mitochondrial		sp|Q9UJS0|S2513_HUMAN
HepG2_480_S1.13252.13252.4	G:\03_DB_optimal\04Proteomics\724\Human\1\interact-HepG2_480_S1.pep.xml	GHQQLYWSHPRKFGQGS		.GHQQLYWSHPRKFGQGS.RSCRVCSN	M	R	17	4	1125.3	2011.98	2011.98	504.001	504.002	2011.98	504.001	0.0013	0.9836	-0.682	1.98138e-05	22.979	22.979	1	0	0	2	18	25406040			-65	0	FALSE	sp|P62273|RS29_HUMAN	P62273	RS29_HUMAN	RPS29	40S ribosomal protein S29		sp|P62273-2|RS29_HUMAN
HepG2_480_S1.13257.13257.3	G:\03_DB_optimal\04Proteomics\724\Human\1\interact-HepG2_480_S1.pep.xml	LSRSGGGGGGGLGSGGSIRSSY		CRQFSSSY.LSRSGGGGGGGLGSGGSIRSSY.SRFSSSGG	Y	S	22	3	1125.55	1924.94	1924.94	642.653	642.654	1924.93	642.652	0.0062	0.9782	-0.7267	1.19332e-08	28.751	13.544	1	0	0	11	32	28006846			-65	0	TRUE	sp|P35527|K1C9_HUMAN	P35527	K1C9_HUMAN	KRT9	Keratin, type I cytoskeletal 9
HepG2_480_S1.13258.13258.2	G:\03_DB_optimal\04Proteomics\724\Human\1\interact-HepG2_480_S1.pep.xml	VEDLESVGK		IGKIGKDA.VEDLESVGK.GAVHDVKD	A	G	9	2	1125.61	974.489	974.488	488.252	488.251	974.492	488.253	-0.0037	0.9522	-0.7279	0.000378459	17.276	11.949	0.9982	0	0	88	96	2.16842e+06			-65	0	FALSE	sp|P81605|DCD_HUMAN	P81605	DCD_HUMAN	DCD	Dermcidin		sp|P81605-2|DCD_HUMAN
HepG2_480_S1.13278.13278.3	G:\03_DB_optimal\04Proteomics\724\Human\1\interact-HepG2_480_S1.pep.xml	PVYRQPPESLKLEAGDKKPDAK		INSPWEAF.PVYRQPPESLKLEAGDKKPDAK.	F	-	22	3	1126.77	2465.32	2465.31	822.78	822.778	2465.33	822.783	-0.0156	0.9547	-0.7218	0	48.12	15.516	1	0	0	243	264	0			-45	0	TRUE	sp|O75489|NDUS3_HUMAN	O75489	NDUS3_HUMAN	NDUFS3	NADH dehydrogenase [ubiquinone] iron-sulfur protein 3, mitochondrial
HepG2_480_S1.13288.13288.2	G:\03_DB_optimal\04Proteomics\724\Human\1\interact-HepG2_480_S1.pep.xml	TLQKEIEKV		TEITIKNQ.TLQKEIEKV.YIDNKIIK	Q	Y	9	2	1127.29	1086.62	1086.62	544.319	544.318	1086.63	544.322	-0.0061	0.9845	-0.1791	0.0570216	21.89	18.201	0.9659	0	0	701	709	14337673			-45	0	FALSE	sp|Q9BZF9-2|UACA_HUMAN	Q9BZF9-2	UACA_HUMAN	UACA	Isoform 2 of Uveal autoantigen with coiled-coil domains and ankyrin repeats		sp|Q9BZF9|UACA_HUMAN
HepG2_480_S1.13299.13299.2	G:\03_DB_optimal\04Proteomics\724\Human\1\interact-HepG2_480_S1.pep.xml	AMLKEVCTA	AMLKEVC[222]TA	IINEEVIN.AMLKEVCTA.LIEADVNI	N	L	9	2	1127.99	1083.47	1083.47	542.744	542.745	1083.48	542.745	-0.0012	0.8948	-0.5072	0.0260401	16.925	12.022	0.973	0	0	30	38	3.93859e+06	7C(119.0041)		-65	0	TRUE	sp|P61011|SRP54_HUMAN	P61011	SRP54_HUMAN	SRP54	Signal recognition particle 54 kDa protein
HepG2_480_S1.13306.13306.3	G:\03_DB_optimal\04Proteomics\724\Human\1\interact-HepG2_480_S1.pep.xml	LFSHPREPALGPHGPSR		PSDMGPRR.LFSHPREPALGPHGPSR.HKMSPPPS	R	H	17	3	1128.35	1853.96	1853.97	618.995	618.996	1853.96	618.995	0.0006	0.9797	-0.6601	8.02694e-07	27.057	13.557	1	0	0	597	613	4.21277e+06			-65	0	TRUE	sp|Q8IY67-2|RAVR1_HUMAN	Q8IY67-2	RAVR1_HUMAN	RAVER1	Isoform 2 of Ribonucleoprotein PTB-binding 1
HepG2_480_S1.13307.13307.3	G:\03_DB_optimal\04Proteomics\724\Human\1\interact-HepG2_480_S1.pep.xml	AVHKAVLTIDEKGTEAAG		EAPIKISK.AVHKAVLTIDEKGTEAAG.AMFIEAIP	K	A	18	3	1128.4	1808.96	1808.96	603.994	603.995	1808.96	603.995	0	0.6293	-0.6465	0.393777	14.119	0	0.9501	0	0	356	373	3.56829e+06			-65	0	TRUE	sp|P01009|A1AT_HUMAN	P01009	A1AT_HUMAN	SERPINA1	Alpha-1-antitrypsin
HepG2_480_S1.13315.13315.3	G:\03_DB_optimal\04Proteomics\724\Human\1\interact-HepG2_480_S1.pep.xml	SKSESPKEPEQLRKL	n[43]SKSESPKEPEQLRKL	.SKSESPKEPEQLRKL.FIGGISFE	M	F	15	3	1128.8	1796.96	1796.97	599.994	599.996	1796.96	599.995	0.0024	0.9679	-0.5022	1.75262e-06	30.466	16.061	1	0	0	2	16	7.68256e+06	N-term(42.0106)		-65	0	FALSE	sp|P09651-2|ROA1_HUMAN	P09651-2	ROA1_HUMAN	HNRNPA1	Isoform A1-A of Heterogeneous nuclear ribonucleoprotein A1		sp|P09651-3|ROA1_HUMAN, sp|P09651|ROA1_HUMAN
HepG2_480_S1.13321.13321.2	G:\03_DB_optimal\04Proteomics\724\Human\1\interact-HepG2_480_S1.pep.xml	LLDHPRAEV		RGIPIIVA.LLDHPRAEV.RRRACGAI	A	R	9	2	1129.24	1048.56	1048.56	525.288	525.288	1048.57	525.29	-0.0042	0.9838	-0.4104	2.0478	16.852	15.165	0.9306	0	0	345	353	0			-45	0	FALSE	sp|O00192-2|ARVC_HUMAN	O00192-2	ARVC_HUMAN	ARVCF	Isoform Short of Splicing regulator ARVCF		sp|O00192|ARVC_HUMAN
HepG2_480_S1.13323.13323.2	G:\03_DB_optimal\04Proteomics\724\Human\1\interact-HepG2_480_S1.pep.xml	LYKPKQEVKF		VFIQTDKA.LYKPKQEVKF.RIVTIFSD	A	R	10	2	1129.34	1278.73	1278.73	640.37	640.371	1278.73	640.374	-0.0058	0.9272	-0.6936	0.211665	14.335	11.638	0.9832	0	0	139	148	17021672			-45	0	FALSE	sp|Q6YHK3-4|CD109_HUMAN	Q6YHK3-4	CD109_HUMAN	CD109	Isoform 4 of CD109 antigen		sp|Q6YHK3-3|CD109_HUMAN, sp|Q6YHK3|CD109_HUMAN
HepG2_480_S1.13325.13325.2	G:\03_DB_optimal\04Proteomics\724\Human\1\interact-HepG2_480_S1.pep.xml	YENEVALRQ		AADDFRIK.YENEVALRQ.SVEADING	K	S	9	2	1129.44	1120.54	1120.55	561.28	561.281	1120.55	561.283	-0.0031	0.9958	-0.6439	0.000383991	24.552	15.283	0.9993	0	0	238	246	22294176			-45	0	TRUE	sp|P13645|K1C10_HUMAN	P13645	K1C10_HUMAN	KRT10	Keratin, type I cytoskeletal 10
HepG2_480_S1.13327.13327.2	G:\03_DB_optimal\04Proteomics\724\Human\1\interact-HepG2_480_S1.pep.xml	ILDAGGHNV		FGAIIAQG.ILDAGGHNV.TISIQSRT	G	T	9	2	1129.55	894.452	894.453	448.233	448.234	894.456	448.235	-0.0031	0.9916	-0.3901	0.038241	19.259	13.968	0.9714	0	0	736	744	125303072			-45	0	FALSE	sp|Q99460-2|PSMD1_HUMAN	Q99460-2	PSMD1_HUMAN	PSMD1	Isoform 2 of 26S proteasome non-ATPase regulatory subunit 1		sp|Q99460|PSMD1_HUMAN
[truncated: 5,530 more rows]

## Sheet: HepG2-2
Spectrum	Spectrum File	Peptide	Modified Peptide	Extended Peptide	Prev AA	Next AA	Peptide Length	Charge	Retention	Observed Mass	Calibrated Observed Mass	Observed M/Z	Calibrated Observed M/Z	Calculated Peptide Mass	Calculated M/Z	Delta Mass	SpectralSim	RTScore	Expectation	Hyperscore	Nextscore	PeptideProphet Probability	Number of Enzymatic Termini	Number of Missed Cleavages	Protein Start	Protein End	Intensity	Assigned Modifications	Observed Modifications	Compensation Voltage	Purity	Is Unique	Protein	Protein ID	Entry Name	Gene	Protein Description	Mapped Genes	Mapped Proteins
[truncated: 5,636 more rows]

[truncated: 1 more sheets: HepG2-3]
