# Supplementary material for: COSMIC-based mutation database enhances identification efficiency of HLA-I immunopeptidome
Source: J Transl Med. 2024 Feb 10;22:144. doi: 10.1186/s12967-023-04821-0 (PMC10858511; doi:10.1186/s12967-023-04821-0)
Supplement: Supplementary file 3 — Additional file 3: Observed and predicted retention time of HLA-I class I peptides. [file 12967_2023_4821_MOESM3_ESM.xlsx]

## Sheet: HepG2-1
No.	seq	modifications	Observed RT	Predicted RT
0	KKAAGAGKVTKSAQKAQKA		8.76378	8.87158
1	RVAGIHKKV		9.08047	10.8281
2	SRGEHRQDRRERPY		9.18183	10.4907
3	VLLPKKTESHHKAKGK		9.20206	11.0093
4	RVAGIHKKV		9.36887	10.8281
5	RVAGIHKKV		9.46117	10.8281
6	QAPKPRKQ		9.48006	9.98772
7	PGKMDKGEHRQERRDRPY		9.67962	10.5396
8	GRGGPGKMDKGEHRQERRDRPY		9.80904	11.0342
9	GPGKMDKGEHRQERRDRPY		9.84773	11.2365
10	MDSRGEHRQDRRERPY		9.92165	11.449
11	PGKMDSRGEHRQDRRERPY		9.95855	11.5777
12	APKAKKEAPAPPKAEAKAKA		9.97929	9.93965
13	GPGKMDSRGEHRQDRRERPY		10.1507	11.3299
14	KPTEKKDRVHHEPQLSD		10.1524	10.5543
15	AGEKVEKPDTKEKKPEAKKVD		10.2198	10.4438
16	KIRAADKRSKALKASAPAPGHH		10.3399	9.60728
17	LSSKSGLSRGRKVM		10.3451	12.7617
18	AKKPVMKGAKSGKGAVTSEALKD		10.4277	13.0954
19	PGLARQAPKPRKQ		10.4738	11.8833
20	SSGGSIGGRGSSSGGVKSSGGSSS		10.5253	15.3924
21	KPTEKKDRVHHEPQLSDKVHND		10.5539	10.2502
22	KMGGRNDYRNDQRNRPY		10.5651	13.0448
23	GSSGGSIGGRGSSSGGVKSSGGSSS		10.6393	15.8754
24	GSSGGSIGGRGSSSGGVKSSGGSS		10.6773	15.5912
25	GDAKTDQAQKAEGAGDA		10.7776	12.3321
26	LLKAPAKKKGAAAATSSKTPS		10.7793	13.2764
27	KANAEKTSGSNVKIVKVKKE		10.8543	11.9328
28	AAATVTKKV		10.8763	12.0545
29	PRRCESKKFGGPGARARYQKSYR		10.8928	12.7134
30	ASIDERMKKLGK		10.901	13.2317
31	KINSKHLRV		10.9068	11.3923
32	VTESKEGTEASASKGLEKKEK		10.9496	11.8302
33	FRRAPPESRVSQGKSEKA		10.9514	12.2149
34	ISSEAHREV		11.0101	12.1718
35	AVEAKKTYVRD		11.0323	13.6608
36	LEKGLDGAKKA		11.0341	12.5738
37	SATDTIRKM		11.1069	14.2926
38	ESVGKGAVHDVK		11.1219	11.9924
39	MQRRDDPAARMSRSSGRSGSMD		11.1225	15.4864
40	ESVGKGAVHDVK		11.1234	11.9924
41	SGGSGGYGGRSRY		11.1346	14.4518
42	DTGRPSTTVR		11.1678	12.5468
43	FGPGKMDSRGEHRQDRRERPY		11.2134	14.3486
44	VIKAVDKKAAGAGKVTKSAQKAQKA		11.2169	11.6109
45	TATKQKNSGQNLEEDMGQSEQKAD		11.2274	16.17
46	LRRSRPETGRPRPKGLEGERPAR		11.2418	11.69
47	KVHGSLARAGKVRGQTPKVAK		11.2427	10.2948
48	GAPGSPTEPAGQKQH		11.2604	13.011
49	AIKKKDELERVAKSNR		11.3001	12.4566
50	GSYSGNTQGGTSTQ		11.3213	14.7897
51	FADPHSKRV		11.3221	12.3502
52	SLDKTSHSV		11.345	11.8071
53	KMGGRNDYRNDQRNRPY		11.3485	13.0448
54	GFGPGKMDSRGEHRQDRRERPY		11.3884	15.2647
55	SAVDRQREY		11.3899	13.5587
56	GKMGGRNDYRNDQRNRPY		11.3917	12.6962
57	GENGVQKDVSQRS		11.4131	13.1811
58	RGYDRPKAV		11.4149	12.1908
59	GGKMGGRNDYRNDQRNRPY		11.433	14.2798
60	GGFGPGKMDSRGEHRQDRRERPY		11.4365	15.9012
61	EDIAQKSKAEA		11.4552	12.1943
62	PGENRSMSGPDN		11.4986	13.623
63	VITDKEKAEKLK		11.521	12.1048
64	ANAEKTSGSNVKIVKVKKE		11.5262	14.2737
65	GNNPAKNRDASTLQSQKAEGTGDAK		11.5393	14.6038
66	GPGGGPGGSHMGGN		11.545	12.5653
67	ESVGKGAVHDVKD		11.6096	12.6819
68	KRRRPPQPIQQP		11.6111	13.1564
69	AQHPGLSSGPEKERQNEG		11.6251	14.3714
70	AKKPVMKGAKSGKGAVTSEALKD		11.6609	13.0954
71	PGGSGGSGGYGGRSRY		11.6981	14.544
72	ESENKIPATQKS		11.7208	13.0858
73	TARPGPRAV		11.7516	12.4758
74	KMAPPPKEVEE		11.781	14.8264
75	IIKTLSKEEETKK		11.7876	13.2124
76	SKLKKERPDF		11.7885	13.2129
77	QKQKKRKAQPQDSRGGSKKYKEFKF		11.7902	9.84979
78	RNVSTGDVN		11.8097	13.0811
79	YGSTVSKRV		11.8124	12.7812
80	GENGVQKDVSQRS		11.8342	13.1811
81	SSGAASGTGRGRPRGGGPGPGD		11.8763	12.557
82	AVAKADKLAEEHSS		11.8842	13.3419
83	VLQKHLRKL		11.8877	13.5564
84	HLNGHIKQV		11.8988	12.4124
85	LIAARRTGRLRGTKTVQEKEN		11.8996	15.178
86	SESSSKSSQPLASKQEKD		11.9005	12.8476
87	PRKIEEIKD		11.9454	13.6251
88	YVKDRVEKV		11.9463	12.742
89	KGYSPTHREEEY		11.9676	14.5072
90	KENAGEDPGLARQAPKPRKQ		11.9684	13.3741
91	PKRAKALKGKEPPKKVFVG		11.9933	12.9443
92	KETGKPKGDATVSYED		12.0098	13.3748
93	AVTAMKSRP		12.0124	12.7285
94	KTKKKRGSYRGGSISVQVNS		12.0193	12.3712
95	IQREQQQREQAKQEYQAQKAAKASA		12.0202	12.5194
96	RSIAKEGFEK		12.0321	13.9768
97	VSEKGTVQQADE		12.0338	14.1744
98	EDIAQKSKAEAES		12.0356	13.2052
99	QKENAGEDPGLARQAPKPRKQ		12.0442	12.7797
100	AGVETTTPSK		12.0542	12.9955
101	VAPGKDLTK		12.0551	12.7051
102	SMPEQAHKV		12.0778	12.1463
103	AVDSRTGKLT		12.0787	12.7507
104	GPGGSGGSGGYGGRSRY		12.1008	15.4868
105	TEDELQDK		12.1087	13.4683
106	ATAASSSSLEKS		12.1207	13.5292
107	RGGFGPGKMDSRGEHRQDRRERPY		12.1268	14.7083
108	VTKAAGTKKQFQKF		12.1438	14.7138
109	MQRRDDPAARMSRSSGRSGSMD		12.1482	15.4864
110	QGAHHAAGQAGKELQNAHNG		12.1543	12.6294
111	RVPPPPHGA		12.1672	12.5628
112	FREGTTPKPKRAAVAASSSS		12.2005	14.1267
113	RLQALKTMKQH		12.2048	13.3799
114	SMLGSPHKV		12.2103	13.6184
115	GLKDKIHHV		12.226	12.3127
116	FKLRSKKTPAVKAT		12.2657	11.8945
117	RVTPKEWRNQ		12.2868	14.2143
118	ALKDSVQRA		12.2993	13.1401
119	PAAVTESKEGTEASASKGLEKKEK		12.3016	13.9799
120	SGPGENRSMSGPDN		12.3042	13.6675
121	GRVRTKTVKKAARVIIEK		12.3051	12.1349
122	RLTKEVTAA		12.3216	13.5792
123	QKKDRVAQKKASFLRAQERAAES		12.3225	15.6843
124	HQNSYKPY		12.3234	14.554
125	GRGREEYEGPNKKPRF		12.3348	14.0423
126	KYTPPPHHI		12.351	13.3762
127	SGGGSYGSGGGGGGHGSY		12.3596	15.2996
128	AREGNHKPIDY		12.3784	13.159
129	FGPGKMDSRGEHRQDRRERPY		12.3818	14.3486
130	GSGGGSYGSGGGGGGHGSY		12.3874	16.238
131	FAKPRNQGGYGG		12.394	13.6784
132	PQFTTRSELMKKHQS		12.3947	17.4235
133	SVDKKGHVHYL		12.4109	13.6073
134	EAVGTGVR		12.4144	13.6804
135	MQRRDDPAAR		12.4266	11.0843
136	AYREHPYGRY		12.4582	15.2129
137	VTLKKDVD		12.4767	13.2081
138	VASFPKKQE		12.4775	14.5943
139	AAKDYNQKL		12.4784	13.75
140	YTPPPHHI		12.4793	14.6802
141	HNVQGFHPYRR		12.5012	14.6829
142	KASGTLREY		12.5038	16.3526
143	HLTDTSHGV		12.5124	12.3771
144	GSGGGSYGSGGGGGGGRGSY		12.5351	17.0993
145	VEVTHPNS		12.5428	12.5763
146	SSRSGYRSGGGFSSGSAG		12.5498	15.9336
147	VEVTHPN		12.5507	12.8204
148	YASKGYRGY		12.5515	16.4638
149	GQTLGQAQAHSQEQ		12.566	15.3951
150	KLAESVEKA		12.5668	13.1889
151	QQVDTSTRTH		12.5694	11.8037
152	SVRYSSSK		12.5889	11.164
153	RYSGGNYRDNYDN		12.5906	15.2539
154	SRQFSSR		12.5933	12.1235
155	KYTPPPHHI		12.6095	13.3762
156	EYSKQMQRF		12.6102	20.1624
157	YEDIAQKSKAE		12.6111	13.5829
158	SRQFSSRSG		12.6128	12.2157
159	ASVEHGRVY		12.6198	14.4943
160	KPKGDATVSYED		12.6259	15.1769
161	EYSKQMQRF		12.6317	20.1624
162	SKSESPKEPEQLRK		12.6361	11.7145
163	SSPATLNSR		12.6379	13.826
164	SRQFSSRS		12.6396	12.3208
165	SLDTQPKKV		12.6561	12.7686
166	GHAGLPQ		12.664	14.4968
167	IADKKDVYE		12.7001	15.8877
168	TSTPNAKTV		12.707	12.2603
169	SLQDPPNKKPKV		12.7105	12.6049
170	MEVKPPPGRPQPDSGRRRRRRG		12.7113	12.8123
171	AKKPVMKGAKSGKGAVTSEALKDPD		12.727	13.4977
172	AKRTKKVGIVGKYGTRYG		12.734	15.3904
173	MEVKPPPGRPQPDSGRRRRRR		12.7456	12.6329
174	FDQNVDH		12.7652	15.3109
175	RVAQKKASFLRAQERAAES		12.7818	16.9117
176	YLNKHIQKV		12.7883	13.9301
177	ALGKAPSKV		12.8112	12.5109
178	GFGPGKMDSRGEHRQDRRERPY		12.8118	15.2647
179	VLEGKRSKVTRRPKASDYQRLDQKS		12.8126	15.3395
180	SAVQGPPER		12.8135	13.1874
181	FSYKHLKHERLRKYH		12.8144	13.9268
182	KPRNQGGYGGSSSSSSYGSGRRF		12.8337	16.1333
183	IYTEHAHQV		12.8369	13.9256
184	VVRHQLLKT		12.8376	14.8578
185	KLNPQDHRL		12.8393	12.7504
186	GAYREHPYGRY		12.857	16.2579
187	SAQTTSHEL		12.8791	12.853
188	KYTPPPHHI		12.8835	13.3762
189	EYQQAQHKF		12.8897	15.2046
190	RLDKETTGV		12.899	12.7156
191	GGFGPGKMDSRGEHRQDRRERPY		12.9025	15.9012
192	AGNRMLAQQAVKRTAH		12.9034	15.378
193	GSGGYGSRRF		12.9215	16.353
194	GGGSRGGGGGGYGSGGSSY		12.9285	16.0955
195	SRSGGGGGGGLGSGGSIR		12.943	14.4285
196	GGFGPGKMDSRGEHRQDRRERPY		12.9439	15.9012
197	SVRYSSSKHYSSS		12.9457	12.6711
198	AKPRNQGGYGGSSSSSSYGSGRRF		12.9663	16.4333
199	MATAASSSSLEKS		12.9672	17.5668
200	VAPPKAHEV		12.9741	12.5573
201	PKKEADHEIPTVSGSRKPE		12.981	13.8902
202	PGPTPSGTNVGSSGRSPSK		12.9885	14.9148
203	KLSEVNKRL		12.9894	13.1527
204	IASKVTRTV		12.9912	13.5721
205	KYSPSMKSL		13.0126	15.3846
206	HYIRKYNRF		13.034	17.0672
207	GGSGGYGSRRF		13.0544	17.9551
208	SSSSSSYGSGRRF		13.0559	17.3401
209	TLSGHSQEV		13.0568	12.9037
210	ASRMEEVD		13.0584	14.5945
211	SVRYSSSKHYS		13.0854	12.7048
212	VASEGIKRY		13.0991	16.4114
213	ATWSDPHKA		13.1052	15.9779
214	LEGEESRMS		13.114	14.0719
215	GSSSSSSYGSGRRF		13.1216	16.5621
216	GYGGKMGGRNDYRNDQRNRPY		13.1304	15.7881
217	IAKNRKDIENQYETQ		13.134	16.4716
218	FNEKSKEL		13.1431	14.1942
219	LARNLSD		13.1437	15.5105
220	ILEKKVEKV		13.1443	13.7367
221	MEVKPPPGRPQPDSGRRRRRRGEE		13.1531	14.4506
222	KLQEQIHRV		13.169	13.951
223	SFSYKHLKHERLRKYH		13.1716	13.9091
224	YARLHPRAV		13.181	13.9359
225	NLAEKPKTV		13.1874	12.6955
226	MEVKPPPGRPQPDSGRRRRRRGEEG		13.1906	14.5012
227	IAQKSKAEAESL		13.1915	13.7408
228	AANPDPKKL		13.1984	12.572
229	KLLEKVRKV		13.2101	13.075
230	PGVTVKD		13.2118	13.7738
231	SGGGSGGYGSRRF		13.213	17.313
232	GLAEDSPKM		13.2387	17.6547
233	GSGGGSGGYGSRRF		13.2546	16.4871
234	AGAGAGAGARGGAAAGVEARARD		13.2555	16.2803
235	RAIAKIRSY		13.2564	16.403
236	VASTVKHAL		13.2768	14.0355
237	HYNSHYEKF		13.2819	16.5535
238	APVKKLVVKGGKKKKQVLKF		13.3103	14.8669
239	ASDPQHPAASEGAAAA		13.3362	14.3171
240	ESRSGHSSVFGQHESGSGHSSAY		13.3463	16.0775
241	IVTADRAATGN		13.3489	14.5215
242	GQPLSPEK		13.3523	13.9799
243	NAAEGRSF		13.353	17.7046
244	EKGVDHLTNA		13.3646	13.3928
245	PAAVTESKEGTEASASKGLEKKE		13.3655	15.3154
246	KDVDGAYMT		13.3672	20.476
247	LRDNSTMGY		13.369	20.3273
248	YEDIAQK		13.3874	15.3487
249	SARDGSRML		13.3883	12.9161
250	HCTGQVKVY		13.4099	15.087
251	RYMNHMQSL		13.4159	18.241
252	KRSEARSAEF		13.4202	13.5687
253	NLEKKARLKEEAAMKAKTE		13.4311	14.1751
254	GHQQLYWSHPRK		13.4326	18.7919
255	MQRRDDPAARMSRSSGRSGSMD		13.4334	15.4864
256	RQILKNPDD		13.4421	14.282
257	RLGPTGKEV		13.4555	12.8971
258	LDELRDEGK		13.4572	14.4048
259	AATRWAKKI		13.4712	15.417
260	AKDVKFGAD		13.4751	14.832
261	QKKDRVAQKKASFLRAQERAAES		13.476	15.6843
262	RIYKYIHKV		13.4768	16.4842
263	PGPTPSGTNVGSSGRSPSKA		13.4829	15.2711
264	NVGTRPIN		13.4924	14.7891
265	ARSVHEEF		13.4933	16.5504
266	SSQEEVRSY		13.4985	16.334
267	KYTPPPHHI		13.5125	13.3762
268	SLLKRLRKA		13.519	13.4828
269	AAQKEADLAAQEEAAKK		13.5199	14.8327
270	QITAGRHGD		13.5207	11.0517
271	RQVTGVTRV		13.5225	14.2315
272	IINRNTGEIR		13.5285	14.9601
273	NKIRYNSKRRHWRRTKLGL		13.5302	13.7747
274	KAATVTKEL		13.5311	13.7856
275	NATNAVKRL		13.5444	13.5449
276	LDRIAGQVAAANKKH		13.5646	15.2766
277	ESVGKGAVHDV		13.5681	13.2354
278	GPTQEFK		13.5698	17.549
279	PSSKSTEIKWKSGKDLTKRSSQTQN		13.5707	18.0731
280	TVEVTHPNS		13.5742	13.4654
281	ENNPVRGP		13.5787	12.8798
282	YEDIAQKS		13.5874	14.8025
283	GRDGMDNQGGY		13.5883	15.6824
284	YLGKIKRV		13.5936	14.7743
285	KAISGVHTV		13.608	14.1013
286	KLDNQVSKV		13.6302	13.2954
287	AAQSEAKVV		13.631	13.7294
288	AVVVKKIETRDG		13.6534	14.7642
289	LVKDQGNASPRY		13.6544	15.513
290	KTVDGPSGKL		13.6839	13.0279
291	TVEVTHPN		13.6983	13.0485
292	LEKGLDGAKKAVG		13.7097	13.7973
293	YFKLRSKKTPAVKAT		13.7124	13.6712
294	HLDTDVKRV		13.7205	13.002
295	KATKYLKDV		13.7223	14.4677
296	VASARVQKL		13.725	13.993
297	SIAKEGFEK		13.7426	15.3473
298	HLGPEGRSV		13.7434	12.7073
299	SVRYSSSKHY		13.7443	12.6732
300	SHVVVKND		13.7449	11.706
301	LGFKRQD		13.7458	14.7655
302	TKAGSKGGNLRDKLD		13.7467	11.3628
303	VVPTFGKKKGPNANS		13.7527	15.5767
304	GKGDPKKPRGKMSSYAF		13.7579	14.8396
305	GKETKAADPPAENSSAPEAEQGGAE		13.7643	16.9268
306	FGIRAKRAKEAAEQDVEKK		13.7906	13.7552
307	AYNNQSNRL		13.8086	13.8142
308	KYTPPPHHI		13.8235	13.3762
309	ESRSGHSSVFGQHESGSGHSSAY		13.8323	16.0775
310	YANLHSKEY		13.834	15.4601
311	LETGQLPKDRSTDQRS		13.848	16.1848
312	ILDKKVEKV		13.8527	13.7334
313	ASNVTNKTD		13.8542	11.445
314	AVHSGHLETV		13.8766	14.2771
315	ERLQALKTMKQH		13.8774	14.4154
316	KLWKGARSV		13.8783	15.7345
317	PEIQNVK		13.8904	14.726
318	RLNKVIKSV		13.9118	14.5108
319	VAAEEARNY		13.9205	16.3336
320	PPAENSSAPEAEQG		13.9264	17.2859
321	QYTPHSHQF		13.943	15.3826
322	RYKEKVAEL		13.9636	14.6034
323	IVYKIRAADKRSKALKASAPAPGHH		13.9659	14.8211
324	SVQVFGRKKTATAVAH		13.9692	16.0888
325	GLHPRPQAV		13.9752	13.8595
326	YEEIAQRS		14.0092	16.0825
327	RKKLFNPPEESEK		14.011	14.6661
328	AASEEARSL		14.0119	13.7787
329	PRKKAAAAAWEEPSSGN		14.0136	17.9093
330	SKRHRLDLGEDYPSGKKRAGTD		14.0215	15.8963
331	SAADPREY		14.0232	16.2783
332	AVASFPKKQE		14.0318	16.4716
333	RLQKELAEA		14.0414	15.6038
334	RMSDVVKGV		14.0505	15.2061
335	YEEIAQR		14.0539	16.9673
336	KYMKYEKSYRF		14.0557	19.7158
337	AATSNLKKL		14.0767	13.9774
338	FEGFPDKQPRKK		14.0958	15.3872
339	LESVGKGAVHDVKD		14.0975	13.9079
340	RFAKTKEEVEAAKAAA		14.0992	13.0691
341	ILDKKVEKV		14.1177	13.7334
342	AAMSVAKRV		14.1192	14.3408
343	TSNLKKL		14.1235	13.3128
344	MSTSVTRGY		14.1432	19.1099
345	PSVTQRLRD		14.1458	14.393
346	LADHANSPNKKFYQ		14.1753	16.1159
347	NAGEDPGLAR		14.1845	15.4454
348	HAAAYRNAL		14.188	16.263
349	IDSPGHVD		14.1888	13.7224
350	EISQIHQ		14.2287	15.9142
351	GAERKIRQAGVID		14.2293	16.1337
352	AVSEGTKAVTKYTSSK		14.2327	14.172
353	FKIFKTKHD		14.2362	15.232
354	KTASINQNV		14.2526	14.3007
355	GQQPAATAPTRPQD		14.2631	14.7874
356	RAAEHLRYV		14.2648	15.8188
357	MNVGTRPIN		14.279	19.8292
358	ATAQGRYY		14.2798	18.2615
359	IQRTPKIQVYSRHPAENGKSN		14.2807	16.4856
360	AKGSSNSYAIKKKDELERVAKSNR		14.2841	14.253
361	IQRTPKIQVYSRHPAENGK		14.291	15.9569
362	RLSNRVVRV		14.313	13.976
363	PLVGGHEGAG		14.3178	14.9621
364	IQRTPKIQVYSRHPAENGKS		14.3248	16.0988
365	RYQEVDRRF		14.3319	17.665
366	QGVHHGL		14.3529	12.5575
367	HNVQGFHPYR		14.3619	17.2976
368	YLATSQPRPDSSGSH		14.3706	15.6579
369	RYFKTPRKF		14.3723	16.807
370	ILDKKVEKV		14.3849	13.7334
371	IQKEDVPSE		14.4066	14.4947
372	IYTPRTGHRI		14.4187	13.9766
373	SPELQAEAK		14.4541	13.9855
374	SKEEAEAL		14.4813	14.7881
375	FVEPSRQ		14.5385	17.097
376	YTSITRA		14.5411	16.6338
377	NHNVQGFHPYR		14.5438	17.7723
378	RNPLIAGK		14.5461	15.2179
379	STSSEPAAKPEVD		14.562	14.9399
380	AWHPHTNKF		14.5661	16.4953
381	SKSESPKEPEQLR		14.5858	13.2092
382	PQFTTRSELMKKHQS		14.5999	17.4235
383	KILQVSFKTNKSHK		14.626	15.5002
384	YGPGGSGGSGGYGGRSRY		14.6268	17.0136
385	RSFPGSKEY		14.6286	16.8908
386	AQTSPQGMPQHPPAPQGQ		14.6338	18.7199
387	RYFKTPRKF		14.6443	16.807
388	VYPPHSHSI		14.6451	14.6271
389	ILDKKVEKV		14.659	13.7334
390	AVGPTGRGV		14.6741	13.5405
391	VEFHEHRHAAAAL		14.6767	14.5133
392	HAMEEVKKF		14.6917	16.3998
393	NARSIPRTV		14.7113	14.5868
394	TAKPGVSTV		14.7122	14.0174
395	KYVKDFHKF		14.7541	19.1349
396	QVTVGRHGD		14.7566	11.2802
397	HMSGKLTNV		14.7572	14.6814
398	HQPHQPLPPT		14.7786	15.592
399	TATKQKNSGQNLEEDMGQSEQKAD		14.7982	16.17
400	AVLLGIQESKDSRSKEEHHEK		14.7991	17.5412
401	GSHSMRYF		14.8044	21.8642
402	KQMEPLHAV		14.8079	19.012
403	GGGLGSGGSIRSS		14.837	16.3595
404	ESVGKGAVHDVKDV		14.8449	13.6648
405	AQGEAQKPQLA		14.8652	14.5443
406	LYNGKTTKL		14.8661	14.7203
407	KLKQHIEAI		14.8669	15.1605
408	EVKRPRGVSLTN		14.879	14.014
409	GGGGLGSGGSIRSS		14.8807	16.1773
410	ENAGEDPGLAR		14.8864	16.5846
411	PAPAQVQAQ		14.8873	16.9931
412	RIPIEDK		14.9002	14.0076
413	PPAENSSAPEAEQGGAE		14.9104	17.3709
414	AYGNQESKL		14.913	14.1139
415	RYFKTPRKF		14.9139	16.807
416	MERPDKAA		14.9343	12.0315
417	AANPNGRYY		14.9387	18.0317
418	GGGGGGGLGSGGSIRSS		14.9539	16.2159
419	ILDKKVEKV		14.9548	13.7334
420	GGGGGGLGSGGSIRSS		14.9556	16.4004
421	KENAGEDPGLA		14.9583	14.7885
422	SHGSQETDEEFD		14.9617	19.0983
423	IEKGHGIRL		14.9643	14.2976
424	LAETEGRY		14.9661	17.1528
425	KTVPLQD		14.9704	16.8442
426	KVAKVEPAV		14.977	13.8471
427	GGNYGPGGSGGSGGYGGRSRY		14.9777	18.8799
428	PYVDRQNRI		14.9812	15.6043
429	NRHGLIRKYGLN		14.9829	16.967
430	HSQGLGGHYADSYLKRKR		14.9838	17.2547
431	AAAGITRNVKPSQTPQPKD		14.9847	16.0821
432	SGGGGGGGLGSGGSIRSS		14.9999	16.1167
433	VMEKRSFKV		15.0016	15.2644
434	QAGKEAEKLG		15.0024	11.9413
435	SAPAAKVSKKELN		15.0058	12.946
436	GFSGPGENRSMSGPDN		15.0075	19.5403
437	LSAAHDILSHKRT		15.0202	14.9911
438	GNYGPGGSGGSGGYGGRSRY		15.0263	19.2247
439	SSHKTFRIKRFLAKKQKQNRPIPQ		15.0325	17.5882
440	RKAGIFQSVK		15.0416	16.3468
441	HQPHQPLPPT		15.0424	15.592
442	GGRSSGPYGGGGQY		15.0477	17.7602
443	AMASHLTST		15.0521	15.9927
444	IYSKTTRF		15.0647	19.3881
445	NSRLASY		15.0673	19.409
446	GGLGSGGSIR		15.0726	15.667
447	SLKDNVPKA		15.0743	12.8202
448	INVAPGKD		15.0796	13.761
449	RWPKKSAEF		15.0813	18.5952
450	GGNHQNNYQPY		15.0861	16.9076
451	GYHDFGSS		15.087	19.1315
452	GSGSGWSSSRGP		15.0879	17.1597
453	GKEAKAGEAPTENPAPPTQQSSAE		15.0923	18.7378
454	GNHQNNYQPY		15.0967	17.0714
455	RLQESVMEA		15.1002	21.2033
456	MQRRDDPAARMSRSSGRSGSMD		15.1085	15.4864
457	LEKGLDGA		15.1102	16.4313
458	AATGKLKSF		15.119	17.5294
459	PGGSGGSGGYGGRSRY		15.1216	14.544
460	IYGKTKEQF		15.1242	18.5701
461	VGDLPNGR		15.1269	14.8321
462	SAPAAKVSKKELNSN		15.1307	12.861
463	GVYGGSVHEA		15.1316	16.6736
464	NHQNNYQPY		15.1325	17.2152
465	VQDENVRGV		15.1333	14.6559
466	MHQPHQPLPPT		15.1386	17.4092
467	YTQPGPGYR		15.1404	17.0363
468	ILPKGSARV		15.1531	14.5027
469	GGGLGSGGSIR		15.1539	16.3827
470	NYGPGGSGGSGGYGGRSRY		15.1556	18.3746
471	RLDTHPAMV		15.1574	18.4705
472	PPAENSSAPEAEQGGAE		15.1754	17.3709
473	GAHTKHNEETGDNVGPLIIKKKET		15.1763	14.9993
474	AAGPPISEGK		15.1901	14.7668
475	KAVGGLGKLGKDA		15.1992	14.8047
476	MTDKAPPGV		15.2001	15.8488
477	RYFKTPRKF		15.2009	16.807
478	ILDKKVEKV		15.2209	13.7334
479	YGQTLGQAQAHSQEQ		15.2227	18.5043
480	RTNAIKQTF		15.2434	19.2506
481	IVDSKPNGV		15.2443	14.3588
482	GGGGGGLGSGGSIR		15.2512	16.9935
483	YLTHTNPRV		15.2572	14.9445
484	MATAASSSSLEKS		15.2654	17.5668
485	YTMKKVHAL		15.2677	15.4664
486	RLIEGKLKAA		15.279	14.4328
487	GGGGGGGLGSGGSIR		15.3107	16.7145
488	HQPHQPLPPT		15.3133	15.592
489	TMKKVHAL		15.3219	12.5421
490	YGSGGGSGGYGSRRF		15.3311	19.0582
491	LKTEFKANAEKTSGSNVKIVKVKKE		15.3355	14.7949
492	SGYRSGGGF		15.345	18.9613
493	RWPKKSAEF		15.3532	18.5952
494	ILMEHIHKLKA		15.3541	18.7685
495	RLMNETTAV		15.3602	18.7857
496	LVITDKEKAEKLK		15.3754	14.5149
497	KLAESKVSV		15.3771	13.2322
498	EREQIKTL		15.3982	15.8759
499	YAHPIEHAV		15.4208	16.8803
500	PVGAIHNAESLRR		15.4217	16.1238
501	TKIKADPDGPEAQAEA		15.4235	14.9361
502	TVGKSSKMLQHID		15.427	16.0657
503	VQADAPHGV		15.4296	13.6262
504	PPAENSSAPEAEQGGAE		15.4428	17.3709
505	GAGYSGQNSMGGYD		15.4436	22.7059
506	TYLKRYNKI		15.4646	17.5341
507	RYFKTPRKF		15.4751	16.807
508	ILDKKVEKV		15.4883	13.7334
509	RAVEELHKL		15.5091	16.0653
510	RVLGQLHG		15.51	16.1507
511	HYSVSHSNF		15.5109	16.4005
512	VETGDIRT		15.5144	15.0422
513	FAKPRNQGGYGGSSSSSSYGSGRRF		15.5305	20.2949
514	SATDTIRKM		15.5311	14.2926
515	KLDPHNHVL		15.5458	13.976
516	RYGNVSHF		15.5531	18.5391
517	IQRTPKIQVYSRH		15.5566	15.9013
518	ESFTRGSDSLIKGKK		15.5593	15.9099
519	SQIQKVEPA		15.5601	16.3322
520	GSGKSSLIS		15.5753	16.1544
521	QAGKEAEKLGQG		15.5786	12.3873
522	PVLKNPDD		15.5803	15.0517
523	GRVRTKTVKKAARVIIEKY		15.5821	14.045
524	LQQAKEDL		15.5978	16.7284
525	KINNEIRSV		15.5986	14.7924
526	RWPKKSAEF		15.6201	18.5952
527	PESGPTPASAEQNE		15.6219	17.9379
528	KYSLVKNKI		15.6237	14.6296
529	VYMNRVKEI		15.6307	19.5164
530	RSHPFIKEY		15.6324	20.5482
531	GMASYQTQ		15.6675	19.3668
532	KMFQVHQV		15.6871	19.5491
533	FVSNHAY		15.7001	20.2049
534	PPAENSSAPEAEQGGAE		15.7102	17.3709
535	GQQSSYGQQSSY		15.7111	19.3616
536	SKGKIYPVG		15.7315	17.1933
537	RYFKTPRKF		15.735	16.807
538	KVQDQDLPNTPHSKAV		15.7367	15.6568
539	ILDKKVEKV		15.7533	13.7334
540	AMHGHVEVV		15.7752	15.5293
541	RYTDVSTRY		15.7761	17.3965
542	AAGQAGNEAGRFGQGVH		15.7788	18.1266
543	FAKPRNQGGYGGSSSSSSYGSGRRF		15.7967	20.2949
544	RLANDAAQV		15.7976	15.5043
545	VASDVVRKV		15.7984	14.3707
546	HLLQYNHRV		15.7993	16.3606
547	RYPHFKTKI		15.8019	14.3538
548	GKGDPNKPRGKMSSYAF		15.8344	16.2197
549	SSAYYTSRKI		15.8489	17.3741
550	AVAIKAMAK		15.855	14.7045
551	KVDPEIQNVK		15.8559	15.8696
552	AINADGVGDAKD		15.8586	15.8982
553	VVGGSLRGA		15.8724	15.9949
554	RYPNSHTHYF		15.8732	17.1537
555	VASPSPKEV		15.8749	13.6389
556	TVADHIQKV		15.8859	14.1853
557	QYNPHVHQL		15.8865	15.7879
558	YIADKKDVYE		15.8883	19.3036
559	SMMDVDHQI		15.8918	23.5951
560	YYNGTKFHRI		15.9115	18.1634
561	IQIDGAGR		15.9141	14.9222
562	AVQRTLLEK		15.94	18.034
563	RLGQIQKV		15.9409	15.5535
564	TSSVRESSF		15.9537	18.814
565	IQRTPKIQVYSRHPAEN		15.9581	17.6021
566	AMAASPHAV		15.9753	14.7917
567	QKENAGEDPGLAR		15.9806	13.4841
568	DYGKSFKKI		15.9815	16.9061
569	KASSITREL		15.9984	15.1309
570	RSGSGWSSSRGPY		16.0054	19.4347
571	DTGRPSTTVRY		16.0122	17.6613
572	PPAENSSAPEAEQGGAE		16.0215	17.3709
573	LSASEAEYQR		16.0223	17.7791
574	VLNEQVKEA		16.0241	16.7929
575	ILDKKVEKV		16.0266	13.7334
576	SHGSQETDEEF		16.0309	18.9891
577	FGRGGAESHTF		16.042	18.4873
578	NAVLLGIQESKDSRSKEEHHEK		16.0518	18.5966
579	FAKPRNQGGYGGSSSSSSYGSGRRF		16.0644	20.2949
580	GYTQPGPGYR		16.0653	19.1025
581	LLDEHGHARI		16.0662	14.3946
582	LEGEGSSGGGGRGGGSF		16.0679	18.0729
583	GQQPAPSSTSGSY		16.0697	17.474
584	KYVKVFHKF		16.075	20.791
585	IQRTPKIQVYSRHPA		16.0776	17.0413
586	GGYGGSSSSSSYGSGRRF		16.0882	19.6734
587	AAQGEPKVY		16.1107	16.1684
588	RYDEIRRHW		16.1133	17.3011
589	RYPNSHTHYF		16.1312	17.1537
590	VGEAAHAL		16.1352	17.0522
591	SRYSPEFKD		16.1387	18.829
592	AQLTGVAGH		16.1439	17.0131
593	KLKETIQKL		16.1538	14.8764
594	GVYGDVHRV		16.1555	17.4122
595	TYAEKLHRL		16.1598	16.2294
596	RNVSTGDVNVEMN		16.1676	21.6672
597	GYGSGGGSGGYGSRRF		16.1758	19.2202
598	SAAGHLKVV		16.1764	14.1207
599	YARSVHEEF		16.1772	19.5765
600	SSHKTFRIKRFLAK		16.178	17.4271
601	PNTKRSRGFGF		16.1798	18.9483
602	NQGGYGGSSSSSSYGSGRRF		16.184	19.4339
603	QGGYGGSSSSSSYGSGRRF		16.1857	20.507
604	FAKPRNQGGYGGSSSSSSYGSGRRF		16.1979	20.2949
605	TEELNREVATN		16.2057	18.1878
606	IQRTPKIQVYSRHPAEN		16.22	17.6021
607	AQYEDIAQK		16.2252	18.3892
608	PVRQPRHTAAPTDPADGPV		16.2287	15.3027
609	ILDESHERV		16.2448	14.4091
610	KMPEINAKV		16.2668	16.0169
611	RAAQFLRKM		16.272	19.2654
612	ITHRIHWESA		16.2737	20.2673
613	RYFKTPRKF		16.2772	16.807
614	GHQQLYWSHPRKFGQGSRS		16.2871	20.8865
615	GGYGSGGGSGGYGSRRF		16.3101	20.1521
616	YHSKYEEL		16.311	18.4176
617	YNGRNQGGYDRYSGGNYRDNYDN		16.3119	21.2334
618	SEWFRRAPPESRVSQGKSEKA		16.3145	19.8103
619	GVRVSPTGEKVTHTGQVYDDKD		16.318	18.2294
620	LREENKQFKEEDGLRMR		16.3223	17.562
621	KTGEVLHEV		16.3258	16.8654
622	IQRTPKIQVYSRHPA		16.3465	17.0413
623	GGGYGSGGGSGGYGSRRF		16.3556	19.9956
624	YAQTSPQGMPQHPPAPQGQ		16.36	21.3824
625	EIQRLDT		16.3635	18.4747
626	WNPRSHEKL		16.3644	13.4202
627	KLLGKVETA		16.3653	17.4276
628	RNVSTGDVNVE		16.3771	16.4156
629	KIDDKPVKI		16.3815	13.438
630	HYQQHPLHL		16.3841	15.5807
631	GQGYTQPGPGYR		16.385	20.2401
632	TLAQRVKEV		16.3903	14.6514
633	KYKEAAHLL		16.3982	15.7939
634	NDRLASY		16.4018	20.9092
635	IQRTPKIQVYSRHPAE		16.4044	17.0543
636	PIYSPEK		16.4359	18.1961
637	GHQQLYWSHPRKFGQGSR		16.4425	20.5223
638	AKIKARDLRGKKKEELLKQLD		16.4434	15.2962
639	SAAGHLKVV		16.446	14.1207
640	VTFDDHD		16.4582	19.1344
641	RQAELVAAS		16.4821	18.6671
642	EYSKQMQRF		16.4829	20.1624
643	NASPEPKTL		16.4886	14.6281
644	GLHDGIQRV		16.4894	17.901
645	KYMKYEKSYRF		16.4911	19.7158
646	TYETTLEK		16.4929	18.1068
647	KANEIIKKL		16.5276	15.4649
648	EYSKQMQRF		16.5316	20.1624
649	QYTHKIYHL		16.5324	18.7018
650	SMLEDVQRA		16.5333	21.0974
651	ASNFKSPVKTIR		16.5454	17.5643
652	IKSTMGKPQRLY		16.5472	18.255
653	DYGSYSGNTQGGTSTQ		16.5545	21.1544
654	KYNRQSMTL		16.5554	14.712
655	SQLALKQ		16.5589	18.2942
656	PYHPHPHVF		16.572	17.8763
657	GYDRYSGGNYRDNYDN		16.5766	20.3918
658	KMPEINAKV		16.5792	16.0169
659	KSVVARF		16.5809	19.651
660	YASTGREF		16.6032	21.2102
661	HLIHEVTKV		16.605	14.5416
662	RLLEGVKQA		16.6145	17.3341
663	RYNPSSHVL		16.6201	16.0825
664	HAIKSVKIY		16.6254	17.3343
665	HVIENLHAA		16.6279	17.6993
666	GHQQLYWSHPR		16.6306	21.5897
667	RLIGDAAKNQV		16.6483	16.2547
668	ALGTDAEGQKV		16.65	15.6071
669	LDKVRAL		16.6642	19.2175
670	SRSGGGGGGGLGSGGSIRSSYS		16.665	18.2693
671	ELNSRLA		16.6659	18.5348
672	RLWKAIHTA		16.6719	20.6567
673	TLQEKIHRL		16.7026	15.8064
674	FKNKVPEKQKLFQ		16.71	17.6381
675	FVSEVQRKV		16.7371	16.6068
676	AHTAVISPQD		16.7432	17.809
677	FRTGNPTGTYQNG		16.7467	19.1019
678	RNVSTGDVNVEM		16.7476	21.6482
679	PGPTPSGTNVGSSGRSPSKAVAA		16.7539	17.2946
680	TVADKIHSV		16.7793	14.155
681	AGSTYVNRV		16.7811	18.5687
682	IQRTPKIQVYSRHPAEN		16.7963	17.6021
683	KLYGKPIRV		16.7972	16.1873
684	VTTVVNPKYEGK		16.7989	16.7705
685	KIVNPIGK		16.7998	14.9342
686	PEIQNVKA		16.8016	15.5963
687	YMRARPEDVISEGRGKTH		16.8095	15.6038
688	ATHEDAVAAMSKDKANMQHRY		16.8104	17.2108
689	SMLEDVQRA		16.8247	21.0974
690	PKRAKALKGKEPPKKVFVGGLSPD		16.8299	17.692
691	FAKPRNQGGYGGSSSSSSYGSGRRF		16.8325	20.2949
692	FGFHKPKMY		16.8545	22.0168
693	AKRIKAKPTSDKPGSPYRSVTHFD		16.8892	14.0015
694	SHTDIKVPD		16.89	14.4713
695	YSDRSSGGSYRDSYDSYATHNE		16.9312	20.1617
696	KLDEENPKI		16.932	13.7818
697	LRDHTNAQFKSL		16.9329	17.3214
698	ASNDYTQQ		16.9346	14.8879
699	KSSDIAKTF		16.9363	18.3615
700	SIMKNLRRV		16.9387	16.2708
701	VYKLHRETF		16.9623	19.6133
702	AMNGHVPAV		16.9632	17.98
703	NYARGHYTI		16.9638	17.0906
704	GSYRDSYDSYATHNE		16.9858	20.1634
705	ALQKRLDEV		16.9979	17.5221
706	KLDSTPLKA		17.0181	15.5995
707	VLFRGGPRG		17.026	18.4449
708	RSQYEQL		17.0502	19.8655
709	VAPSTVKEV		17.0557	16.1354
710	HYFSKADHF		17.1206	20.4828
711	YLGAKPRSL		17.1472	17.5279
712	KLHDERVLV		17.1546	17.2077
713	RYPDNLKHL		17.1586	16.8972
714	FTTSNIRKV		17.1603	16.0404
715	MLGHKPVGV		17.1741	16.5957
716	VKAQYEDIAQKSKAEAES		17.1749	16.4575
717	RYLEKNVKL		17.1801	15.7807
718	KLRHIVDEV		17.1892	16.625
719	IVDKVKPQLEEKTNET		17.2077	17.2569
720	QAKDRGLYV		17.2085	19.3544
721	VLFRGGPR		17.2103	18.2138
722	YIRGVEEEEEDGEMRE		17.2129	22.5093
723	TYLEAHRIVKM		17.2147	21.7442
724	TVDGPSGKL		17.2156	14.1713
725	MKETIMNQEKLAK		17.2208	17.2706
726	KYISKPENL		17.2278	17.6897
727	AKIKARDLRGKKKEELLKQLDD		17.2494	16.4464
728	LSEPAVVQKRASGQ		17.2512	16.1158
729	AQYEDIAQKSKAEAE		17.252	17.0812
730	SETAPAAPAAPAPAEKTPVKKKA		17.2811	15.8248
731	GEDLTKNHDEL		17.2826	15.8447
732	AEFAEVSK		17.2943	20.0968
733	YGGGNYGPGGSGGSGGYGGRSRY		17.2979	20.3105
734	RSGGGGGGGLGSGGSIRSSY		17.3339	18.7253
735	QVSTHKQSESSHGWTGPSTG		17.3415	15.0203
736	QVHPDTGISSK		17.3484	12.978
737	VYRNKDALSHF		17.3528	20.5784
738	SRSGGGGGGGLGSGGSIRSSY		17.3618	18.1584
739	VYYPVRHHL		17.3635	19.7458
740	KLDETGNSL		17.3644	16.0264
741	SPIYSPEK		17.3732	17.6245
742	NYAPLEK		17.3784	19.1832
743	HYLERRNYI		17.3843	18.5894
744	VTIKKDVDGAY		17.4102	19.0007
745	EYMKHTRLF		17.4126	20.7408
746	SDGVHKI		17.4135	12.3777
747	RASDLARQI		17.4365	16.5876
748	KAVGGLGKLG		17.4382	16.6545
749	RYNEKCFKL		17.4425	17.7426
750	RYGIHPAKF		17.4506	18.3285
751	ALSGHVSTV		17.4523	17.1014
752	SAYEQVKQV		17.4558	17.9881
753	KLGPAPKTL		17.4566	15.183
754	ADDFRIK		17.4592	18.9358
755	EYMKHTRLF		17.4678	20.7408
756	NMVAKVDEV		17.4718	19.339
757	HYVEKPSTF		17.4735	20.947
758	QHSQGLGGHYADSYLKRKR		17.4744	16.7725
759	SPVGRVTPKEWRNQ		17.4761	17.5397
760	VFRTPPYHKM		17.4899	18.5196
761	MTDKAPPGV		17.5009	15.8488
762	KYISKPENL		17.5096	17.6897
763	IATGEVHSV		17.5113	16.5268
764	GYSDRSSGGSYRDSYDSYATHNE		17.5161	21.3465
765	GVKVQVHTRRPKLPQTSDDEKKDF		17.5178	16.0323
766	KAVHKAVLTIDEKGTEAAGA		17.5195	18.8018
767	RYLENGKETL		17.5469	16.7351
768	KLHDVELHQV		17.5538	16.763
769	AATPAVRTV		17.5602	16.8718
770	PYNHQHEYF		17.5637	21.1095
771	KAVNVAKVV		17.5654	14.7023
772	SASVYIKKV		17.5854	17.5541
773	RYLEVMRKL		17.5897	21.7324
774	YTTDRVMTV		17.5906	21.7732
775	MSTSVTRGY		17.5992	19.1099
776	TPAVRTV		17.6056	15.131
777	KTTKFIKSF		17.6267	22.0111
778	ALGPTGRGV		17.6282	15.8606
779	LLSSHVRGV		17.6325	17.252
780	STSDVVRQY		17.6385	19.9405
781	RYLSKATTL		17.6501	18.7926
782	SVAGSVERV		17.651	15.8179
783	NVLKVTKAAGTKKQFQKF		17.6519	17.8934
784	AEVEQKKKRTFRKFTYRGVD		17.6932	18.1095
785	FKNKVPEKQKLFQED		17.695	18.8212
786	TVTNDRSAPIIR		17.6976	19.1603
787	LMAEMGVHSV		17.6985	25.5505
788	AAAGFRLS		17.7028	24.5843
789	RLAHYIDRV		17.7178	19.1833
790	FERLTLKHD		17.7222	18.2967
791	ILMEHIHKL		17.7373	22.5254
792	VVVDRKHVPEEV		17.7381	15.5914
793	IQRTPKIQVYSR		17.739	17.4787
794	SLGGGFGGGSRG		17.7433	19.8139
795	LMEHIHKL		17.7442	16.9531
796	KYMDVVKERI		17.7611	18.7601
797	MTDKAPPGV		17.768	15.8488
798	AAGAYVHMV		17.7723	25.3834
799	IQRTPKIQVYSRHPAENGKSNF		17.7837	19.1202
800	RLKDKIPNV		17.7845	15.046
801	PVKKLVVKGGKKKKQVLKFTLD		17.8021	17.9829
802	ITQIEHEVS		17.8047	18.8856
803	AATPAVRTV		17.8204	16.8718
804	GVGPVPARA		17.8221	16.9853
805	HLAPRTPEV		17.8246	14.8333
806	VYPPIRHHL		17.8498	18.1992
807	WGTEEFERSKRKNPAAYENDK		17.8632	22.0566
808	RFEEKHAYF		17.8647	21.5605
809	RIDPTREKLTPEQ		17.8681	15.9382
810	NYQKRFQNL		17.8872	20.817
811	ATMERLEKV		17.8967	17.6268
812	ALMEAIHSA		17.9088	25.0036
813	IYNEALKG		17.9105	20.6825
814	RFEEKHAYF		17.9166	21.5605
815	KAFSPVRSV		17.9184	19.448
816	LVVRHQLLKT		17.9369	19.4725
817	KLAKLQAQV		17.9395	16.408
818	KMDPVAYRV		17.943	20.7865
819	GSPIYSPEK		17.9438	19.1608
820	RYMNHMQSL		17.9447	18.241
821	YYDDQTRQNI		17.948	18.9832
822	VLGKIEKV		17.9518	17.8127
823	VLVEDSNNHHL		17.9527	18.1714
824	HLDPAVKEV		17.9536	17.1131
825	NQMPTQPQV		17.9545	20.1143
826	VYIEKNDKL		17.9597	18.5706
827	GPGGYPGGIH		17.9631	19.274
828	FSYPSRKEV		17.9791	17.6067
829	TYPEVKNKL		17.9877	15.7972
830	ILMEHIHKL		17.9969	22.5254
831	ILYDERSVHKV		17.9987	19.8997
832	RLDDHALTGA		18.0021	16.6365
833	LMNELRRVPK		18.0125	16.9203
834	KYSPSMKSL		18.0307	15.3846
835	KYMDVVKERI		18.0342	18.7601
836	SHVAVENA		18.0389	13.5772
837	AAMPVAQHL		18.0424	23.7252
838	SGSPIYSPEK		18.0757	18.3348
839	DYMKTTSNF		18.0862	24.5127
840	HINDSAPEV		18.087	15.6813
841	GNTGHEIGRQAEDVIR		18.0897	16.712
842	GLDRNAPSV		18.1154	15.1048
843	SSGSPIYSPEK		18.1162	19.0962
844	RYQKSTELL		18.1188	17.821
845	KYLHPPPHL		18.1241	17.1187
846	RFEEKHAYF		18.128	21.5605
847	TVAEKVDAV		18.1297	17.3962
848	KYIKEAVRL		18.1306	17.2559
849	SAYGSVKAY		18.1333	20.3099
850	PYGGGNYGPGGSGGSGGYGGRSRY		18.1376	22.6345
851	PILPKDKKEVEIREE		18.1402	18.9571
852	VATDLDTGRPSTTVR		18.1411	19.8029
853	MEVKPPPGRPQPDSGRR		18.1429	14.9833
854	PYGGGNYGPGGSGGSGGYGGRSRY		18.173	22.6345
855	GLMKGKHYYEV		18.1739	19.3667
856	ALGHVRYV		18.1748	19.4566
857	AMNGKSFSV		18.1756	20.9776
858	SEIAHRFKDLGEEH		18.18	17.9816
859	LLHAGGLARA		18.1818	19.3197
860	QAGKEAEKLGHGVNNAAGQAG		18.1827	14.1
861	YASENVNKL		18.1959	17.6635
862	ILKDGIHNV		18.2574	19.5361
863	AVGDGPPRV		18.2613	15.4505
864	SGQQQSNYGPMKGGSFGGRSSG		18.2622	20.4421
865	YTPPAGAKV		18.2657	15.2964
866	TYPEVKNKL		18.2842	15.7972
867	ALQEMVHQV		18.2886	24.2036
868	FRGGSDGYGSGRGFGD		18.2903	19.4866
869	KYISGPHEL		18.293	17.7656
870	ALASRFLKKA		18.2938	17.9054
871	GQKPWSQHYHQGYY		18.3099	21.9794
872	LLAKQAEMEVKRES		18.3142	18.6477
873	NQWDGTQHGV		18.3342	19.4341
874	RYKAPFHQL		18.3385	19.0805
875	KYAHMINGF		18.341	27.7044
876	VYKPSAGNNSL		18.3454	16.0735
877	GLGKLGKDAVED		18.3462	16.703
878	HSSRFIPLK		18.3534	20.8083
879	GYSNRVVDLMAHMASKE		18.3663	27.2215
880	RYQKSTELL		18.378	17.821
881	KAQDFVKKF		18.3824	21.0154
882	RSSGSPYGGGYGSGGGSGGYGSRRF		18.3832	22.8255
883	TASNLLKKY		18.385	19.4633
884	PSRTNLATGIPSSKVKYSR		18.3884	19.4806
885	IYMHAPKRGQF		18.391	18.1746
886	RFEEKHAYF		18.3966	21.5605
887	PEISSGEGLR		18.4006	18.6096
888	GVLHPNTKLRQAERL		18.411	16.4184
889	RLQGGKDFNV		18.4127	18.8947
890	IQDNHDGTYTV		18.4231	18.0456
891	THSSRFIPLK		18.4273	20.5531
892	IYNGDMEKI		18.435	22.6775
893	KRTALIKAI		18.4397	18.1616
894	YQKAPTKEFYA		18.4423	21.9152
895	PYGGGNYGPGGSGGSGGYGGRSRY		18.4441	22.6345
896	VLGQLHG		18.4467	20.2104
897	AVYEGHVSCV		18.4643	19.6121
898	RVPPPPQSV		18.4709	16.9221
899	YANNAIKTY		18.477	20.9191
900	KQMEPLHAV		18.4878	19.012
901	PLLPKEVKNEESEKEDA		18.4886	18.8443
902	LIAPPER		18.4913	19.5352
903	PDPEMEHV		18.4938	18.154
904	IATSQNRIY		18.5182	21.0383
905	VHKAVLTIDEKGTEAAG		18.5326	19.867
906	ILMEHIHKL		18.5334	22.5254
907	ATRGVAGPGPIGREPD		18.5343	17.1279
908	FLDNERHEV		18.5474	15.9462
909	ALQEMVHQV		18.5547	24.2036
910	KYIDKTIRV		18.5556	16.5162
911	LSSPATLNSR		18.5565	18.4808
912	PEVRPTSAVAA		18.5573	16.8385
913	SLIKKIKDV		18.5591	16.8162
914	GFSGPGENRSMSGPDN		18.5626	19.5403
915	YENEVALRQS		18.5643	19.8439
916	KYISKPENL		18.5661	17.6897
917	MAPPPPRSV		18.5687	18.8735
918	YGGGYGSGGGSGGYGSRRF		18.5775	22.6844
919	GLTDKVGRV		18.5784	15.5805
920	VYAKLLHRY		18.6016	23.3763
921	RYPPKSGNYF		18.6076	21.3586
922	FLYSGGHRV		18.6093	22.2471
923	KVLAAVYKA		18.6195	19.8803
924	IASKGVKLV		18.6212	17.1028
925	FEAKKLV		18.623	18.3037
926	RETGKLKGEATVSFDD		18.6326	18.4334
927	KLIGQVHEV		18.6451	18.6696
928	VLYHYVAVNNPKKQE		18.6487	23.0893
929	AAAAQIRY		18.6513	19.9688
930	AQLRLGDVKN		18.6531	17.6254
931	QNHNVQGFHPY		18.654	21.5575
932	SASLPRSY		18.6654	18.7445
933	LRGNQYKKMMTKEELEEEQRTEE		18.6663	21.0184
934	TKEYQDLQHLDNEESDHHQLR		18.6672	18.4821
935	SRKYTELPHGAISE		18.668	19.3274
936	RLPEGKPVQV		18.6689	15.5139
937	RYVDKVSNL		18.6732	19.2184
938	YYAQTSPQGMPQHPPAPQGQ		18.6766	24.083
939	RFEEKHAYF		18.6784	21.5605
940	KLVPQQLAH		18.6926	17.9811
941	PAHLLQDD		18.703	19.4551
942	APVKKLVVKGGKKKKQVLKFTLD		18.7078	17.9942
943	SSKQEIMSDQRFRRVAKD		18.7096	17.7056
944	VIEEVRMENPK		18.7104	19.4623
945	GSHSMRYF		18.7131	21.8642
946	AMLGHKPVGV		18.7227	17.2703
947	LYKPKQEVKF		18.7263	18.4283
948	IYNGDMEKI		18.7319	22.6775
949	SIDLKDKYKNIGAK		18.7336	15.0993
950	ILDEHVQRV		18.7345	18.8049
951	KYIHSANVL		18.7354	18.4724
952	MYGKVYRI		18.7527	23.7044
953	AAAKVALTKRAD		18.7533	13.2376
954	GHQQLYWSHPRKFGQGS		18.7549	22.5648
955	LSRSGGGGGGGLGSGGSIRSSY		18.7592	20.2198
956	VEDLESVGK		18.7601	18.39
957	PVYRQPPESLKLEAGDKKPDAK		18.7794	20.3566
958	TLQKEIEKV		18.7881	16.1412
959	AMLKEVCTA		18.7998	21.6414
960	LFSHPREPALGPHGPSR		18.8058	18.9468
961	AVHKAVLTIDEKGTEAAG		18.8067	20.2179
962	SKSESPKEPEQLRKL		18.8133	14.0324
963	LLDHPRAEV		18.8206	17.321
964	LYKPKQEVKF		18.8224	18.4283
965	YENEVALRQ		18.8241	20.7454
966	ILDAGGHNV		18.8258	17.5171
967	ALEHRVYEV		18.8267	21.5518
968	KAAVMVHQL		18.8284	19.9712
969	SLWEHSTKNHL		18.8309	18.317
970	SITRLIKKY		18.8318	19.6847
971	GPYGGGNYGPGGSGGSGGYGGRSRY		18.8403	23.1689
972	LQAKKEEIIKTLSKEEETKK		18.8411	16.3621
973	RYPPKSGNYF		18.866	21.3586
974	TASRVIREL		18.8668	20.7665
975	YTKPNPNQI		18.8746	15.8698
976	AYPKCLHSF		18.8854	24.3358
977	NQQPSNYGPMKSGNFGGSRN		18.8863	21.3394
978	MQDDNQVMV		18.8922	28.0824
979	HLYSEVKEV		18.8956	19.0723
980	HQQLYWSHPRKFGQGS		18.8991	23.2325
981	YIKDGITRV		18.9095	20.0568
982	AVADTVYRA		18.9289	20.5411
983	KAVGGLGKLGKDAVED		18.9298	16.8253
984	NKTEDLEATSEHFKTT		18.9307	18.9333
985	GFNPHPSRF		18.9375	21.1338
986	TLDEKIEKV		18.9509	17.2811
987	GLQEGTHEL		18.9578	18.242
988	AYERVEERF		18.9638	22.2112
989	KYGPIRQI		18.9729	18.7612
990	NATKTFREF		18.9738	25.1735
991	KLDYGQHVV		18.9746	17.795
992	RMIKEKLCYV		18.9763	20.949
993	AASAKKKNKKGKTISLTDF		18.9806	13.7975
994	LKAEPEKNGEVVHTPETSV		18.9815	17.707
995	QYKKDGADF		19.0014	15.873
996	RYGDCHPVF		19.004	22.5135
997	SATNALRSM		19.0049	17.9156
998	VGLGGTKSIS		19.0057	17.2709
999	KLATPARF		19.0175	20.3592
1000	AVADTVYRA		19.0184	20.5411
1001	RMSDVVKGV		19.0193	15.2061
1002	RYSTQIHSF		19.0208	22.0838
1003	GQTGVIRSV		19.0216	19.3934
1004	NVPIQDRSKF		19.033	19.3521
1005	AWAPKPYHKF		19.0418	22.5296
1006	KYGKDFNDI		19.0444	20.4367
1007	VYVSRPSHF		19.0462	21.139
1008	NYNSVCSKF		19.0479	21.9085
1009	SYNRTFMKL		19.0505	25.3467
1010	SQQNTYGQPSSY		19.0575	21.1609
1011	AEFAKSLQ		19.0622	21.86
1012	HYIERIQKL		19.0628	19.654
1013	QRDLDRIAGQVAAANKKH		19.0643	15.6446
1014	GHQQLYWSHPRKFGQ		19.0652	23.9961
1015	AVQISKKRKFVAD		19.0686	14.9226
1016	GLGPPGRSV		19.0695	16.8914
1017	GHQQLYWSHPRKFG		19.0746	24.0757
1018	AQTSPQGMPQHPPAPQGQ		19.0789	18.7199
1019	APKPYHKF		19.088	14.3566
1020	MITKRLAQV		19.0915	20.6981
1021	QYMKDTNML		19.0947	20.4298
1022	PKPYHKF		19.0955	14.4564
1023	WAPKPYHKF		19.0972	22.5255
1024	EEANNDLENKIQ		19.0981	19.539
1025	GHQQLYWSHPRKF		19.1069	25.0699
1026	SLIDKTTAA		19.1077	18.7729
1027	AQTSPQGMPQHPPAPQGQ		19.1113	18.7199
1028	KYMQKSLEL		19.119	20.3288
1029	KDVKFGADARALM		19.1199	21.9452
1030	KQIDVYRSV		19.1224	20.1493
1031	YLTHDSPSV		19.1312	16.8034
1032	LVITDKEKAEKL		19.1356	17.3124
1033	VQTEVNREL		19.1365	18.5305
1034	FYNKKVENF		19.1373	24.3883
1035	RYPPKSGNYF		19.1382	21.3586
1036	KLTEENTTL		19.1389	17.451
1037	RYLEKPMEI		19.152	24.0772
1038	AMDTSTVGV		19.1634	22.2159
1039	AASWTSRQV		19.1801	20.4224
1040	VLVESEHQV		19.1889	19.4146
1041	KLHDVEHVL		19.1972	16.8363
1042	AAATSVHVV		19.1989	17.2731
1043	NQQPSNYGPMKSGNFGGSR		19.2006	21.4842
1044	DAHLNGKVI		19.2024	16.2787
1045	YENEVALR		19.2094	20.8654
1046	ASEAIKGAVVG		19.2212	20.0091
1047	TLDEKIEKV		19.223	17.2811
1048	RLMNDMTAV		19.2238	24.1572
1049	GGFGGGSFRGS		19.2256	21.5479
1050	IFHEKTSEF		19.2398	23.173
1051	VLAPHLTRA		19.2407	19.0119
1052	PLKTSPLQ		19.2416	20.5953
1053	IVFLHMKEKEKSD		19.2434	20.3849
1054	SSLLEKGLDGAKK		19.2442	17.1283
1055	VLIGGKPDRV		19.2477	18.0794
1056	AMDNITRQNQF		19.2654	26.444
1057	ATDPTIHTV		19.2662	18.7951
1058	SIMKKSEFL		19.2714	25.7139
1059	FASEAREI		19.2842	20.5844
1060	ALQEKVQAV		19.3117	19.5389
1061	TLWDKSKKL		19.3126	18.6497
1062	VATSRIIKY		19.3135	21.1727
1063	KYFHPPAHL		19.3144	18.9187
1064	AYLHSHNMI		19.3179	18.5797
1065	IYNGDMEKI		19.3214	22.6775
1066	GPGGYPGGIHE		19.324	20.5365
1067	RLDDNIRTV		19.329	18.3576
1068	HYIERIQKL		19.3298	19.654
1069	GLGPPGRSV		19.3307	16.8914
1070	SEYVSRMKETQKSIY		19.3333	19.3839
1071	SFHNIHNTF		19.3342	23.6413
1072	AMTKDNNLL		19.335	21.5496
1073	DTLMISR		19.34	23.9318
1074	SALRRSGYGPSD		19.3612	14.0087
1075	RYVRKFVLM		19.362	28.5124
1076	AYSVEHNQL		19.3663	18.0805
1077	ILMEHIHKLKA		19.3689	18.7685
1078	ILMEHIHKL		19.3738	22.5254
1079	KLDPTKTTL		19.3747	15.5526
1080	PPKHEHYPTPSGWQPPRD		19.3859	20.3028
1081	LLGPAGARA		19.3988	19.9486
1082	GFVKVVKNKAYFKRYQVKFRRRR		19.4006	20.0894
1083	YSSPHLHSL		19.404	17.6673
1084	VYSKKVEYL		19.4049	22.6778
1085	RYPPKSGNYF		19.4083	21.3586
1086	AWAPKPYHKF		19.4118	22.5296
1087	LLHQEGAKMAV		19.4126	18.7513
1088	VGARIYHTI		19.4175	21.59
1089	AMGEKSFSV		19.4193	22.2661
1090	NMMSGISSV		19.4289	28.8252
1091	AAMSVAQRV		19.4359	19.3665
1092	KLIANNTTV		19.445	18.1554
1093	FETATLRSG		19.4467	20.4046
1094	GLAEDSPKM		19.4546	17.6547
1095	ALMAGAHGL		19.4646	22.0697
1096	GFVKFKD		19.4664	23.0997
1097	FIGRLVRPKGDKMRDEL		19.4682	21.687
1098	ELAKHAVSEGTKAVTKYTSSK		19.4699	15.7394
1099	KYQEVTNNL		19.4867	19.5115
1100	NRRFVNVVPTFGKKKGPNANS		19.4936	22.0278
1101	RYDPHLNRW		19.4954	21.6639
1102	AYAANPHSF		19.498	21.6038
1103	GKEKTHINIVVIGHVDSGKSTTTGH		19.5076	19.8867
1104	SLHSKFIRV		19.5094	19.6711
1105	SSSKGSLGGGF		19.5331	20.4834
1106	KYVESFRRF		19.5338	26.4247
1107	GSGSGWSSSRGPY		19.5381	22.2961
1108	KMFQVHQV		19.5415	19.5491
1109	TYPKRTDVW		19.5432	22.599
1110	LIKQHNEDILEYKRRNGLE		19.5525	23.4252
1111	RFKNKAYLL		19.5542	23.1624
1112	RILDESHSI		19.5568	17.4867
1113	FFEGFPDKQPRKK		19.5654	21.8252
1114	SLDNNYSTPNE		19.5776	21.7967
1115	RLGEAEGLMKV		19.5794	22.7071
1116	KYFHPPAHL		19.5802	18.9187
1117	RYNEKCFKL		19.5854	17.7426
1118	HYIERIQKL		19.5973	19.654
1119	GDSRGGGGNFGPGPGSNFRGGSD		19.6017	23.8552
1120	KLFPGPARA		19.6052	19.6862
1121	SIRVTQKSYKVSTSGPRA		19.6122	15.4101
1122	YARQGQIEV		19.6301	18.0307
1123	PPKHEHYPTPSGWQPPRD		19.6431	20.3028
1124	IQRTPKIQV		19.6501	16.1512
1125	RDVDPGEHYI		19.6554	20.0459
1126	VAAGSYQRF		19.6572	24.954
1127	VYMNRVKEI		19.6659	19.5164
1128	ASNDYTQQATQ		19.6699	17.0034
1129	SFSTVHEKF		19.6725	21.5667
1130	RYPPKSGNYF		19.6805	21.3586
1131	AIDEKVQAV		19.6871	19.6883
1132	AYVHMVTHF		19.7106	29.8141
1133	IYQRHVYNL		19.7124	23.8714
1134	KLQDGNHLL		19.7193	17.763
1135	NQSSNFGPMKGGNFGG		19.7237	25.9649
1136	ALADGVQKV		19.7252	19.2894
1137	VAAGSYQRF		19.7301	24.954
1138	HQGLPQEV		19.7327	19.1153
1139	GQRDLDRIAGQVAAANKKH		19.7407	15.7662
1140	KNTPYVNEV		19.7635	20.8048
1141	PLVGGHEGAGV		19.7644	18.2583
1142	YFHPPAHL		19.7697	22.2052
1143	RYASINTHL		19.7754	18.6244
1144	ERYKEVAEL		19.7762	19.6778
1145	VQNGKVIGV		19.778	19.7879
1146	HLEEQIAKV		19.7797	17.8165
1147	KQPEEYHYL		19.7822	22.2028
1148	FAKPEATEV		19.7865	19.2959
1149	YIRGVEEEEEDGEMRE		19.7892	22.5093
1150	KYINTDAKF		19.7997	21.1457
1151	SNDYTQQATQSY		19.8049	23.0393
1152	QYMKDTNML		19.8084	20.4298
1153	NALGHVRYV		19.8186	19.3568
1154	VNDGDMRLADG		19.8204	21.3505
1155	LMTKEISSV		19.8213	22.9613
1156	PSASASRKSQEKPREIMDAAEDY		19.8239	17.7119
1157	AEQNRKDAEAWFNEK		19.8248	21.926
1158	ELHPVLKNPDD		19.8318	19.3492
1159	SLATKIQAA		19.8336	19.2966
1160	KYFHPPAHL		19.841	18.9187
1161	GEALVRHDEF		19.8486	23.1158
1162	RSGGGFSSGSAGI		19.8538	18.578
1163	RYGNVSHFV		19.8653	21.3001
1164	ARNRPPFGQGYTQPGPGYR		19.867	22.9653
1165	RWLEKEERF		19.8776	25.0426
1166	ISTEKVNQL		19.8854	19.8308
1167	LEGEGSSGGGGRGGGSF		19.8915	18.0729
1168	VYKGEEATF		19.8986	24.3411
1169	ILMEHIHKL		19.909	22.5254
1170	KVGKFVPKI		19.9107	17.9006
1171	IVDRTTTVV		19.932	19.9321
1172	YLGEGPRMV		19.9337	22.188
1173	SLFRWRHQA		19.938	22.8554
1174	QYLDRAEKL		19.9423	19.408
1175	YQSKYEEL		19.9524	22.6554
1176	KLREDLERL		19.9534	18.8452
1177	ITENVLH		19.9568	20.7981
1178	RYPNKLDTI		19.9604	21.0461
1179	HLSTIIHEA		19.9612	20.5792
1180	SPYGGGYGSGGGSGGYGSRRF		19.9629	22.9156
1181	PVVKQRVLFVEKKKIRSL		19.9655	24.4041
1182	AYVHMVTHF		19.9738	29.8141
1183	CYGHFGRSEF		19.9798	26.0871
1184	RYPPKSGNYF		19.9825	21.3586
1185	GSVGRMGMGNNY		19.9834	23.0785
1186	IYNGDMEKI		19.9869	22.6775
1187	MATGDERFY		20.0036	28.6067
1188	RLMNETTAV		20.0258	18.7857
1189	ASNDYTQQATQSY		20.0267	21.9619
1190	RQADKVWRL		20.0345	21.5999
1191	KAVDIVKQV		20.0402	18.5522
1192	KLDDTYIKA		20.0411	19.5672
1193	NRHGLIRKYGLNM		20.056	19.5192
1194	AIDRVTTSV		20.0677	19.0379
1195	NDMRQEYEQL		20.0729	25.8637
1196	KFTRSRIPEKVFQASPEDHEKYGGD		20.086	23.6725
1197	KASEKILQV		20.0869	19.4858
1198	KYFHPPAHL		20.1098	18.9187
1199	NNRSLDL		20.1124	19.4538
1200	SQMKSYQSF		20.1159	24.5524
1201	VVVTEIPKEEKD		20.1246	19.8976
1202	ALDSTNVEA		20.1294	20.5273
1203	PKIVKWDRDM		20.1303	21.6342
1204	YMDAPKAAL		20.1347	22.27
1205	GEVPEPSDRSEEPETPAAYRART		20.1373	21.6479
1206	DNVGPLIIKKKET		20.1418	23.6483
1207	QAGNEAGRFG		20.1426	16.7605
1208	LLDEHGHVRI		20.1596	16.312
1209	KLGLVQKV		20.1614	19.1661
1210	YREFWAKPKP		20.164	23.2715
1211	FTSPAVKRL		20.1649	19.3869
1212	FSSDNRQIV		20.1675	19.6062
1213	RMLPHAPGV		20.1755	16.3903
1214	AACQIARAY		20.1825	20.83
1215	YAIKNIHGV		20.1914	19.6255
1216	AYVEKVERL		20.201	21.1862
1217	YQDTYGQQWK		20.2017	25.7237
1218	LQAGASQFETSAAK		20.2026	22.1346
1219	YMGQSIHQV		20.2078	19.5753
1220	NATTLLHKV		20.2104	19.0145
1221	HAAELIKTV		20.2178	20.7121
1222	RTFEKIEEV		20.2186	23.3221
1223	SPYGGGYGSGGGSGGYGSRRF		20.2196	22.9156
1224	ALKRQGRTLYGFGG		20.2202	24.4478
1225	LGHPDTLNQGEFK		20.222	23.3846
1226	GGGGGGGLGSGGSIRSSY		20.2417	21.981
1227	SGGGGGGGLGSGGSIRSSY		20.2469	21.1252
1228	KLYGRAPQL		20.2503	19.2815
1229	KYPNRGFPKI		20.252	18.5081
1230	SYSNIKNGL		20.2554	19.9788
1231	GSHSMRYFFTSVSRPGR		20.2643	27.0171
1232	PSKEPERVVHYEI		20.2652	20.1378
1233	QYTPHSHQF		20.2755	15.3826
1234	RAWEHIKEL		20.2836	22.0809
1235	RYNPENNTW		20.2845	23.1502
1236	VGTNIVKKL		20.288	17.6706
1237	IYNGDMEKI		20.2906	22.6775
1238	GGGGGGLGSGGSIRSSY		20.2914	21.5875
1239	RLAQHITYV		20.2921	22.7708
1240	AGPPISEGKY		20.2956	19.9644
1241	RLDSTGVNV		20.3225	17.4564
1242	ASTPVAREL		20.3234	19.2422
1243	IAYGLDKKV		20.3251	20.7622
1244	GAGYSGQNSMGGYD		20.3268	22.7059
1245	DNNRSLDLD		20.3277	22.9821
1246	VMVENSHGL		20.3285	18.9679
1247	LVMQGVSRA		20.3399	20.3125
1248	VYNSWKNNKF		20.3451	25.0543
1249	SIRVTQKSYKVSTS		20.346	14.2907
1250	DYTQQATQSY		20.3669	22.8931
1251	VYKGAEVAHF		20.3695	22.3864
1252	IMAQLPQEQKA		20.3738	22.1213
1253	KGTSVVKVL		20.3838	19.7182
1254	HGIDPTGTY		20.3864	21.0539
1255	RLPEPVHGV		20.3873	17.6316
1256	KLQEKIQEL		20.4126	20.7147
1257	KYFHPPAHL		20.4152	18.9187
1258	LEKGLDGAKKAVGGLG		20.4286	17.2723
1259	KYYDKKYQVF		20.4293	23.9872
1260	RMLPHAPGV		20.4302	16.3903
1261	GRVRTKTVKKAARVIIEKYYTR		20.4311	15.5888
1262	HSTEMLHNL		20.4346	20.9646
1263	PSKGPLQSVQVFGRKKTATAVAH		20.4381	22.3591
1264	HYLETGNHW		20.4398	23.5161
1265	LTVGNNKTL		20.456	16.305
1266	YLENGKETL		20.4569	20.0844
1267	PGHLQEGF		20.4577	24.3529
1268	TTTTEHRFF		20.4621	23.1549
1269	KYIEHFSKF		20.4639	25.7146
1270	KLHDINAQL		20.4656	18.5564
1271	TLYEHNNEL		20.4967	20.7588
1272	RLQESVMEA		20.4985	21.2033
1273	TSSPVSRVV		20.5019	16.3687
1274	YLMEGSYNKV		20.5036	26.3033
1275	GGGGGSFGAGGGFGSRS		20.5077	24.1135
1276	KYVKVFHQF		20.5086	26.7529
1277	GSHSMRYFFTSVSRPGR		20.5178	27.0171
1278	KYLGDVKNI		20.5187	19.8111
1279	GSPYGGGYGSGGGSGGYGSRRF		20.5222	24.2431
1280	VIMKSSPEV		20.5231	18.5562
1281	SAAAARFY		20.5248	25.8288
1282	PSKGPLQSVQVFGRKKT		20.5345	20.4324
1283	SATETINKL		20.5401	19.3036
1284	VYASDRATF		20.5623	25.068
1285	QAGKEAEKLGQGVNHAADQAG		20.5658	15.2273
1286	KLFEKSTGL		20.5693	20.6503
1287	KYLEERAMRQF		20.5904	24.3717
1288	TYKPVKHGRPGIGATHSSRFIPLK		20.5948	18.8777
1289	TETINKL		20.601	18.4616
1290	RYLDKTEQW		20.6081	25.5161
1291	RLVQGSILKKV		20.6107	19.8101
1292	SYISRTNQL		20.6291	20.2211
1293	ISQGIPKQV		20.6309	18.8468
1294	RLLEDKKITV		20.6386	16.8893
1295	VYKPAQNSW		20.6401	23.4011
1296	IYNGDMEKI		20.6418	22.6775
1297	VLYGPKIDRA		20.6552	22.2439
1298	SGSPYGGGYGSGGGSGGYGSRRF		20.6621	24.918
1299	KYNPTWHCI		20.675	25.0933
1300	KTTEVLRNL		20.6789	21.0695
1301	AYVHMVTHF		20.6858	29.8141
1302	KYFHPPAHL		20.691	18.9187
1303	TVIAKVNNV		20.6948	20.113
1304	IRGGGAFVQNSQPVAVRGGGGKQV		20.6957	25.4659
1305	VASEVYKAV		20.6965	21.0866
1306	YYSPTKNEI		20.7224	19.4652
1307	KMVDGVGVCTV		20.7258	25.0238
1308	MYGKVYRI		20.7358	23.7044
1309	AYSPRHYVI		20.7469	21.2157
1310	RYAWIKRQL		20.7502	25.6405
1311	AAATGRLL		20.7679	21.9609
1312	RLTPKLMEV		20.7685	24.2671
1313	TLEESVQHV		20.7702	19.1347
1314	RFIGDSKVMKW		20.7762	26.3562
1315	LYWSHPRKF		20.7919	27.7544
1316	RYVQQLQRL		20.7934	22.6767
1317	SLDPKTNTL		20.7942	19.4235
1318	NYIPVKNGKQF		20.7951	23.4276
1319	KYPNVFKKI		20.8047	19.9991
1320	WRTTPEAHA		20.8113	14.9425
1321	VVAGIPRTD		20.813	18.869
1322	AVEDLESVGK		20.8225	20.0006
1323	EYMKHTRLF		20.8333	20.7408
1324	YTSGTFRTV		20.8391	23.271
1325	SATETINKL		20.8408	19.3036
1326	KLLEGEESRL		20.8425	18.8006
1327	SAAEYYKEV		20.8465	21.4877
1328	WSHPRKF		20.85	17.0252
1329	RKLTPQGQRDLDRIAGQVAAANKKH		20.8568	16.2275
1330	GLWRTTPEAHA		20.8779	21.6616
1331	YLGRLAHEV		20.8794	21.5618
1332	YWSHPRKF		20.8846	20.136
1333	EYMKHTRLF		20.8863	20.7408
1334	ALPDQGIAKA		20.888	19.683
1335	AMNGHVPAV		20.8889	17.98
1336	RQPDSGISSI		20.8929	18.109
1337	LMAEMGVHSV		20.9008	25.5505
1338	KATPLVLKA		20.9017	20.6499
1339	RVADRLYGV		20.906	23.1863
1340	VVKKIETRDGKLVSESSDVLPK		20.9146	20.1557
1341	KIGEGTYGV		20.9292	20.0098
1342	VYKDHQTITI		20.9315	19.4573
1343	KYVKVFNKF		20.9358	25.9411
1344	IYNGDMEKI		20.9375	22.6775
1345	RAIDSIHQL		20.945	21.1442
1346	RLADKSVLV		20.9459	21.7321
1347	RMPNSPAPHF		20.9477	19.5862
1348	YAQTSPQGMPQHPPAPQGQ		20.9486	21.3824
1349	KSMDAIRSL		20.9546	21.0218
1350	FVETGKAL		20.9554	21.7565
1351	RYGDFRQI		20.9563	23.8186
1352	FGFHKPKMY		20.9598	22.0168
1353	GALCEENMRGV		20.9733	22.2289
1354	YTIENPRHF		20.9794	21.9607
1355	KYFHPPAHL		20.9811	18.9187
1356	VLYEGKPVGT		20.9919	21.3911
1357	FLAEEKHLHV		20.9927	19.0521
1358	YAQTSPQGMPQHPPAPQGQ		20.9936	21.3824
1359	QKGGSKGRLPSEFSQFPHGQKGQHY		20.9989	20.2808
1360	EYLDRAEKL		21.0211	19.9678
1361	KYQRILERL		21.0218	22.2608
1362	YLDPAQRGV		21.0253	20.3408
1363	YMEEIYHRI		21.0279	27.5006
1364	ALMDEVVKA		21.0358	26.0549
1365	YYSPHGHIL		21.0583	20.6723
1366	LYWSHPRKF		21.0601	27.7544
1367	GKVKVGVNGF		21.0653	19.6399
1368	SYQKNPLKL		21.0705	18.0936
1369	GGDVEARLE		21.0815	19.2761
1370	ILMEHIHKL		21.0832	22.5254
1371	LTVEVTHPNS		21.0858	18.4302
1372	YLSRSGGGGGGGLGSGGSIRSSY		21.0867	22.4548
1373	EALGNVRTV		21.0892	20.2606
1374	KYPNVFKKI		21.1	19.9991
1375	EYMKHTRLF		21.1061	20.7408
1376	HSLLPASNLAGKEAR		21.1095	20.5142
1377	KLNAEVACV		21.1242	19.5631
1378	AKKHLEINPDHPIVET		21.1285	19.7207
1379	HYIADKHNLF		21.1319	21.7917
1380	RFLVKSHYI		21.1353	22.6856
1381	KMTVAIVKA		21.1362	18.4964
1382	GLDKQIKEI		21.1479	19.3653
1383	RLDEARQML		21.1513	20.5671
1384	GKEKTHINIVVIGHVDSGK		21.1592	20.2824
1385	GLFGKELHKV		21.1609	20.2483
1386	RYLDKTEQW		21.1673	25.5161
1387	SYMGHFD		21.1787	22.969
1388	RYLEGTSCI		21.1902	21.5172
1389	SDSGSYGQSGGEQQSY		21.191	19.4612
1390	QYLEQSSKL		21.1945	19.8963
1391	KYISKPENLKL		21.1954	18.6789
1392	AYMDAPKAAL		21.1962	23.1435
1393	RYPDNLKHLY		21.1988	22.0251
1394	KYKDAANLL		21.2049	19.8629
1395	KYLRTEHGSEMLF		21.2238	26.1645
1396	KLGTKIVSV		21.2282	19.3571
1397	VYISEHEHF		21.2446	23.2872
1398	IYNGDMEKI		21.2497	22.6775
1399	YAQTSPQGMPQHPPAPQGQ		21.2564	21.3824
1400	KKHLEINPDHPIVET		21.2607	18.8218
1401	GIDSSSPEV		21.2633	19.4388
1402	AVVKVPLKKFKSIRETMKEKGL		21.2642	21.2569
1403	AVVKVPLKKFKSIRETM		21.2651	22.3774
1404	FNKPDIDA		21.2668	20.6899
1405	IAAPARSF		21.2695	23.4245
1406	MMAKKHLEINPDHPIVET		21.2704	24.1295
1407	PVYRQPPESLKLEAGDKKPDA		21.2816	22.2419
1408	SALEVVRKY		21.2834	21.983
1409	SSTNALRQL		21.286	20.7629
1410	ISEHEHF		21.2922	15.9947
1411	YLDPAQRGV		21.2965	20.3408
1412	TLLHAGGLARA		21.2972	21.0985
1413	ALLGTAPSRA		21.3037	21.4853
1414	MTDDKITEV		21.3046	22.2779
1415	YISEHEHF		21.334	18.8658
1416	HIMPTVHTV		21.3465	19.121
1417	ILMEHIHKL		21.3483	22.5254
1418	KYPNVFKKI		21.3676	19.9991
1419	VQGNITQKF		21.3802	22.4102
1420	HLDVKPANI		21.3896	18.2468
1421	VYPDGIRHI		21.4118	22.1782
1422	NYGKTWKI		21.4141	21.5841
1423	AVDEDRKMYL		21.4193	22.5884
1424	KYQPRFHIV		21.4201	20.4158
1425	KLAPWQRQV		21.4218	22.4048
1426	KSEITEL		21.4227	21.7318
1427	IAYKFGKTV		21.4253	23.7999
1428	RYLDKTEQW		21.4349	25.5161
1429	KMDDKALLV		21.4366	26.5378
1430	SQPKIVKWDRDM		21.4401	22.4261
1431	VMYGKVYRI		21.4506	27.0353
1432	LTVEVTHPN		21.4523	18.5027
1433	YPDGIRHI		21.4578	18.2827
1434	NASEIVKTV		21.4595	19.46
1435	EDIAQKSKAEAESL		21.4622	15.2248
1436	VYPDGIRHI		21.463	22.1782
1437	ALLQQVHSA		21.4682	21.8852
1438	KEVYFAERVTS		21.469	26.3432
1439	NQQPSNYGPMKSGNFGGSRNMG		21.483	24.5901
1440	KMPEINAKV		21.4856	16.0169
1441	NQQPSNYGPMKSGNFGGSRNMGG		21.4874	25.0736
1442	KIDPLLPKEVKNEESEKEDA		21.4943	21.1728
1443	NYGDQVQHF		21.5056	25.2602
1444	VYISEHEHF		21.5074	23.2872
1445	SATETINKL		21.5186	19.3036
1446	HLSDTTVRL		21.5273	18.6747
1447	AHLDNQVPVESPRAISRTNEND		21.536	23.6316
1448	KVAPAPAVV		21.5519	20.0257
1449	SLYEENNKL		21.558	20.3547
1450	GAIQTIKQY		21.5598	24.9079
1451	IYNGDMEKI		21.5606	22.6775
1452	KLLGNIKNV		21.5691	19.9182
1453	KMDPVAYRV		21.5734	20.7865
1454	HLAKNVVMV		21.5743	20.7612
1455	ALDKMLQNV		21.5935	29.5653
1456	RYYGNISRF		21.596	27.2402
1457	FAKEHQEFL		21.6046	25.8788
1458	ILDDNMQKL		21.6063	26.7215
1459	ILFGHENRV		21.6129	24.356
1460	QRDLDRIAG		21.6137	16.9884
1461	KLVDYARSV		21.6147	19.6258
1462	AVVKVPLKKFKSIRETMKEKGL		21.6155	21.2569
1463	TVLERVEGA		21.6164	20.6209
1464	EKGLDGAKKAVGGLGKLGKDA		21.6199	16.0274
1465	HLSELNTKL		21.6217	19.5142
1466	YAHLTPREL		21.6234	20.1953
1467	KYPNVFKKI		21.6351	19.9991
1468	SYITKPEKW		21.6383	24.8504
1469	FASHVSPEV		21.639	20.2472
1470	FAKEHQEFL		21.6407	25.8788
1471	VAADTVKEL		21.6451	20.5299
1472	TKEYQDLQHLDNEESDHHQL		21.646	20.3469
1473	EKLPGQGVHSQGQGPGANF		21.6469	20.7804
1474	NYNDRYDEI		21.6496	23.485
1475	DAGAGIALNDH		21.6513	23.7041
1476	ILGPKPQGV		21.6585	19.661
1477	PLDSKRGEAPFAQRID		21.6602	23.12
1478	RLYGKIITA		21.6628	24.4369
1479	VYPDGIRHI		21.6805	22.1782
1480	PDGIRHI		21.684	15.7807
1481	GQQQSYNPPQGY		21.6866	22.5255
1482	HYAHLIKTF		21.6874	26.0479
1483	KEKAEKLKQSLPPGLAVKELK		21.7022	20.1731
1484	RYLDKTEQW		21.7031	25.5161
1485	MKDKTTNQSRGFGFVKFKD		21.7083	24.701
1486	IILGKSHYV		21.728	23.355
1487	RLYHITDQV		21.7305	22.0925
1488	ALANGVSRI		21.7477	21.8394
1489	QQQSYGQQQSYNPPQGYGQQN		21.7503	25.31
1490	YTDRETGKLKGEATVSFDD		21.7529	22.6396
1491	RLPDDDPTAV		21.7699	19.6431
1492	YLEDTDRNL		21.7725	22.4518
1493	RLLENMTEV		21.776	28.684
1494	GIVSKNF		21.7838	23.6983
1495	FRGGSDGYGSGRGFGDGYN		21.8006	25.6755
1496	VYHNLKNVI		21.8184	20.6578
1497	GHQQLYWSHP		21.8227	26.1254
1498	KYMQKSLEL		21.8353	20.3288
1499	TVMDEIHTV		21.8362	24.9826
1500	AAAATGRLL		21.8379	21.1677
1501	YANYYTREV		21.8564	24.3111
1502	KYQEYTNEL		21.8642	23.2547
1503	YAAVKIHQL		21.8659	21.083
1504	NLQDESFTRGSDSLIKGKK		21.8668	22.1506
1505	AYHNSPAYL		21.8676	24.0425
1506	RYDPQTNEW		21.8693	26.7612
1507	ELDRTPPEV		21.8703	19.9469
1508	NQSSNFGPMKGGNFGG		21.8728	25.9649
1509	TYLEAHRIVKM		21.8783	21.7442
1510	KLLELDPEHQRA		21.8792	20.7644
1511	KLSSRIFQA		21.8801	22.5004
1512	VHQSVATDGPSSTQPALPKA		21.8853	19.2688
1513	RYTERVDYL		21.9004	25.5249
1514	SLDQPTQTV		21.901	21.3809
1515	FLDEKTHEL		21.9025	20.343
1516	KYGNANVW		21.9077	27.4497
1517	TYIDKSTQL		21.9094	21.3138
1518	AASEVLKHL		21.9126	19.3394
1519	KYLKYPQCL		21.9181	25.2635
1520	SIRVTQKSYKVSTSGPRAFSSRS		21.9249	19.7526
1521	VLHDRIVSV		21.9258	22.289
1522	KLIDDVHRL		21.9282	19.7914
1523	SLDEHYHIRV		21.9418	17.5944
1524	RYLHKPYLI		21.9499	25.6612
1525	TLAHIHYGV		21.9633	21.5072
1526	ATGENLPRV		21.9642	18.5688
1527	ALDKMLQNV		21.9741	29.5653
1528	KLDGSRLIKV		21.9747	18.4096
1529	TAATFLKKV		21.9799	21.9222
1530	YLLEKSRAI		21.9814	22.72
1531	DEHYHIRV		21.983	14.7693
1532	GLKNGVPAV		21.9905	20.4185
1533	RYLDKTEQW		21.9955	25.5161
1534	GAVHDVKDVL		21.9963	18.763
1535	TASPLVKSV		22.0149	20.5468
1536	TLQEQLEKA		22.019	19.2196
1537	KYLPYNHQHEYF		22.0306	25.3975
1538	PYARNRPPFGQGYTQPGPGYR		22.0323	26.3247
1539	YRGPAGDATVASEKESVM		22.0341	19.641
1540	YAQTSPQGMPQHPPAPQGQ		22.0367	21.3824
1541	NYVKKFQSF		22.0567	28.1339
1542	VYSPKSPSL		22.0618	19.5328
1543	VMDSKIVQV		22.0734	24.7641
1544	KARLPLRL		22.0742	19.2378
1545	RLAADDFRLK		22.0839	21.1363
1546	KLDVGNAEV		22.1048	18.0392
1547	AASGRVLEV		22.1186	21.8721
1548	RFVNVVPTFGKKKGPNANS		22.1195	22.1598
1549	RYLNKAFHI		22.1204	21.8949
1550	YANYYTREV		22.1489	24.3111
1551	IYNGDMEKI		22.1504	22.6775
1552	LIGQVHEV		22.153	21.8824
1553	SAMDVAKAY		22.1643	21.2935
1554	HPSSMGVYGQESGGFSGPGEN		22.1686	29.8625
1555	SLDQPTQTV		22.1846	21.3809
1556	SLTGHISTV		22.186	20.7038
1557	RYMPQNPCI		22.1901	20.2836
1558	FGPGPGSNFRGGSD		22.1952	21.2803
1559	FLDEKTHEL		22.2005	20.343
1560	IFAGKQL		22.2105	24.3557
1561	KIADKVLSV		22.2123	21.1133
1562	SLDEHYHIRV		22.2204	17.5944
1563	RYLHKPYLI		22.2212	25.6612
1564	IQRTPKIQVYSRHPAENGKSNFL		22.2244	20.5574
1565	IYNRKSVLL		22.2305	24.7538
1566	HLMPTRYSV		22.2426	20.2454
1567	RAVVVKKIETRDGKLVSESSDVLPK		22.247	20.7416
1568	ILMEHIHKL		22.2493	22.5254
1569	IYHPNVDKL		22.2519	19.7044
1570	ATADYICKV		22.2666	22.3212
1571	LMEHIHKL		22.2867	16.9531
1572	RYLDKTEQW		22.2909	25.5161
1573	KLAEIVKQV		22.3101	20.5655
1574	NASPLKHFV		22.318	21.4987
1575	KARLPLRL		22.3311	19.2378
1576	VMDSKIVQV		22.3319	24.7641
1577	TYDKGYQF		22.3325	24.937
1578	NATKLERVF		22.3351	24.8052
1579	LLSESNERL		22.3698	21.7249
1580	PVTGRSRGFGF		22.3715	26.1438
1581	QYNPHVHQL		22.3865	15.7879
1582	KLDQDLNEV		22.39	22.7041
1583	ILDEMSHKLRL		22.3996	25.1968
1584	KLDVGNAEV		22.4013	18.0392
1585	IYNGKVTSI		22.4074	22.4038
1586	FIGRLVRPKGDKMRDEL		22.4136	21.687
1587	ISSPNVNRL		22.4154	19.8881
1588	TLMPEKLSHKL		22.4162	19.5855
1589	YLDKVRAL		22.4171	22.3291
1590	RVQEAIAEV		22.4279	22.5444
1591	YYEEQHPEL		22.4285	21.0072
1592	PYKVTQDEL		22.4303	21.2066
1593	IALYMASQPKNK		22.4491	22.3532
1594	LAQGEYEKGVDHLTNA		22.4509	21.8028
1595	FTSDPKPTI		22.4517	20.6639
1596	MMAKKHLEINPDHPIVET		22.4535	24.1295
1597	SLDQPTQTV		22.4714	21.3809
1598	KFSPRPLKF		22.4798	22.5664
1599	GAYPTQPGQGY		22.4833	24.8456
1600	YARPLPARL		22.4949	23.1652
1601	ILMEHIHKL		22.5144	22.5254
1602	VYIRGSKIRF		22.5168	22.1754
1603	QYNPHVHQL		22.5186	15.7879
1604	YQFTGIKKY		22.5221	26.4329
1605	ILYDKDHYKL		22.5247	21.7422
1606	SLDEHYHIRV		22.5325	17.5944
1607	VLAPRVLRA		22.5372	22.4039
1608	SAQGKPLAL		22.538	20.8196
1609	ASVSTVLTSKYR		22.5406	22.465
1610	NMVAKVDEV		22.5439	19.339
1611	ESVGKGAVHDVKDVLD		22.5491	17.1288
1612	QTAYQYPPPPPPPPPSRK		22.556	26.0579
1613	KYMDVVKERI		22.5598	18.7601
1614	RLQEEINEV		22.5694	23.4541
1615	YQNDKITQL		22.5824	22.7938
1616	RYAPSLHEL		22.583	21.513
1617	PFAVPEGRSQDARGY		22.5848	23.6585
1618	ALRGEIETV		22.6147	24.4912
1619	LEKGLDGAKKAVGGLGKLGKD		22.6261	19.0719
1620	VMDSKIVQV		22.627	24.7641
1621	AMAAVPAKV		22.6296	19.5948
1622	KLWKENPGL		22.6302	23.3399
1623	SIRVTQKSYKVSTSGP		22.6311	15.034
1624	KFSPNTSQF		22.6478	23.2378
1625	AAAIEVHEV		22.6495	21.4214
1626	RYTTEFHEL		22.6631	24.2877
1627	KYIQKPGLL		22.6646	23.2834
1628	PQATEPSTPSGPESGPTPASAEQNE		22.6654	26.8219
1629	RYVPRASYF		22.6663	27.1624
1630	KVVALVHAV		22.6672	23.0832
1631	KLSDSRIAL		22.668	20.1496
1632	RYVDRVTEF		22.6689	27.6245
1633	IYAIVKEKY		22.6847	25.0277
1634	AAANAIRVY		22.7033	25.5864
1635	KVADGFKVV		22.7059	23.5521
1636	NNQSSNFGPMKGGNFGGRSSGP		22.7112	25.3915
1637	YYEEQHPEL		22.7259	21.0072
1638	AVTARGDGYGTF		22.7282	28.0882
1639	VTEPGSSGSPIYSPEK		22.7315	22.1672
1640	SLDQPTQTV		22.741	21.3809
1641	NASEQVKML		22.7436	20.5509
1642	ITAHPERWDV		22.7484	22.8053
1643	ALASISHVA		22.7511	21.8713
1644	SGGPPAGGSGFGRGQNHNVQGFHPY		22.7519	24.4622
1645	VATVSLPRS		22.7554	20.8618
1646	KLPEKWESV		22.7684	24.6011
1647	VYHHLVETL		22.7806	27.0259
1648	IYTSSVNRL		22.7814	23.668
1649	ILMEHIHKL		22.7888	22.5254
1650	HIMEHLEGV		22.7914	21.5657
1651	ALMEAVSHA		22.7929	22.128
1652	AFHPDPTRL		22.7946	19.88
1653	MNFKTPRGPV		22.7998	20.744
1654	KLHGVNINV		22.8139	17.0195
1655	TYAKQYEEF		22.8171	29.17
1656	TLDDKKVYL		22.818	23.9205
1657	MWKEGNRIHF		22.837	24.4358
1658	RLLKSKLYL		22.8377	25.9015
1659	SLVNLGGSK		22.8385	19.0598
1660	RYNENLSKYCI		22.842	23.0504
1661	NYVEVTRKW		22.8671	25.8532
1662	VYIRGSKIRF		22.8688	22.1754
1663	NLDPAVHEV		22.8788	21.3143
1664	MFGPKGFGRGGAESHTF		22.8796	26.2129
1665	RYVNKFASL		22.8813	25.7115
1666	ADSGLREPQEDSQKDLEND		22.8831	20.7403
1667	KKKRGSYRGGSISVQVNSIKFDSE		22.8839	19.9815
1668	GAVHDVKDVLDS		22.908	18.7169
1669	YLLEKSRVV		22.9158	22.487
1670	RLWEEAVKA		22.9244	22.9206
1671	NVQGFHPY		22.9287	25.157
1672	RYFKGDYSI		22.9296	24.1136
1673	KMADIEYRL		22.9313	25.753
1674	YYSHLEGARF		22.9505	26.3539
1675	HYDPTINKW		22.9598	26.7083
1676	VYKKYPNVF		22.9623	27.0997
1677	RLFHDSAVTSV		22.964	22.1745
1678	YVSGELEHV		22.9697	22.5616
1679	GLAGPVRGV		22.9706	20.9472
1680	LLPPPGSCA		22.974	25.068
1681	YYEEQHPEL		23.0027	21.0072
1682	ALAPGVRAV		23.011	22.1864
1683	YEEIAQRSKEEAEAL		23.0135	20.4702
1684	WGQKPWSQHYHQGYY		23.0153	28.702
1685	RFYNHPLHF		23.0178	25.383
1686	SKAHPPELKKFMDKKL		23.0187	15.9389
1687	RYQQWMERF		23.0205	31.87
1688	TASPVIKAV		23.0343	20.933
1689	PKFEVIEKPQA		23.0401	24.4857
1690	AYLSKAMEI		23.0453	30.6351
1691	IYNGDMEKI		23.0462	22.6775
1692	RYIKELCNL		23.0487	25.2544
1693	YLAPHVRTL		23.0552	23.1066
1694	ILMEHIHKL		23.0578	22.5254
1695	KLFDKIAST		23.0587	21.9829
1696	LERGGDPSKEPERVVHYEI		23.0968	20.5454
1697	SKAHPPELKKFMD		23.0994	16.7186
1698	VGPFAPGITEKAPEEKK		23.1309	23.3484
1699	RYAKIVEI		23.1391	23.9935
1700	KVLELKEHKLDGKLID		23.1426	21.5
1701	NLDPAVHEV		23.1555	21.3143
1702	TYMGHTGAVW		23.1684	30.0599
1703	ALLRQLKEV		23.1702	23.9504
1704	KFIDTTSKF		23.1733	24.7567
1705	VWFDHKTGKF		23.1776	27.8209
1706	SQPSSFHDF		23.1833	29.1985
1707	IISEGRPTI		23.1956	20.9638
1708	IYPPQFHKV		23.2213	24.9135
1709	IYKPGQTVKF		23.2219	21.3454
1710	KIWDLKERTNV		23.2276	23.5817
1711	RQVEKAWAL		23.2302	27.3941
1712	VMDSKIVQV		23.2328	24.7641
1713	LYGKVQEL		23.2512	25.6112
1714	ALAPGVRAV		23.2713	22.1864
1715	VYGQESGGFSGPGENRSMSGPDN		23.2757	27.9783
1716	NYVDCMKKF		23.2766	23.5984
1717	FVQMMTAK		23.2783	24.6045
1718	YLMDEGAHL		23.2853	28.676
1719	VYIKHPVSL		23.2941	22.6466
1720	LNEHPGGEEVL		23.2984	21.5397
1721	PKFEVIEKPQA		23.3036	24.4857
1722	AATKIINEV		23.3071	23.2992
1723	YLAPHVRTL		23.3164	23.1066
1724	ILMEHIHKL		23.32	22.5254
1725	KIADKVLSV		23.3209	21.1133
1726	MSSPLSKEL		23.3441	22.5283
1727	GHTNSFSPLENN		23.3527	24.583
1728	ALWEKNTHL		23.3545	24.4745
1729	VATVSLPR		23.3621	20.0833
1730	QERDPSKIKWGDAGAE		23.377	18.6336
1731	IYQKAFEHL		23.3992	26.9421
1732	RYLEVMRKL		23.4051	21.7324
1733	PGELAKHAVSEGTKAVTKYTSSK		23.4059	17.4816
1734	HLPPTFHAV		23.4147	24.2766
1735	KFIDTTSKF		23.4273	24.7567
1736	AMGEKSFSV		23.4493	22.2661
1737	FAIKSLRKL		23.4501	22.5005
1738	KMNGKVWDL		23.4527	28.3776
1739	VYQGAIRQI		23.473	25.2275
1740	KLLEKLYKV		23.4885	22.8897
1741	KLLGKVTIA		23.4937	22.8562
1742	LEKGLDGAKKAVGGLGKLGKDA		23.4945	19.2719
1743	NQMPTQPQV		23.4972	20.1143
1744	RLLPKVQEV		23.5025	21.1599
1745	FRGGSDGYGSGRGFGDGYNGYGGG		23.5043	29.2125
1746	IYKPGQTVKF		23.5255	21.3454
1747	HYDPATEEF		23.5316	28.3284
1748	PNPYARNRPPFGQGYTQPGPGYR		23.5372	27.8763
1749	AGISKKAIKLRPIAVIKG		23.5415	21.4913
1750	YYAQTSPQGMPQHPPAPQGQ		23.5458	24.083
1751	STYQGERAYQHGGVTGLSQY		23.5484	25.6255
1752	QQIGKVVQV		23.5553	21.6937
1753	YTTDRVMTV		23.5641	21.7732
1754	VYIKHPVSL		23.565	22.6466
1755	GAQVAPKTLPWGPKR		23.5823	23.1333
1756	ALSSSSIRV		23.5849	19.4284
1757	HLDPTEMEKV		23.5858	18.0181
1758	ILMEHIHKL		23.5918	22.5254
1759	VATVSLPR		23.6256	20.0833
1760	QLNEKVAQL		23.6283	21.8717
1761	AMGIAPPKV		23.6318	22.1237
1762	RLSETDFKV		23.6378	20.7419
1763	VYANGIRNI		23.6618	24.725
1764	KYAHMINGF		23.6635	27.7044
1765	RLSETDFKV		23.6706	20.7419
1766	RYLEVMRKL		23.6715	21.7324
1767	HLPPTFHAV		23.6723	24.2766
1768	VETRPAGDGTFQKW		23.6749	27.3667
1769	HSQGLGGHYADSYLKRKRIF		23.6758	25.4789
1770	RLSAVACGL		23.6802	23.9925
1771	FWSRFRKEKEPVVVE		23.6853	28.1116
1772	AAAPVIKAY		23.687	26.078
1773	QRDLDRIAGQVAAANKKH		23.6969	15.6446
1774	KFIDTTSKF		23.6978	24.7567
1775	ALSDSIHTV		23.7146	21.3108
1776	FSNKITPIQSKEAY		23.7154	26.0235
1777	FRGGSDGYGSGRGFGDGYNGYGG		23.7163	29.2774
1778	IQVTKVTQV		23.7224	20.3573
1779	MMAKKHLEINPDHPIVET		23.725	24.1295
1780	KIYEGQVEV		23.7372	22.2673
1781	PYTKVEESF		23.7407	27.4344
1782	RLISKFDTV		23.7588	25.7022
1783	NKWSLLAK		23.7605	27.0039
1784	TLDEYTTRV		23.7982	23.2853
1785	RNKYEDEINKRTNAENEFVTIK		23.8038	21.8567
1786	LASYLLKNKAQFEDRN		23.8047	29.8592
1787	SLKTFVHTV		23.8055	23.9945
1788	EVVKDKAGPHKEIYPYVIQ		23.8073	25.5423
1789	IAYSDVAKRLTK		23.8116	19.5596
1790	EYNSDLHQF		23.8277	29.0066
1791	GPNPYARNRPPFGQGYTQPGPGYR		23.8496	29.097
1792	FVGGLHRFPPTSSLRQRPEPQ		23.8513	28.0762
1793	LMAEMGVHSV		23.8556	25.5505
1794	PPQPPQQRPYGYDQGQYGNYQQ		23.8565	29.2432
1795	EYLTKVDKL		23.8704	22.1915
1796	IVLYFKLRSKKTPAVKAT		23.8746	25.7803
1797	SLIDGIKRA		23.8832	20.1961
1798	ETGAKVERADGYEPPVQESV		23.8931	24.2206
1799	SYVSKFKSF		23.9142	28.3891
1800	KVLEILHRV		23.9298	25.64
1801	RYSRKGFLF		23.9353	28.3184
1802	HLPPTFHAV		23.9397	24.2766
1803	GRVRTKTVKKAARVIIEKYYTRLGN		23.9423	18.2675
1804	FRGGSDGYGSGRGFGDGYNGYG		23.9458	29.5531
1805	IYNGDMEKI		23.9606	22.6775
1806	RYPDSHQLF		23.9679	25.1521
1807	KYLDNPNAL		23.9719	25.0153
1808	ESVGKGAVHDVKDVLDS		23.9793	17.3034
1809	KFIWTNHKF		24.0133	30.3595
1810	FLEETKATV		24.0427	23.1736
1811	AAAKALRIL		24.0442	24.1576
1812	FLDPSKSSV		24.0451	21.3841
1813	LEALERV		24.0487	24.614
1814	TYIRLYGRKF		24.0504	28.5581
1815	KYVEKLEAL		24.0538	26.2696
1816	RYQTQPVTL		24.0704	22.4002
1817	VYNPTRNEW		24.0834	25.9362
1818	NEFVTLK		24.0886	28.7512
1819	SLAKIYTEA		24.0912	26.1962
1820	EMEEKYYRF		24.0929	28.5503
1821	YWSTVKDKF		24.1156	28.2108
1822	RYMPQNPHII		24.1306	21.0413
1823	GRVRTKTVKKAARVIIEKYYTRLG		24.1323	18.6861
1824	GSHSMRYFFTSVSRPGR		24.1633	27.0171
1825	KYFALPHKI		24.1659	24.0443
1826	HYFEKPDAF		24.1667	29.4004
1827	AEEPDMEEDDDQKAVKDEL		24.1676	23.2687
1828	TLDGSLHAV		24.1693	21.392
1829	KIDEKNFVV		24.2079	23.5006
1830	RYLDKTEQW		24.2114	25.5161
1831	RYPDSHQLF		24.2262	25.1521
1832	IYNGDMEKI		24.2271	22.6775
1833	RYKLYQEMF		24.2294	31.6965
1834	KLQEVGQVSV		24.2318	20.9628
1835	AEEPDMEEDDDQKAVKDEL		24.2499	23.2687
1836	AMWEHPITA		24.2642	31.4818
1837	RYLSPKYIKMF		24.2648	31.749
1838	SVNVDYSKLKKERPDF		24.2755	21.6319
1839	RLPPELSRV		24.2764	20.798
1840	LYTPEHHLI		24.2872	22.8034
1841	KYFALPHKI		24.2993	24.0443
1842	FLEETKATV		24.3057	23.1736
1843	PNTKRSRGFGFVTY		24.3092	29.1897
1844	VASFPRTV		24.3109	24.1403
1845	GSHSMRYFYTSVSRPGRGEPRF		24.3386	28.2036
1846	HYVGDLRAI		24.3394	24.4253
1847	EKGLDGAKKAVGGLGKLGKDAVED		24.3446	20.2055
1848	GVYGQESGGFSGPGENRSMSGPDN		24.3481	29.641
1849	GLAPKPVQV		24.3684	20.331
1850	SLLSHDPRL		24.3786	20.6138
1851	SIRVTQKSYKVSTSGPRAFS		24.3824	20.1262
1852	AVVKVPLKKFKSIRETM		24.3859	22.3774
1853	VLAPTREL		24.3877	23.8265
1854	HLDEARTLL		24.3911	25.007
1855	SIRVTQKSYKVSTSGPRAFS		24.4112	20.1262
1856	IYIKHPHLFKY		24.4118	25.4435
1857	VQPSKYHFL		24.4124	25.4093
1858	KFIDTTSKF		24.421	24.7567
1859	GSHSMRYFFTSVSRPGR		24.4266	27.0171
1860	TMLGVSHVV		24.4292	24.9347
1861	AAVKTLNPKAEVARA		24.4318	16.4497
1862	NYPSAFHSV		24.4335	24.6157
1863	RMPEFYNRF		24.4353	31.498
1864	RLQEDPPVGV		24.4581	21.2925
1865	IYKAPSENW		24.4598	27.5442
1866	YYDEKVVKL		24.4642	22.5191
1867	MEVKPPPGRPQPD		24.4667	15.401
1868	EVNPSLGKTPEEVTRTVN		24.475	22.7588
1869	VLSQVYSKV		24.4942	24.4108
1870	VYNPRIRAEF		24.5018	27.0451
1871	ITHRIHWESASLLR		24.5036	27.1335
1872	VYTPVASRQSL		24.5096	24.1792
1873	SALEEYTKKLNTQ		24.5153	22.0585
1874	RLPPELSRV		24.5593	20.798
1875	GRVRTKTVKKAARVIIEKYYTRL		24.5611	18.9693
1876	SLVGKLEGT		24.5646	20.9044
1877	RYLPKLKAF		24.569	25.2481
1878	NNQSSNFGPMKGGNFGGRSSGP		24.5717	25.3915
1879	KLVKEVIAV		24.5836	23.8176
1880	VLTLLESEREARRLR		24.5912	26.1024
1881	LAIPEGKQV		24.5991	20.8698
1882	IYQDRDQFAKL		24.6039	26.1694
1883	HIFKDKVVL		24.6057	22.5247
1884	KVVLTQANKLGV		24.6341	21.7443
1885	KYFSDGSSNTF		24.6359	27.9936
1886	ILDEMSHKL		24.6411	21.8118
1887	SAFPYAHRF		24.6446	30.6612
1888	YDTQVIKQENESGYERRPLEMEQQQ		24.6486	30.6094
1889	RIDEKNFVV		24.6565	24.1651
1890	SMDENFHPL		24.6574	30.2883
1891	FYTKRFQEL		24.6787	30.3031
1892	LMVDHVTEV		24.6804	25.9458
1893	ALLGKIEKV		24.6848	23.926
1894	GLDHYVYKV		24.693	24.9589
1895	YLERGGDPSKEPERVVHYEI		24.6939	23.5356
1896	KSEITELRRNVQAL		24.6948	23.4465
1897	ALMEAIHSA		24.6956	25.0036
1898	SYGKVTAEF		24.6965	27.3975
1899	RLASYLEKV		24.6991	24.0462
1900	GLYPKVAKI		24.7009	22.5864
1901	KYLRTEHGSEMLF		24.7026	26.1645
1902	ALDSHPTIV		24.7161	23.2978
1903	RYAEWEERI		24.7169	27.8432
1904	MYQEHINEI		24.7178	27.4951
1905	RYVWWKKSL		24.7221	31.1649
1906	SLDPSSPQV		24.7372	20.9286
1907	KMDPIISRV		24.7398	23.4691
1908	STSAPAISRGPSEYPTKNYV		24.7441	26.1263
1909	YYQIRSSQL		24.7622	24.6544
1910	FHPLGADSQV		24.7648	22.2931
1911	TYDSVTDKF		24.7743	26.0095
1912	VLQGKLAEV		24.7825	24.9178
1913	IMVRDVPHV		24.7833	21.0203
1914	VAALHGPVV		24.7894	22.9624
1915	RVDPNGSRYLL		24.8017	25.3483
1916	TYQQVQQTL		24.8166	25.6376
1917	SYSGTFHSL		24.8175	27.4901
1918	ARYSGSYNDYLRAAQMHSGYQRRM		24.8219	27.1179
1919	GFGDSRGGGGNFGPGPGSNFRGGSD		24.8254	31.4063
1920	YLHSQVVSV		24.8529	23.7929
1921	LQLEAIHKV		24.8555	22.4092
1922	MTSAPKGSVLQEAKL		24.8621	22.044
1923	AAGAYVHMV		24.8629	25.3834
1924	TYLDKIKKF		24.8912	23.54
1925	RLAEVVHEL		24.9083	23.5296
1926	VSGVVARL		24.9092	21.6121
1927	HLSNIPPSV		24.9153	23.4183
1928	ASTVRIL		24.9197	25.5733
1929	EEAEEPDMEEDDDQKAVKDEL		24.9205	24.6196
1930	RYRPDMPCF		24.9349	23.634
1931	KLVTDLTKV		24.942	20.674
1932	KLDEDVKMI		24.9464	21.4634
1933	SLKMKVVEV		24.952	21.7314
1934	ILDQKINEV		24.9735	25.0323
1935	KYLYVDKNF		24.975	31.0933
1936	IYPGTFRHL		24.9832	28.7425
1937	AYEHKFYEI		24.984	29.1601
1938	SLAGSLRSV		24.9858	21.2195
1939	YASSKLLKI		24.9867	23.5667
1940	WQWRKSL		24.9876	27.9519
1941	YGIENVKTY		24.9884	25.7234
1942	RYNHITATYF		24.9902	29.8042
1943	RFLMKSYSF		24.9911	33.4872
1944	SIRVTQKSYKVSTSGPRAF		24.9965	20.6587
1945	MFGPKGFGRGGAESHTF		24.9974	26.2129
1946	LQDVYKIGG		25.0053	25.5406
1947	RYFDPANGKF		25.0062	26.0852
1948	ALMAGAHGL		25.007	22.0697
1949	ALANHLIKV		25.024	21.7062
1950	EYLAHPSTL		25.0352	24.2421
1951	ALADVVHEA		25.04	22.4153
1952	RLYTKLLNEA		25.0408	27.8659
1953	VTIKKDVDGAYMTKVDL		25.0479	27.5749
1954	VYLKEANAI		25.0699	25.2273
1955	RQNEKYYIL		25.0714	28.131
1956	AMFERIVKA		25.0793	26.2291
1957	RYFDPANGKF		25.0888	26.0852
1958	VWPKKGTAVF		25.1207	27.3738
1959	VETRPAGDGTFQKWAA		25.1262	28.8327
1960	KMDDKALLV		25.1268	26.5378
1961	FLQENTHVRL		25.1277	22.2981
1962	HGRKDTVIKPLLVEPEG		25.1286	27.2857
1963	RYLEQLHQL		25.1368	26.217
1964	SMMDPNHFL		25.1402	33.0937
1965	VMLGGRNIKV		25.1458	20.7533
1966	RYSEYAEEF		25.1492	31.7615
1967	TVSEPRYF		25.1659	27.6166
1968	RLASYLDRV		25.1747	25.2281
1969	KMDDKALLV		25.1915	26.5378
1970	YVADLVHSA		25.1949	24.7226
1971	VPSTAIREI		25.1958	24.4411
1972	VETRPAGDGTFQKWAA		25.1993	28.8327
1973	YYDKHFTEF		25.2063	31.1478
1974	VYFSKSEQL		25.2078	28.0363
1975	SYNRTFMKL		25.212	25.3467
1976	AARSFYYKL		25.218	29.479
1977	AAYYAQTSPQGMPQHPPAPQGQ		25.2262	28.9383
1978	ILDQKINEV		25.2387	25.0323
1979	RYMDAWNTV		25.2403	31.8899
1980	IYQRDPLKL		25.2418	23.6963
1981	GLMDTVKKV		25.2426	18.5783
1982	FLGPEPKSV		25.2451	24.1086
1983	FATPQYRGV		25.2483	23.8056
1984	AYAQEIQKL		25.249	24.0613
1985	GLWRTTPEA		25.2546	25.9883
1986	TWFNQPARKI		25.2555	29.1052
1987	KYLKEVLRI		25.2573	24.417
1988	KLVPFLKKV		25.2792	26.5977
1989	RYFDPANGKF		25.2922	26.0852
1990	RLSPKVWVA		25.2931	27.934
1991	AVIEGAKF		25.294	24.8952
1992	NYGTGMERW		25.2965	30.5996
1993	SYSSTFHSL		25.3237	27.5649
1994	SLIDKRIKL		25.3245	19.7318
1995	SHQKRTPDFHDKYGNAVLASGATF		25.3298	24.1045
1996	ALNENINQV		25.3368	27.1536
1997	YMDAPKAAL		25.3376	22.27
1998	VMVNQGLTKHMTV		25.3386	22.7683
[truncated: 4,498 more rows]

## Sheet: HepG2-2
No.	seq	modifications	Observed RT	Predicted RT
0	QAPKPRKQ		1.48818	7.37677
1	AATPAKKTV		7.61803	8.77682
2	FRKAPRKVEPR		7.79804	8.08212
3	SYKHLKHERLRKYH		7.96584	8.72838
4	QHHPPYHQQHHQGPPPGGPGGR		8.01049	8.11839
5	AGEKVEKPDTKEKKPEAKKVD		8.09529	7.9911
6	KPTEKKDRVHHEPQLSD		8.11471	8.12894
7	GPGKMDSRGEHRQDRRERPY		8.15842	8.99834
8	AHESVVKSED		8.19844	10.0399
9	PGLARQAPKPRKQ		8.20534	9.54843
10	KIRAADKRSKALKASAPAPGHH		8.22038	6.80714
11	FHHTIGGSR		8.223	9.91944
12	SVGESSSKGP		8.24907	8.80377
13	LEGEESRMS		8.26499	11.5273
14	KPTEKKDRVHHEPQLSDKVHND		8.42087	7.73952
15	DEGPGHHHKPGLGEG		8.55411	10.2603
16	AYHSGYGAHGSKHRARAAPD		8.64223	9.40112
17	YHSGYGAHGSKHRARAAPD		8.64477	8.50876
18	SSGSVGESSSKGP		8.67465	9.52807
19	RGPYESGSGHSSGLGHRES		8.68916	11.4879
20	AVEAKKTYVRD		8.77577	11.169
21	LEKGLDGAKKA		8.77662	10.1922
22	ISSEAHREV		8.79803	9.82138
23	SSEAHREV		8.79889	9.20161
24	SSSSGSVGESSSKGP		8.80383	9.69633
25	LEGEESRMSGE		8.82079	12.446
26	PIPEDEKKE		8.84538	10.5186
27	KDVDGAYMTK		8.84603	12.9722
28	DTGRPSTTVR		8.84947	10.1676
29	ESVGKGAVHDVK		8.8644	9.65247
30	RNVSTGDVN		8.88847	10.6522
31	NRHGLIRKYG		8.95336	11.0787
32	QHESGSGHSSAY		8.97629	9.31335
33	KVHGSLARAGKVRGQTPKVAK		8.98321	7.79868
34	ITVDDKH		8.99763	9.72149
35	VIKAVDKKAAGAGKVTKSAQKAQKA		8.99848	9.28286
36	LRRSRPETGRPRPKGLEGERPAR		9.02241	9.36089
37	SNRHGLIRKYG		9.049	10.9234
38	FHPIQGHR		9.05157	10.2653
39	FGPGKMDSRGEHRQDRRERPY		9.05248	11.7666
40	AIKKKDELERVAKSNR		9.05601	10.085
41	GYGSGGGGSSSVKGSSGE		9.11049	11.2243
42	GFGPGKMDSRGEHRQDRRERPY		9.19318	12.5623
43	YEDIAQKSK		9.20802	10.3057
44	TEDELQDK		9.2246	10.999
45	ESVGKGAVHDVKD		9.28862	10.2907
46	AKKPVMKGAKSGKGAVTSEALKD		9.3185	10.6652
47	ESENKIPATQKS		9.32022	10.6565
48	AKKPVMKGAKSGKGAVTSEALKD		9.33281	10.6652
49	AHHAAGQAGNEAGRFG		9.35328	11.2138
50	GSYGSGSSSGGYRGGSGGGGG		9.37712	12.9806
51	SIGGRGSSSGGVKSSGG		9.3789	10.0314
52	GSYGSGSSSGGYRGGSGG		9.42406	12.4274
53	GGSYGSGGGGGGHGSYGS		9.4276	11.9227
54	SYGSGSSSGGYRGGSGG		9.42937	11.92
55	SSGAASGTGRGRPRGGGPGPGD		9.44219	10.1768
56	LEKGLDGAK		9.46438	10.8748
57	HLNGHIKQV		9.46524	10.0443
58	KEDVPSE		9.47645	10.1117
59	GSYGSGGGGGGGRGSYGSG		9.50906	12.9007
60	GGYGGGSSSGGHGGSSSGGYGGG		9.51164	12.8071
61	EDVPSER		9.5125	10.1546
62	SYGSGSSSGGYRGG		9.51422	11.3908
63	SYGGGGSGGGYGGGSGSRGGSG		9.52198	13.4725
64	KENAGEDPGLARQAPKPRKQ		9.53474	10.9152
65	SHGGGSGFGGESGG		9.55252	12.2575
66	SYGGGEEASGSGGGYGGGSGKSSHS		9.563	14.2192
67	QKENAGEDPGLARQAPKPRKQ		9.57619	10.3795
68	SGGSHGGGSGFGGESGG		9.59821	12.6644
69	GGRGSYGSGGSSYGSGG		9.59997	12.2949
70	RSIAKEGFEK		9.60174	11.4449
71	KGYSPTHREEEY		9.61939	11.9036
72	AVDSRTGKLT		9.64142	10.3532
73	SYGSGGGGGGGRGSYG		9.64654	11.6477
74	GGGRGSYGSGGSSYGSGG		9.64745	12.468
75	ASRAGPRAAGTD		9.64831	9.02496
76	FKLRSKKTPAVKAT		9.65178	9.55916
77	RYFKTPR		9.65355	10.9883
78	INRNEENRAKSVLKK		9.66897	8.69545
79	TEDELQDK		9.681	10.999
80	ATAASSSSLEKS		9.68647	11.053
81	GGGGRGSYGSGGSSYGSGG		9.68824	12.5258
82	SGGSYGGGGSGGGYGGGSGSRGG		9.69748	13.9373
83	SSYGSGGGSYGSGGGGGGGRG		9.70335	13.4837
84	MQRRDDPAARMSRSSGRSGSMD		9.72474	12.7577
85	SGGGSYGSGGGGGGHGSYG		9.73261	12.827
86	GEDPGLARQAPKPRKQ		9.73604	11.2428
87	SHLETYRRPE		9.7479	11.6197
88	AVHSGALND		9.77814	11.4103
89	SGGGYGGGSGSRGGSGGSYG		9.77986	12.7241
90	KLGQGAHHAAGQAGKELQNAHNG		9.79675	10.3769
91	QGAHHAAGQAGKELQNAHNG		9.79834	10.2429
92	RVTPKEWRNQ		9.8001	11.6506
93	GGSRGGGGGGYGSGGSSYGSGG		9.82264	12.9565
94	SGGSSYGSGGGSYGSGGGGGGGRG		9.82531	14.3706
95	GSGGGSYGSGGGGGGGRGSYG		9.83493	14.3262
96	AREGNHKPIDY		9.84712	10.7224
97	DTKGPEIR		9.85747	10.787
98	VHGYPGNSAGS		9.87915	11.2367
99	PAAVTESKEGTEASASKGLEKKEK		9.88538	11.4476
100	QVHPDTGISSK		9.88882	10.5591
101	MQRRDDPAAR		9.89316	8.73829
102	KYTPPPHHI		9.90733	10.9171
103	VASFPKKQE		9.91637	11.9789
104	PRPQHKYNKL		9.9251	9.23958
105	FSYKHLKHERLRKYH		9.94512	11.4014
106	FGPGKMDSRGEHRQDRRERPY		9.97667	11.7666
107	EAVGTGVR		9.97826	11.1863
108	TEDELQDK		9.98608	10.999
109	GSRGGGGGGYGSGGSSYG		9.99738	12.9475
110	QQVDTSTRTH		10.0026	9.47169
111	VEVTHPNS		10.0197	10.1945
112	YEQLSGK		10.0206	11.62
113	NAGEDPGLARQAPKPRKQ		10.0223	11.9037
114	AYREHPYGRY		10.0241	12.5169
115	KIGLGGRGG		10.037	10.4487
116	SSRSGYRSGGGFSSGSAG		10.0378	13.1581
117	YEDIAQKSKAE		10.0436	11.1004
118	VSTSHTTIS		10.0444	11.4128
119	GGSRGGGGGGYGSGGSSYG		10.0462	13.2408
120	ASADSRRVAD		10.0489	8.94904
121	SGGGGGGGRGSYGSGGSSYG		10.0522	13.5262
122	KLAESVEKA		10.0565	10.7493
123	KASGTLREY		10.0681	13.5468
124	RNKYEDEINKRTN		10.0864	10.8834
125	HIQKEDVPSE		10.1121	10.8154
126	PKKEADHEIPTVSGSRKPE		10.1386	11.3695
127	PAAVTESKEGTEASASKGLEKKEK		10.1608	11.4476
128	GSYGRGSRGGSGGSYGGGGSGGGYG		10.1643	12.9008
129	VVRHQLLKT		10.1793	12.2072
130	KYTPPPHHI		10.1801	10.9171
131	GPPISEGK		10.1845	10.4415
132	HYIRKYNRF		10.221	14.2421
133	LGNDFHTNK		10.2253	11.9019
134	IYTEHAHQV		10.227	11.4003
135	GSKGGSISGGGYGSGG		10.2322	12.5181
136	FDQNVDH		10.2444	12.6029
137	RKEPEDGRLV		10.2471	10.766
138	GAVHDVKDV		10.2872	10.5963
139	SVRYSSSKHYSSS		10.2889	10.2808
140	YDSMKGKGTRDKVL		10.2924	10.771
141	SVRYSSSKHYSSSRSGGG		10.3036	9.78005
142	QVSTHEQ		10.3083	8.90921
143	SRSGGGGGGGLGSGGSIR		10.3296	11.8357
144	GGFGPGKMDSRGEHRQDRRERPY		10.3366	13.1286
145	VAPPKAHEV		10.3544	10.1771
146	SVRYSSSKHYSS		10.3749	9.93331
147	PSIVGRPRHQGV		10.3884	11.3201
148	GKVVSETNDTKVLRH		10.3893	11.9715
149	RNKYEDEINKRT		10.4017	10.7122
150	YARLHPRAV		10.4337	11.4094
151	VASEGIKRY		10.4419	13.6026
152	TAEKDEL		10.4638	11.3491
153	SVRYSSSKHYSSSR		10.4647	9.34747
154	IAKNRKDIENQYETQ		10.4752	13.66
155	NLAEKPKTV		10.4869	10.303
156	GNEAGRFG		10.5016	14.8394
157	RIYKYIHKV		10.557	13.672
158	PRKREQMLTSPTQ		10.5587	12.9483
159	LARNLSD		10.5738	12.779
160	AGAGAGAGARGGAAAGVEARARD		10.5957	13.4786
161	YEDEINK		10.5965	11.6558
162	SSTISSNVASK		10.6315	11.1317
163	GHQQLYWSHPRK		10.642	16.0445
164	ESRSGHSSVFGQHESGSGHSSAY		10.6446	13.2897
165	EDPGLAR		10.6489	12.4149
166	PAAVTESKEGTEASASKGLEKKE		10.6635	12.6069
167	KDVDGAYMT		10.6652	17.8997
168	YWSHPRK		10.6678	10.8573
169	NLEKKARLKEEAAMKAKTE		10.6873	11.6167
170	LDRIAGQVAAANKKH		10.6961	12.5728
171	ELEGKLKE		10.7197	11.4072
172	YEDIAQK		10.7296	12.6362
173	IINRNTGEIR		10.7305	12.2962
174	AAQKEADLAAQEEAAKK		10.7314	12.1854
175	SRTGKLTLKNKVTKEQY		10.7322	12.7898
176	HFNAPSHIR		10.7627	10.9747
177	DLDTGRPS		10.7814	11.1615
178	ENNPVRGP		10.7866	10.4702
179	NAAEGRSF		10.8195	14.8898
180	MQRRDDPAARMSRSSGRSGSMD		10.8204	12.7577
181	ESVGKGAVHDV		10.8221	10.7911
182	QITAGRHGD		10.823	8.7029
183	LEKGLDGAKKAVG		10.8263	11.2886
184	FAGDDAPR		10.828	11.4785
185	GEDPGLAR		10.8314	12.2171
186	HLGPEGRSV		10.8638	10.3138
187	ALGNTGHEIGR		10.8681	11.2417
188	VPHSGSSGYG		10.8858	10.8511
189	YEDIAQKS		10.8884	12.1592
190	IVYKIRAADKRSKALKASAPAPGHH		10.8919	12.1754
191	TKAGSKGGNLRDKLD		10.8936	9.03231
192	SIAKEGFEK		10.9256	12.635
193	SHVVVKND		10.9529	9.37662
194	ESRSGHSSVFGQHESGSGHSSAY		10.9535	13.2897
195	SVQVFGRKKTATAVAH		10.9605	13.3002
196	ILDKKVEKV		10.9748	11.2327
197	SGAGKIGLGGRGG		10.9991	11.9588
198	VKARPRQAELVAAS		11.0067	12.2127
199	ILDKKVEK		11.0206	9.79795
200	RYKEKVAEL		11.0423	11.9868
201	YANLHSKEY		11.0449	12.7345
202	YEDIAQKSKAEAE		11.0638	11.8037
203	QAGNEAGRFG		11.0894	13.9392
204	QYTPHSHQF		11.106	12.6661
205	VARGGGRGSGFGGGYGGGG		11.1305	14.7522
206	FEGFPDKQPRKK		11.134	12.6701
207	ASNVTNKTD		11.1509	9.11643
208	SFRGSYG		11.1621	17.4255
209	AVASFPKKQE		11.1665	13.66
210	AEQNRKDAEAW		11.1717	14.347
211	AGEDPGLAR		11.1743	13.2956
212	SAADPREY		11.183	13.4768
213	VARGGGRGSGFGGGYGGG		11.1848	14.3582
214	GGRFSSSSGYGGG		11.1955	14.5965
215	YAQQLRKLRENSS		11.2186	12.3736
216	ESRSGHSSVF		11.2239	11.6065
217	LKEKIDRRSGKKLEDGPKF		11.2291	11.7186
218	ILDKKVEKV		11.2381	11.2327
219	GRFSSSSGYGG		11.239	14.3085
220	IQRTPKIQVYSRHPAENGK		11.2687	13.1792
221	NAGEDPGLAR		11.2781	12.7215
222	KRGYFNEE		11.2828	14.4084
223	RYFKTPRKF		11.2942	13.9848
224	VARGGGRGSGFGGGYGG		11.3042	14.152
225	IDSPGHVD		11.312	11.2231
226	GRFSSSSGYG		11.3415	15.1991
227	HNVQGFHPYR		11.3488	14.4735
228	DHLDIDHNKKID		11.3497	11.703
229	HAAAYRNAL		11.3506	13.4623
230	PGPTPSGTNVGSSGRSPSKAVAAR		11.3652	13.5381
231	GLGSGGSIRSS		11.3725	12.3489
232	SPIYSPEKR		11.3769	12.3527
233	MQRRDDPAARMSR		11.3821	10.1449
234	VARGGGRGSGFGGGYG		11.3939	14.5375
235	LDSELKNM		11.4192	17.7621
236	IQKEDVPSE		11.4378	11.8929
237	PLVGGHEGAG		11.4386	12.2979
238	PQFTTRSELMKKHQS		11.4603	14.6013
239	GGGRFSSSSGYGG		11.4638	15.6866
240	HQPHQPLPPT		11.4707	12.8513
241	STSSEPAAKPEVD		11.4716	12.2785
242	RNKYEDEINKRTNAENE		11.4831	12.1153
243	AKGSSNSYAIKKKDELERVAKSNR		11.4892	11.6841
244	PSARTLTHYKSAVKA		11.5057	11.9088
245	ILDKKVEKV		11.5075	11.2327
246	NATAVVRHM		11.511	12.203
247	GGGGGRFSSSSGYGGG		11.5128	15.4524
248	AWHPHTNKF		11.5195	13.6827
249	FVEPSRQ		11.5294	14.2718
250	RYFKTPRKF		11.5488	13.9848
251	NDHAPQID		11.5541	12.5689
252	VYPPHSHSI		11.5576	12.0073
253	GGGGGGRFSSSSGYGGG		11.5593	14.5884
254	LEKGLDGAKKAVGG		11.5719	11.3986
255	RTQKKAEVEGKDLPEHAVLK		11.5763	11.8256
256	GGGRFSSSSGYG		11.593	16.4595
257	SSSVKGSSGEAFGSS		11.5939	14.309
258	AGQAGNEAGRFG		11.5948	15.5337
259	KYVKDFHKF		11.6151	16.4207
260	GLGSGGSIR		11.6159	12.5541
261	TPGHKSGYRHSSWSEGEEHGY		11.6169	13.5212
262	IDPKESHRLP		11.6177	10.861
263	TISSNVASKA		11.6237	10.8542
264	GSSSVKGSSGEAFGSS		11.6421	13.1699
265	NRHGLIRKYGLN		11.643	14.1425
266	SSSGGGGGGGRFSSSSGYGGG		11.6456	15.3969
267	GGGSFRGSYG		11.6614	17.0951
268	RYIRDAHTF		11.6622	15.0363
269	YGPGGSGGSGGYGGRSRY		11.6718	14.1886
270	SLFRHPKQV		11.681	12.1385
271	SKEEAEAL		11.6836	12.1467
272	TAKPGVSTV		11.7122	11.4801
273	HQPHQPLPPT		11.7258	12.8513
274	ESVGKGAVHDVKDV		11.7301	11.1726
275	TIKRHKWSVLKSRKLAYRPPK		11.7372	13.7675
276	HMSGKLTNV		11.7498	12.0543
277	YSKKDKNTDTLSKKELKEL		11.755	11.7024
278	GAHTKHNEETGDNVGPLIIKKKET		11.7719	12.3302
279	GGGGGRFSSSSGYG		11.7727	16.4857
280	MHQPHQPLPPT		11.7798	14.5867
281	ILDKKVEKV		11.7816	11.2327
282	ENAGEDPGLAR		11.7978	13.7685
283	PPAENSSAPEAEQGGAE		11.8148	14.5477
284	GGGLGSGGSIRSS		11.8165	13.5533
285	GGGGLGSGGSIRSS		11.8183	13.3822
286	IEKGHGIRL		11.8201	11.7226
287	SSYSRFSSSG		11.8218	15.2784
288	LYNGKTTKL		11.8262	12.088
289	GGGGGGRFSSSSGYG		11.8271	15.2916
290	YEKEKLNERL		11.8378	12.213
291	PAPAQVQAQ		11.8395	14.1683
292	PLVGGHEGA		11.8439	12.3715
293	SVARGGGRGSGFGGGYGG		11.8474	14.7925
294	GGGGGLGSGGSIRSS		11.8601	13.8045
295	VMEKRSFKV		11.861	12.5621
296	GGGGGGLGSGGSIRSS		11.8627	13.5922
297	GGGGGGGLGSGGSIRSS		11.8663	13.4182
298	QGAHHAAGQAGNEAGRFGQGVH		11.8834	12.4822
299	RKKVSKAAILARIKRTGDGNYKSG		11.8869	13.3126
300	TATKQKNSGQNLEEDMGQSEQKAD		11.8938	13.3755
301	RWPKKSAEF		11.9037	15.8313
302	SGGGGGGGLGSGGSIRSS		11.9055	13.326
303	GSGSGWSSSRGP		11.909	14.3346
304	AANPNGRYY		11.9265	15.2309
305	GGNYGPGGSGGSGGYGGRSRY		11.9274	16.1406
306	RYKNDHINL		11.9318	11.1702
307	MERPDKAA		11.9335	9.68956
308	QAGKEAEKLG		11.9479	9.60386
309	SSSGGGGGGGRFSSSSGYG		11.9497	15.71
310	LAETEGRY		11.9506	14.3277
311	AYGNQESKL		11.9523	11.5637
312	KENAGEDPGLA		11.9532	12.147
313	GSGWSSSRGP		11.9558	13.3924
314	GGRGGGSFGGGYGGGSSGG		11.9567	17
315	SGSGWSSSRGP		11.962	14.2134
316	VNVPKTRRTF		11.9637	12.8599
317	KAVGGLGKLGKDA		11.9708	12.1611
318	IYSKTTRF		11.9717	16.6999
319	NVKAQEREQIKTL		11.975	11.7473
320	GVVHTPAEPTGDSR		11.9836	11.5562
321	GGGNYGPGGSGGSGGYGGRSRY		11.9845	15.8606
322	HQPHQPLPPT		11.9927	12.8513
323	SSSVKGSSGEAFG		11.9935	14.9809
324	GGLGSGGSIR		12.0158	12.9181
325	QFGHDIHHTAGQAGKEG		12.0176	11.1304
326	SKSISISVARGGGRGSG		12.0317	12.1989
327	MHQPHQPLPPT		12.04	14.5867
328	AAGQAGNEAGRFG		12.0418	15.8879
329	GGNHQNNYQPY		12.0435	14.0837
330	ILDKKVEKV		12.0444	11.2327
331	GSSSVKGSSGEAFG		12.0452	13.7339
332	SSGSPIYSPEKR		12.0461	14.5935
333	AAGPPISEGK		12.0496	12.1283
334	GNYGPGGSGGSGGYGGRSRY		12.0605	16.5197
335	GGGLGSGGSIR		12.0614	13.5753
336	NYGPGGSGGSGGYGGRSRY		12.0631	15.5944
337	FLEGGKDS		12.0665	13.6617
338	SAVEDEGLK		12.0692	13.2789
339	YTMKKVHAL		12.0817	12.74
340	GVYGGSVHEA		12.0835	13.8546
341	GNHQNNYQPY		12.0861	14.2463
342	PPAENSSAPEAEQGGAE		12.0878	14.5477
343	SRGFGGASGGGYSSSGG		12.0895	16.1274
344	AVDSRTGKLTLK		12.0982	11.8049
345	LQQLRAE		12.1057	13.9174
346	GGGGLGSGGSIR		12.1266	14.1822
347	NHQNNYQPY		12.1276	14.3903
348	PVGAIHNAESLRR		12.1293	13.3325
349	STGDVNVEMN		12.1302	19.7238
350	LEKGLDGA		12.1481	13.6215
351	GGGGGGLGSGGSIR		12.1489	14.1687
352	AMHGHLEAV		12.1506	13.0552
353	VQEGKARKTNPEIQSTLRKRL		12.1524	13.1532
354	AQYEDIAQKSKAE		12.1542	13.4252
355	TKIKADPDGPEAQAEA		12.1551	12.2752
356	TYLKRYNKI		12.1559	14.7143
357	LGLGGRGG		12.1568	12.7056
358	SKSISISVARGGGRG		12.1618	12.0464
359	RWPKKSAEF		12.1701	15.8313
360	MATAASSSSLEKS		12.171	14.7478
361	GGGGGLGSGGSIR		12.1719	14.1827
362	SRGFGGASGGGYSSSG		12.1736	16.1864
363	GGGGGGGLGSGGSIR		12.1754	13.8944
364	AAQKENAGEDPGLA		12.1867	12.0441
365	TYLKRYNKI		12.1925	14.7143
366	TEDELQD		12.195	15.9195
367	YAHPIEHAV		12.196	14.0567
368	SGGGGGGGLGSGGSIRS		12.2207	13.9332
369	KVDPEIQ		12.2215	13.9987
370	RYPHFKTKI		12.2293	11.7711
371	YGSGGGSGGYGSRRF		12.2379	16.3363
372	RAVEELHKL		12.2396	13.2785
373	RLKYENEVA		12.2405	12.2279
374	TIDDLKNQ		12.2432	13.759
375	QKENAGEDPGLARQAPKPR		12.2492	11.6287
376	AKKEEIIKTLSKEEETKK		12.2509	11.901
377	HQPHQPLPPT		12.262	12.8513
378	RSHPFIKEY		12.2638	17.9792
379	GGSRGFGGASGGGYSSSG		12.2673	16.3072
380	YARDSVSSV		12.2759	12.5395
381	GSKSISISVARGGGRG		12.2862	13.0697
382	HYSVSHSNF		12.3001	13.5922
383	FAKPRNQGGYGGSSSSSSYGSGRRF		12.3041	17.7
384	KSEITELR		12.3058	13.8586
385	SGGGGSSSVKGSSGEAFG		12.3094	13.0879
386	MHQPHQPLPPT		12.3111	14.5867
387	ILDKKVEKV		12.3154	11.2327
388	FLEGGKD		12.327	15.818
389	GQGIHHAAGQVGKEAEKF		12.3357	12.1307
390	RYGNVSHF		12.3418	15.7709
391	SATDTIRKM		12.3614	11.7182
392	QFGHDIHHTAGQAGKEGD		12.3716	11.3295
393	QAGKEAEKLGQG		12.3939	10.0213
394	DQHGSGAPGVVQ		12.4019	12.8111
395	GGSKSISISVARGGGRG		12.4054	13.0481
396	PGKDLDHI		12.4162	13.6789
397	VETGDIRT		12.4188	12.3677
398	KVQDQDLPNTPHSKAV		12.4293	12.909
399	GGSKSISISVARGGGRG		12.4377	13.0481
400	GGGRGSGFGGGYGGG		12.4386	17.1807
401	SMLGSPHKV		12.4403	11.1318
402	HLLQYNHRV		12.4412	13.5544
403	GRGGGSFGGGYGGG		12.4456	17.1078
404	SKSISISVARGGGR		12.4603	11.5369
405	LTEVTRRMAE		12.4767	13.4597
406	KYVKVFHKF		12.4823	18.2466
407	AVQISKK		12.4998	9.33783
408	AAGQAGNEAGRFGQGVH		12.5051	15.3309
409	SAAEEVKTY		12.506	15.0436
410	RLKYENEV		12.5086	12.3008
411	AKGRRAEDGSVIDY		12.5172	13.6351
412	RGSYGSSSFGG		12.5272	16.0039
413	VDQHGSGAPGVVQ		12.5376	13.5173
414	HQPHQPLPPT		12.5428	12.8513
415	RYTDVSTRY		12.5493	14.5738
416	RYPNSHTHYF		12.5511	14.3285
417	IQRTPKIQVYSRHPAEN		12.5529	14.7841
418	GGVDVTGPH		12.5554	12.479
419	GSKSISISVARGGGR		12.5616	12.7351
420	DLDTGRPSTTVR		12.5951	13.7639
421	QYNPHVHQL		12.6177	13.0263
422	RGSYGSSSFG		12.6194	16.4419
423	ATDLDTGRPSTTVR		12.6447	15.0121
424	TVADHIQKV		12.6456	11.6255
425	RSGSGWSSSRGPY		12.6839	16.7513
426	QEFLTAAKKARAG		12.6848	15.8319
427	SSGSAVVSGGSRRSTSSF		12.6856	15.6512
428	AGKIGLGGRGGSGGSYG		12.6874	15.1131
429	GGSKSISISVARGGGR		12.6917	12.393
430	QSPSPSRGRHGSGSGQSSSYSPY		12.6952	11.7998
431	KSEITELRRNVQ		12.7013	14.2582
432	GRGSGFGGGYGGG		12.7051	17.5265
433	QKENAGEDPGLAR		12.7104	11.0131
434	IQRTPKIQVYSRHPA		12.7227	14.2162
435	DTGRPSTTVRY		12.7275	14.845
436	KGNENGHFKISTDKETNEGV		12.7283	13.0165
437	AVDPDEPVH		12.7301	13.8746
438	IQRTPKIQVYSRHPAENG		12.7336	14.878
439	SGLGESSGFGHHE		12.7345	15.7853
440	DYGHTGYGPSGGS		12.752	14.3254
441	MHQPHQPLPPT		12.7599	14.5867
442	LQIDNAR		12.7716	13.035
443	KASSITREL		12.7742	12.4451
444	STTTGHLIYK		12.7759	16.2943
445	KLKETIQKL		12.7938	12.2234
446	TYAEKLHRL		12.8032	13.4309
447	GRGGGSFGGGYG		12.804	17.8886
448	VAVERVKEY		12.8067	15.5062
449	GHQQLYWSHPRKFGQGSRS		12.8075	18.3517
450	IQRTPKIQVYSRHPAEN		12.8159	14.7841
451	RYPNSHTHYF		12.8167	14.3285
452	GGYGGSSSSSSYGSGRRF		12.8176	17.0146
453	RVTIMPK		12.8184	12.2719
454	TSSVRESSF		12.8211	16.0687
455	VTDALNATR		12.8229	13.6358
456	AMAASPHAV		12.8386	12.1498
457	VRPGTALE		12.8532	14.7723
458	PVRQPRHTAAPTDPADGPV		12.8685	12.5957
459	LEGEGSSGGGGRGGGSF		12.8846	15.2743
460	RYNHITATY		12.8925	16.6659
461	GYGSGGGSGGYGSRRF		12.9056	16.5147
462	NQGGYGGSSSSSSYGSGRRF		12.9065	16.7505
463	SRYSPEFKD		12.9073	16.085
464	SNDNAPTFR		12.9091	15.6259
465	YARSVHEEF		12.9109	16.9077
466	GVYGDVHRV		12.9295	14.5898
467	RNVSTGDVNVEMN		12.9313	19.209
468	YGDVHRV		12.9453	11.5809
469	GHQQLYWSHPRKFGQGSR		12.9492	17.9507
470	GGAEYATYQTKSTTPAEQRG		12.95	17.7084
471	VWNPRSHEKL		12.9526	12.6126
472	AQYEDIAQK		12.9535	15.61
473	SAAGHLKVV		12.9549	11.5696
474	RQAVTNPNNTFYATKR		12.9609	17.5873
475	TEELNREVATN		12.9752	15.3957
476	SSSSSSQSSGKII		12.9804	10.9895
477	FRQYAKDIG		12.9822	15.3258
478	KYKEAAHLL		12.9962	13.0317
479	HLEMNPHFGSHR		13.0015	12.6411
480	QPGSTVHGRLETTHGQTGD		13.0023	12.3983
481	HYQQHPLHL		13.0191	12.8413
482	GGRGSGFGGGYG		13.0606	18.0157
483	RVLADLH		13.0818	15.6287
484	YHSKYEEL		13.0826	15.6403
485	AVDSRTGKLTLKNKVTKEQY		13.0835	15.0514
486	GGYGSGGGSGGYGSRRF		13.0878	17.5426
487	IQRTPKIQVYSRHPAEN		13.0886	14.7841
488	WNPRSHEKL		13.0938	10.9563
489	ILDESHERV		13.1088	11.8189
490	GRGSGFGGGYG		13.1097	18.251
491	LTSLNLEKKAR		13.1114	14.0127
492	AVDSRTGKLTLKNKVTKEQY		13.1174	15.0514
493	PATLNSRVA		13.1265	13.4758
494	KYMKYEKSYRF		13.1282	17.0614
495	IQRTPKIQVYSRHPAE		13.1308	14.2292
496	QYTHKIYHL		13.1368	15.9466
497	KIDDKPVKI		13.151	10.9721
498	YQAAAPVLTPAKVTGKSKKRN		13.1589	17.1279
499	TLAQRVKEV		13.1606	12.0283
500	VYKALSDHHI		13.171	12.5934
501	YYAKEIHKF		13.1745	17.7618
502	QSLGISH		13.1762	13.8547
503	HLIHEVTKV		13.1957	11.9333
504	RGSGFGGGYG		13.1966	18.0171
505	PTDDDDKIVG		13.2188	13.877
506	RNVSTGDVNVE		13.2374	13.6066
507	PYHPHPHVF		13.2408	15.0681
508	KYNRQSMTL		13.2418	12.0808
509	PIYSPEK		13.2426	15.4044
510	FSGGSFSRGSSG		13.2435	16.4516
511	HAIKSVKIY		13.2584	14.5107
512	NDRLASY		13.2601	18.3766
513	DVDPGEHY		13.261	14.9388
514	VDGPSGKL		13.2618	11.9754
515	EYSKQMQRF		13.2642	17.554
516	DNIQGITK		13.2763	15.8032
517	NAAGQAGNEAGRFG		13.2898	15.4045
518	EYSKQMQRF		13.3023	17.554
519	SIRSSYSRFSSSGGGGGG		13.304	16.9285
520	GHQQLYWSHPR		13.3107	19.1241
521	IDPEIQK		13.3204	13.5992
522	RQAELVAAS		13.33	15.909
523	TEVHPDYGSHIQ		13.3422	14.6493
524	AGKIGLGG		13.3469	14.6072
525	NASPEPKTL		13.3512	12.0081
526	KKNHEEEMKDLRNVSTGDVNVE		13.3521	15.0517
527	GLDGAKKAVGGLGK		13.3546	11.7061
528	SIRSSYSRFSSSGGGGG		13.3555	17.3488
529	LEGEDAHLS		13.3599	14.7008
530	SQLALKQ		13.3698	15.5086
531	VSVSVSTSH		13.4017	11.8565
532	GGTKSISIS		13.4139	13.3528
533	TEELNREVATNS		13.4209	15.1678
534	AKIKARDLRGKKKEELLKQLDD		13.4344	13.636
535	SIRSSYSRFSSSGGGG		13.4362	17.3676
536	RSGGGGGGGLGSGGSIRSSYS		13.437	15.9104
537	KLYGKPIRV		13.4582	13.3916
538	TLQEKIHRL		13.4688	13.0429
539	LFDKATYDK		13.4714	16.4668
540	SRSGGGGGGGLGSGGSIRSSYS		13.4857	15.4822
541	SIRSSYSRFSSSGGG		13.5232	17.6229
542	IDKVARL		13.5241	14.9393
543	SRFSSSGGGGGGGRFSSSSGYG		13.5258	18.9976
544	AEVEQKKKRTFRKFTY		13.5292	14.5186
545	ALGTDAEGQKV		13.547	12.8648
546	YGLRTTEE		13.5488	14.7229
547	GSIRSSYSRFSSSGGGGG		13.5693	17.2269
548	VTTVVNPKYEGK		13.5737	13.949
549	AGSTYVNRV		13.5937	15.8027
550	AKRIKAKPTSDKPGSPYRSVTHFD		13.6115	11.4663
551	PGPTPSGTNVGSSGRSPSKAVAA		13.615	14.4704
552	SIRSSYSRFSSSGG		13.6253	17.5134
553	AHTAVISPQD		13.6369	14.9981
554	QEQNQEQPIR		13.6516	11.6059
555	VTTVVNPKYEGK		13.6568	13.949
556	KIVNPIGK		13.6577	12.2736
557	GSIRSSYSRFSSSGGGG		13.6586	17.6502
558	IKRNTTIPTKQTQTF		13.6611	16.9205
559	NRKDAEAWFNEKSKE		13.6716	17.6016
560	TVADKIHSV		13.678	11.5993
561	GRGSGFGGGY		13.6807	18.7911
562	VYKLHRETF		13.686	16.9483
563	SIRSSYSRFS		13.6964	18.1969
564	ESIRKEVKGDLENA		13.7011	12.2285
565	LRDHTNAQFKSL		13.7021	14.4975
566	GSIRSSYSRFSSSGGG		13.7133	17.5903
567	MHQPHQPLPPT		13.7302	14.5867
568	MDHLDIDHNKKID		13.731	14.3805
569	SIRSSYSRFSSSG		13.7354	17.6618
570	SHTDIKVPD		13.7459	11.8726
571	KPVDPDGPENGPP		13.769	13.4508
572	AITPSVSRTS		13.7742	13.1568
573	FSGGSFSRG		13.7886	17.2646
574	SVASSVKGV		13.7912	11.2294
575	NYARGHYTI		13.7964	14.2654
576	SRGFGGASGGGY		13.8143	16.6966
577	ARGHYTI		13.8345	11.4255
578	FGGVDEKGPQ		13.8388	14.0245
579	ALQKRLDEV		13.8565	14.702
580	IYAGHGAGARF		13.8634	17.8697
581	GSRGFGGASGGGY		13.866	17.1198
582	GSIRSSYSRFSSSGG		13.8777	17.6831
583	FSGGSFSR		13.8785	16.602
584	HYFSKADHF		13.8794	17.9071
585	LAKGRRAEDGSVIDY		13.8942	15.0312
586	PVKKLVVKGGKKKKQVLKFTLD		13.9094	15.1797
587	GSIRSSYSRFS		13.9225	18.0362
588	DQDLPNTPHSKAV		13.9345	13.5882
589	QIDNARLA		13.9372	17.0942
590	MLGHKPVGV		13.9397	13.7792
591	RSQYEQL		13.9462	17.2266
592	VATPLNRKM		13.9471	12.8351
593	VKHGRPGIGATHSSRFIPLK		13.9574	15.3969
594	GGSRGFGGASGGGY		13.9608	16.9016
595	GSIRSSYSRFSSSG		13.9665	17.5642
596	SHYEEGPGKNLP		13.969	13.2882
597	RYLEKNVKL		13.9752	13.0198
598	RYPDNLKHL		13.9906	14.0734
599	VAPSTVKEV		13.9915	13.3433
600	MHQPHQPLPPT		13.9932	14.5867
601	PSTPGVYTK		14.0112	13.5414
602	IDQDARDL		14.0414	17.2768
603	YGRFSSP		14.0449	17.8464
604	SHYEEGPGKNLP		14.0519	13.2882
605	VEDLESVGKGGEER		14.0567	15.5904
606	SDEREVAEA		14.061	11.2471
607	LSEPAVVQKRASGQ		14.0663	13.3251
608	ISSEFGRRV		14.0785	15.5232
609	VYYPVRHHL		14.082	17.0945
610	PDNLKHL		14.0932	13.4594
611	TVDGPSGKL		14.1023	11.6133
612	SRQSSVSFR		14.1032	12.3251
613	SPATLNSRVA		14.1041	14.928
614	GSGGSIRSSYSRFSSSGGGGGG		14.1067	18.346
615	QVHPDTGISSK		14.1076	10.5591
616	MKETIMNQEKLAK		14.1102	14.4462
617	AITPSVSRT		14.1111	13.9504
618	KYISKPENL		14.1228	14.8744
619	RYGIHPAKF		14.1252	15.5452
620	HLYNNEEQV		14.1286	14.8653
621	KLDPKTMKV		14.1389	10.6433
622	QVSTHKQSESSHGWTGPSTG		14.1472	12.3486
623	NAAGQAGNEAGRFGQGVH		14.148	15.7827
624	SGGSIRSSYSRFSSSGGGGGG		14.1594	18.0253
625	SETAPAAPAAPAPAEKTPVKKKA		14.1743	13.0595
626	SPIYSPEK		14.1752	14.8071
627	EYMKHTRLF		14.1761	18.1914
628	VLSRYPS		14.1858	17.0153
629	AQYEDIAQKSKAEAE		14.1897	14.2561
630	GGVSSLRISSSKG		14.1906	13.7362
631	VYRNKDALSHF		14.1914	18.0125
632	VKAQYEDIAQKSKAEAES		14.1949	13.6465
633	LSEENRHLRDEGLRLR		14.2126	15.4346
634	RSGGGGGGGLGSGGSIRSSY		14.2142	15.9721
635	NYAPLEK		14.2168	16.474
636	SGGSIRSSYSRFSSSGGGGG		14.2356	18.0243
637	IGRLVRPKGDKMRDEL		14.2426	12.2577
638	KAVGGLGKLG		14.2488	13.836
639	SRSGGGGGGGLGSGGSIRSSY		14.2568	15.3646
640	RYPDNLKHL		14.2668	14.0734
641	RYSEGIKHVL		14.2677	15.1027
642	YGGGNYGPGGSGGSGGYGGRSRY		14.2813	17.7172
643	GAGKIGLGG		14.2822	14.2857
644	GYPGGIHE		14.2839	16.183
645	QVSTHKQSESSHGWTGPSTGVR		14.2865	12.5848
646	VTIKKDVDGAY		14.3026	16.273
647	LNFSHGTHEYHAETIK		14.3052	15.5614
648	ADDFRIK		14.3103	16.2018
649	KTTKFIKSF		14.312	19.5856
650	RYGDGGSTF		14.3137	18.5543
651	SGGSIRSSYSRFSSSGGGG		14.3234	18.3547
652	LESVGKGAVHDV		14.3252	13.0954
653	HYVEKPSTF		14.3339	18.4182
654	EKIVNPKGEEKPSMY		14.3365	13.7272
655	VLGQLHGG		14.3383	16.3724
656	TEHQVVSSDFNSDTHSST		14.34	16.9404
657	SRQFSSRSGY		14.3447	12.085
658	ALSDGVHKI		14.3518	12.9117
659	KLGPAPKTL		14.3543	12.4907
660	FGGRGGGFGGG		14.3671	16.9234
661	NVLKVTKAAGTKKQFQKF		14.3706	15.086
662	VFRTPPYHKM		14.3714	15.7499
663	QHSQGLGGHYADSYLKRKR		14.3794	13.9509
664	PYNHQHEYF		14.3846	18.5969
665	SSSKGSLGGGFSSG		14.39	16.7931
666	SAYEQVKQV		14.3953	15.1852
667	DVRQEIE		14.3962	14.9133
668	KLDETGNSL		14.3971	13.2428
669	SKGSLGGGFSSG		14.3997	16.5408
670	SGGSIRSSYSRFSSSGGG		14.414	18.1913
671	SASVYIKKV		14.438	14.7348
672	MTDKAPPGV		14.4415	13.0812
673	ALSGHVSTV		14.4459	14.2762
674	NMVAKVDEV		14.4601	16.6458
675	NLNDRLA		14.4644	16.6363
676	RYLENGKETL		14.4769	13.9145
677	KYISKPENL		14.489	14.8744
678	AATPAVRTV		14.4959	14.0484
679	SIRSSYSRF		14.5137	19.4405
680	IATGEVHSV		14.5207	13.7128
681	EEQLQQLR		14.5224	17.8223
682	MSTSVTRGY		14.5234	16.3932
683	GAGKIGLG		14.5315	14.9864
684	FKNKVPEKQKLFQED		14.5359	16.0765
685	LLSSHVRGV		14.5546	14.4275
686	TVTNDRSAPIIR		14.5705	16.4488
687	KLKASAISVT		14.5835	12.9266
688	NNMRSQYEQL		14.5921	19.8084
689	ILMEHIHKL		14.5994	20.1465
690	SLRISSSKGSLGGG		14.6044	12.7455
691	ALGPTGRGV		14.6169	13.0919
692	APVKKLVVKGGKKKKQVLKFTLD		14.6472	15.1915
693	SSSKGSLGGGFS		14.6533	16.924
694	VVVDRKHVPEEV		14.6627	12.8508
695	SGAGKIGLGG		14.6654	15.2885
696	IQRTPKIQVYSR		14.6681	14.6576
697	KSEITELRRNVQA		14.6689	15.012
698	AEQNRKDAEAWFNEKSKE		14.6751	17.5779
699	VQEGKARKTNPEIQSTLRKRL		14.6936	13.1532
700	SLGGGFGGGSRG		14.7035	17.1696
701	KYMDVVKERI		14.7213	16.0099
702	VNLGGSKSIS		14.7223	12.7784
703	GSIRSSYSRF		14.7327	18.3519
704	RFEEKHAYF		14.7383	19.092
705	FGGGSFRG		14.7392	17.9899
706	SLRISSSKGSLG		14.7526	12.7058
707	GSPIYSPEK		14.7578	16.4493
708	ITQIEHEVS		14.7586	16.1469
709	SLRISSSKGSLGG		14.7726	12.6233
710	AATPAVRTV		14.7829	14.0484
711	LVVRHQLLKT		14.7891	16.793
712	GFSGGSFSRGSSGG		14.8018	19.1409
713	GVGPVPARA		14.8117	14.1606
714	SSPATLNSRVA		14.8278	15.1203
715	QTEDELQDK		14.8305	11.6127
716	GPGGYPGGIH		14.8463	16.5741
717	WGTEEFERSKRKNPAAYENDK		14.8471	19.6354
718	GFSGGSFSRGSSG		14.8636	19.7166
719	ATMERLEKV		14.8706	14.8095
720	ILMEHIHKL		14.8788	20.1465
721	VLGKIEKV		14.8806	15.0019
722	FGGGSRGFGGASG		14.8964	17.4494
723	LGSGGSIRSSY		14.9061	16.4476
724	GLMKGKHYYEV		14.9131	16.6764
725	KRTALIKAI		14.9139	15.3679
726	KYIKEAVRL		14.9149	14.4314
727	LMNELRRVPK		14.9201	14.0962
728	GPGGYPGGIH		14.9228	16.5741
729	VLVEDSNNHHL		14.9254	15.3783
730	VYIEKNDKL		14.9352	15.8047
731	LLGTAPSRA		14.9538	16.8577
732	SEIAHRFKDLGEEH		14.9555	15.1784
733	FSYPSRKEV		14.9766	14.7888
734	SSGSPIYSPEK		14.9852	16.3782
735	RFEEKHAYF		14.9921	19.092
736	FGGRGGGFG		14.9929	18.2999
737	SLGGGFGGGSR		14.9988	17.2602
738	SISGPGVDKEP		15.0165	13.0738
739	TYPEVKNKL		15.0235	13.0347
740	SGSPIYSPEK		15.0269	15.5519
741	FGGGSRGFG		15.0378	18.2954
742	ENNPVRGPY		15.0413	14.7416
743	RYQKSTELL		15.0535	15.0105
744	LVKREDYL		15.057	19.2808
745	RYKAPFHQL		15.0622	16.3608
746	SSGAGKIGLG		15.0752	13.7
747	GNTGHEIGRQAEDVIR		15.0761	13.8919
748	KYAEKWSQSRF		15.0864	20.0108
749	ITQIEHEVSSS		15.105	15.6523
750	FGGGRFGG		15.1202	18.6014
751	SAYGSVKAY		15.1237	17.7166
752	KSISISVARGG		15.1298	14.3215
753	ALGHVRYV		15.1342	16.7754
754	THSSRFIPLK		15.1433	17.9846
755	VATDLDTGRPSTT		15.145	17.7052
756	ILMEHIHKL		15.1617	20.1465
757	HINDSAPEV		15.1634	12.9309
758	PILPKDKKEVEIREE		15.1668	16.2251
759	GVLHPNTKLRQAERL		15.2129	13.6092
760	LQAAVDGPMDKKEE		15.2138	15.031
761	YASENVNKL		15.2279	14.8473
762	VATDLDTGRPSTTVR		15.2503	17.1575
763	KSISISVARG		15.2512	14.2353
764	PYGGGNYGPGGSGGSGGYGGRSRY		15.2555	20.265
765	TANEKSTMQELNSRLA		15.2573	19.4095
766	SLIKKIKDV		15.2759	13.9938
767	SSGSPIYSPEK		15.2794	16.3782
768	NQWDGTQHGV		15.288	16.7506
769	NFKTPRGPV		15.2979	12.2785
770	SNDKVGDF		15.2988	18.0183
771	WLSNQLRNQK		15.3057	18.374
772	GQKPWSQHYHQGYY		15.3118	19.551
773	TYPEVKNKL		15.3165	13.0347
774	GLGKLGKDAVED		15.3252	13.8832
775	KYISGPHEL		15.327	14.953
776	IYMHAPKRGQF		15.3322	15.3817
777	LIAPPER		15.34	16.8622
778	AVGDGPPRV		15.3427	12.726
779	QAGKEAEKLGHGVNNAAGQAG		15.3461	11.5517
780	IYAKHLEHW		15.363	21.7284
781	RYRPRAPII		15.3648	14.9921
782	GSNDKVGDF		15.3656	18.4337
783	ALQEMVHQV		15.3682	21.9533
784	SGGSIRSSYSRF		15.3717	19.1054
785	KPYSAKYSAARSAAASNYV		15.3913	15.2753
786	IQDNHDGTYTV		15.407	15.2456
787	IYGEGHQI		15.4123	16.454
788	VYKPSAGNNSL		15.4132	13.2861
789	VEENRIDVE		15.4147	17.4016
790	ILMEHIHKL		15.4274	20.1465
791	FGGRGGF		15.4282	20.1397
792	VVKEDAF		15.43	21.1959
793	LLAKQAEMEVKRES		15.4317	15.888
794	KVQDQDLPNTPHSKAVY		15.4326	16.024
795	VYAKLLHRY		15.4511	21.0662
796	GFVKVVKNKAYFKRYQVKFRRRR		15.4594	17.4735
797	SVTGVHRLY		15.4647	16.9756
798	YQKAPTKEFYA		15.4729	19.4806
799	SKSISISVARGGG		15.4835	13.6259
800	ASVFHATA		15.4973	17.7585
801	AVYEGHVSCV		15.4982	16.947
802	IYNGDMEKI		15.4988	20.3116
803	YANNAIKTY		15.4997	18.3876
804	GNMGSNDKVGDF		15.5058	19.5282
805	KRGLVGIE		15.5067	17.2583
806	EYMKHTRLF		15.5084	18.1914
807	RVPPPPQSV		15.5102	14.098
808	VLGQLHG		15.5168	17.607
809	LEKGLDGAKKAVGGLGK		15.5203	12.4992
810	MESHRNANAEPAVQRTLLEK		15.522	17.316
811	PDPEMEHV		15.5281	15.3598
812	KYIDKTIRV		15.5398	13.7026
813	YENEVALRQS		15.5406	17.2027
814	IATSQNRIY		15.5433	18.5187
815	KYLHPPTHL		15.5535	13.6313
816	PLLPKEVKNEESEKEDA		15.5617	16.1017
817	VETGVLKPG		15.5635	16.726
818	LRGNQYKKMMTKEELEEEQRTEE		15.5644	18.4968
819	SRSLVNLGGSK		15.5652	14.2627
820	KQMEPLHAV		15.5678	16.2854
821	LSSPATLNSR		15.5835	15.7082
822	GFSGGSFSRG		15.587	19.6068
823	SITRLIKKY		15.5922	17.027
824	RSSGSPYGGGYGSGGGSGGYGSRRF		15.5948	20.4719
825	AADDFRIK		15.601	16.5338
826	ATRGVAGPGPIGREPD		15.6119	14.3027
827	KVVKPLDY		15.6233	18.1531
828	SSGGFSGGSFSRGSSG		15.6341	19.0877
829	MAPPPPRSV		15.6454	16.1335
830	SKSISISVARGG		15.6462	13.7121
831	FLDNERHEV		15.6516	13.1695
832	SRQFSSRSGYRSGGGFSSG		15.6525	15.9232
833	AVEAKKTYVRDKPHVNVGTIGHVD		15.6534	14.5713
834	ADLSGITK		15.656	15.1773
835	GSHSMRYF		15.6587	19.4249
836	IINRNTGEIRTM		15.6596	18.2259
837	PEVRPTSAVAA		15.6732	14.0157
838	NSIEPAKETTTNV		15.6767	14.541
839	ALQEMVHQV		15.6776	21.9533
840	ILMEHIHKL		15.6945	20.1465
841	FGGGSFRG		15.696	17.9899
842	FEAKKLV		15.6968	15.5187
843	RQILKNPDDPDMVD		15.7011	19.6318
844	LSRSGGGGGGGLGSGGSIRSSY		15.7037	17.6173
845	SKSISISVAR		15.7132	13.6041
846	GFSGGSFSR		15.7231	19.2627
847	RYPPKSGNYF		15.7266	18.8705
848	KAVGGLGKLGKDAVE		15.7414	14.2516
849	SASLPRSY		15.7458	15.993
850	SRQFSSRSGYRSGGGFSSGSAG		15.7484	16.533
851	SKSISISVARG		15.7615	14.0212
852	KYIHSANVL		15.7621	15.6991
853	KLIGQVHEV		15.7681	15.9117
854	GSKSISISVARGG		15.7715	14.7652
855	VLYHYVAVNNPKKQE		15.7724	20.7569
856	GPPISEGKY		15.7767	16.4331
857	GHQQLYWSHPRKFGQGS		15.7831	20.1893
858	SNKITPIQSKEAY		15.784	18.4148
859	EANAVLLGIQESKDSRSKEEHHEK		15.7849	17.7414
860	VIEEVRMENPK		15.7892	16.7818
861	PAHLLQDD		15.807	16.7738
862	KNYNKPWEPKWTK		15.8314	18.4523
863	AAAKVALTKRAD		15.8338	10.7931
864	DLSPDDPQVQK		15.8543	15.9095
865	LQAKKEEIIKTLSKEEETKK		15.867	13.5558
866	PGGYPGGIHE		15.8687	17.2638
867	QVSTHEQSESSHGWTGPSTR		15.8713	14.0912
868	LYKPKQEVKF		15.8749	15.6518
869	SLWEHSTKNHL		15.8887	15.5329
870	GGSKSISISVARGG		15.8904	14.3319
871	ILDEHVQRV		15.8922	16.0587
872	YENEVALRQ		15.8939	18.1963
873	SIDLKDKYKNIGAK		15.8971	12.4175
874	KNYNKPWEPKWTK		15.9006	18.4523
875	HQQLYWSHPRKFGQGS		15.9102	20.9114
876	YIEKDTGDI		15.9111	16.0962
877	SSKQEIMSDQRFRRVAKD		15.9128	14.8909
878	GGSKSISISVAR		15.9145	13.7052
879	AVHKAVLTIDEKGTEAAG		15.9198	17.6152
880	TASRVIREL		15.9341	18.2197
881	IVGEIGHG		15.9537	15.4694
882	LYKPKQEVKF		15.9545	15.6518
883	ILMEHIHKL		15.9554	20.1465
884	RMIKEKLCYV		15.9571	18.4204
885	LFSHPREPALGPHGPSR		15.9598	16.2138
886	YIERDTGNL		15.9844	16.8114
887	GGLGKLGKDAVED		15.9888	15.6306
888	LSRSGGGGGGGLGSGGSIRSSY		15.9993	17.6173
889	HLYSEVKEV		16.0107	16.3518
890	ILDAGGHNV		16.0216	14.6969
891	PVYRQPPESLKLEAGDKKPDAK		16.0251	17.7681
892	PDRFRPDGLPKKY		16.0295	17.0816
893	SSRSGYRSGGGFSSGSAGI		16.0439	16.5572
894	KAVGGLGKLGKDAVED		16.0482	14.0027
895	GFGGRGGGFGGG		16.0703	17.638
896	RYPPKSGNYF		16.0738	18.8705
897	KYGPIRQI		16.0863	16.0112
898	ERDPSKIKWGDAGAE		16.0871	16.0505
899	AMAKIQAKIPGLKRKAE		16.088	14.0877
900	YEKLKTEL		16.0929	15.7945
901	GPYGGGNYGPGGSGGSGGYGGRSRY		16.0999	20.8429
902	AVGGLGKLGKDA		16.1132	14.955
903	ILMEHIHKLKA		16.1149	16.0191
904	HYIERIQKL		16.13	16.9932
905	SRQFSSRSGYRSGGGFSSGSA		16.1318	16.5875
906	QERDPSKIKWGDAGAE		16.1332	15.8728
907	AVADTVYRA		16.1341	17.9714
908	ADKRIKVAKPVVEMD		16.1349	15.0708
909	GHQQLYWSHPRKF		16.1375	22.8765
910	GHQQLYWSHPRKFG		16.1418	21.8164
911	TLDEKIEKV		16.1526	14.4568
912	KYGKDFNDI		16.1552	17.8564
913	KYFHPPAHL		16.1699	16.183
914	GHQQLYWSHPRKFG		16.175	21.8164
915	AVQISKKRKFVAD		16.1757	12.2635
916	KLDYGQHVV		16.1766	14.9836
917	GFLEGGK		16.1852	18.5215
918	AWAPKPYHKF		16.1967	20.1511
919	VGLGGTKSIS		16.1993	14.4465
920	NYNSVCSKF		16.2002	19.4734
921	RYSTQIHSF		16.218	19.6652
922	ILMEHIHKL		16.2188	20.1465
923	IVFLHMKEKEKSD		16.2294	17.7992
924	WAPKPYHKF		16.2446	20.1466
925	VYVSRPSHF		16.249	18.6293
926	EEANNDLENKIQ		16.2497	16.8663
927	QRDLDRIAGQVAAANKKH		16.2658	12.8981
928	RFKNKAYLL		16.2683	20.8358
929	FSYSFSYKHLKHERLRKYH		16.2861	17.8171
930	GKDAVEDLE		16.3	17.3846
931	YENEVALR		16.3145	18.3285
932	SLIDKTTAA		16.318	16.0239
933	AASWTSRQV		16.3329	17.8406
934	SSGGFSGGSFSRG		16.3346	20.5547
935	RTLLEGEES		16.3434	17.2696
936	IFHEKTSEF		16.3516	20.8473
937	VLAPHLTRA		16.3665	16.2854
938	YLTHDSPSV		16.373	13.9812
939	KLTEENTTL		16.3791	14.6293
940	SQYSGQLHEV		16.3808	16.455
941	GGFGGGSFRGS		16.3834	19.0783
942	LRTHLAPYSDE		16.3869	18.0235
943	HYIERIQKL		16.3968	16.9932
944	DAHLNGKVI		16.3986	13.4771
945	RYLEKPMEI		16.4004	21.8181
946	LKAEPEKNGEVVHTPETSV		16.403	14.8923
947	PLKTSPLQ		16.4057	18.0311
948	IYNGDMEKI		16.4235	20.3116
949	GFGGGSRGFGGASGG		16.4253	19.5219
950	VLVESEHQV		16.4261	16.7291
951	QAGKEAEKLGQGVNHAADQ		16.4396	12.2397
952	SSLLEKGLDGAKK		16.4405	14.3031
953	GFGGGSFR		16.4475	21.3847
954	FESSGAGKIGLGGRGG		16.4545	17.2204
955	KYFHPPAHL		16.4664	16.183
956	SLHSKFIRV		16.4681	17.0121
957	GKDAVEDL		16.4699	15.1921
958	AWAPKPYHKF		16.4725	20.1511
959	NRRFVNVVPTFGKKKGPNANS		16.4778	19.6039
960	YYAGEFHKM		16.4795	22.1333
961	ILMEHIHKL		16.4843	20.1465
962	VGARIYHTI		16.4849	19.1244
963	SFHNIHNTF		16.4856	21.351
964	FASEAREI		16.4864	18.0191
965	GKVKVGVNGFGRIGR		16.5092	16.5
966	TLWDKSKKL		16.5136	15.8902
967	GKEKTHINIVVIGHVDSGKSTTTGH		16.5289	17.2499
968	AFIKKSHLL		16.5297	18.0349
969	QRDLDRIAGQVAAANKKH		16.5324	12.8981
970	PNVSVSVSTSH		16.5333	14.3965
971	GRMHAPGKGLSQSALP		16.5538	13.2754
972	GGFGSRSL		16.5547	17.8904
973	SMDNNRSLDLD		16.5591	22.0094
974	QILASEAEKAE		16.5608	15.9218
975	VYSKKVEYL		16.5652	20.3119
976	RLDDNIRTV		16.5743	15.5762
977	AYSVEHNQL		16.5965	15.2823
978	GGGFGSRSL		16.5974	17.0258
979	FETATLRSG		16.6	17.821
980	VIMWQKH		16.6018	21.6558
981	GFGGGSRGFGGASG		16.6052	19.843
982	LLGPAGARA		16.6122	17.3182
983	FESSGAGKIGLGGRG		16.6182	17.1861
984	DIDHNKKIDFTE		16.619	16.6581
985	SEITELR		16.6208	18.0989
986	AGGAAQLALDKSDSHPSDA		16.6217	18.8642
987	TYPKRTDVW		16.6261	20.2264
988	NAMPHIKTY		16.6357	15.9968
989	RYDPYTQRI		16.6432	17.7928
990	GFGGGSRGFGG		16.6458	18.8246
991	FGAGGGFGSR		16.6493	18.0946
992	STASAITPSVSRTS		16.658	17.271
993	GFGGGSFRG		16.6634	20.6246
994	NYQNVVHKL		16.6686	14.5494
995	VSAKLASY		16.6755	18.1258
996	PYGGGYGSGGGSGGYGSRRF		16.6773	21.6079
997	SEYVSRMKETQKSIY		16.6798	16.6953
998	GSGSGWSSSRGPY		16.6854	19.897
999	RYNEKCFKL		16.6889	14.9292
1000	IYNGDMEKI		16.6907	20.3116
1001	KLIANNTTV		16.6916	15.3613
1002	MNKDAQMRAAINQK		16.7077	12.4033
1003	AAMSVAQRV		16.7085	16.6761
1004	DGAKKAVGGLGKLGKDAVED		16.7155	15.985
1005	FRLKYENE		16.7215	16.3855
1006	TDTLSKKELKEL		16.7258	14.9421
1007	KYFHPPAHL		16.7297	16.183
1008	KYQEVTNNL		16.7303	16.836
1009	RYDPHLNRW		16.7312	19.2054
1010	PRKIEEIKDF		16.7329	19.421
1011	AGAGIALNDH		16.7347	18.8536
1012	SGSGWSSSRGPY		16.7364	20.565
1013	GLAEDSPKM		16.7441	14.8383
1014	TYNQKHSLF		16.7523	18.2126
1015	ILMEHIHKL		16.7531	20.1465
1016	PVVKQRVLFVEKKKIRSL		16.7593	22.1675
1017	SAKNATNVEQSF		16.7841	18.5327
1018	VYMNRVKEI		16.8184	16.8415
1019	YFHPPAHL		16.8237	19.7978
1020	RDVDPGEHYI		16.8509	17.4255
1021	MNYGPGHGYDGEERAVSDS		16.8587	19.6264
1022	QAEDVIRHG		16.8661	11.3936
1023	LNNMRSQYEQL		16.8687	25.7343
1024	GFGGGSRGFG		16.9081	19.1593
1025	HQGLPQEV		16.9284	16.3992
1026	VAAGSYQRF		16.9327	22.7533
1027	AKDPFAHLPK		16.9344	13.8805
1028	IYNGDMEKI		16.9521	20.3116
1029	SFSTVHEKF		16.9547	19.0988
1030	YYQDTPKQI		16.9599	17.1892
1031	KVGKFVPKI		16.9778	15.0935
1032	KYFHPPAHL		16.9949	16.183
1033	AYVHMVTHF		16.9984	27.9171
1034	GGFGGGSRGFGG		16.9992	18.8671
1035	GLGSGGSIRSSY		17.0018	18.9627
1036	ALADGVQKV		17.0027	16.5911
1037	PLVGGHEGAGV		17.0044	15.4705
1038	ILMEHIHKL		17.0175	20.1465
1039	FGAAGGFGGRGGG		17.0192	19.6881
1040	KQPEEYHYL		17.0296	19.7952
1041	IYTKLNQKI		17.0395	17.1511
1042	VLPVPQK		17.0473	16.2861
1043	TEELAYLKK		17.0617	18.8619
1044	SIRVTQKSYKVSTSGPRA		17.0626	12.6903
1045	NALGHVRYV		17.066	16.6654
1046	KLREDLERL		17.0713	16.1027
1047	SSGNAKIGHPAPNFKAT		17.0748	13.5995
1048	ISSSKGSLGGGFSSG		17.0953	20.3223
1049	RTLLEGEE		17.0979	17.2775
1050	IVGEIGH		17.1057	16.0526
1051	FAKPEATEV		17.1074	16.5982
1052	KYKDKKWYQF		17.1083	21.0144
1053	SLDGRQIRV		17.11	13.3048
1054	AEQNRKDAEAWFNEK		17.1109	19.4925
1055	HLSTIIHEA		17.1143	18.0133
1056	AYVHMVTHF		17.1321	27.9171
1057	RWLEKEERF		17.1582	22.8476
1058	ISTEKVNQL		17.1745	17.1882
1059	KYINTDAKF		17.1751	18.6366
1060	IVDRTTTVV		17.1812	17.3
1061	EEQLQQIRAE		17.1848	17.7204
1062	KFTRSRIPEKVFQASPEDHEKYGGD		17.196	21.3845
1063	GFGGGRFGG		17.2004	20.7213
1064	QRGAAKEAAGKSSGPTSLF		17.2083	12.4704
1065	SKGKIYPVGY		17.2209	20.737
1066	NDMRQEYEQL		17.2226	23.7186
1067	GFRGFSSG		17.2271	22.3904
1068	YQSKYEEL		17.2402	20.2876
1069	KYFHPPAHL		17.2616	16.183
1070	ALADGVQKV		17.2738	16.5911
1071	CYGHFGRSEF		17.2764	23.9549
1072	FGAAGGFGGRGG		17.2773	19.7109
1073	ILMEHIHKL		17.284	20.1465
1074	DNVGPLIIKKKET		17.29	21.3585
1075	ARGGGRGSGFGGGYGGGGFGGGG		17.2927	21.3608
1076	KAVDIVKQV		17.2962	15.7849
1077	AAGGFGGRGGGFGGG		17.3148	21.1394
1078	QAGNEAGRFG		17.3292	13.9392
1079	VDVFTKRKGHILE		17.33	19.036
1080	KLDDTYIKA		17.3335	16.8975
1081	RLGVISKV		17.3344	16.5214
1082	HIYYITGETK		17.3352	21.2316
1083	EKGLDGAKKAVGGLGKLGK		17.3378	11.943
1084	RLMNETTAV		17.3513	16.0378
1085	YREFWAKPKP		17.3539	20.9534
1086	AIDRVTTSV		17.3583	16.3139
1087	AVDPDEPVHGAP		17.36	15.7505
1088	IVGEIGH		17.3728	16.0526
1089	HAAELIKTV		17.3807	18.1597
1090	LLDEHGHVRI		17.3968	13.5085
1091	GGGGGGFGGGGFGSR		17.3977	21.1912
1092	ALDSTNVEA		17.4181	17.9562
1093	NHEEEMKDLRNVSTGDVNVE		17.4224	19.5386
1094	GGGGGFGGGGFGSR		17.4436	21.1455
1095	VVVTEIPKEEKD		17.4453	17.2619
1096	AGPPISEGKY		17.4565	17.3357
1097	RTFEKIEEV		17.4683	21.0079
1098	MKNYNKPWEPKWTK		17.477	19.1691
1099	KLAELKQECL		17.4787	18.9682
1100	RLAQHITYV		17.4834	20.4127
1101	IYNGDMEKI		17.4843	20.3116
1102	PSKEPERVVHYEI		17.4858	17.5268
1103	GGLGSGGSIRSSY		17.4893	18.3322
1104	RYNPENNTW		17.4902	20.8227
1105	LQAGASQFETSAAK		17.4937	19.7207
1106	NATTLLHKV		17.4971	16.2882
1107	ARGGGRGSGFGGGYGGGGFGGG		17.5059	21.0069
1108	YAIKNIHGV		17.5068	16.9617
1109	AYVEKVERL		17.5077	18.6811
1110	LKNMNKAERLTFGES		17.5103	19.9516
1111	SPYGGGYGSGGGSGGYGSRRF		17.512	20.5694
1112	RNKYEDEINKRTNAENEF		17.5146	17.0069
1113	QYTPHSHQF		17.518	12.6661
1114	GGGGGGGLGSGGSIRSSY		17.528	19.5527
1115	SGGGGGGGLGSGGSIRSSY		17.5297	18.6142
1116	VKVDPEIQ		17.5314	16.9635
1117	KYFHPPAHL		17.5332	16.183
1118	GGGLGSGGSIRSSY		17.534	19.0609
1119	DNNRSLDLD		17.5358	20.6412
1120	GGFGGGGFGSR		17.5401	20.5471
1121	GGGGLGSGGSIRSSY		17.5462	17.9105
1122	ILMEHIHKL		17.5502	20.1465
1123	GGGGGLGSGGSIRSSY		17.5727	19.0263
1124	KYVKVFHQF		17.5736	24.6599
1125	VYKGAEVAHF		17.5824	19.9954
1126	GEVPEPSDRSEEPETPAAYRART		17.597	19.1879
1127	AMKQMQEKKNVGKVLLVPGPEKEN		17.6005	20.3497
1128	TEELAYLKKNHEEEMKDL		17.6075	22.5478
1129	ASTPVAREL		17.6167	16.539
1130	RLDSTGVNV		17.6193	14.6348
1131	GSFGAGGGFGSRS		17.621	22.0004
1132	HYLETGNHW		17.6409	21.2165
1133	GGGFGGGRFGG		17.6417	20.6715
1134	KYYDKKYQVF		17.6452	21.7218
1135	LVNPIGK		17.6538	16.1257
1136	VYNSWKNNKF		17.6565	22.86
1137	TYKYVNMQD		17.6652	20.7585
1138	AAGGFGGRGGGFGG		17.6757	21.2054
1139	IITGALK		17.6884	19.2773
1140	GGGGFGGGRFGG		17.691	20.5446
1141	SAAAARFY		17.6919	23.6816
1142	GGGSFGAGGGFGSRS		17.7081	22.4541
1143	LTVGNNKTL		17.7133	13.5018
1144	TEELAYLKKNHEEEMKDL		17.7168	22.5478
1145	ETQEIRTL		17.7278	19.7073
1146	ARGGGRGSGFGGGYGGGGFGG		17.7295	21.2872
1147	FGKWSTD		17.7313	22.1327
1148	IYNGDMEKI		17.7538	20.3116
1149	TLYEHNNEL		17.7546	18.2111
1150	VHDVKDVLDS		17.758	15.1532
1151	RLQESVMEA		17.7676	18.7
1152	VYASDRATF		17.7777	22.8745
1153	YDNTTGKQWKNSVNSHTIGRY		17.7864	17.9353
1154	VARGGGRGSGFGGGYGGGGFGGGG		17.7908	21.5604
1155	SATETINKL		17.7947	16.6067
1156	KYFHPPAHL		17.7982	16.183
1157	RYAWIKRQL		17.8008	23.4821
1158	GGGGGGGLGSGGSIRSSY		17.8043	19.5527
1159	GFGGGSRGFGGA		17.8112	19.3593
1160	ILMEHIHKL		17.8169	20.1465
1161	KYLGDVKNI		17.8187	17.1665
1162	GGSFGAGGGFGSR		17.8404	22.2479
1163	GGFRGFSSG		17.8611	23.2965
1164	EKGLDGAKKAVGGLGKLGKD		17.8646	12.7292
1165	QAGKEAEKLGQGVNHAADQAGKE		17.8787	12.3373
1166	SFGAGGGFGSR		17.8835	20.3724
1167	VYKPAQNSW		17.8842	21.0929
1168	GSFGAGGGFGSR		17.8859	21.2556
1169	ISQGIPKQV		17.892	16.1044
1170	QAEDVIRHGAD		17.8964	12.2523
1171	LEKGLDGAKKAVGGLG		17.9067	14.4479
1172	GGGQIIPTAR		17.9111	17.8617
1173	KYPNVFKKI		17.9333	17.3738
1174	GGGSFGAGGGFGSR		17.9341	22.2848
1175	GGGFGGGSRGF		17.9438	21.2504
1176	RYLDKTEQW		17.9503	23.3503
1177	LGSGGSIRSSYSRFSSSGGGG		17.9555	21.573
1178	GVTEPGSSGSPIYSPEKR		17.9643	19.3427
1179	KTTEVLRNL		17.9725	18.5529
1180	SYISRTNQL		17.9732	17.6187
1181	KYNPTWHCI		17.9749	22.9014
1182	RLLEDKKITV		17.9792	14.0656
1183	GGHGSIF		17.9905	19.8528
1184	ARGGGRGSGFGGGYGGGGFG		17.9965	21.5282
1185	VARGGGRGSGFGGGYGGGGFGGG		17.9992	21.7567
1186	VLYGPKIDRA		18.0079	19.84
1187	VEDLESVGKGAVH		18.0105	16.7802
1188	GGFGGGRFG		18.0179	20.6639
1189	IYNGDMEKI		18.0197	20.3116
1190	LYWSHPRKF		18.0203	25.727
1191	YLGRLAHEV		18.0237	19.0935
1192	RGSYGSSSFGGSY		18.0272	22.1124
1193	VASEVYKAV		18.0298	18.5717
1194	EYMKHTRLF		18.0348	18.1914
1195	MYGKVYRI		18.0404	21.4187
1196	AAATGRLL		18.041	19.5307
1197	EVNPSLGKTPEEVTR		18.0479	17.3801
1198	LGSGGSIRSSYSRFSSSGGG		18.0496	21.2973
1199	SATETINKL		18.0595	16.6067
1200	GGGFGGRGGF		18.0612	20.4867
1201	KYFHPPAHL		18.0655	16.183
1202	GVYGDVQRV		18.0698	18.9235
1203	KYVKVFNKF		18.0707	23.8005
1204	ILMEHIHKL		18.0806	20.1465
1205	GGGGFGGGRFG		18.0824	21.4
1206	IRGGGAFVQNSQPVAVRGGGGKQV		18.0884	23.297
1207	QAGKEAEKLGQGVNHAADQAG		18.0901	12.5295
1208	FGFHKPKMY		18.0953	19.5919
1209	YYSPTKNEI		18.1044	16.785
1210	YTSGTFRTV		18.1061	20.9529
1211	YWSHPRKF		18.1087	17.5249
1212	RYVQQLQRL		18.1095	20.3107
1213	GLWRTTPEAHA		18.147	19.2029
1214	VYKDHQTITI		18.1476	16.7762
1215	TSGGHGIF		18.1493	19.6337
1216	GGGFGGGSRGFGGA		18.1581	20.9002
1217	SAAEYYKEV		18.1642	19.0122
1218	AVEDLESVGK		18.1704	17.3756
1219	LGSGGSIRSSYSRFSSSGG		18.1774	21.4276
1220	KYPNVFKKI		18.191	17.3738
1221	GGFGGGSRGFGGA		18.1918	20.0473
1222	SKSISISVARGGGRGSGFGG		18.1927	17.2993
1223	SLHSKLFRV		18.2015	17.8528
1224	RFLVKSHYI		18.2024	20.3204
1225	QIPDHPKHF		18.2094	12.2967
1226	RYLDKTEQW		18.2135	23.3503
1227	RLADKSVLV		18.2144	19.2802
1228	PKLMDHGQSHPEDIDMYSTRS		18.2239	20.2976
1229	NVKVDPEIQ		18.2371	16.7499
1230	ALPDQGIAKA		18.2389	17.0252
1231	SHHGEHERPEFIAYPHLR		18.2406	18.7502
1232	KIGEGTYGV		18.2441	17.3857
1233	IPGGLSEAKPA		18.2585	16.2765
1234	FVETGKAL		18.2603	19.3069
1235	RAIDSIHQL		18.262	18.635
1236	LYWSHPRKF		18.28	25.727
1237	IYNGDMEKI		18.2808	20.3116
1238	SYISRTNQL		18.2817	17.6187
1239	GSKSISISVARGGGRGSGFGG		18.2879	17.9817
1240	SVGKGAVHDVKDVLD		18.3026	13.384
1241	LGSGGSIRSSYSRFSSSG		18.3034	21.2032
1242	VARGGGRGSGFGGGYGGGGFGG		18.3043	21.5265
1243	YKNDPVGAIHNAESLRR		18.3078	15.2149
1244	FLAEEKHLHV		18.3086	16.3296
1245	AAGPPISEGKY		18.3279	18.9833
1246	KYFHPPAHL		18.3287	16.183
1247	EYMKHTRLF		18.3321	18.1914
1248	SATETINKL		18.333	16.6067
1249	IDKVQAL		18.3478	19.8907
1250	ILMEHIHKL		18.3487	20.1465
1251	KKHLEINPDHPIVET		18.3522	16.0771
1252	VAPGKDLTKTLNDM		18.3617	18.5108
1253	SYQKNPLKL		18.3743	15.2961
1254	YYSPHGHIL		18.3752	18.1159
1255	YLDPAQRGV		18.3821	17.7507
1256	VLYEGKPVGT		18.3944	18.9062
1257	SAQGSDVSLTACKV		18.4074	18.0429
1258	KYKDAANLL		18.414	17.2237
1259	GGGFRGFS		18.4166	25.248
1260	RGILTLK		18.4376	19.8924
1261	YAQTSPQGMPQHPPAPQGQ		18.4463	18.8967
1262	LTVEVTHPNS		18.448	15.6538
1263	VIWGKVTRA		18.4489	23.1901
1264	KYPNVFKKI		18.4589	17.3738
1265	GSKSISISVARGGGRGSGFG		18.4607	18.3263
1266	HSLLPASNLAGKEAR		18.4624	17.9418
1267	RYLDKTEQW		18.4815	23.3503
1268	SVGKGAVHDVKDVL		18.4824	13.1095
1269	KLNAEVACV		18.4945	16.8929
1270	NVKVDPEIQ		18.5041	16.7499
1271	EYLDRAEKL		18.5058	17.3394
1272	WQRDGEDQTQDTEL		18.5066	20.2008
1273	GLDKQIKEI		18.5084	16.6748
1274	IPGGLSEAKPA		18.5262	16.2765
1275	KDVDGAYMTKVDLQ		18.5279	23.8625
1276	IYNGDMEKI		18.5484	20.3116
1277	SRSGGGGGGGLGSGGSIRSSYSRF		18.5502	19.1477
1278	SSTNALRQL		18.5519	18.2157
1279	AGGAAQLALDKSD		18.5545	19.888
1280	LYWSHPRKF		18.5581	25.727
1281	QYLEQSSKL		18.5598	17.2605
1282	YLSRSGGGGGGGLGSGGSIRSSY		18.5709	20.0698
1283	KLGTKIVSV		18.5718	16.6657
1284	AHYKLVPQQLAH		18.5771	18.7727
1285	FRVPTAN		18.6015	14.0095
1286	KYFHPPAHL		18.6119	16.183
1287	ILMEHIHKL		18.6161	20.1465
1288	LIRFPDRRDNPKPNVSEA		18.617	18.0456
1289	VARGGGRGSGFGGGYGGGGFG		18.6179	21.736
1290	ALLGTAPSRA		18.6223	19.0096
1291	GAAGGFGGRGGGFG		18.6326	21.8758
1292	RYLEGTSCI		18.6383	19.0446
1293	YLDPAQRGV		18.64	17.7507
1294	KYQPRFHIV		18.6409	17.8333
1295	NYGKTWKI		18.6418	19.1179
1296	GSHNKHNELTGDNVGPLILKKKEV		18.6426	17.2528
1297	HYAHLIKTF		18.6452	23.9134
1298	VARPAPVAV		18.6566	17.8262
1299	TEELAYLKKNHEEEMKDLRNV		18.6682	23.1565
1300	AVDEDRKMYL		18.6716	20.215
1301	PVYRQPPESLKLEAGDKKPDA		18.6824	19.8378
1302	VQEGKARKTNPEIQSTLRKRLYLQ		18.6859	18.1793
1303	GSHNKHNELTGDNVGPLILKKKEV		18.6868	17.2528
1304	TLLHAGGLARA		18.6876	18.5848
1305	VYISEHEHF		18.6929	20.9703
1306	KYPNVFKKI		18.7272	17.3738
1307	SSLLEKGLDGAKKA		18.7289	14.8088
1308	YNTIDDLK		18.7456	21.3313
1309	RYLDKTEQW		18.7503	23.3503
1310	HIMPTVHTV		18.7547	16.4054
1311	VYPDGIRHI		18.816	19.7684
1312	PDGIRHI		18.8168	13.0198
1313	IYNGDMEKI		18.8177	20.3116
1314	NASEIVKTV		18.8212	16.7793
1315	LYWSHPRKF		18.8342	25.727
1316	SQPKIVKWDRDM		18.8397	20.0385
1317	GAGGALFVHRDTPENNPD		18.8424	23.5492
1318	YPDGIRHI		18.8603	15.4964
1319	NYGDQVQHF		18.862	23.0788
1320	LVRPGTALE		18.8655	20.2579
1321	KILQGNENGNF		18.8742	21.2351
1322	GGGFGGGRF		18.8759	23.2658
1323	ILMEHIHKL		18.8827	20.1465
1324	VAPGKDLTKTL		18.8844	14.9468
1325	KIDPLLPKEVKNEESEKEDA		18.8853	18.6665
1326	SYTSVKENF		18.9062	21.3133
1327	KVAPAPAVV		18.9097	17.4032
1328	ILFGHENRV		18.9278	22.116
1329	GFGAAGGFGGRGGG		18.9295	22.8484
1330	QDMVEDYRNKYEDEINKR		18.9304	19.8528
1331	RYLHKPYLI		18.9664	23.5041
1332	STVAGESGSADTVRDPRGF		18.9758	22.0952
1333	GIIDPKESHRLP		18.9784	16.27
1334	AHLDNQVPVESPRAISRTNEND		18.981	21.3406
1335	KMPEINAKV		18.9871	13.2341
1336	KYPNVFKKI		18.995	17.3738
1337	DAGAGIALNDH		18.9959	21.4184
1338	VGGLGKLGKDAVED		19.0171	17.1023
1339	HLQLAIR		19.0178	17.9507
1340	KMDPVAYRV		19.0187	18.2416
1341	RYLDKTEQW		19.0204	23.3503
1342	AEFVEVTK		19.0248	22.5503
1343	PDLLQGRNPESLKTKTT		19.0476	18.4857
1344	LLSISGK		19.061	18.2771
1345	LEKGLDGAKKAVGGL		19.0619	14.706
1346	PNVSVSVSTSHTTISGGGSRGG		19.0749	18.1823
1347	VYPDGIRHI		19.0836	19.7684
1348	IYNGDMEKI		19.0844	20.3116
1349	GHQQLYWSHP		19.0906	23.9954
1350	PDGIRHI		19.0924	13.0198
1351	KYGNANVW		19.0994	25.4017
1352	ILGPKPQGV		19.1051	17.0009
1353	AAAATGRLL		19.1154	18.6609
1354	SYITKPEKW		19.1288	22.6431
1355	FASHVSPEV		19.1313	17.6475
1356	IILGKSHYV		19.1427	21.0433
1357	EKGLDGAKKAVGGLGKLGKDA		19.15	13.2437
1358	MKDKTTNQSRGFGFVKFKD		19.1535	22.484
1359	LARNLSDID		19.1725	23.4212
1360	FGGGSFRGSYG		19.1734	24.6813
1361	KYLPTCLDK		19.1752	17.5793
1362	KYFHPPAHL		19.1831	16.183
1363	ALANGVSRI		19.1951	19.3977
1364	GFGAAGGFGGRGG		19.1968	23.1933
1365	SSRSGYRSGGGFSSGSAGIIN		19.2106	21.1357
1366	VYHNLKNVI		19.2197	18.1
1367	SFRGSYGSSSFGG		19.2214	23.7961
1368	YLEDTDRNL		19.2223	20.0665
1369	KYMQKSLEL		19.2381	17.7375
1370	VEDLESVGKGAVHD		19.2433	17.2588
1371	ASGNARIGKPAPDFKAT		19.2441	15.4966
1372	GVSSLRISSSKGSLGG		19.2467	18.0793
1373	ITELRRNVQAL		19.2501	20.5159
1374	FQQFRKSKENNIF		19.2527	22.2059
1375	RYLHKPYLI		19.2601	23.5041
1376	YANYYTREV		19.2618	22.0681
1377	RLPDDDPTAV		19.2635	16.9812
1378	SIIAEVK		19.2822	17.0343
1379	VVFEGNHY		19.2839	23.3735
1380	GVSSLRISSSKGSLG		19.2847	18.1441
1381	RYLDKTEQW		19.2865	23.3503
1382	QDMVEDYRNKYEDEINK		19.2882	21.97
1383	RSLLEGEGSSGGGGRGGGSF		19.2908	19.8943
1384	RYTERVDYL		19.3068	23.3596
1385	GSFRGSYGSSSFGG		19.3121	25.1402
1386	KLGDEDNW		19.3174	24.9187
1387	VNIVEKY		19.32	20.4777
1388	TYLEAHRIVKM		19.3273	19.2934
1389	SEIAHRFKDLGEEHFKG		19.3283	17.2725
1390	VHQSVATDGPSSTQPALPKA		19.3317	16.5683
1391	YVSKGLENID		19.3502	22.1295
1392	NLGGSKSISIS		19.3528	16.7185
1393	IYNGDMEKI		19.3537	20.3116
1394	HQQLYWSHP		19.3607	23.6975
1395	KYQEYTNEL		19.3615	20.9353
1396	VLHDRIVSV		19.3707	19.8892
1397	IKGNFHAVYRDDLKKL		19.3724	18.2639
1398	AASEVLKHL		19.3984	16.6462
1399	FLDEKTHEL		19.4062	17.7531
1400	NMYGKVVTV		19.4166	23.3215
1401	KYLPYNHQHEYF		19.4174	23.2245
1402	SLDQPTQTV		19.4351	18.895
1403	SLDEHYHIRV		19.4357	14.7762
1404	GAVHDVKDVL		19.4569	16.0131
1405	KLIDDVHRL		19.4586	17.1448
1406	AASGRVLEV		19.4595	19.4335
1407	YRGPAGDATVASEKESVM		19.4604	16.9789
1408	VPIQIKD		19.4612	18.1319
1409	VARGGGRGSGFGGGYGGGGF		19.4735	22.2832
1410	KARLPLRL		19.4799	16.5342
1411	KLDGSRLIKV		19.4817	15.6319
1412	GGSFRGSYGSSSFGG		19.4835	23.8037
1413	DEHYHIRV		19.4878	12.1304
1414	YLLEKSRAI		19.4937	20.3577
1415	RLAADDF		19.4978	25.0983
1416	NEARVRKPVNVQML		19.503	16.5868
1417	RFVNVVPTFGKKKGPNANS		19.5039	19.7482
1418	ISISVARGG		19.5091	16.8902
1419	GLKNGVPAV		19.5206	17.8363
1420	SFRGSYGSSSFG		19.5224	24.7465
1421	ILMEHIHKL		19.541	20.1465
1422	YDAEISQIH		19.5437	21.0624
1423	RLAADDFRLK		19.5445	18.6263
1424	VMDSKIVQV		19.5471	22.5512
1425	VYSPKSPSL		19.5663	16.8595
1426	KYFHPPAHL		19.5803	16.183
1427	LMEHIHKL		19.5859	14.1287
1428	FIGRLVRPKGDKMRDEL		19.5883	19.2307
1429	VTRNPQTARQAHLYRGIF		19.59	20.7674
1430	KLDVGNAEV		19.6074	15.2388
1431	GGRFGGFG		19.6082	24.928
1432	SKKDKNTDTLSKKELKELLEKE		19.6284	13.1772
1433	SAMDVAKAY		19.6345	18.7991
1434	IYNGDMEKI		19.6417	20.3116
1435	SISESMKPKF		19.647	17.3092
1436	GKLVSESSDVLPK		19.6952	17.7977
1437	TYDKGYQF		19.6992	22.7352
1438	KIADKVLSV		19.7009	18.6011
1439	VGGLGKL		19.7018	17.8846
1440	GLGSGGSIRSSYSRFSSSGGGGG		19.7071	24.2044
1441	SLTGHISTV		19.7216	18.1505
1442	SLDEHYHIRV		19.7225	14.7762
1443	SLDQPTQTV		19.7234	18.895
1444	ATADYICKV		19.7251	19.9244
1445	VYGKVDSF		19.7454	25.4017
1446	GGFGAAGGFGGRGG		19.7753	23.7062
1447	NATKLERVF		19.7891	22.5949
1448	QERDPSKIKWGDAG		19.7908	15.5672
1449	GHELPEEV		19.8022	17.4591
1450	KLAEIVKQV		19.8114	17.9983
1451	NASPLKHFV		19.8149	19.0243
1452	AAPAVQTKTKKTLAKPNIRNVVVVD		19.8166	20.3631
1453	ILMEHIHKL		19.8202	20.1465
1454	GGGGFGAAGGFGGRGG		19.8263	23.6387
1455	GLGSGGSIRSSYSRFSSSGGGG		19.8347	23.7352
1456	SAQGKPLAL		19.8374	18.2781
1457	IALYMASQPKNK		19.8391	19.9592
1458	IYHPNVDKL		19.8443	17.0488
1459	VEADINGLR		19.8468	19.9767
1460	YYEEQHPEL		19.8557	18.4844
1461	LVRPGTAL		19.8583	19.5354
1462	SMFHNRHLF		19.8789	21.8402
1463	QDMVEDYRNKYEDEINKRT		19.8833	20.547
1464	LGKIVNPIGK		19.8895	17.915
1465	FTSDPKPTI		19.8904	18.1067
1466	KFSPRPLKF		19.9019	20.191
1467	IYNGDMEKI		19.9054	20.3116
1468	VYTGIDHHW		19.9107	23.7506
1469	YQFTGIKKY		19.9141	24.3207
1470	PFAVPEGRSQDARGY		19.922	21.3695
1471	LLSESNERL		19.9228	19.2722
1472	GLGSGGSIRSSYSRFSSSGGG		19.9246	24.0072
1473	YSKKDKNTDTLSKKELKELLEKE		19.9255	14.6424
1474	YLDKVRAL		19.9264	19.9329
1475	AVGGLGKLG		19.9272	18.4784
1476	ISSPNVNRL		19.929	17.2515
1477	TLMPEKLSHKL		19.9307	16.9177
1478	VYIRGSKIRF		19.9434	19.7652
1479	GLDGAKKAVGGLGKLGKDA		19.9487	14.9599
1480	ADDFRLKYENE		19.9667	24.32
1481	KKKRGSYRGGSISVQVNSIKFDSE		19.9694	17.3544
1482	PQATEPSTPSGPESGPTPASAEQNE		19.9702	24.7331
1483	SYMEQHGVKF		19.9711	17.5528
1484	IGAYAKAL		19.9755	21.2511
1485	EDDNDNAPYFEHRVT		19.9764	22.456
1486	YIRGSKIRF		19.9912	17.7251
1487	ILMEHIHKL		20.0101	20.1465
1488	ESVGKGAVHDVKDVLD		20.0108	14.3036
1489	SLVGLGGTK		20.0126	18.0766
1490	VLAPRVLRA		20.0185	20.0145
1491	KYMDVVKERI		20.0333	16.0099
1492	RLLKSKLYL		20.0544	23.7586
1493	GLGSGGSIRSSYSRFSSSGG		20.0553	23.7392
1494	SIRVTQKSYKVSTSGP		20.0562	12.3605
1495	QILVGVNK		20.0571	20.384
1496	KFSPNTSQF		20.0829	20.9171
1497	RYAPSLHEL		20.0989	19.04
1498	RYTTEFHEL		20.1023	22.0431
1499	YYEEQHPEL		20.1182	18.4844
1500	VTEPGSSGSPIYSPEK		20.127	19.7563
1501	NMVAKVDEV		20.1387	16.6458
1502	GLGSGGSIRSSYSRFSSSG		20.1396	23.8157
1503	LEKGLDGAKKAVGGLGKLGKD		20.1404	16.3514
1504	AAANAIRVY		20.1412	23.4248
1505	KYIQKPGLL		20.1421	20.9662
1506	VMDSKIVQV		20.1447	22.5512
1507	RYVDRVTEF		20.1473	25.5883
1508	GGGFRGF		20.1482	27.5142
1509	IYTSSVNRL		20.1699	21.3796
1510	IYAIVKEKY		20.1716	22.8317
1511	IYNGDMEKI		20.1725	20.3116
1512	QRDLDRIAGQVAA		20.1866	18.6723
1513	KHPDASVNFSEFSK		20.1967	20.8204
1514	KALDPEISSGEGLR		20.2269	21.3444
1515	WKHGSYGPAEYDYGHTGYGPSGGS		20.2278	25.8798
1516	MWKEGNRIHF		20.2356	22.2012
1517	GGLGSGGSIRSSYSRFSSSGGGG		20.2383	24.7904
1518	KLPEKWESV		20.2558	22.3776
1519	GAVHDVKDVLDS		20.2565	15.963
1520	TLDDKKVYL		20.2625	21.6504
1521	GGKYQGTIL		20.2677	20.9849
1522	VATVSLPRS		20.2751	18.3244
1523	RYNENLSKYCI		20.276	20.7151
1524	GGGRFGGF		20.281	25.0978
1525	NDILNHKMREF		20.2828	21.9794
1526	SLVNLGGSK		20.3175	16.338
1527	RYVNKFASL		20.3192	23.5574
1528	ALMEAVSHA		20.321	19.7134
1529	AGGAAQLALDKSDSHPSDALTR		20.3218	21.5204
1530	RFYNHPLHF		20.3253	23.2091
1531	VYTHQSDVW		20.3523	27.246
1532	RYFKGDYSI		20.3615	21.857
1533	GGLGSGGSIRSSYSRFSSSGGG		20.365	24.3732
1534	AVEDLESVGKGAVH		20.3694	18.0647
1535	HYDPTINKW		20.3888	24.6125
1536	RFGGFGGPG		20.3967	23.3068
1537	YYSHLEGARF		20.3993	24.2371
1538	NLDPAVHEV		20.4057	18.8219
1539	LLPPPGSCA		20.4065	22.8746
1540	MNFKTPRGPV		20.4145	18.1948
1541	GNIARVNL		20.4154	19.5445
1542	IYNGDMEKI		20.4385	20.3116
1543	GAHLQGGAKRVIISAPSADAP		20.4514	19.9355
1544	RYQQWMERF		20.4539	30.1147
1545	LYNKIREDF		20.4583	24.3098
1546	RYIKELCNL		20.4928	23.0726
1547	FDTDIHALRPHRGQIE		20.4999	18.8222
1548	GGGLGSGGSIRSSYSRFSSSGGG		20.5017	24.9447
1549	PKFEVIEKPQA		20.5186	22.2545
1550	KIWDLKERTNVA		20.5401	21.5492
1551	EQLAEQNRKDAEAWFNEKSKE		20.5409	22.4394
1552	ALTNAVAHV		20.5427	17.7515
1553	GGLGSGGSIRSSYSRFSSSGG		20.5435	24.3585
1554	YEEIAQRSKEEAEAL		20.548	17.8933
1555	TASPVIKAV		20.5624	18.4028
1556	VGPFAPGITEKAPEEKK		20.5818	21.0362
1557	GGAVVDEGPTGVKAPD		20.6159	18.1464
1558	ALAPGVRAV		20.625	19.7773
1559	TVAEKSFAV		20.6259	21.1634
1560	QERDPSKIKWGDAGAEY		20.6277	22.7477
1561	YLAPHVRTL		20.6285	20.7757
1562	RYAKIVEI		20.6294	21.7285
1563	VNLGGSKSISISVARGGGRG		20.6311	17.8418
1564	NANAEPAVQRTLLEK		20.6362	21.369
1565	VATVSLPR		20.6371	17.4668
1566	GGGGLGSGGSIRSSYSRFSSSGGG		20.6397	24.432
1567	IRLENEIQ		20.6487	20.2247
1568	NLDPAVHEV		20.6696	18.8219
1569	SQPSSFHDF		20.6705	27.2677
1570	LERGGDPSKEPERVVHYEI		20.6789	17.9761
1571	GGLGSGGSIRSSYSRFSSSG		20.7119	24.2313
1572	RQVEKAWAL		20.7128	25.3423
1573	NARLAADDFRLK		20.7154	19.5709
1574	GGGLGSGGSIRSSYSRFSSSGG		20.7163	24.5541
1575	IYPPQFHKV		20.7341	22.7102
1576	IYNGDMEKI		20.7429	20.3116
1577	VYDTNPAKF		20.7437	21.853
1578	KIWDLKERTNV		20.7521	21.287
1579	VMDSKIVQV		20.7529	22.5512
1580	ERDPSKIKWGDAGAEY		20.7555	21.8874
1581	QERDPSKIKWGDAGA		20.7572	16.5011
1582	QERDPSKIKWGDAGAE		20.7648	15.8728
1583	LNEHPGGEEVL		20.7858	19.0692
1584	IISEGRPTI		20.7923	18.4367
1585	IYTWGTEEFERSKRKNPAAYENDK		20.7932	27.1821
1586	SKSISISVARGGGRGSGFGGGYGG		20.7958	20.7426
1587	GGGGLGSGGSIRSSYSRFSSSGG		20.7984	24.2738
1588	KFIDTTSKF		20.8115	22.5433
1589	IYKPGQTVKF		20.8208	18.856
1590	LYGKVQEL		20.8214	23.4512
1591	GGGLGSGGSIRSSYSRFSSSG		20.8327	24.5697
1592	RIARELAEDDSILK		20.8335	20.0519
1593	DHLDIDHNKKIDFTE		20.8437	19.7257
1594	GRFGGFGGPG		20.863	25.7277
1595	GRVRTKTVKKAARVIIEKYYTRLG		20.8773	15.9296
1596	VTLATLK		20.8878	20.6828
1597	VYIKHPVSL		20.8987	20.2781
1598	SISISVARGG		20.9063	17.5957
1599	TKSISISVAGGG		20.9125	16.8642
1600	IYQKAFEHL		20.9133	24.8609
1601	SRGFGGASGGGYSSSGGFG		20.9166	23.6981
1602	VATVSLPR		20.9205	17.4668
1603	RYLEVMRKL		20.9211	19.2804
1604	AIYDHINEGKLWKHIKHKYENK		20.9229	18.6065
1605	GGGGGLGSGGSIRSSYSRFSSSGG		20.9254	24.5711
1606	ALWEKNTHL		20.9651	22.2425
1607	FAIKSLRKL		20.9686	20.1195
1608	NQMPTQPQV		20.9712	17.5009
1609	VGPVSLPR		21.0095	18.2489
1610	IRMEPWDYPAKQEDKGRAKGTPV		21.0139	20.9005
1611	SATWPKEV		21.0481	20.61
1612	VGFLEGGK		21.0554	24.0119
1613	RLLPKVQEV		21.0613	18.6523
1614	HLPPTFHAV		21.0639	22.0313
1615	KFIDTTSKF		21.076	22.5433
1616	SISISVARG		21.0973	17.9263
1617	QQIGKVVQV		21.0982	19.238
1618	HLDPTEMEKV		21.1014	15.2166
1619	SISISVAR		21.104	16.8702
1620	PNPYARNRPPFGQGYTQPGPGYR		21.1058	25.8573
1621	PSKIQLPEDE		21.1209	19.3574
1622	YTTDRVMTV		21.1217	19.3252
1623	QHSQGLGGHYADSYLKRKRIF		21.1421	22.768
1624	VSKVGYKLHGRTLRPALVGVVKEA		21.1444	21.3461
1625	FSNKITPIQSKEAY		21.1453	23.8876
1626	MMAKKHLEINPDHPIVET		21.1487	21.874
1627	GKDAVEDLESVGK		21.1573	15.7061
1628	QRDLDRIAGQVAAANKKH		21.1685	12.8981
1629	VYTKNPNGYSF		21.1779	25.5857
1630	LEKGLDGAKKAVGGLGKLGKDA		21.1852	16.5718
1631	AAAPVIKAY		21.1861	23.9453
1632	HSQGLGGHYADSYLKRKRIF		21.1896	23.3109
1633	TKSISISVAGG		21.2119	17.4131
1634	TLDEYTTRV		21.2206	20.9683
1635	RLISKFDTV		21.2306	23.5476
1636	RLSETDFKV		21.2315	18.1926
1637	RLSAVACGL		21.235	21.7275
1638	ALSDSIHTV		21.2359	18.818
1639	IQVTKVTQV		21.2368	17.7689
1640	LEKELHPVLKNPDDPDTVD		21.2385	23.9794
1641	EYNSDLHQF		21.2533	27.0638
1642	RYSRKGFLF		21.2738	26.3298
1643	IAYSDVAKRLTK		21.2746	16.8891
1644	EYLTKVDKL		21.2981	19.7829
1645	EYLTKVDKL		21.3049	19.7829
1646	YEDIAQKSKAEAESL		21.3127	16.0265
1647	VFEKKDKNEDKKIDFSEF		21.3216	20.4131
1648	SLKTFVHTV		21.3224	21.7296
1649	ETGAKVERADGYEPPVQESV		21.3233	21.9715
1650	LYHKGLLKF		21.3319	26.2595
1651	RNKYEDEINKRTNAENEFVTIK		21.3633	19.4166
1652	GQEDFESSGAGKIGLGGRGGSGG		21.365	24.4317
1653	TKSISISVAG		21.3881	17.6558
1654	IYNGDMEKI		21.3896	20.3116
1655	SYVSKFKSF		21.4034	26.4053
1656	IEDDNDNAPYFEHRVT		21.4087	26.112
1657	RYPDSHQLF		21.4377	22.9639
1658	KFIDTTSKF		21.4404	22.5433
1659	KYLDNPNAL		21.4421	22.8185
1660	ESVGKGAVHDVKDVLDS		21.4522	14.4793
1661	KFIWTNHKF		21.4531	28.4895
1662	VYNPTRNEW		21.4776	23.7953
1663	EYQIKTNQL		21.488	18.7829
1664	TYIRLYGRKF		21.4967	26.5858
1665	FLDPSKSSV		21.5019	18.8985
1666	SLRISSSKGSLGGGFSSGG		21.5054	21.0622
1667	AAAKALRIL		21.5123	21.9041
1668	NEFVTLK		21.5149	26.7918
1669	RYQTQPVTL		21.5196	20.0104
1670	RYMPQNPHII		21.5416	18.522
1671	IIEPSLR		21.5425	22.0887
1672	GSHSMRYFFTSVSRPGR		21.5433	24.9406
1673	KYFALPHKI		21.5468	21.783
1674	VMDSKIVQV		21.5476	22.5512
1675	KIAPNTPQL		21.5654	15.8607
1676	GTKSISISVAG		21.5663	19.4983
1677	TLLKKVWKV		21.5804	23.8833
1678	FLEETKATV		21.5852	20.8479
1679	SLAKIYTEA		21.586	24.0703
1680	SGGGGGGGLGSGGSIRSSYSRF		21.5922	22.4973
1681	AVGGLGKL		21.5931	18.3205
1682	RYKLYQEMF		21.6132	29.9258
1683	KLWEAESKL		21.621	21.5091
1684	KALDLVKKL		21.6227	17.8585
1685	APIIAVTR		21.6301	23.4734
1686	YNVPIQDRSKF		21.6324	22.6576
1687	IYIKHPHLFKY		21.6614	23.2733
1688	YYIQQDTKGDYQKAL		21.6723	21.6405
1689	KIDEKNFVV		21.6731	21.1999
1690	IYNGDMEKI		21.6961	20.3116
1691	RYPDSHQLF		21.6971	22.9639
1692	VYIDKVRSL		21.6996	21.9764
1693	RYLSPKYIKMF		21.7118	29.9829
1694	EIAEAYLGK		21.7176	23.9803
1695	SVNVDYSKLKKERPDF		21.7306	19.1703
1696	KLQEVGQVSV		21.7407	18.4356
1697	LYTPEHHLI		21.7451	20.448
1698	MEVKPPPGRPQPD		21.756	12.6823
1699	TLDGSLHAV		21.7602	18.9072
1700	EKGLDGAKKAVGGLGKLGKDAVE		21.7611	16.2678
1701	HYVGDLRAI		21.7637	22.1901
1702	SRSLVNLGG		21.7868	20.4331
1703	AASSIQRVL		21.7954	20.3781
1704	ITHRIHWESASLLR		21.8005	25.0646
1705	SIRVTQKSYKVSTSGPRAFSS		21.8073	17.7862
1706	NRALVTVHVRDL		21.8082	22.4002
1707	SYSVYVYK		21.8108	25.5261
1708	YAAIPREM		21.8125	21.8204
1709	GQEDFESSGAGKIGLGGRGG		21.8177	23.7505
1710	VYIDRVRSL		21.8299	22.9503
1711	HLDEARTLL		21.8506	22.8097
1712	FGTSWVKHY		21.8515	28.6764
1713	IYKAPSENW		21.872	25.5025
1714	GLAPKPVQV		21.8764	17.7398
1715	RLQEDPPVGV		21.8772	18.7979
1716	RYLEKPMEI		21.8824	21.8181
1717	KYPASTVQI		21.8867	18.5167
1718	SIRVTQKSYKVSTSGPRAFS		21.8951	17.5141
1719	APIIAVTR		21.8969	23.4734
1720	LEKGLDGAKKAVGGLGKLG		21.9022	17.2931
1721	RYVRKFVLM		21.9221	26.537
1722	VQPSKYHFL		21.9265	23.237
1723	AFHRPPYHLL		21.9274	24.4051
1724	NYPSAFHSV		21.9404	22.3931
1725	AAVKTLNPKAEVARA		21.9422	13.6391
1726	YYDEKVVKL		21.9625	20.1397
1727	TKSISISVA		21.9634	18.1972
1728	IYNGDMEKI		21.9722	20.3116
1729	VYTPVASRQSL		21.9757	21.9272
1730	RLPPELSRV		21.9799	18.2543
1731	AEQNRKDAEAWFNEKSKEL		21.9808	20.6646
1732	SLKLQASNVTNKND		21.9825	12.857
1733	EVNPSLGKTPEEVTRTVN		21.9955	20.3997
1734	ALWEGPSKA		22.0121	24.3301
1735	PSKYHFL		22.0174	22.2525
1736	VEDLESVGKGGEERL		22.0293	20.1286
1737	VLSQVYSKV		22.0463	22.1746
1738	GRGSGFGGGYGGGGFGG		22.0515	25.9921
1739	GQEDFESSGAGKIGLGGRG		22.0696	23.5907
1740	KLVKEVIAV		22.0945	21.5401
1741	VYNPRIRAEF		22.0962	24.9704
1742	LAIPEGKQV		22.0971	18.3333
1743	SLDPHAQVAV		22.1022	17.8695
1744	EKGLDGAKKAVGGLGKLGKDAVED		22.1133	17.6016
1745	EYLKVGSEGHF		22.1142	22.1656
1746	TEHQVVSSDFNSDTHSSTF		22.1151	24.368
1747	FEEMRKAGIFQSVK		22.1397	24.8015
1748	ALDDNVCMA		22.1474	25.8195
1749	IYQDRDQFAKL		22.1582	24.0419
1750	NDIMLIK		22.1625	29.9611
1751	SALEEYTKKLNTQ		22.1642	19.6375
1752	GIIDPKESHRLPVD		22.166	19.0026
1753	KYFSDGSSNTF		22.182	25.9827
1754	IINTFHQY		22.1846	29.2806
1755	RYLEKPMEI		22.1864	21.8181
1756	TLNDREYQL		22.1881	23.2484
1757	GGGLSVSSSRF		22.1924	24.0517
1758	KYEELQIT		22.1976	25.2961
1759	AARQPIEL		22.2079	19.8621
1760	ALHEEVVGV		22.2291	21.3981
1761	ILDEMSHKL		22.2495	19.3674
1762	IVVVTAGVR		22.2642	23.3195
1763	RYVWWKKSL		22.2707	29.3493
1764	LMVDHVTEV		22.2741	23.8055
1765	FYTKRFQEL		22.275	28.4301
1766	ILDDSPKEI		22.2759	19.529
1767	SMDNNRSLDL		22.2776	21.042
1768	KFIDTTSKF		22.2802	22.5433
1769	DWYDKKGPAAIQ		22.281	23.8621
1770	TSAPKGSVLQEAKL		22.2921	16.8907
1771	MRASQKDFENSMNQVKLLKKD		22.2947	22.3092
1772	SISISVARGGGRGSGFGGG		22.3086	20.4939
1773	TYQQVQQTL		22.3142	23.4791
1774	MYQEHINEI		22.3151	25.4501
1775	SYGKVTAEF		22.3354	25.346
1776	SSRSGYRSGGGFSSGSAGII		22.3372	20.215
1777	LQGGAKRVIISAPSADAP		22.338	21.244
1778	KLVKEVIAV		22.3577	21.5401
1779	ALLGKIEKV		22.3586	21.6562
1780	FHPLGADSQV		22.3592	19.8937
1781	RYAEWEERI		22.3618	25.8219
1782	YYQIRSSQL		22.3662	22.4344
1783	TYDSVTDKF		22.3679	23.8729
1784	RGSGFGGGYGGGGFGG		22.3732	24.9739
1785	AQNVGTTHDLL		22.3749	20.3491
1786	SRSGYRSGGGFSSGSAGII		22.3809	19.727
1787	GGRGSGFGGGYGGGGFG		22.4047	25.7869
1788	RVDPNGSRYLL		22.4065	23.1723
1789	IMVRDVPHV		22.4275	18.4988
1790	VLQGKLAEV		22.4345	22.7148
1791	SYSGTFHSL		22.4533	25.4448
1792	RASLLLKTY		22.4542	27.9657
1793	LQLEAIHKV		22.4603	20.0202
1794	RLASYLEKV		22.4669	21.7849
1795	YREHVKPLFNME		22.4693	23.8535
1796	ALMEAIHSA		22.4728	22.8061
1797	EVEIFPPEDKKAIRS		22.495	24.476
1798	YSISQERF		22.4958	22.9578
1799	AAGAYVHMV		22.508	23.2096
1800	QYTGGIAKL		22.53	19.2998
1801	RYRPDMPCF		22.5336	21.3432
1802	ILQDRLNQV		22.5362	24.8616
1803	ISGPGVDKEPFN		22.5414	23.0572
1804	EHNIDVLEG		22.5422	23.91
1805	KSEITELRRNVQAL		22.5488	21.1417
1806	LLKLSSPA		22.5506	21.6999
1807	NVEIDPEIQK		22.5523	19.7734
1808	AKDVKFGADARALM		22.5757	19.7995
1809	RISGVGIDQPP		22.5844	21.1805
1810	VSGVVARL		22.5954	19.1486
1811	STSAPAISRGPSEYPTKNYV		22.5962	23.9964
1812	GQEDFESSGAGKIGLGGR		22.5971	22.4363
1813	KDVKFGADARALM		22.5989	19.5135
1814	RYNHITATYF		22.6184	27.9067
1815	KLVTDLTKV		22.6194	18.1178
1816	VALAKGEVTEM		22.6211	23.0527
1817	EYLAHPSTL		22.622	21.9944
1818	IYPGTFRHL		22.6296	26.7825
1819	GGSFRGSYGSSSFGGSYGG		22.6332	28.3776
1820	ILDQKINEV		22.6602	22.8366
1821	YGIENVKTY		22.661	23.57
1822	KYLYVDKNF		22.6625	29.272
1823	AYEHKFYEI		22.6678	27.2269
1824	TYLDKIKKF		22.6712	21.2423
1825	SISISVARGGGRGSGFGG		22.6841	19.9209
1826	PSQLPPKDGTPAPGYPSYQQYH		22.6859	28.6442
1827	ALANHLIKV		22.7064	19.2518
1828	VYLKEANAI		22.709	23.0438
1829	QPHQPLPPT		22.7168	15.4033
1830	HVNPLPTGYEDE		22.7237	25.1844
1831	GKVKVGVNGFGRIGRL		22.7279	21.6293
1832	ISLKQAPLVH		22.7288	21.3596
1833	TYVPKEF		22.7305	24.4398
1834	ALADVVHEA		22.7315	20.0268
1835	SLAGSLRSV		22.751	18.7178
1836	VWPKKGTAVF		22.7562	25.3207
1837	RYFDPANGKF		22.7723	23.9529
1838	TVSEPRYF		22.7732	25.5798
1839	IRLENEIQT		22.7963	20.4702
1840	RQNEKYYIL		22.7972	26.1295
1841	FSSGGFSGGSFSRG		22.8005	26.746
1842	KMDDKALLV		22.8164	24.4317
1843	VETRPAGDGTFQKWAA		22.817	26.8787
1844	GLKAYTEVKTVTIKVPQKNS		22.8179	23.1877
1845	SVEADINGLR		22.8187	21.0866
1846	YVADLVHSA		22.8214	22.5071
1847	HGRKDTVIKPLLVEPEG		22.8222	25.2268
1848	STELLIR		22.8257	26.722
1849	VPSTAIREI		22.83	22.2069
1850	RYSEYAEEF		22.8413	29.9965
1851	RGSGFGGGYGGGGFG		22.8499	25.862
1852	RYLEQLHQL		22.879	24.0923
1853	VYFSKSEQL		22.88	26.0283
1854	RYMDAWNTV		22.8851	30.1364
1855	FIDPKKIKV		22.8868	14.5155
1856	FLQENTHVRL		22.9002	19.8992
1857	GLWRTTPEA		22.9036	23.8504
1858	RLASYLDRV		22.9146	23.0447
1859	NVIERLQEA		22.9155	21.9584
1860	VMLGGRNIKV		22.9348	18.2051
1861	GLDGAKKAVGGLGKLGKDAVE		22.9374	18.4429
1862	LEKGLDGAKKAVGGLGKL		22.9383	16.6985
1863	YYDKHFTEF		22.9508	29.3308
1864	IYQRDPLKL		22.9514	21.41
1865	FLGPEPKSV		22.954	21.8517
1866	SKELTTEIDNNIEQ		22.9601	25.8654
1867	FATPQYRGV		22.9686	21.5273
1868	PSQLPPKDGTPAPGYPSYQQYH		22.9726	28.6442
1869	MDHLDIDHNKKIDFTE		22.9751	22.6434
1870	ALNENINQV		22.976	25.086
1871	NIQKESTLHLVLR		22.9787	24.011
1872	TLNSRVATVSLPR		22.9848	22.156
1873	SYASLQQNKW		22.9971	26.1121
1874	GGSFRGSYGSSSFGGSYG		23.004	28.7279
1875	DIKIRLENE		23.0126	18.9135
1876	NYGTGMERW		23.0175	28.7437
1877	SIRVTQKSYKVSTSGPRAF		23.0184	18.1009
1878	WVPYINGKFKKDN		23.0396	25.1114
1879	AYAQEIQKL		23.0404	21.8011
1880	SYSSTFHSL		23.0421	25.5246
1881	VWPKKGTAVF		23.0456	25.3207
1882	RYFDPANGKF		23.062	23.9529
1883	TWFNQPARKI		23.0646	27.1686
1884	IVDYIADKKDVYE		23.0672	27.4516
1885	LTGVFAPR		23.0776	24.6687
1886	ADIQTERAY		23.0864	17.3966
1887	SLIDKRIKL		23.089	17.079
1888	KLKPGDLVGV		23.095	17.5313
1889	GLMDTVKKV		23.1002	15.8131
1890	VMDSKIVQV		23.107	22.5512
1891	MDHLDIDHNKKIDF		23.1087	20.9419
1892	TMAKESSIIGV		23.1513	22.4755
1893	EARVEAALDSRKNYNW		23.153	22.0547
1894	VYHSDIPKW		23.1652	24.3535
1895	KWVDYSNKF		23.1776	28.0808
1896	VFDPHGTL		23.1864	23.8914
1897	RLAADDFRV		23.1966	20.2911
1898	VMVNQGLTKHMTV		23.1975	20.41
1899	KHLEINPDHPIVETLR		23.2002	23.4411
1900	KLLDVVHPA		23.2055	21.7585
1901	KATNVVRLL		23.209	22.6048
1902	ALQEMVHQV		23.2181	21.9533
1903	SKGSLGGGFSSGGFSGGS		23.2285	25.038
1904	AYATHPFKF		23.2362	25.8535
1905	AGGAAQLALDKSDSHPSDALT		23.2407	23.5915
1906	PSQLPPKDGTPAPGYPSYQQYH		23.2433	28.6442
1907	RQAEKYYIL		23.2469	27.1894
1908	RYIEFHSQSGF		23.2621	26.2444
1909	NYKKFYEQF		23.2733	29.2038
1910	YLEEELTKA		23.2768	23.5589
1911	YRRKLVSQEEMEFIQRGGPE		23.2851	26.6408
1912	NDRLASYLDKVR		23.2861	20.5938
1913	NVIEGPVFRPGSKT		23.2869	22.0201
1914	SYLDRTEQL		23.3066	23.2749
1915	RATHRLLLL		23.3082	25.8079
1916	EQPYKWEKF		23.3134	29.4209
1917	IYPPKLHQF		23.3143	26.6682
1918	TEELAYLK		23.3293	25.7385
1919	LESVGKGAVHDVKDVLD		23.3301	19.3277
1920	RYFDPANGKF		23.331	23.9529
1921	SVHKGFAFV		23.3319	26.7731
1922	IIGAPFSKGQPRGGVEEGPT		23.3336	23.0056
1923	IEGPVFRPGSKT		23.3363	19.0532
1924	LRGTADVTHDLQEMKEE		23.3424	19.0933
1925	YQSEFGRDL		23.3507	24.6629
1926	SISGPGVDKEPFN		23.3533	24.9371
1927	KTLGKLWRL		23.3586	28.4109
1928	FQHTGIYSV		23.3692	25.2705
1929	SSSSSQLPLGQERQENTGSLGSD		23.3732	25.3488
1930	LANGEVRIY		23.3741	25.7957
1931	NLAENISRV		23.375	19.3995
1932	IIAEPGRYY		23.3768	25.8493
1933	SVHPSTGVITTVSHY		23.3776	23.406
1934	IPSSHSVSGGQRPVVVVVDQ		23.3828	24.0191
1935	FISEFEHRV		23.3963	27.487
1936	RYDPRFNSW		23.3998	29.5309
1937	IYTNLNQKI		23.4016	22.2541
1938	NNFLDREQY		23.4095	26.6618
1939	TMAKESSIIGV		23.4194	22.4755
1940	RLAADDFRLKYENE		23.4203	25.1833
1941	ASSGAGDPLDSKRGEAPFAQR		23.4256	18.8648
1942	AANGIGRLV		23.4309	19.8555
1943	TLKDTITSV		23.4479	21.1558
1944	NLMEQPIKV		23.4504	23.5318
1945	TLQKEGVIGV		23.4548	21.4394
1946	KFVNKSYLL		23.4624	28.7321
1947	KATNVVRLL		23.4633	22.6048
1948	IYLSKPTHW		23.4651	27.7186
1949	FRVPTANVS		23.4847	17.444
1950	NQSSNFGPMKGGNFGG		23.4861	23.8257
1951	AILETAPKEV		23.4896	22.5861
1952	AATLTSKLY		23.4974	24.5142
1953	SLAEPRVSV		23.5082	17.1718
1954	HLFRDVAEV		23.5091	22.147
1955	DSIIAEVK		23.5108	22.9288
1956	QDMVEDYRNKYEDEINK		23.5126	21.97
1957	VNPSLGKTPEEVTRTVNTA		23.5255	21.0004
1958	SSSKGSLGGGFSSGGFSGG		23.5337	25.7686
1959	YYAGEVRTF		23.5381	29.0624
1960	LVRDTQSGSLL		23.5416	23.8385
1961	ALQEVLKTA		23.5433	22.1977
1962	ALSDHHIYL		23.5519	25.2206
1963	KDAVEDLESVGKGAVH		23.5536	16.0911
1964	VPEHGRKDTVIKPLLVEPEG		23.5545	25.5773
1965	FGPGGYPGGIH		23.558	24.4464
1966	GLAREGNHKPIDYLNPP		23.5589	20.2911
1967	IYPPKLHQF		23.5741	26.6682
1968	DTNADKQLSF		23.5794	24.0687
1969	PVQPAVLQVHQTS		23.5803	24.9385
1970	SLFEKGLKNV		23.5838	22.0691
1971	KYNDFGNSF		23.5846	30.0092
1972	RYSPVLSRF		23.5972	28.2597
1973	RYFDPANGKF		23.5981	23.9529
1974	EVNPSLGKTPEEVTRTVNT		23.6094	21.6584
1975	FIASKGVKLV		23.6264	21.6132
1976	TYQSITERI		23.6308	21.4337
1977	FRGFSSGSAVVSGG		23.6352	23.6632
1978	NKYEDEINKRTNAENEFVTIK		23.6427	22.5079
1979	IQRVAAGVL		23.6453	22.3464
1980	VYNKVHITL		23.6677	19.9985
1981	LYGRHFNYL		23.6852	29.3565
1982	LVSKVGYKLHGRTLRPALVGVVKEA		23.6861	25.9993
1983	KLDVDAPRL		23.6895	16.9178
1984	ALDKALTSV		23.6913	21.9828
1985	TYTDVTPRQF		23.7114	27.0882
1986	PPKLHQF		23.7131	16.6126
1987	ALWHDAENQTV		23.7183	25.7307
1988	ASNDYTQQATQSYG		23.7191	20.0862
1989	NYVKDLSRL		23.7217	20.6263
1990	NLGGSKSISISVARGG		23.7317	18.2034
1991	NMYGKVVTV		23.7377	23.3215
1992	VTQPTVGMNFKTPRGPV		23.7403	25.9433
1993	IHIPINN		23.7601	19.244
1994	YPPKLHQF		23.7661	20.566
1995	YAYDGKDYI		23.7736	26.2896
1996	KYLESVKPF		23.7762	25.049
1997	SISGRGVDKEPLNL		23.7833	19.4984
1998	QYDPYTDSRF		23.8105	26.9914
[truncated: 3,637 more rows]

## Sheet: HepG2-3
No.	seq	modifications	Observed RT	Predicted RT
0	PISGHKHRKHSHHD		8.54775	8.71504
1	KKAAGAGKVTKSAQKAQKAK		8.63966	8.5415
2	PEPAKSAPAPKKGSKKAVTKAQKKD		8.72789	9.34207
3	PEPTKSAPAPKKGSKKAVTKAQKKD		8.77736	9.36045
4	KVHGSLAR		8.88572	10.7437
5	PDPAKSAPAPKKGSKKAVTKAQKKD		8.90367	9.57812
6	AVGKNKRLTKGGKKGAKKKVVD		8.93019	8.70373
7	PGKMDSRGEHRQDRRERPY		9.03992	11.081
8	KMDKGEHRQERRDRPY		9.06424	9.6971
9	GPGKMDSRGEHRQDRRERPY		9.14966	10.8212
10	IKMGVAAHKKSHEESHKE		9.15399	9.92367
11	VLLPKKTESHHKAKGK		9.17083	10.4905
12	KRSKALKASAPAPGHH		9.17169	9.67632
13	RVAGIHKKV		9.21591	10.3061
14	PKKTESHHKAKGK		9.22205	8.53836
15	PKGKKAKGKKVAPAPAVVKK		9.24548	8.58265
16	PDPAKSAPAPKKGSKKAVTKVQKKD		9.25517	9.94823
17	TIRGHPGSSRGGRQGYHHEHSVD		9.30231	11.2577
18	KMDSRGEHRQDRRERPY		9.30499	9.75844
19	PGKMDKGEHRQERRDRPY		9.34358	10.0162
20	VLLPKKTESHKAKSK		9.3556	11.0075
21	MAHMASKE		9.37049	11.6106
22	AVLLPKKTESHHKAKGK		9.3882	11.3715
23	VIKMGVAAHKKSHEESHK		9.38881	10.8208
24	SGRGKGGKGLGKGGAKRHRKVLR		9.38972	8.80653
25	RGGPGKMDKGEHRQERRDRPY		9.45541	9.7816
26	GRGGPGKMDKGEHRQERRDRPY		9.46152	10.516
27	APKAKKEAPAPPKAEAKAKA		9.47596	9.43974
28	VIKMGVAAHKKSHEESHKE		9.49829	11.9874
29	KVHGSLARAGKVR		9.50353	10.6899
30	IKMGVAAHKKSHEESHKE		9.52493	9.92367
31	GPGKMDKGEHRQERRDRPY		9.55167	10.7242
32	KVHGSLARAGKVRG		9.55228	10.7529
33	PGKMDSRGEHRQDRRERPY		9.57076	11.081
34	AGEKVEKPDTKEKKPEAKKVD		9.65341	9.92099
35	QHHPPYHQQHHQGPPPGGPGGR		9.65426	10.0223
36	VLLPKKTESHKPGKNK		9.69755	11.4546
37	SYKHLKHERLRKYH		9.8089	10.5579
38	GPGKMDSRGEHRQDRRERPY		9.80965	10.8212
39	PGLARQAPKPRKQ		9.81394	11.4071
40	KIRAADKRSKALKASAPAPGHH		9.9212	9.15561
41	GLARQAPKPRKQ		9.92825	10.5307
42	AKKPVMKGAKSGKGAVTSEALKD		9.94162	12.777
43	GQGIHHAAGQVGKEAEK		10.0087	10.8773
44	PGLARQAPKPRKQ		10.0832	11.4071
45	PRPQHKYN		10.0967	10.2215
46	PGLARQAPKPRKQ		10.1413	11.4071
47	SSGSVGESSSKGP		10.1518	11.3843
48	SSSATAQGTPEKKEEPD		10.1684	13.0816
49	YHSGYGAHGSKHRARAAPD		10.2088	10.3556
50	SGGYGGRSRY		10.2328	12.6978
51	AYHSGYGAHGSKHRARAAPD		10.2525	11.2438
52	YHSGYGAHGSKHRARAAPD		10.2534	10.3556
53	AKKPVMKGAKSGKGAVTSEALKD		10.2621	12.777
54	GSGGYGGRSRY		10.3054	13.735
55	MQRRDDPAARMSRSSGRSGSMD		10.3862	15.593
56	EKTSGSNVKIVKVKKE		10.3897	11.9218
57	SNVKIVKVKKE		10.3906	12.8564
58	LEGEESRMSGE		10.3941	15.1929
59	SVRYSSSKH		10.4312	10.1496
60	LESEREARRLR		10.4356	12.2047
61	SGGSGGYGGRSRY		10.4744	14.402
62	FGPGKMDSRGEHRQDRRERPY		10.4822	14.2796
63	GSGGSGGYGGRSRY		10.52	13.8359
64	AKKPVMKGAKSGKGAVTSEALKD		10.5372	12.777
65	PGHHHKPGLGEGTP		10.6073	12.0538
66	NAEKTSGSNVKIVKVKKE		10.6091	13.2039
67	AIKKKDELERVAKSNR		10.6365	12.0382
68	KMGGRNDYRNDQRNRPY		10.7019	12.717
69	GFGPGKMDSRGEHRQDRRERPY		10.7424	15.3438
70	GPGHHHKPGLGEGTP		10.7456	11.7007
71	GKMGGRNDYRNDQRNRPY		10.7526	12.3105
72	GGFGPGKMDSRGEHRQDRRERPY		10.7863	16.0509
73	SIIHDRHRITHGQTGD		10.7942	11.7577
74	DVHDGKVVSTHEQ		10.7991	13.2758
75	RLKYENE		10.8035	12.5571
76	ESVGKGAVHDVKD		10.8336	12.2941
77	NRHGLIRKYG		10.8547	13.3317
78	SNRHGLIRKYG		10.8762	13.1211
79	DTNADKQLS		10.9017	13.6905
80	PGLARQAPKPR		10.9138	11.9806
81	VVERHNKPEVEVR		10.9482	12.4987
82	AKKPVMKGAKSGKGAVTSEALKD		10.9641	12.777
83	SVRYSSSKHYSSSRSGG		10.965	11.6049
84	PGGSGGSGGYGGRSRY		10.9667	14.5108
85	SHQKRTPDFHDKYG		10.9985	12.9772
86	DPGLARQAPKPRKQ		11.0313	12.1708
87	LTAAKKARAGLE		11.0409	12.8194
88	LTAAKKARAGL		11.0543	12.1618
89	QGAHHAAGQAGKELQ		11.0569	11.3799
90	KCTILPDTSRKSRQKTRAVGK		11.085	11.9373
91	EGPGHHHKPGLGEGTP		11.0986	11.8433
92	KENAGEDPGLARQAPKPRKQ		11.1099	13.11
93	SESSSKSSQPLASKQEKD		11.1198	12.4856
94	YTMKKVHAL		11.1216	15.5706
95	QGVHHAASQVGKEE		11.173	11.2897
96	QKENAGEDPGLARQAPKPRKQ		11.2106	12.4068
97	KETGKPKGDATVSYED		11.2308	13.111
98	KGYSPTHREEEY		11.2316	14.4674
99	HLNGHIKQV		11.2552	11.9885
100	AQKENAGEDPGLARQAPKPRKQ		11.2646	12.6817
101	EDPGLARQAPKPRKQ		11.2655	13.1911
102	LTAAKKARAGLED		11.2824	13.3882
103	VAPEEHP		11.2893	12.6509
104	PRKIEEIKD		11.2975	13.4122
105	EDPGLARQAPKPRKQ		11.2984	13.1911
106	HGVNNAAGQVG		11.3063	13.098
107	ILVIKMGVAAHKKSHEESHKE		11.3215	18.2047
108	DDKKRIIDSAR		11.3241	12.7894
109	AAQKENAGEDPGLARQAPKPRKQ		11.3628	12.7674
110	MQRRDDPAARMSRSSGRSGSMD		11.3698	15.593
111	GPGGSGGSGGYGGRSRY		11.3707	15.5934
112	KYTKQDGECGTLSKGELK		11.4157	14.4915
113	TEDELQDK		11.4166	13.2233
114	QGAHHAAGQAGKELQNAHNG		11.4247	12.234
115	GEDPGLARQAPKPRKQ		11.4303	13.5565
116	MGGRNDYRNDQRNRPY		11.4543	13.9641
117	RKEPEDGRLVQ		11.4586	13.7148
118	QGAHHAAGQAGKEL		11.5198	11.1866
119	PAAVTESKEGTEASASKGLEKKEK		11.5333	13.8393
120	ASTSTTIRSHSSSR		11.5348	11.2444
121	VAHEINHGIGQAGKEAEK		11.5784	13.7274
122	RVTPKEWRNQ		11.5792	14.1198
123	RGGFGPGKMDSRGEHRQDRRERPY		11.5801	14.7036
124	KYTPPPHHI		11.6006	13.1126
125	QVHPDTGISSK		11.6023	12.6381
126	PRPQHKYNKL		11.6092	11.0701
127	AREGNHKPIDY		11.6237	12.8526
128	MQRRDDPAAR		11.6271	10.5673
129	RAQLGGPEAAKSDETAAK		11.6382	14.4211
130	HNVQGFHPYRR		11.6674	14.6738
131	LGGPEAAKSDETAAK		11.671	13.7205
132	QQVDTSTRTH		11.696	11.3215
133	AYREHPYGRY		11.7157	15.2851
134	SKSESPKEPEQLRK		11.7165	11.2261
135	FVSTTSSSRKSFK		11.7227	14.4847
136	NAGEDPGLARQAPKPRKQ		11.7244	14.4675
137	TEDELQDK		11.7261	13.2233
138	AKHAVSEGTKAVTKYTSSK		11.7431	11.8048
139	FGPGKMDSRGEHRQDRRERPY		11.7571	14.2796
140	QQVDTSTRTH		11.7777	11.3215
141	YEDIAQKSKAE		11.7803	13.3613
142	SRAQLGGPEAAKSDETAAK		11.8043	15.0729
143	RYSGGNYRDNYDN		11.8069	15.3316
144	KPKGDATVSYED		11.829	15.2442
145	KASGTLREY		11.8403	16.544
146	AKEHGHFSSLSQD		11.8442	15.6973
147	IPNASQAESK		11.8564	12.1331
148	EIEDPEDR		11.8598	13.6974
149	IKKDVDGAY		11.8734	15.5836
150	KYTPPPHHI		11.8751	13.1126
151	TYSKKHFRI		11.8895	13.4172
152	SLQDPPNKKPKV		11.9163	12.2061
153	NGQDPVKGQVSVKGQDK		11.9224	13.8319
154	PEVRPTSA		11.942	12.6865
155	APVKKLVVKGG		11.9598	13.0597
156	FKLRSKKTPAVKAT		11.9641	11.4191
157	QVSTHEQ		11.9693	10.7325
158	RYQERFKHI		11.9785	14.2235
159	GAYREHPYGRY		11.9855	16.4406
160	IYTEHAHQV		12.0005	13.7739
161	KPRNQGGYGGSSSSSSYGSGRRF		12.0055	16.3046
162	IREEYPDR		12.0108	13.9034
163	SVRYSSSKHYSSS		12.027	12.2817
164	LGIHEDSQNR		12.033	12.8242
165	NPKHPFSKFGTGNK		12.0586	15.5912
166	ARDNKKTRIIPRHL		12.0911	12.5391
167	VAPPKAHEV		12.0928	12.1519
168	RYQTKFRHL		12.1006	14.4538
169	APVKKLVVKG		12.105	13.0257
170	SRSGGGGGGGLGSGGSIR		12.1106	14.3744
171	GAVHDVKDV		12.1115	12.6867
172	RKEPEDGRLV		12.1185	12.9103
173	SVRYSSSKHYSS		12.1202	11.8543
174	AKKPVMKGAKSGKGAVTSEALKDPD		12.1288	13.2588
175	RVAPEEHPV		12.1353	12.7555
176	AKPRNQGGYGGSSSSSSYGSGRRF		12.1362	16.6323
177	RNKYEDEINKRT		12.1396	12.8391
178	AARDNKKTRIIPRHL		12.1456	12.6426
179	RDNKKTRIIPRHL		12.1482	12.4515
180	ENAGEDPGLARQAPKPRKQ		12.1698	15.4854
181	EIEDPEDR		12.1733	13.6974
182	VVRHQLLKT		12.178	14.8775
183	VASEGIKRY		12.1806	16.6083
184	AIMDKKANIR		12.1823	13.1482
185	NGQDPVKGQVSVKGQDKVK		12.2088	13.9408
186	VSEGTKAVTKYTSSK		12.238	13.5623
187	GFGPGKMDSRGEHRQDRRERPY		12.2449	15.3438
188	GKVVSETNDTKVLRH		12.2467	14.5598
189	SVRYSSSKHYSSSR		12.2483	11.1855
190	MQRRDDPAARMSRSSGRSGSMD		12.2882	15.593
191	GSSSSSSYGSGRRF		12.2891	16.7736
192	EVQDGKVISSREQVHQTTR		12.2909	16.0953
193	GGFGPGKMDSRGEHRQDRRERPY		12.2917	16.0509
194	NLAEKPKTV		12.3112	12.3096
195	LEGEESRMS		12.313	13.9496
196	ESRAQLGGPEAAKSDETAAK		12.3277	15.5487
197	IAKNRKDIENQYETQ		12.3347	16.6743
198	FNEKSKEL		12.3575	14.0958
199	PSIVGRPRHQGV		12.3593	13.6631
200	VPTSDKGRF		12.3715	14.8824
201	AGAGAGAGARGGAAAGVEARARD		12.3788	16.4651
202	VDRKHVPEEV		12.3805	13.0071
203	ILEKKVEKV		12.3991	13.5466
204	YARLHPRAV		12.4015	13.7864
205	LARNLSD		12.4041	15.6199
206	SSSGLNSEK		12.4153	11.572
207	SGGGSGGYGSRRF		12.4231	17.6068
208	GSGGGSGGYGSRRF		12.471	16.6913
209	LGIHEDSTNR		12.4718	13.0647
210	HYIRKYNRF		12.4753	17.332
211	KVQDQDLPNTPHSKA		12.478	14.585
212	ESVGKGGEERL		12.4912	13.1374
213	QAGKEAEKLGHG		12.4921	10.7609
214	HYNSHYEKF		12.4956	16.7641
215	GFGPGKMDSRGEHRQDRRERPY		12.5109	15.3438
216	ESRSGHSSVFGQHESGSGHSSAY		12.5143	16.2436
217	YEDIAQK		12.5168	15.4387
218	KDVDGAYMT		12.5328	21.3669
219	QAGKELQNAHNG		12.5469	12.5486
220	HSTPPSAYGSVK		12.5613	14.9055
221	GHQQLYWSHPRK		12.6048	19.3213
222	ELEGKLKE		12.626	13.7834
223	NVGTRPIN		12.6448	14.7977
224	LESVGKGAVHDVK		12.6474	13.2714
225	ENNPVRGP		12.6535	12.523
226	SSQEEVRSY		12.6673	16.5237
227	MEVKPPPGRPQPDSGRRRRRR		12.669	12.238
228	FSSDSKKVY		12.6742	14.0682
229	SVGKGAVHDVKDV		12.6885	12.5611
230	AAQKEADLAAQEEAAKK		12.6911	14.8485
231	MQRRDDPAARMSRSSGRSGSMD		12.692	15.593
232	QITAGRHGD		12.6937	10.5339
233	ARVHPDLG		12.6946	14.078
234	IINRNTGEIR		12.6954	14.9959
235	YGHTGYGPSGGS		12.7263	14.8449
236	TTYDHKNTF		12.728	16.6562
237	GEDPGLAR		12.7336	14.8908
238	ESVGKGAVHDV		12.7388	12.9438
239	AKDVKFGAD		12.7397	14.8477
240	YEDIAQKS		12.7553	14.8134
241	VVVDRKHVP		12.764	12.1193
242	YRSGGGFSSGSAG		12.7657	17.7912
243	AATRWAKKI		12.7675	15.5153
244	GFGPGKMDSRGEHRQDRRERPY		12.7774	15.3438
245	QKENAGEDPGLARQAPKPRKQ		12.7791	12.4068
246	LDTGRPSTTVR		12.7852	13.9918
247	EINHGIGQAGKEAE		12.7912	14.174
248	KIEPSKPAATRKRRWSAPESRKLEK		12.8011	13.2364
249	HAVSEGTKAVTKYTSSK		12.8233	13.0625
250	KFIDTTSK		12.8294	13.9875
251	MEVKPPPGRPQPDSGRRRRRRG		12.8481	12.4445
252	VTHETKHFI		12.8525	14.4965
253	HFNAPSHIR		12.8568	13.1904
254	DKVRALEESN		12.8577	14.4911
255	LDRIAGQVAAANKKH		12.8683	15.3573
256	ALGNTGHEIGR		12.8726	13.5551
257	VDPGEHY		12.8769	16.116
258	KTVDGPSGKL		12.891	12.6971
259	SHVVVKND		12.912	11.2171
260	HLDTDVKRV		12.9374	12.6664
261	ITELRRNVQ		12.9409	16.5642
262	LEKGLDGAKKAVG		12.957	13.6197
263	SIAKEGFEK		12.9578	15.4371
264	TEVTRRMAEAE		12.9639	14.9003
265	MEREKEQFRK		12.9806	11.6166
266	GKETKAADPPAENSSAPEAEQGGAE		12.989	17.1759
267	VVPTFGKKKGPNANS		13.0012	15.6934
268	AVRDMRQTVAVG		13.0021	18.5164
269	AMEDLKQ		13.0167	17.0842
270	ASNVTNKTD		13.0273	10.9414
271	YLGKIKRV		13.0366	14.7805
272	KIDDIRKPGESEE		13.051	14.5841
273	PKRAKALKGKEPPKKVFVG		13.069	12.5986
274	ESRSGHSSVFGQHESGSGHSSAY		13.0981	16.2436
275	SAPAAKVSKKELNSNHD		13.1042	13.0054
276	VAAEEARNY		13.1051	16.5233
277	PKRAKALKGKEPPKKVFVGG		13.1115	12.7931
278	QYTPHSHQF		13.1177	15.4768
279	LEKGLDGAKKAV		13.1357	13.2064
280	LTVSEDK		13.1365	12.3993
281	YEDIAQKSKAEAE		13.158	14.3306
282	AEQNRKDAEAW		13.1813	17.449
283	AVERASAIARQAD		13.1858	15.3716
284	AQLGGPEAAKSDETAAK		13.1971	15.0051
285	AGEDPGLAR		13.2266	16.2505
286	VISAEKAYHEQ		13.2283	15.1061
287	YEEIAQRS		13.2326	16.2491
288	AQYEDIAQKSK		13.2352	14.8503
289	ILDKKVEKV		13.2457	13.5426
290	AVASFPKKQE		13.2529	16.6743
291	YTSGPGSRISSSS		13.2589	15.6535
292	LDKKVEKV		13.2595	11.6984
293	RYKQDVERF		13.2755	17.3684
294	YEEIAQR		13.2781	17.2209
295	DQDLPNTPHSKA		13.2798	14.6387
296	YTSGPGSRISS		13.2986	14.917
297	GQGVHHTAGQVGKEAEKF		13.313	13.8706
298	VVERHNKPEVEVRSSKEL		13.3174	14.9668
299	ILDKKVEK		13.3355	11.6937
300	LESVGKGAVHDVKD		13.3498	13.7527
301	RYKEKVAEL		13.3524	14.5807
302	VARGGGRGSGFGGGYGGG		13.3542	17.4614
303	ASNVTNKTDPR		13.3729	11.0939
304	NAGEDPGLAR		13.394	15.5472
305	IDSPGHVD		13.4084	13.5295
306	FSYKHLKHERLRKYH		13.4248	13.7754
307	FSYKHLKHERLRKYH		13.442	13.7754
308	FEGFPDKQPRKK		13.4463	15.482
309	MEVKPPPGRPQPDSGRRRRRRGEEG		13.4599	14.4603
310	MEVKPPPGRPQPDSGRRRRRRGEE		13.4607	14.4006
311	SQGSTNYGKSQRRGGHQNNYKPY		13.4814	12.8556
312	AVSEGTKAVTKYTSSK		13.499	14.0694
313	ILDKKVEKV		13.503	13.5426
314	GLGSGGSIRSS		13.5055	15.0655
315	KVDPEIQN		13.5073	15.658
316	PLVGGHEGAG		13.5272	14.9981
317	PQISNATDRKY		13.528	15.3959
318	YAQQLRKLRENSS		13.5707	15.0981
319	AGPPISEGK		13.5956	14.0121
320	HTTISGGGSRGGGGGGYGSGGSSY		13.6196	17.5461
321	KLTALTKKY		13.642	15.3875
322	RAAEHLRYV		13.6506	15.9605
323	IQKEDVPSE		13.6606	14.4527
324	HNVQGFHPYR		13.6624	17.5895
325	KAVGGLGKLGKD		13.6685	13.9063
326	PRNQGGYGGSSSSSSYGSGRRF		13.6813	18.0832
327	AGQAGNEAGRFG		13.7281	18.7577
328	RLNKVIKSV		13.7299	14.4717
329	DHLDIDHNKKID		13.753	14.1921
330	FVEPSRQ		13.7547	17.3652
331	ILDKKVEKV		13.771	13.5426
332	STSSEPAAKPEVD		13.7719	14.9725
333	SKRHRLDLGEDYPSGKKRAGTD		13.7943	16.0455
334	EASLAETEGR		13.7952	15.0642
335	VVGGQRAAWR		13.7961	19.8166
336	RIYKYIHKV		13.7978	16.6881
337	PSIVGRPRHQGVMVGMGQKD		13.8005	20.9785
338	NGQDPVKGQVSVK		13.8047	14.002
339	IQRTPKIQVYSRHPAENGK		13.8082	16.1118
340	KVSTSGPRAFS		13.8156	16.4634
341	DNKKTRIIPRHL		13.8164	13.8589
342	MQRRDDPAARMSR		13.8182	12.112
343	NHNVQGFHPYR		13.8392	18.1268
344	IQRTPKIQVYSRHPAENGKSN		13.8401	16.6896
345	SKSESPKEPEQLR		13.8454	12.9125
346	AITATQKTVDGPSGK		13.8489	14.1286
347	GDGHITVD		13.866	15.3931
348	VSSDFNSDTHSST		13.8695	18.0306
349	SYDSYATHNE		13.8713	17.5749
350	VYPPHSHSI		13.8757	14.6085
351	RNKYEDEINKRTNAENE		13.8832	14.7543
352	IQRTPKIQVYSRHPAENGKS		13.8841	16.2669
353	AWHPHTNKF		13.907	16.7003
354	PGPTPSGTNVGSSGRSPSKAVAAR		13.9345	16.534
355	YGTAKSGTGIA		13.9506	14.9009
356	AFGGSGGRGSSSGGGY		13.9532	16.1653
357	SVVRSSVHAR		13.9748	10.7367
358	YGPGGSGGSGGYGGRSRY		13.9818	17.2723
359	LGHGVNNAAGQVGKEAD		13.9845	15.0194
360	ITITNDK		13.9863	13.8893
361	KLLEKVRKV		14.0187	12.7527
362	AKGSSNSYAIKKKDELERVAKSNR		14.0222	14.166
363	VVTVENPK		14.029	14.5502
364	PLVGGHEGA		14.0316	15.0952
365	ILDKKVEKV		14.0382	13.5426
366	QNHNVQGFHPYR		14.0408	18.814
367	SKSFQQSSLSRDSQGHGRD		14.0686	15.9252
368	PQFTTRSELMKKHQS		14.0836	17.7311
369	KLARDLKAV		14.101	14.481
370	LPINGNGKQ		14.1059	14.9592
371	LTVTNPK		14.1084	13.8951
372	SVDETLR		14.1093	16.3899
373	DVHDGKVVSTHEQV		14.1137	14.395
374	DVHDGKVVSTHEQVLRTKN		14.1173	16.1918
375	GGGGLGSGGSIRSS		14.1351	16.3526
376	IDPKESHRLP		14.1502	13.0372
377	HMSGKLTNV		14.1511	14.6721
378	VDPDEPVH		14.1545	16.0267
379	ASTSTTIRSHSSSRRGFS		14.164	14.4293
380	IVYKIRAADKRSKALKASAPAPGHH		14.1727	14.835
381	GQNHNVQGFHPYR		14.1949	18.4814
382	RIPIEDK		14.2124	13.8725
383	GGGGGGLGSGGSIRSS		14.2224	16.5964
384	GSGSGWSSSRGP		14.2285	17.4351
385	GGGGGGGLGSGGSIRSS		14.2303	16.3947
386	PPAENSSAPEAEQGGAE		14.2347	17.6718
387	KENAGEDPGLA		14.2685	14.7971
388	QAGKEAEKLG		14.2694	11.4697
389	ESVGKGAVHDVKDV		14.2839	13.4601
390	VAIALKAAHYHTHKE		14.2865	16.3778
391	SKNTVSSARFR		14.2874	13.4141
392	KVPKTAENF		14.2953	16.4143
393	SAVEDEGLK		14.2997	16.2307
394	HQPHQPLPPT		14.308	15.7104
395	ILDKKVEKV		14.3097	13.5426
396	LAETEGRY		14.3133	17.4275
397	GGNHQNNYQPY		14.3142	17.1547
398	SGGGGGGGLGSGGSIRSS		14.3176	16.2864
399	LDIDHNKKID		14.3194	13.5703
400	LPPTRPTD		14.3283	14.1185
401	RYIRDAHTF		14.3291	18.2108
402	GGLGSGGSIR		14.3318	15.7934
403	VAAKKTKKSLESINSRLQ		14.3353	14.8722
404	GNHQNNYQPY		14.3505	17.3367
405	GGGNHQNNYQPY		14.3514	17.1679
406	ASIKDGEAV		14.354	13.6774
407	IEKGHGIRL		14.3557	14.2191
408	KQLEEEKKTLESQVKYYALKLEQE		14.3593	31.1809
409	GGGLGSGGSIR		14.3746	16.5769
410	AFKDTGKT		14.3764	11.7695
411	NHQNNYQPY		14.3943	17.4972
412	RYFKTPRKF		14.4084	17.0434
413	LEKGLDGA		14.419	16.6301
414	GGNYGPGGSGGSGGYGGRSRY		14.4216	19.4279
415	QGVNHAADQAGKEVEK		14.432	11.9373
416	AAGQAGNEAGRFG		14.4385	19.1481
417	KYVKDFHKF		14.4393	19.7403
418	YRDDLKKL		14.4463	13.5637
419	AQKENAGEDPGLA		14.4506	14.9589
420	AAGPPISEGK		14.4523	14.7718
421	GVYGGSVHEA		14.4557	16.8962
422	VGDLPNGR		14.4771	14.8477
423	HQNNYQPY		14.4872	18.9134
424	QGAHHAAGQAGNEAGRFGQGVH		14.5106	15.2401
425	VPIKDIRN		14.5124	16.5175
426	GGGGGGLGSGGSIR		14.5132	17.25
427	GGGNYGPGGSGGSGGYGGRSRY		14.5176	19.1178
428	PPAENSSAPEAEQGGAE		14.5284	17.6718
429	YTQPGPGYR		14.5327	17.2976
430	GNYGPGGSGGSGGYGGRSRY		14.5498	19.8514
431	RYKNDHINL		14.5515	13.4568
432	KILQVSFKTNKSHK		14.5594	15.6084
433	SATSVDQRPKGQGNKVSVQNG		14.5638	14.648
434	AGQAGNEAGRFGQGVH		14.5647	18.343
435	HQPHQPLPPT		14.5735	15.7104
436	ILDKKVEKV		14.577	13.5426
437	KVDPEIQ		14.5779	17.0591
438	MHQPHQPLPPT		14.5788	17.715
439	IGEAAKSVKLERPVRGH		14.5797	15.3762
440	GQGQGNPGGLG		14.5867	15.1493
441	GPGGSGGSGGYGGRSRY		14.5976	15.5934
442	RTNAIKQTF		14.5984	19.8835
443	PGGSGGSGGYGGRSRY		14.6019	14.5108
444	EAEKFGQGVHHAASQVGKEED		14.6054	16.8658
445	IIRSMPEQTGEK		14.6071	18.0009
446	NYGPGGSGGSGGYGGRSRY		14.608	18.8244
447	SGGGGGGGLGSGGSIR		14.6171	16.1935
448	SLLKRLRKA		14.6391	13.2408
449	RSSGGSYRDSYDSYATHNE		14.6409	19.1331
450	MATAASSSSLEKS		14.6628	17.893
451	AAQKENAGEDPGLA		14.6637	14.6583
452	RYFKTPRKF		14.6826	17.0434
453	GGNYGPGGSGGSGGYGGRSRY		14.6834	19.4279
454	ASTSTTIRSHSSSRRGFSAN		14.6842	15.1379
455	EVVVDRKHVPEE		14.6911	14.0902
456	MEANGSQGTSGSANDSQHD		14.7108	16.2915
457	YDRYSGGNYRDNYDN		14.7305	20.5998
458	KAVGGLGKLGKDA		14.7331	14.8159
459	KSEITELR		14.7611	16.9007
460	YGSGGGSGGYGSRRF		14.7719	19.6459
461	MQRRDDPAARMSRSSGRSGSMD		14.7727	15.593
462	GGGNYGPGGSGGSGGYGGRSRY		14.7754	19.1178
463	PPAENSSAPEAEQGGAE		14.7955	17.6718
464	GNYGPGGSGGSGGYGGRSRY		14.816	19.8514
465	AQYEDIAQKSKAE		14.8186	16.4029
466	HQPHQPLPPT		14.8392	15.7104
467	MHQPHQPLPPT		14.8401	17.715
468	ILDKKVEKV		14.8419	13.5426
469	RKAGIFQSVK		14.8427	16.5377
470	RWPKKSAEF		14.8445	19.0855
471	AYASHFNKV		14.8507	18.4533
472	PDEPVHGAP		14.8661	14.1194
473	IPVQTQHPIRKGLHHKI		14.8793	14.5072
474	YTMKKVHAL		14.8833	15.5706
475	GAHTKHNEETGDNVGPLIIKKKET		14.885	15.041
476	LQQAKEDL		14.9071	16.9566
477	STGDVNVE		14.9124	16.5567
478	PVLKNPDD		14.9313	15.1012
479	SATDTIRKM		14.9321	14.2131
480	QAGKEAEKLGQG		14.9339	11.9604
481	TMKKVHAL		14.9409	12.1347
482	PVGAIHNAESLRR		14.951	16.2941
483	VETGDIRT		14.9536	15.0903
484	IDPVHSHRVP		14.9572	12.8197
485	VIRDAVTYTEHAKRKTV		14.9589	16.7991
486	EKATGNPKHPFSKFGTGNKY		14.9598	18.1301
487	GGNYGPGGSGGSGGYGGRSRY		14.9624	19.4279
488	PESGPTPASAEQNE		14.9734	18.3166
489	AVQISKK		14.9751	11.1751
490	FVSNHAY		14.9958	21.0517
491	SMLGSPHKV		15.0002	13.4042
492	FAKPRNQGGYGGSSSSSSYGSGRRF		15.0174	21.1573
493	SAAEEVKTY		15.0424	18.2188
494	SKGKIYPVG		15.0442	17.4726
495	KVEELKKKYGI		15.0512	14.5975
496	KLDPHNHVL		15.0529	13.8345
497	ELAGNAARDNKKTRIIPRHLQ		15.0621	16.943
498	ELAGNAARDNKKTRIIPRHLQ		15.063	16.943
499	PPAENSSAPEAEQGGAE		15.0647	17.6718
500	RKLPFQR		15.0656	14.5876
501	RLKYENEV		15.0981	15.002
502	RWPKKSAEF		15.1064	19.0855
503	ILDKKVEKV		15.1099	13.5426
504	MHQPHQPLPPT		15.1117	17.715
505	DKPHVNVGTIGHVDHGK		15.1187	13.9726
506	GNYGPGGSGGSGGYGGRSRY		15.135	19.8514
507	IQRTPKIQVYSRH		15.1412	16.051
508	HQPHQPLPPT		15.1565	15.7104
509	KYPHVQKW		15.1669	16.5947
510	VSTTYSGVTR		15.1733	18.1146
511	AAGQAGNEAGRFGQGVH		15.1741	18.5347
512	QFGHDIHHTAGQAGKEGD		15.1751	13.6761
513	TYGQQWK		15.1785	21.7145
514	LGVIEDHSNR		15.1872	16.5132
515	KGYLLKKSDGIRKVWQRRKCSVK		15.2016	18.1128
516	RYTDVSTRY		15.2179	17.7006
517	GYGGSSSSSSYGSGRRF		15.2625	20.5486
518	LQIDNAR		15.265	15.9372
519	KVQDQDLPNTPHSKAV		15.2668	15.7822
520	FAKPRNQGGYGGSSSSSSYGSGRRF		15.2846	21.1573
521	GRVIDPKKAMAMKKD		15.2889	14.3317
522	KYSLVKNKI		15.2951	14.6114
523	SKGKIYPVG		15.3076	17.4726
524	GPSSVEDIK		15.3111	16.8262
525	DLDTGRPSTTVR		15.3121	16.7931
526	RSGSGWSSSRGPY		15.3147	20.1121
527	TVADHIQKV		15.3173	14.0851
528	PPAENSSAPEAEQGGAE		15.3306	17.6718
529	AKGRRAEDGSVIDY		15.3615	16.6457
530	RWPKKSAEF		15.3734	19.0855
531	AQNVGTTHDL		15.3752	15.9618
532	DYGHTGYGPSGGS		15.376	17.4249
533	YLKGKIGKVPVR		15.377	14.7604
534	LDTNADKQLS		15.3865	15.8099
535	RSHPFIKEY		15.3917	21.4493
536	DTGRPSTTVRY		15.4001	18.0002
537	AVDPDEPVH		15.4045	16.9189
538	STTTGHLIYK		15.4054	19.5989
539	LDTNADKQLS		15.418	15.8099
540	QKENAGEDPGLAR		15.4188	13.2423
541	DYGKSFKKI		15.4214	17.1531
542	EVIEKPQA		15.424	15.4499
543	HQPHQPLPPT		15.4257	15.7104
544	LEGEGSSGGGGRGGGSF		15.4335	18.4725
545	RIIPRHL		15.4344	15.1874
546	VTDALNATR		15.4429	16.6466
547	ATDLDTGRPSTTVR		15.4473	18.1841
548	KQVHPDTGISSKAMGIM		15.4534	20.3751
549	RYPNSHTHYF		15.4578	17.4284
550	AGFAGDDAPR		15.4636	19.3335
551	GYTQPGPGYR		15.4671	19.7004
552	GGYGGSSSSSSYGSGRRF		15.4854	20.4083
553	VAYKNVVGGQRAA		15.4862	16.532
554	ERIAGEASRLAHYNKR		15.4889	15.0219
555	SIRVTQKS		15.5118	11.3976
556	FSETGAGKHVPRAV		15.5144	14.5341
557	MHQPHQPLPPT		15.5223	17.715
558	STITSREIQ		15.5241	17.8195
559	KIKIIAPPERK		15.5258	14.7692
560	VGEAAHAL		15.5342	17.3153
561	VASPLAKS		15.5395	15.4168
562	NRHGLIRKYGLN		15.5522	17.2206
563	GYGSGGGSGGYGSRRF		15.5778	19.8458
564	VHSGATKGEISATQDV		15.591	14.8
565	PPAENSSAPEAEQGGAE		15.5987	17.6718
566	KSEITELRRNVQ		15.6193	17.35
567	VLSPADKTNVKAA		15.6219	14.8479
568	NQGGYGGSSSSSSYGSGRRF		15.6271	20.1112
569	AQYEDIAQK		15.6356	18.8416
570	RNVSTGDVNVEMN		15.6414	22.6551
571	GVYGDVHRV		15.644	17.7184
572	TEELNREVATN		15.6458	18.6059
573	YGDVHRV		15.6579	14.0236
574	QGGYGGSSSSSSYGSGRRF		15.6636	21.4024
575	SIRVTQKSYK		15.6662	12.0933
576	NDRLASY		15.6679	21.8525
577	STLEPVEK		15.6688	18.0354
578	IQRTPKIQVYSRHPAEN		15.6715	17.9331
579	AKGRRAEDGSVIDYE		15.6758	17.8626
580	FGRGQNHNVQGFHPYR		15.6785	18.9402
581	ILVIKMGVAAHKKSHEESHK		15.6878	17.3342
582	SNVPHKSSL		15.6896	11.8155
583	RYNHITATY		15.6904	20.0159
584	SAAGHLKVV		15.7212	14.008
585	GYGSGRGFGD		15.7246	19.3261
586	AGFAGDDAPR		15.7311	19.3335
587	FYTRAASTARHL		15.7321	17.666
588	RYDEIRRHW		15.7487	17.5934
589	RYPNSHTHYF		15.7531	17.4284
590	LPYRRSVPT		15.7773	16.5681
591	YHSKYEEL		15.7971	18.875
592	GGYGSGGGSGGYGSRRF		15.7986	20.9892
593	IQRTPKIQVYSRHPAENG		15.7994	18.0365
594	VDGPSGKL		15.8003	14.5652
595	AVQISKKRKF		15.8012	13.0477
596	ILVIKMGVAAHKKSHEESHKE		15.8021	18.2047
597	DNIQGITK		15.8065	19.0545
598	VVTGNMGSNDKVG		15.8219	16.9622
599	FRQYAKDIG		15.8253	18.5291
600	IQRTPKIQVYSRHPA		15.8359	17.3031
601	LLDEHGHARI		15.8367	14.3343
602	PLTTTSGNLHGQ		15.8376	17.7448
603	GYGSGGGSGGYGSRRF		15.8429	19.8458
604	GGGYGSGGGSGGYGSRRF		15.8436	20.8021
605	VLKVTKAAGTKKQFQKF		15.8531	18.5708
606	SQLALKQ		15.8639	18.7301
607	FAKPRNQGGYGGSSSSSSYGSGRRF		15.8648	21.1573
608	GGTKSISIS		15.8674	16.318
609	PPAENSSAPEAEQGGAE		15.8749	17.6718
610	KLAPGGHVGRF		15.8783	18.0613
611	NQGGYGGSSSSSSYGSGRRF		15.8873	20.1112
612	SISGRGVDKEPLN		15.8882	17.5904
613	QPGSTVHGRLETTHGQTGD		15.8891	15.1305
614	QDPVKGQVSVKGQDK		15.8899	12.7699
615	LGDIATDYHKQSHGAA		15.8917	17.723
616	IPAMTIAK		15.8951	24.3545
617	DVDPGEHY		15.8969	18.1035
618	AVDPDEPVHG		15.8986	16.679
619	RNVSTGDVNVE		15.9086	16.613
620	KLPEKTQTF		15.9111	19.4995
621	NHQNNYQPY		15.9172	17.4972
622	IQRTPKIQVYSRHPAEN		15.9305	17.9331
623	MEREKEQFR		15.9442	13.4308
624	QGYTQPGPGYR		15.9533	20.193
625	NAAGQAGNEAGRFG		15.9542	18.6156
626	KYNRQSMTL		15.9559	14.7079
627	GQGYTQPGPGYR		15.9586	21.0931
628	QAGREAGQFGHDIHHTAGQAGKEGD		16.0006	17.015
629	KYLTVNKRL		16.012	16.7881
630	EYSKQMQRF		16.0188	21.0014
631	RYPNSHTHYF		16.0196	17.4284
632	NASPEPKTL		16.0214	14.6096
633	LEGEDAHLS		16.0223	17.8411
634	EYSKQMQRF		16.0249	21.0014
635	IQEAGTEVVK		16.0311	17.8413
636	YAQTSPQGMPQHPPAPQGQ		16.0329	22.3598
637	VIRDAVTYTEHAKRKTVTAMD		16.0337	21.9078
638	MEVKPPPGRPQPDSGRRR		16.0439	14.5922
639	KIDDKPVKI		16.0465	13.1869
640	TEVTRRMAEAEL		16.0698	21.8869
641	DNIQGITK		16.0819	19.0545
642	VQGFHPYR		16.0899	19.9596
643	TYAEKLHRL		16.0969	16.4095
644	VYKALSDHHI		16.1089	15.3838
645	SMLEDVQRA		16.1133	22.0569
646	HYQQHPLHL		16.1348	15.698
647	FAKPRNQGGYGGSSSSSSYGSGRRF		16.1357	21.1573
648	EDQTEYLEER		16.1435	24.3965
649	TEELNREVATNS		16.1471	18.3554
650	VNVTTEVK		16.1538	15.0235
651	NYGPGGSGGSGGYGGRSRY		16.1573	18.8244
652	GHQQLYWSHPRKFGQGSRS		16.1582	21.8276
653	AGSTYVNRV		16.1764	19.054
654	TLAQRVKEV		16.1782	14.637
655	LILVIKMGVAAHKKSHEESHK		16.1826	20.8552
656	YLKGKIGKVP		16.1835	14.6076
657	AQYEDIAQKS		16.1844	18.5727
658	PPAENSSAPEAEQGGAE		16.1922	17.6718
659	GYDRYSGGNYRDNYDN		16.198	21.27
660	VVFEQTK		16.2016	21.2431
661	KLKETIQKL		16.2111	14.8992
662	ATPSLRGR		16.223	11.5616
663	TEVHPDYGSHIQ		16.2247	17.7843
664	TAAKKARAGLEDL		16.2256	14.8037
665	ELAGNAARDNKKTRIIPRHL		16.23	16.3364
666	ALGTDAEGQKV		16.2317	15.7272
667	ELAGNAARDNKKTRIIPRHL		16.2432	16.3364
668	AVDSRTGKLTLKNKVTKEQY		16.245	18.2274
669	KYKEAAHLL		16.2459	15.9332
670	HEINHGIGQAGKEAEKLG		16.2511	14.3338
671	IDKVARL		16.2547	18.1041
672	YKNVVGGQRAAWR		16.2869	19.8581
673	GHQQLYWSHPR		16.2877	22.5754
674	EYSKQMQRF		16.2886	21.0014
675	LILVIKMGVAAHKKSHEESHKE		16.3098	21.2594
676	FARMLAQE		16.3107	25.2568
677	NSKLGLSDMN		16.3177	22.3397
678	GHQQLYWSHPRKFGQGSR		16.3317	21.4199
679	SVASSVKGV		16.3334	13.5381
680	SRSGGGGGGGLGSGGSIRSSYS		16.3403	18.701
681	VGGLGKLGKD		16.3456	15.1756
682	FEIKNKKGTDL		16.3464	15.1865
683	AHTAVISPQD		16.3608	18.1688
684	KYMKYEKSYRF		16.3794	20.4607
685	DGQVINETSQHHDDLE		16.3811	21.1431
686	RNVSTGDVNVEM		16.4141	22.6357
687	DYGHTGYGPSGGSRKSISNS		16.422	17.3893
688	KYVKVFHKF		16.4457	21.7221
689	TVADKIHSV		16.4501	14.049
690	AMNGHVPAV		16.458	18.3652
691	FVSEVQRKV		16.4606	16.8227
692	TRPSLKAPPARPVKGAYREHPYGRY		16.467	18.2073
693	AITPSVSRTS		16.5027	16.0848
694	HAIKSVKIY		16.523	17.6308
695	IQRTPKIQVYSRHPAEN		16.5247	17.9331
696	EDQTEYLEER		16.5415	24.3965
697	IYEETRGV		16.554	18.1719
698	VTTVVNPKYEGK		16.5557	17.003
699	LRDVDPGEHY		16.5678	18.3976
700	TLQEKIHRL		16.5877	15.9469
701	WKVTRKDGNASGTTL		16.6019	14.3901
702	FGGVDEKGPQ		16.6071	17.0881
703	ARGHYTI		16.608	13.8087
704	YGRFSSP		16.6256	21.3114
705	PVISAEKAYHEQ		16.671	17.8414
706	KPVDPDGPENGPP		16.6719	16.4327
707	QVDKNKDDELTG		16.6727	12.6104
708	PYHPHPHVF		16.6736	18.2458
709	NRKDAEAWFNEKSKE		16.713	21.0525
710	VAPSTVKEV		16.72	16.3069
711	GSYRDSYDSYATHNE		16.7307	21.0026
712	NRKDAEAWFNEKSKE		16.7358	21.0525
713	MDHLDIDHNKKID		16.7548	17.4863
714	IDQDARDL		16.7599	20.6998
715	KIGEHTPSAL		16.7625	14.4875
716	TVDGPSGKL		16.7768	14.0684
717	GGYDRYSGGNYRDNYDN		16.7793	22.1365
718	SSKVSRDTL		16.8077	11.9892
719	SEDSYKDSTL		16.8085	17.6928
720	QVHPDTGISSK		16.8219	12.6381
721	FGFHKPKMY		16.8228	23.0092
722	ASTSTTIR		16.8314	13.3024
723	ALQKRLDEV		16.8418	17.8424
724	VLFRGGPRG		16.8453	18.9072
725	KLYGKPIRV		16.8514	16.3635
726	VYKLHRETF		16.8531	20.3339
727	SGFGRGQNHNVQGFHPYR		16.8558	20.1074
728	EDQTEYLEER		16.8601	24.3965
729	GDKILQVSFKTNKSHK		16.8639	17.5453
730	SRQSSVSFR		16.87	15.0341
731	GSGFGRGQNHNVQGFHPYR		16.876	20.9196
732	MHQPHQPLPPT		16.8971	17.715
733	ESIRKEVKGDLENA		16.9095	14.906
734	SSGGSYRDSYDSYATHNE		16.9121	21.313
735	DGQVINETSQHHDDLE		16.9233	21.1431
736	TRIIPRHL		16.9358	16.1312
737	ISSEFGRRV		16.9729	18.7462
738	RYPDNLKHL		16.9735	17.1432
739	RYGDGGSTF		16.9788	22.0282
740	NAAGQAGNEAGRFGQGVH		16.9939	19.0319
741	NQGGYDRYSGGNYRDNYDN		16.9983	22.1389
742	SYLSQHQRI		17.0035	16.6967
743	PLVKPHIN		17.0246	17.5565
744	SSHKTFRIKRFLAK		17.037	17.7351
745	AQYEDIAQKSKAEAE		17.0404	17.3476
746	SSSKGSLGGGFSSGG		17.0589	20.0395
747	KYISKPENL		17.0604	18.0326
748	SPIYSPEK		17.0665	17.9584
749	VKAQYEDIAQKSKAEAES		17.082	16.6588
750	DGQVINETSQHHDDLE		17.0829	21.1431
751	ADDFRIK		17.0915	19.496
752	DVRQEIE		17.0924	18.0754
753	LDKVRALEESN		17.0933	19.0241
754	KLDETGNSL		17.095	16.1878
755	ALSGHVSTV		17.1002	17.3701
756	SRSGGGGGGGLGSGGSI		17.1028	15.2901
757	SSKGSLGGGFSSG		17.1043	20.5518
758	QVSTHKQSESSHGWTGPSTG		17.1116	15.0652
759	QVHPDTGISSK		17.1168	12.6381
760	EAEKLGQGVNHAADQAGKEVEK		17.1246	15.512
761	DGQVINETSQHHDDLE		17.1263	21.1431
762	VVDLMAH		17.1271	24.2677
763	SRSGGGGGGGLGSGGSIRSSY		17.1353	18.5717
764	HYFSKADHF		17.1388	21.3747
765	VTLKKDVDNAY		17.1405	20.439
766	SDGVHKI		17.1439	11.9497
767	EDQTEYLEER		17.1473	24.3965
768	ALSDGVHKI		17.1491	15.7855
769	YGGGNYGPGGSGGSGGYGGRSRY		17.1595	21.1755
770	RIRGLVPPNASR		17.1604	16.9373
771	NLNDRLA		17.1639	19.9826
772	SRQFSSRSGY		17.178	14.7136
773	SAYEQVKQV		17.1832	18.3745
774	MHQPHQPLPPT		17.1841	17.715
775	VTEVEENRID		17.1867	19.6871
776	MTDKAPPGV		17.191	15.9934
777	VTIKKDVDGAY		17.1928	19.5753
778	NVQGFHPYR		17.1993	20.6278
779	NMVAKVDEV		17.2011	19.9933
780	AVDPDEPVHGA		17.2019	17.4698
781	QGFHPYR		17.2122	18.5288
782	RYLEKNVKL		17.2219	15.9186
783	VTVTEDKIN		17.2246	17.5058
784	PGVTVKDVNQQE		17.228	17.2926
785	LESVGKGAVHDV		17.2478	16.0107
786	MLGHKPVGV		17.2601	16.8105
787	RYPDNLKHL		17.2683	17.1432
788	VYYPVRHHL		17.2718	20.4976
789	IATGEVHSV		17.2752	16.7348
790	VSTSGPRAFS		17.2839	20.56
791	VYRNKDALSHF		17.2955	21.4837
792	AATPAVRTV		17.2981	17.115
793	SASVYIKKV		17.3124	17.8786
794	ALGPTGRGV		17.3185	16.0064
795	DYSQGSTNYGKSQRRGGHQNNYKPY		17.3385	17.1576
796	QVSTHKQSESSHGWTGPSTGVR		17.3428	15.3727
797	YKTIDDLKNQ		17.3553	17.6288
798	YTTDRVMTV		17.3562	22.7634
799	EEQLQQLR		17.3606	21.2861
800	KYISKPENL		17.3632	18.0326
801	KLGPAPKTL		17.3649	15.2511
802	RIKAAVPSIK		17.3667	14.2299
803	STSDVVRQY		17.3675	20.7356
804	SVYIKKV		17.3684	16.9965
805	QVSTHKQSESSHGWTGPSTG		17.3766	15.0652
806	RYLENGKETL		17.3995	16.964
807	RYGIHPAKF		17.4004	18.7704
808	EYMKHTRLF		17.4011	21.6663
809	GVKVQVHTRRPKLPQTSDDEKKDF		17.4019	16.1943
810	YRPGTVALR		17.4167	18.5192
811	RIRGLVPPNASR		17.421	16.9373
812	DGQVINETSQHHDDLE		17.4227	21.1431
813	GYSDRSSGGSYRDSYDSYATHNE		17.4279	22.322
814	QVTVGRHGDSLKE		17.4323	12.9994
815	SSGGGSSGSSSGSSIAQGGSAGSFK		17.434	18.8836
816	SLGGGFGGGSRG		17.4375	20.5812
817	EDQTEYLEER		17.4543	24.3965
818	LDDAVKRI		17.4595	16.9376
819	MHQPHQPLPPT		17.4612	17.715
820	QAGKEAEKLGHGVNNAAGQAGKE		17.4799	13.4958
821	SPVGRVTPKEWRNQ		17.4825	17.8623
822	MTDKAPPGV		17.4881	15.9934
823	AAGAYVHMV		17.4969	26.5171
824	VNLGGSKSIS		17.5004	15.619
825	VPPNASRF		17.5239	20.79
826	LDTNADKQL		17.5374	15.7293
827	IVREHGIRL		17.5468	17.0298
828	AATPAVRTV		17.555	17.115
829	FLTAAKKARAGLE		17.5611	18.7926
830	QTEDELQDK		17.5836	14.0676
831	VSTSGPRAFS		17.5845	20.56
832	PKRAKALKGKEPPKKVFVGGLSPD		17.594	18.0353
833	ITQIEHEVS		17.6226	19.4349
834	RYSEGIKHVL		17.6252	18.2838
835	ALTREGL		17.6385	19.4984
836	AEQNRKDAEAWFNEKSKE		17.6475	21.0271
837	RYLEVMRKL		17.6667	22.7218
838	RQEYEQL		17.672	21.6801
839	LLSSHVRGV		17.6773	17.5384
840	KSEITELRRNVQA		17.6882	18.1841
841	GPGGYPGGIH		17.6909	19.9126
842	DGQVINETSQHHDDLE		17.6917	21.1431
843	GVGPVPARA		17.6951	17.2409
844	NQMPTQPQV		17.6987	20.9443
845	IYNEALKG		17.6995	21.6011
846	EIAQDFK		17.7004	22.482
847	PYSDSTAKL		17.7113	17.1332
848	EDQTEYLEER		17.7157	24.3965
849	YYDDQTRQNI		17.7192	19.5539
850	KTTKFIKSF		17.7201	23.0034
851	KYMDVVKERI		17.7244	19.283
852	PVLKNPDDPD		17.7673	17.6659
853	VVVDRKHVPEEV		17.7781	15.7098
854	EIAQDFK		17.7816	22.482
855	IQRTPKIQVYSR		17.7825	17.7934
856	NVLKVTKAAGTKKQFQKF		17.7886	18.2655
857	AGRDLTDY		17.8035	23.9018
858	RYVKKLGDF		17.8097	21.4973
859	VYPPIRHHL		17.8105	18.6192
860	LLGTAPSRA		17.8257	20.232
861	FKNKVPEKQKLFQED		17.8274	19.3567
862	DYMKTTSNF		17.87	25.5502
863	NTGHEIGRQAEDVIR		17.8709	16.9011
864	AKIKARDLRGKKKEELLKQLDD		17.8718	16.6467
865	FTKTEEL		17.877	21.4492
866	ENNPVRGPY		17.8831	17.8861
867	SISGPGVDKEP		17.8973	15.9845
868	VYIEKNDKL		17.9173	19.0562
869	SGSPIYSPEK		17.9466	18.7777
870	ITQIEHEVSSS		17.9483	18.8882
871	ILMEHIHKL		17.9536	23.5117
872	RFEEKHAYF		17.9542	22.5452
873	GVGPVPARA		17.955	17.2409
874	VLVEDSNNHHL		17.9585	18.5868
875	LMEHIHKL		17.9985	17.2051
876	YASENVNKL		18.0703	18.0028
877	LTAAKKARAGLEDLQ		18.0729	17.9097
878	VYIEKNDKL		18.0869	19.0562
879	VATDLDTGRPSTT		18.0969	21.1627
880	TYPEVKNKL		18.1422	15.9368
881	RYQKSTELL		18.1464	18.1824
882	LIAPPER		18.1573	20.2371
883	PVNVTTEVK		18.159	16.7571
884	PYGGGNYGPGGSGGSGGYGGRSRY		18.1599	23.6187
885	KIKIIAPPERKYS		18.1608	19.2916
886	LESVGKGAVHDVKDV		18.1891	15.6029
887	QAGKEAEKLGHGVNNAAGQAG		18.2561	13.9832
888	NEARVRKPVNVQML		18.2907	19.9268
889	VATDLDTGRPSTTVR		18.2985	20.5678
890	ALQEMVHQV		18.311	25.2155
891	IQDNHDGTYTV		18.3145	18.4409
892	AVRDMRQTVAVG		18.3261	18.5164
893	GQKPWSQHYHQGYY		18.3331	22.9717
894	NFKTPRGPV		18.334	14.9725
895	PEISSGEGLR		18.366	19.1027
896	IYNGDMEKI		18.3819	23.6608
897	LVVRHQLLKT		18.388	20.1591
898	GQKPWSQHYHQGYY		18.4047	22.9717
899	ILMEHIHKL		18.4151	23.5117
900	RSSGSPYGGGYGSGGGSGGYGSRRF		18.4273	23.8061
901	RYKAPFHQL		18.4353	19.6732
902	PYGGGNYGPGGSGGSGGYGGRSRY		18.4443	23.6187
903	LIAPPER		18.493	20.2371
904	IATSQNRIY		18.5194	21.9931
905	VETGVLKPG		18.5399	20.0837
906	KYISGPHEL		18.5533	18.1192
907	AASAARGAAALRR		18.5557	13.0135
908	ALQEMVHQV		18.6036	25.2155
909	QNHNVQGFHPYR		18.6206	18.814
910	KVDPEIQNVKAQEREQIKT		18.6249	18.0787
911	KQMEPLHAV		18.6301	19.5891
912	IYNGDMEKI		18.6425	23.6608
913	THSSRFIPLK		18.6572	21.4549
914	LEKGLDGAKKAVGGLGK		18.6651	15.2622
915	YGGGYGSGGGSGGYGSRRF		18.6668	23.6676
916	PEVRPTSAVAA		18.6896	17.0782
917	FLDNERHEV		18.7119	16.1001
918	PLLPKEVKNEESEKEDA		18.7231	19.3848
919	PSIVGRPRHQGVMVG		18.7239	18.2888
920	ATRGVAGPGPIGREPD		18.7521	17.3996
921	VEDLESVGK		18.753	18.8425
922	IPNASQAESKV		18.7661	14.0196
923	GPPISEGKY		18.7829	19.7541
924	KYIDKTIRV		18.789	16.7231
925	SRQFSSRSGYRSGGGFSSGSAG		18.7988	19.8663
926	YIEKDTGDI		18.8066	19.3786
927	KVVKPLDY		18.8109	21.6275
928	VYAKLLHRY		18.8304	24.3533
929	RETGKLKGEATVSFDD		18.8409	18.8938
930	SNKITPIQSKEAY		18.847	21.8905
931	SLIKKIKDV		18.8736	17.0535
932	FEAKKLV		18.8887	18.7412
933	KRQGRTLYGFGG		18.8896	22.3313
934	YENEVALRQ		18.9132	21.6714
935	IDTTSKFGHGRF		18.9344	21.2291
936	KVLAAVYKA		18.937	20.6624
937	KYIHSANVL		18.9567	18.9398
938	ILDAGGHNV		18.9611	17.8368
939	MARLTWASHEKMHEGD		18.9764	21.4319
940	AAAKVALTKRAD		18.9798	12.9464
941	GHQQLYWSHPRKFGQGS		18.9815	23.5503
942	RYRPRAPII		19.0046	18.1622
943	ILDEHVQRV		19.0124	19.337
944	VIRDAVTYTEHAKRKTVTAMD		19.019	21.9078
945	GHQQLYWSHPRKFGQG		19.0232	24.6646
946	EANAVLLGIQESKDSRSKEEHHEK		19.0241	21.201
947	LYKPKQEVKF		19.072	18.8877
948	SIDLKDKYKNIGAK		19.0881	15.1557
949	SLWEHSTKNHL		19.0987	18.7568
950	VDTSTRTHNLEPY		19.1078	20.4895
951	VGEVIVTK		19.1104	21.6691
952	HQQLYWSHPRKFGQGS		19.1162	24.209
953	VGLGGTKSIS		19.132	17.5596
954	LRKLPFQR		19.1467	19.4785
955	GPYGGGNYGPGGSGGSGGYGGRSRY		19.1532	24.1455
956	SKSESPKEPEQLRKL		19.1541	13.9023
957	HQQLYWSHPRKFGQGS		19.1619	24.209
958	YIKDGITRV		19.2299	20.8757
959	KYGPIRQI		19.2433	19.2844
960	GPPAGGSGFGRGQNHNVQGFHPYR		19.2459	22.8306
961	IREADVDQDGRVNYEE		19.2504	22.1159
962	TLDEKIEKV		19.2691	17.571
963	EEANNDLENKIQ		19.2726	20.2417
964	VEDYKKKYEDEINKRTAAEND		19.2862	18.9545
965	RYSTQIHSF		19.2888	23.0761
966	KAVGGLGKLGKDAVED		19.2941	17.0636
967	GLGPPGRSV		19.3399	17.1367
968	GHQQLYWSHPRKF		19.3408	26.1657
969	IREADVDQDGRVNYE		19.3443	21.5211
970	GKDAVEDL		19.3628	18.3821
971	GHQQLYWSHPRKFG		19.3754	25.0787
972	GHQQLYWSHPRKFGQ		19.3763	24.9942
973	LENVIRD		19.3772	21.4164
974	YENEVALR		19.3824	21.8044
975	SIRVTQKSYKVSTSGPR		19.3833	14.5672
976	YLTHDSPSV		19.4011	17.0393
977	EVTVTEDKIN		19.4037	18.3313
978	VYVSRPSHF		19.4072	22.1016
979	QAGKEAEKLGQGVNHAADQ		19.4212	14.9209
980	QRDLDRIAGQVAAANKKH		19.422	15.7687
981	GPYGGGNYGPGGSGGSGGYGGRSRY		19.4264	24.1455
982	KKEETAKLIEKL		19.4352	16.3192
983	AWAPKPYHKF		19.4423	23.5158
984	WAPKPYHKF		19.4537	23.5118
985	PVDKIVLQK		19.4628	21.4472
986	ATDPTIHTV		19.4646	19.3252
987	NMMSGISSV		19.4751	30.1938
988	HYIERIQKL		19.476	20.3842
989	APKPYHKF		19.4964	14.2892
990	IREADVDQDGRVNYEE		19.509	22.1159
991	FASEAREI		19.5205	21.4904
992	LTAAKKARAGLEDL		19.5402	17.313
993	AVQISKKRKFVAD		19.5537	14.9525
994	IFHEKTSEF		19.5962	24.1496
995	RYLEKPMEI		19.5979	25.0803
996	SSLLEKGLDGAKK		19.6014	17.4001
997	YYAGEFHKM		19.6023	25.3973
998	SEITELR		19.604	21.5723
999	MEGHDPKEPEQLR		19.6049	14.9888
1000	SFHNIHNTF		19.6058	24.6234
1001	LKAEPEKNGEVVHTPETSV		19.6067	18.0523
1002	ELAKHAVSEGTKAVTKYTSSK		19.6084	15.8733
1003	AYSVEHNQL		19.6334	18.4813
1004	DLESVGKGAVHD		19.6522	15.9227
1005	KYFHPPAHL		19.6804	19.4751
1006	RLDDNIRTV		19.6904	18.8044
1007	VNPSLGKTPEEVTR		19.6913	18.9125
1008	LLGPAGARA		19.7144	20.7454
1009	HYIERIQKL		19.7306	20.3842
1010	PYGGGYGSGGGSGGYGSRRF		19.7333	24.8726
1011	GPYGGGNYGPGGSGGSGGYGGRSRY		19.7412	24.1455
1012	GSGSGWSSSRGPY		19.758	23.2864
1013	TLWDKSKKL		19.7597	19.1505
1014	IREADVDQDGRVNYEE		19.775	22.1159
1015	NYQNVVHKL		19.7759	17.6737
1016	LELQGPR		19.7811	18.4704
1017	KYQEVTNNL		19.797	20.2076
1018	RYDPYTQRI		19.8074	21.2552
1019	GKVKVGVNGFGRIGR		19.8117	19.8292
1020	RYVRKFVLM		19.8143	29.9144
1021	TYPKRTDVW		19.8655	23.5838
1022	AIHAKRVTIMPKDIQ		19.9032	20.6419
1023	IRNDEELNKL		19.9105	18.716
1024	PPKHEHYPTPSGWQPPRD		19.914	21.1666
1025	SLHSKFIRV		19.9326	20.4054
1026	RYDPHLNRW		19.9351	22.6517
1027	LEGEESRMSGECAPNVSVS		19.9563	24.108
1028	TYNQKHSLF		19.9615	21.6879
1029	VVTDPRADHQPLTEAS		19.9658	19.7192
1030	KYFHPPAHL		19.974	19.4751
1031	NRRFVNVVPTFGKKKGPNANS		19.9802	23.0202
1032	GKEKTHINIVVIGHVDSGKSTTTGH		19.9977	20.6702
1033	VVNDRSWKV		19.9986	21.0079
1034	VGARIYHTI		19.9995	22.5757
1035	RFKNKAYLL		20.0012	24.139
1036	HYIERIQKL		20.0021	20.3842
1037	FADKVPKTAENFR		20.0064	21.1198
1038	RVAPEEHPVL		20.0241	18.7036
1039	LEGEGSSGGGGRGGGSF		20.0276	18.4725
1040	LNNMRSQYEQL		20.0293	29.1727
1041	HQGLPQEV		20.0401	19.7162
1042	PVGAANFREA		20.0435	22.1593
1043	VAAGSYQRF		20.0505	26.0367
1044	RLGEAEGLMKV		20.0523	23.6899
1045	IREADVDQDGRVNYEE		20.0557	22.1159
1046	ALADGVQKV		20.0622	19.9317
1047	SIRVTQKSYKVSTSGPRA		20.0845	15.5076
1048	VIITAGARQQEGESRLN		20.0854	22.9077
1049	RDVDPGEHYI		20.0898	20.8626
1050	TEVDRLGIGK		20.0915	18.8023
1051	GHQQLYWSHPRKFGQGS		20.0959	23.5503
1052	PRKIEEIKDF		20.1111	22.8521
1053	PLVGGHEGAGV		20.1128	18.6881
1054	LVEDLERS		20.1394	22.3047
1055	YYQDTPKQI		20.1519	20.603
1056	SFSTVHEKF		20.1606	22.5516
1057	LKRQGRTLYGFGG		20.1746	24.9525
1058	GHQQLYWSHPRKFGQG		20.1763	24.6646
1059	SIRVTQKSYKVSTSGPRAFS		20.1772	20.9585
1060	VAYKNVVGGQRAAWR		20.1798	23.1833
1061	YFHDATRVY		20.191	24.5043
1062	AFIKKSHLL		20.1919	21.5067
1063	AYVHMVTHF		20.1974	30.9926
1064	KYLDIHERM		20.2088	19.51
1065	ERIAGEASRLAHY		20.218	20.7402
1066	KYFHPPAHL		20.24	19.4751
1067	IYQRHVYNL		20.2444	24.8627
1068	VYKGEEATF		20.2452	25.3637
1069	FHPPAHL		20.2548	17.9233
1070	QAGNEAGRFG		20.2684	16.992
1071	FAKPEATEV		20.271	19.9397
1072	AKDPFAHLPK		20.2736	16.9255
1073	GQRDLDRIAGQVAAANKKH		20.2762	15.9027
1074	TEELAYLKK		20.3074	22.3265
1075	ALDSTNVEA		20.3083	21.4256
1076	KQVHPDTGISSKAMGIMNS		20.3126	21.8142
1077	ISTEKVNQL		20.329	20.6019
1078	ALADGVQKV		20.3377	19.9317
1079	NDMRQEYEQL		20.3386	27.0596
1080	IVDRTTTVV		20.342	20.7254
1081	KYINTDAKF		20.3473	22.1088
1082	YQSKYEEL		20.3513	23.6391
1083	SIRVTQKSYKVSTSGPRA		20.3531	15.5076
1084	IVEEVQDGKVISSREQVHQTT		20.3557	23.3304
1085	TVHLGSDTLGDR		20.3583	18.311
1086	YVGDEAQSKRGILT		20.3592	20.5111
1087	MIREADVDQDGRVNYEE		20.36	27.5676
1088	AEQNRKDAEAWFNEK		20.3609	22.9181
1089	APVNVTTEVK		20.3688	18.7063
1090	EEQLQQIRAE		20.384	21.1789
1091	SLFRWRHQA		20.4265	23.8355
1092	GGSPPWAANSQPQPPRESKLESCKD		20.43	26.5977
1093	SITYKPVKHGRPGIGATHSSRFI		20.4336	18.9734
1094	SAINEVVTR		20.4438	20.3003
1095	NHEEEMKDLRNVSTGDVNVE		20.4516	22.9604
1096	AYVHMVTHF		20.4633	30.9926
1097	SAQEFQKQL		20.4719	22.3507
1098	AIDRVTTSV		20.4771	19.6209
1099	RLMNETTAV		20.478	19.3139
1100	RYPNKLDTI		20.4978	22.0015
1101	RWLEKEERF		20.5003	26.1353
1102	KYFHPPAHL		20.5073	19.4751
1103	CYGHFGRSEF		20.5134	27.3129
1104	AVDPDEPVHGAP		20.5142	18.9964
1105	FSSDNRQIV		20.5202	20.3251
1106	KVTMQNL		20.5219	20.426
1107	RTPKIVSGKDYNVTANSKL		20.5303	19.0174
1108	SPYGGGYGSGGGSGGYGSRRF		20.5311	23.8947
1109	SKGKIYPVGY		20.5586	24.048
1110	RQADKVWRL		20.5674	22.5859
1111	KLDDTYIKA		20.574	20.2768
1112	QAGKEAEKLGQGVNHAADQAGKE		20.5748	15.0503
1113	TDRETGKLKGEATVSFDD		20.5792	21.82
1114	SRQSSVSFRSGGSRSF		20.5818	20.8094
1115	YQDTYGQQWK		20.6021	26.9011
1116	RKLPFQRL		20.603	21.337
1117	LDALKKF		20.6142	24.9905
1118	PKIVKWDRDM		20.6227	22.6212
1119	VAGPGPIGREPD		20.6438	18.4227
1120	IYNGDMEKI		20.6464	23.6608
1121	EASLAETEGRY		20.6482	23.2989
1122	GGGGGGGLGSGGSIRSSY		20.649	22.9733
1123	VVVTEIPKEEKD		20.6507	20.6834
1124	SYSNIKNGL		20.6516	20.7819
1125	SGGGGGGGLGSGGSIRSSY		20.6533	22.0868
1126	ERIAGEASRLAHYNKRSTITSREIQ		20.6649	21.0628
1127	RSGGSRSFSTASAITPSVSRTS		20.6795	22.5684
1128	VKVDPEIQ		20.6844	20.3509
1129	AGPPISEGKY		20.6861	20.7645
1130	RYNPENNTW		20.6887	24.1269
1131	GGGGGGLGSGGSIRSSY		20.6923	22.5731
1132	GGGGLGSGGSIRSSY		20.6957	21.3782
1133	TKRLVVFDAR		20.7027	23.287
1134	TEELAYLKKNHEEEMKDL		20.7067	25.8227
1135	AYVEKVERL		20.7076	22.1521
1136	NVSTGDVNVE		20.7085	20.2548
1137	QYTPHSHQF		20.7093	15.4768
1138	KLAELKQECL		20.7111	22.428
1139	KYIFKERESF		20.7146	27.3689
1140	YAIKNIHGV		20.7224	20.349
1141	VGAHAGEYGAEALER		20.7233	21.6079
1142	RLDSTGVNV		20.736	17.7682
1143	LLDEHGHVRI		20.7377	16.4997
1144	TEELAYLKKNHEEEMKDL		20.7447	25.8227
1145	QQIPDHPKHF		20.7465	15.6778
1146	ALKRQGRTLYGFGG		20.7513	25.4795
1147	SIRVTQKSYKVSTS		20.7557	14.2109
1148	RTFEKIEEV		20.7574	24.2988
1149	KIREEYPDRIM		20.7618	21.923
1150	IDAASPLEK		20.7695	19.9548
1151	KYFHPPAHL		20.7761	19.4751
1152	PSKEPERVVHYEI		20.7786	20.9722
1153	ASTPVAREL		20.7812	19.8731
1154	ASGNARIGKPAPDFK		20.7864	16.8406
1155	RMLPHAPGV		20.7956	16.5853
1156	HAAELIKTV		20.7982	21.6342
1157	GSHSMRYFFTSVSRPGR		20.7991	28.3635
1158	SPYGGGYGSGGGSGGYGSRRF		20.8008	23.8947
1159	LVNPIGK		20.8086	19.4114
1160	SSGPYGGGGQYFAKPR		20.8186	23.175
1161	YLENGKETL		20.8265	20.9087
1162	FSYSFSYKHLKHERLRKYH		20.83	21.2807
1163	TEAPLNPKANREKMTQI		20.845	20.1592
1164	VYNSWKNNKF		20.8485	26.1484
1165	VYKGAEVAHF		20.8639	23.3753
1166	GGGGGSFGAGGGFGSRS		20.8693	25.1191
1167	SRQSSVSFRSGGSRSFSTA		20.8864	21.158
1168	ARGGGRGSGFGGGYGGGGFGG		20.8944	24.5623
1169	LTVGNNKTL		20.9111	16.492
1170	TLYEHNNEL		20.9128	21.6863
1171	IYNGDMEKI		20.9155	23.6608
1172	SATETINKL		20.918	19.9492
1173	RLAQHITYV		20.9198	23.7523
1174	TVLASRPHTLDGRNID		20.925	20.6792
1175	QAGKEAEKLGQGVNHAADQAG		20.9317	15.3014
1176	KYYDKKYQVF		20.9325	24.9848
1177	LEKGLDGAKKAVGGLG		20.9395	17.5612
1178	PEEVHHGEEEVETF		20.9413	22.9108
1179	QAEDVIRHGAD		20.9549	14.9376
1180	TSSPVSRVV		20.968	16.5617
1181	VYASDRATF		20.9757	26.1636
1182	GSPYGGGYGSGGGSGGYGSRRF		20.9766	25.2579
1183	AIRNDEELNKL		20.988	20.2222
1184	LESVGKGGEERLV		20.9933	18.6092
1185	VHDVKDVLDS		21.003	18.3394
1186	PKRAKAMKTKEPVKKIFVGGLSPD		21.0047	19.9938
1187	YGPPGTGKTL		21.0056	18.0696
1188	AVTGVPVKGQDTVKGRVP		21.0073	18.8598
1189	TTGAGNPVGDKL		21.0126	16.9847
1190	SIRVTQKSYKVSTSGPRAFS		21.0195	20.9585
1191	KYFHPPAHL		21.0426	19.4751
1192	ISQGIPKQV		21.0532	19.3878
1193	VEDLESVGKGAVH		21.0645	20.1447
1194	KYLGDVKNI		21.0653	20.5778
1195	EEQLQQIRA		21.0802	21.0795
1196	SYISRTNQL		21.0917	21.0707
1197	KYVKVFHQF		21.0944	28.067
1198	VYKPAQNSW		21.0997	24.3784
1199	KFTRSRIPEKVFQASPEDHEKYGGD		21.1005	24.6556
1200	AAATGRLL		21.1081	22.9531
1201	AVVIVDDR		21.1169	23.347
1202	SSGSPYGGGYGSGGGSGGYGSRRF		21.1239	25.9164
1203	ALLPQNHKL		21.1313	20.1243
1204	RGSYGSSSFGGSY		21.1322	25.3761
1205	SKRGRGGSSGAKFRISL		21.1393	13.6716
1206	GGGGGSFGAGGGFGSR		21.1401	24.7605
1207	SQWDSPMRV		21.1446	26.3567
1208	EVNPSLGKTPEEVTR		21.153	20.8131
1209	RYLDKTEQW		21.1538	26.6665
1210	VASEVYKAV		21.1661	22.0453
1211	ARGGGRGSGFGGGYGGGGFG		21.1696	24.7947
1212	SATETINKL		21.1758	19.9492
1213	IYNGDMEKI		21.1889	23.6608
1214	GVYGDVQRV		21.1933	22.3854
1215	SGSPYGGGYGSGGGSGGYGSRRF		21.1973	25.9967
1216	VARGGGRGSGFGGGYGGGGFGGG		21.2008	25.0193
1217	TVIAKVNNV		21.2113	20.9427
1218	PVKKLVVKGGKKKKQVLKFTLD		21.2195	18.3684
1219	YYSPTKNEI		21.2212	20.1501
1220	MGGVKAL		21.2256	20.4207
1221	NGLSNMGSHTGKELDKGVQGL		21.2485	22.7481
1222	AVEDLESVGK		21.2537	20.8082
1223	KTTEVLRNL		21.2653	22.0268
1224	KIKLNDEDL		21.2722	17.6682
1225	PIKDIRNL		21.2757	22.2495
1226	RQPDSGISSI		21.2774	18.5143
1227	SIRVTQKSYKVSTSGPRAFS		21.2927	20.9585
1228	KYFHPPAHL		21.3087	19.4751
1229	RYAWIKRQL		21.3113	26.807
1230	YTSGTFRTV		21.3139	24.2475
1231	RLLEDKKITV		21.3217	17.1343
1232	IIASDDGFK		21.3335	25.8886
1233	RLTPKLMEV		21.3344	25.2838
1234	KESYSVYVYK		21.3379	26.4439
1235	MYGKVYRI		21.3396	24.6885
1236	KVDDNKKLGEWVG		21.3439	22.6945
1237	GLWRTTPEAHA		21.3549	22.6494
1238	ALPKEDPTAV		21.3567	18.5156
1239	KYPNVFKKI		21.3601	20.8063
1240	ALPDQGIAKA		21.3637	20.4202
1241	KIGEGTYGV		21.3663	20.8193
1242	LYWSHPRKF		21.3681	29.1656
1243	IDNVKKQISNL		21.3772	20.2671
1244	GALCEENMRGV		21.4001	23.2201
1245	IYSPDHSSNNF		21.4019	22.5298
1246	SVTSEGIKAV		21.4037	18.1693
1247	AMNGHVPAV		21.4107	18.3652
1248	AAGPPISEGKY		21.4116	22.4423
1249	RYLDKTEQW		21.4204	26.6665
1250	KQSLEASLAETEGR		21.4221	20.3227
1251	RKLTPQGQRDLDRIAGQVAAANKKH		21.4247	16.4074
1252	LMAEMGVHSV		21.4282	26.7053
1253	WSHPRKF		21.4343	17.2853
1254	RSKEEAEALYHSKYEEL		21.4352	22.5876
1255	YWSHPRKF		21.4549	20.9701
1256	ITDVRQEIE		21.4557	22.5443
1257	KLLEGEESRL		21.4566	19.3319
1258	SATETINKL		21.4574	19.9492
1259	VYKDHQTITI		21.4584	20.1403
1260	DLESVGKGAVHDVKD		21.4676	16.6725
1261	KTAIGKAGYTDKVVIG		21.4685	20.3756
1262	SAQGSDVSLTACKV		21.4702	21.5149
1263	FVETGKAL		21.472	22.7464
1264	SVGKGAVHDVKDVLD		21.4729	16.3546
1265	FGFHKPKMY		21.4755	23.0092
1266	VLYEGKPVGT		21.4817	22.3689
1267	YLGRLAHEV		21.4864	22.5466
1268	IYNGDMEKI		21.4943	23.6608
1269	YLDPAQRGV		21.4979	21.2109
1270	YMEEIYHRI		21.4996	28.8953
1271	GKLGKDAVEDL		21.5013	19.837
1272	GIDSSSPEV		21.5089	20.1172
1273	RAIDSIHQL		21.5115	22.1071
1274	RVADRLYGV		21.5133	24.1629
1275	YAQTSPQGMPQHPPAPQGQ		21.515	22.3598
1276	TGYTKLGY		21.5194	25.6997
1277	EYMKHTRLF		21.5329	21.6663
1278	KYVKVFNKF		21.5408	27.1473
1279	LPAPEIR		21.5545	22.2853
1280	LFKDSAHGF		21.5554	24.288
1281	VMGNNPADL		21.5572	24.413
1282	APVKKLVVKGGKKKKQVLKFTLD		21.5615	18.3815
1283	PSKGPLQSVQVFGRKKTATAVAH		21.5668	23.3485
1284	KYFHPPAHL		21.5774	19.4751
1285	GYSFTTTAER		21.58	25.0033
1286	EYLDRAEKL		21.5853	20.7686
1287	GKVKVGVNGF		21.5871	20.3668
1288	KDVDGAYMTKVDLQ		21.6078	27.2138
1289	KYPNVFKKI		21.6204	20.8063
1290	YYSPHGHIL		21.6212	21.5896
1291	AYMDAPKAAL		21.6221	24.1202
1292	RYLEGTSCI		21.6289	22.5004
1293	GLDKQIKEI		21.635	20.0259
1294	LYWSHPRKF		21.6435	29.1656
1295	YLSRSGGGGGGGLGSGGSIRSSY		21.6486	23.4425
1296	VMLGETNPADSKPGTIR		21.6582	23.1919
1297	YQTKYEEL		21.6608	24.4202
1298	PSPPPPPPP		21.6758	22.2584
1299	NVKVDPEIQNVKAQ		21.6793	19.7894
1300	EAGDAESRVF		21.6904	24.4746
1301	SVGKGAVHDVKDVL		21.6921	16.0277
1302	VARGGGRGSGFGGGYGGGGFG		21.7051	24.9988
1303	SSTNALRQL		21.7176	21.6909
1304	PVVKQRVLFVEKKKIRSL		21.7237	25.432
1305	VYISEHEHF		21.7319	24.2637
1306	PVVKQRVLFVEKKKIRSL		21.7328	25.432
1307	KYISKPENLKL		21.7372	19.1856
1308	TEELAYLKKNHEEEMKDLRNV		21.7381	26.4609
1309	QAGKEAEKLGQGV		21.7642	13.2247
1310	SATETINKL		21.7659	19.9492
1311	HYIADKHNLF		21.7821	22.7822
1312	YISEHEHF		21.7856	19.4108
1313	VIWGKVTRA		21.789	26.4965
1314	AHYKLVPQQLAH		21.7899	22.2408
1315	AGQIEENSNANTL		21.8042	23.2776
1316	APVKKLVVKGGKKKKQVLKFTLD		21.8196	18.3815
1317	QVSTHKQSESSHGWTGPSTGV		21.8249	16.5596
1318	SITYKPVKHGRPGIGATHSSRFIP		21.8422	19.6458
1319	KYFHPPAHL		21.844	19.4751
1320	SALEVVRKY		21.8535	22.9753
1321	IYDHNPKVF		21.8587	23.3567
1322	PVDKIVLQKYHTINGHNAEVR		21.8645	24.7808
1323	FVRVLVSK		21.8653	24.4691
1324	ALLGTAPSRA		21.8706	22.4673
1325	GLFGKELHKV		21.8732	21.1027
1326	VLAEELHKV		21.8795	21.4308
1327	KYPNVFKKI		21.8868	20.8063
1328	KILQGNENGNF		21.8886	24.5127
1329	KIWDPVHRV		21.8903	24.0001
1330	GAVHDVKDVLD		21.8912	19.7998
1331	RFLVKSHYI		21.8981	23.6687
1332	VGGLGKLGKDAVE		21.9007	20.7729
1333	FADLSEAANR		21.9025	22.683
1334	VYPDGIRHI		21.9311	23.17
1335	PDGIRHI		21.9317	15.9187
1336	SYTSVKENF		21.9326	24.5872
1337	PVLKNPDDPDTVD		21.9335	23.129
1338	FEISKKEMQPTHPIRLG		21.9361	24.6459
1339	NASEIVKTV		21.9378	20.1437
1340	GKEKTHINIVVIGHVDSGK		21.9387	21.1427
1341	TLLHAGGLARA		21.9482	22.0581
1342	VYPDGIRHI		21.9491	23.17
1343	ALDGINSGITHAGR		21.9559	21.2017
1344	STVAGESGSADTVRDPRGF		21.9603	25.3587
1345	VAPGKDLTKTL		21.9708	18.1123
1346	YPDGIRHI		21.9765	18.7166
1347	IAYKFGKTV		21.986	24.7879
1348	LSEESYKDSTL		21.9894	23.2104
1349	SQPKIVKWDRDM		22.0003	23.4143
1350	KLGTKIVSV		22.0021	20.0157
1351	IQRTPKIQVYSRHPAENGKSNFLN		22.0206	22.3057
1352	IYNGDMEKI		22.0215	23.6608
1353	NYNDRYDEI		22.0276	24.4635
1354	ALDKMLQNV		22.0372	30.8005
1355	FVSTTYSGVTR		22.0423	25.6989
1356	LENVIRDA		22.0485	21.9362
1357	GAGGALFVHRDTPENNPD		22.051	26.8786
1358	KYQPRFHIV		22.0644	21.2976
1359	DAGAGIALNDH		22.0652	24.6882
1360	PGELAKHAVSEGTKAVTKY		22.0712	17.518
1361	ILDDNMQKL		22.0762	28.0316
1362	NTPLTTTSGNLHGQP		22.0797	21.3369
1363	VGGLGKLGKDAVED		22.0905	20.5063
1364	TVLERVEGA		22.0922	21.5318
1365	SHHGEHERPEFIAYPHLR		22.1118	22.219
1366	KYNKDGATLF		22.1153	23.79
1367	KYFHPPAHL		22.1206	19.4751
1368	LEKGLDGAKKAVGGL		22.1335	17.8468
1369	RIEEELGSKAKFAGRNFRNP		22.1397	22.9244
1370	KYPNVFKKI		22.1525	20.8063
1371	FASHVSPEV		22.1595	21.1015
1372	SYITKPEKW		22.1603	25.9217
1373	GRPGIGATHSSRFIPLK		22.162	24.5932
1374	GGNFGFGDSR		22.1672	26.6573
1375	ILMEHIHKL		22.1763	23.5117
1376	ILGPKPQGV		22.1772	20.3929
1377	VEDLESVGKGAVHD		22.1789	20.68
1378	KMDPVAYRV		22.1816	21.7171
1379	VYPDGIRHI		22.197	23.17
1380	PDGIRHI		22.1987	15.9187
1381	YLEDTDRNL		22.1996	23.4395
1382	LILVIKMGVAAHKKSHEESHKE		22.2194	21.2594
1383	VYTPVGKAEQGKF		22.2203	23.3198
1384	YTSGPGSRISSSSFSRVGSSN		22.2238	24.2636
1385	SLDQPTQTV		22.2416	22.3582
1386	RLPDDDPTAV		22.2443	20.3708
1387	LSEDSYKDSTL		22.2469	23.086
1388	YANYYTREV		22.2486	25.3312
1389	VTRTQGTKIASDGLKGRVF		22.2529	22.2801
1390	AMPPPPPQGV		22.2599	27.0226
1391	PLDSKRGEAPFAQRID		22.2703	24.0969
1392	KLLGNIKNV		22.2746	20.7085
1393	VQEGKARKTNPEIQSTLRKRLYLQ		22.2908	21.6541
1394	IYNGDMEKI		22.2952	23.6608
1395	EKGLDGAKKAVGGLGKLGKDA		22.3099	16.1889
1396	HLQLAIR		22.3117	21.4198
1397	ILFGHENRV		22.3126	25.3798
1398	HYAHLIKTF		22.3326	27.2684
1399	KYGNANVW		22.3361	28.8402
1400	GLEDEQKMLTESGD		22.3475	27.5098
1401	ASGNARIGKPAPDFKAT		22.3577	18.7169
1402	SRGGGGNFGPGPGSNFRGGSDGYG		22.3604	27.8549
1403	MIREADVDQDGRVNYEE		22.3647	27.5676
1404	NLGGSKSISIS		22.3783	20.0751
1405	KYQEYTNEL		22.38	24.2312
1406	FIDKKVLKV		22.3818	20.2212
1407	GHQQLYWSHP		22.3836	27.3564
1408	TYIDKSTQL		22.3845	22.2876
1409	VNIVEKY		22.3853	23.8113
1410	SHHGEHERPEFIAYPHLR		22.387	22.219
1411	VYHNLKNVI		22.3888	21.5734
1412	SIRVTQKSYKVSTSGPRAFSSRS		22.4039	20.5059
1413	DEELNKL		22.4047	22.28
1414	RYTERVDYL		22.4276	26.6765
1415	SIIAEVK		22.442	20.4304
1416	ILMEHIHKL		22.4429	23.5117
1417	PVTFESRAQLGGPEAAKSDETAAK		22.4464	27.3792
1418	MKDKTTNQSRGFGFVKFKD		22.4597	25.7567
1419	ALDKMLQNV		22.4653	30.8005
1420	IDQDARDLY		22.467	29.6499
1421	VVTGNMGSNDKVGDF		22.4679	26.4031
1422	VYPDGIRHI		22.4697	23.17
1423	TLQEQLEKA		22.4715	19.8451
1424	YDAEISQIHQ		22.4732	24.2635
1425	LILVIKMGVAAHKKSHEESHKE		22.4867	21.2594
1426	TTSASSHLNKGIKQVY		22.4885	17.6188
1427	SLDQPTQTV		22.5099	22.3582
1428	SLDEHYHIRV		22.5131	17.9243
1429	YANYYTREV		22.5236	25.3312
1430	PVSIGPVGKS		22.5271	19.2467
1431	YDAEISQIH		22.531	24.3498
1432	FQQFRKSKENNIF		22.5327	25.4712
1433	PGPGSNFRGGSDGYGSGRGFGD		22.5362	27.1757
1434	FLDEKTHEL		22.5539	21.2134
1435	IYNGDMEKI		22.5547	23.6608
1436	RLAADDF		22.5626	28.5281
1437	IQRTPKIQVY		22.5661	23.1242
1438	QYNRRFVNVVPTFGKKKGPNANS		22.567	27.9302
1439	EKAGAHLQGGAKRVIISAPSADAP		22.5679	20.9887
1440	HLQLAIR		22.5758	21.4198
1441	GAVHDVKDVL		22.5825	19.2866
1442	VMDSKIVQV		22.592	25.8263
1443	KLDVGNAEV		22.5982	18.4335
1444	VYSPKSPSL		22.599	20.2341
1445	DEHYHIRV		22.6007	14.7748
1446	LDEHYHIRV		22.6016	17.8015
1447	TASPLVKSV		22.6024	21.4478
1448	GLKNGVPAV		22.6033	21.3008
1449	NYVKKFQSF		22.6212	29.5532
1450	MIREADVDQDGRVNYEE		22.623	27.5676
1451	VLHDRIVSV		22.6247	23.2794
1452	KEKAEKLKQSLPPGLAVKELK		22.6264	21.0141
1453	KLIDDVHRL		22.6288	20.5536
1454	RLIDDMVAQA		22.6493	28.9676
1455	SIRVTQKSYKVSTSGPRAFSSRS		22.6641	20.5059
1456	AASGRVLEV		22.6684	22.8637
1457	PYARNRPPFGQGYTQPGPGYR		22.6702	27.5825
1458	PVDKIVLQKYHTINGH		22.672	24.1778
1459	KLDQDLNEV		22.6854	23.6869
1460	PGFSIADK		22.7246	24.8532
1461	SLTGHISTV		22.7328	21.6249
1462	ATADYICKV		22.7336	23.3112
1463	EITALAPSTMK		22.7362	27.174
1464	ISSSKGSLGGGF		22.738	24.3243
1465	KLDGSRLIKV		22.7431	18.8657
1466	LILVIKMGVAAHKKSHEESHKE		22.7538	21.2594
1467	TYDKGYQF		22.7556	26.0177
1468	RLAADDFRLK		22.7565	22.0987
1469	GKLVSESSDVLPK		22.7643	21.2603
1470	SLDEHYHIRV		22.7743	17.9243
1471	QAEDVIRHGADA		22.7812	15.5427
1472	YLLEKSRAI		22.7838	23.7025
1473	IKGNFHAVYRDDLKKL		22.7966	21.7395
1474	KYLPYNHQHEYF		22.7992	26.5329
1475	APLVLKD		22.8001	26.4003
1476	STVAGESGSADTVRDPRGFA		22.8036	24.9221
1477	IYNGDMEKI		22.8208	23.6608
1478	LDKVRALEESNY		22.8422	26.0069
1479	QERDPSKIKWGDAG		22.8502	18.7946
1480	VEADINGLR		22.8528	23.3585
1481	YYEEQHPEL		22.8639	21.9594
1482	KARLPLRL		22.8647	19.8677
1483	PYKVTQDEL		22.8736	22.1738
1484	VMDSKIVQV		22.8884	25.8263
1485	PQATEPSTPSGPESGPTPASAEQNE		22.8901	28.1447
1486	NMGGPYGGGNYGPGGSGGSGGYGGR		22.8971	27.5822
1487	NEARVRKPVNVQML		22.9005	19.9268
1488	QYNPHVHQL		22.9093	15.9266
1489	AFKDTGKTPVE		22.9179	15.6004
1490	LEKGLDGAKKAVGGLGKLGK		22.9456	17.8254
1491	LVRPGTAL		22.9608	22.9575
1492	KYFHPPAHL		22.9722	19.4751
1493	ILMEHIHKL		22.9765	23.5117
1494	ISSPNVNRL		22.9782	20.6719
1495	IGLRDVDPGEH		22.9791	20.8206
1496	GPPAGGSGFGRGQNHNVQGFHPY		22.9826	24.9266
1497	NATKLERVF		22.9896	25.8717
1498	IQRTPKIQVYSRHPAENGKSNFL		23.0019	21.4598
1499	PVTGRSRGFGF		23.0238	27.3772
1500	AVGGLGKLG		23.0247	21.9535
1501	ADDFRLKYENE		23.0387	27.7044
1502	SLDEHYHIRV		23.0444	17.9243
1503	VYTGIDHHW		23.0514	27.0939
1504	YQFTGIKKY		23.0523	27.7051
1505	DNIQGITKPAIR		23.0558	24.4683
1506	PFAVPEGRSQDARGY		23.066	24.6411
1507	QILVGVNK		23.0739	23.7263
1508	IALYMASQPKNK		23.0783	23.3427
1509	FARMLAQE		23.088	25.2568
1510	IYNGDMEKI		23.0889	23.6608
1511	KFSPNTSQF		23.0915	24.2143
1512	SIRVTQKSYKVSTSGP		23.1109	15.0809
1513	NMVAKVDEV		23.1118	19.9933
1514	SVGKGAVHDVKDVLDS		23.1126	16.0303
1515	SAQGKPLAL		23.1187	21.7538
1516	RAVVVKKIETRDGKLVSESSDVLPK		23.1212	21.6671
1517	YYEEQHPEL		23.1329	21.9594
1518	KARLPLRL		23.1338	19.8677
1519	ILELAGNAARDNKKTRIIPRHLQ		23.1373	24.4867
1520	VTEPGSSGSPIYSPEK		23.1407	23.159
1521	IQKAKLAEQAERYEDM		23.1577	20.2658
1522	ESVGKGAVHDVKDVLD		23.1595	17.4006
1523	QIRQGNTKQRIDEFE		23.1664	19.6292
1524	VTRNPQTARQAHLYRGIF		23.1708	24.0759
1525	IYTSSVNRL		23.1817	24.6509
1526	TIVEEVQDGKVISSREQVHQTTR		23.2004	24.0648
1527	VTSETVVRV		23.2134	20.8305
1528	AVTARGDGYGTF		23.2268	29.5078
1529	AAAIEVHEV		23.2345	22.4006
1530	ILMEHIHKL		23.2443	23.5117
1531	AAANAIRVY		23.246	26.7459
1532	KALDPEISSGEGLR		23.2495	24.6171
1533	AKVERADGYEPPVQESV		23.2531	23.0879
1534	TYAKQYEEF		23.2693	30.4846
1535	LEKGLDGAKKAVGGLGKLGKD		23.2882	19.6627
1536	RFVNVVPTFGKKKGPNANS		23.2891	23.1517
1537	KYLPENDLKRL		23.2926	23.1443
1538	TLMPEKLSHKL		23.2935	20.2995
1539	SGGPPAGGSGFGRGQNHNVQGFHPY		23.2961	25.4952
1540	VLAPRVLRA		23.297	23.3925
1541	MDISKKEMPPTNPIR		23.3049	22.042
1542	VYIRGSKIRF		23.3129	23.1671
1543	RYTTEFHEL		23.3326	25.306
1544	ILSGGVYIEKNDKLCHMDTID		23.3378	35.2921
1545	KYMDVVKERI		23.3572	19.283
1546	GAVHDVKDVLDS		23.3667	19.2311
1547	IYNGDMEKI		23.3702	23.6608
1548	RYVPRASYF		23.3784	28.5251
1549	KVDPEIQNVKAQEREQIKTL		23.3793	21.9794
1550	NLDPAVHEV		23.3799	22.2881
1551	SLVNLGGSK		23.3808	19.6478
1552	PLFEGQETGKKETIEE		23.3825	26.9622
1553	RYNENLSKYCI		23.3833	24.0279
1554	EVAAPYIEK		23.3842	24.116
1555	AVEDLESVGKGAVH		23.3859	21.5373
1556	KFSPRPLKF		23.4052	23.5519
1557	IYAIVKEKY		23.414	26.1187
1558	YIRGSKIRF		23.4174	21.1839
1559	NVQGFHPY		23.4262	26.2631
1560	MNFKTPRGPV		23.4347	21.6698
1561	TLDDKKVYL		23.4498	24.9144
1562	KLPEKWESV		23.4507	25.647
1563	AYNPVTHQL		23.461	21.8952
1564	YEEIAQRSKEEAEAL		23.4673	21.3603
1565	SIRVTQKSYKVSTSGPRAFSSRS		23.4681	20.5059
1566	KTTNQSRGFGFVKFKD		23.4725	27.4859
1567	SSLLEKGLDGAK		23.4768	21.5203
1568	KHPDASVNFSEFSK		23.4847	24.1248
1569	NYVEVTRKW		23.5047	27.0478
1570	ESVGKGAVHDVKDVL		23.5111	16.3879
1571	IYSTDLHKL		23.5181	23.0706
1572	NYTARFSRF		23.5384	29.5558
1573	YYSHLEGARF		23.5401	27.6156
1574	KYIQKPGLL		23.556	24.26
1575	RYFKGDYSI		23.5569	25.1191
1576	SIRVTQKSYKVSTSGPRAFS		23.5578	20.9585
1577	LHVDPENFR		23.5638	21.2879
1578	HYDPTINKW		23.5791	28.0167
1579	LGENHHLRVSFSKSTI		23.5893	21.5869
1580	VYIRGSKIRF		23.591	23.1671
1581	QEQNQEQPI		23.5928	16.5256
1582	ALAPGVRAV		23.5999	23.1781
1583	RLYGYFHDA		23.6042	30.802
1584	QQFRKSKENNIF		23.605	19.1394
1585	KMADIEYRL		23.6085	26.9343
1586	WKVTRKDGNASGTTLL		23.6093	18.8082
1587	IRLENEIQ		23.629	23.5823
1588	TASPVIKAV		23.6385	21.8785
1589	QYTHKIYHL		23.6394	19.2129
1590	RYQQWMERF		23.6468	32.7503
1591	MWKEGNRIHF		23.6494	25.4664
1592	LYNKIREDF		23.6519	27.6935
1593	SQPSSFHDF		23.6545	30.5079
1594	FDTDIHALRPHRGQIE		23.662	22.2884
1595	PKFEVIEKPQA		23.6675	25.5208
1596	NSGDVNVEIN		23.6778	25.1639
1597	IYNGDMEKI		23.6796	23.6608
1598	VYKKYPNVF		23.6822	28.4555
1599	VNLPINGNGKQ		23.684	21.0861
1600	QERDPSKIKWGDAGAEY		23.6914	26.0308
1601	RYIKELCNL		23.6923	26.3721
1602	QERDPSKIKWGDAGAE		23.694	19.1314
1603	RYVNKFASL		23.7001	26.8873
1604	TYMGHTGAVW		23.7203	31.1799
1605	VYDTNPAKF		23.7238	25.1151
1606	VATVSLPR		23.7408	20.9074
1607	QERDPSKIKWGDAGA		23.7434	19.8304
1608	YLMDEGAHL		23.746	30.0625
1609	VGTVLASRPHTLDGRNID		23.7503	25.0242
1610	IYPPQFHKV		23.7728	25.9917
1611	IISEGRPTI		23.782	21.9121
1612	SKAHPPELKKFMD		23.7925	16.9457
1613	LYGKVQEL		23.8049	26.774
1614	ILMEHIHKL		23.8231	23.5117
1615	YLAPHVRTL		23.8249	24.0836
1616	FVQMMTAK		23.831	25.6507
1617	KFIDTTSKF		23.8446	25.8181
1618	MSSPLSKEL		23.8511	23.5145
1619	NVINGGSHAGNKLAMQEF		23.8572	29.6224
1620	ALQEQLSRL		23.8581	30.2481
1621	AATKIINEV		23.8634	24.2758
1622	LMEHIHKL		23.8672	17.2051
1623	KVLELKEHKLDGKLID		23.8707	22.4825
1624	PGELAKHAVSEGTKAVTKYTSSK		23.8716	17.7967
1625	VTLATLK		23.8768	23.9983
1626	KERAAQIAEKDAIKYEQMKRDAEI		23.9027	23.4283
1627	IYKPGQTVKF		23.906	22.3208
1628	AMIREADVDQDGRVNYEE		23.9218	27.9527
1629	PKFEVIEKPQA		23.9378	25.5208
1630	LTEAPLNPKANREKMTQI		23.9591	23.1991
1631	NEVPVKEL		23.9722	23.1238
1632	VATVSLPR		24.0002	20.9074
1633	LEKGLDGAKKAVGGLGKLGKDA		24.0028	19.91
1634	VREIAQDFKTDLR		24.0161	25.6075
1635	KIWDLKERTNV		24.0169	24.5622
1636	VYQGAIRQI		24.0268	26.342
1637	VYIKHPVSL		24.0275	23.6305
1638	AQNVGTTHDLLD		24.0361	25.1272
1639	IYQKAFEHL		24.0378	28.2796
1640	GKDAVEDLESVGK		24.047	18.9475
1641	VVVDRKHVPEEVL		24.0479	21.1033
1642	PNPYARNRPPFGQGYTQPGPGYR		24.0505	29.2925
1643	ALWEKNTHL		24.0514	25.5085
1644	YTTDRVMTV		24.0842	22.7634
1645	ILMEHIHKL		24.0912	23.5117
1646	GGWRGMY		24.1	30.9093
1647	RFYNHPLHF		24.1061	26.5167
1648	KFIDTTSKF		24.1117	25.8181
1649	LTAAKKARAGLEDLQVA		24.1213	21.4402
1650	YTSGPGSRISSSSF		24.1247	24.4517
1651	VYANGIRNI		24.1264	25.7832
1652	ELRRAMAGLGQPLPQEE		24.1364	31.9925
1653	QIRAIMDKKANIR		24.14	16.217
1654	HLDPTEMEKV		24.1505	18.4091
1655	VYTKNPNGYSF		24.1586	29.0256
1656	PSKIQLPEDE		24.1629	22.7933
1657	KIYEGQVEV		24.17	23.258
1658	KGKEAGEVRVCLHVQKSTRDRLREG		24.1735	16.3169
1659	ALSDSIHTV		24.1792	22.2844
1660	PYTKVEESF		24.1802	28.8236
1661	DYRNKYEDEINKRTNAENEF		24.181	23.6142
1662	EYNSDLHQF		24.2058	30.3488
1663	FADKVPKTAENF		24.2137	25.6823
1664	PKFEVIEKPQA		24.219	25.5208
1665	VEDYKKKYEDEINKRTAAENDF		24.2327	23.4988
1666	QRDLDRIAGQVAAANKKH		24.2537	15.7687
1667	SMLEDVQRA		24.2634	22.0569
1668	VATVSLPR		24.2683	20.9074
1669	VETRPAGDGTFQKW		24.2735	28.7499
1670	RLLKSKLYL		24.2744	27.1025
1671	AAAPVIKAY		24.2761	27.3026
1672	IQVTKVTQV		24.2788	21.23
1673	GVTEPGSSGSPIYSPEK		24.2941	24.4132
1674	VYIKHPVSL		24.2994	23.6305
1675	SVDSKPPVI		24.3038	20.9939
1676	RNKYEDEINKRTNAENEFVTIK		24.313	22.8481
1677	YLKTLTKEDIIK		24.3139	26.1823
1678	FSNKITPIQSKEAY		24.3183	27.2408
1679	SEGPLKGI		24.32	20.6149
1680	ALSEKLARL		24.3209	23.2455
1681	AMGIAPPKV		24.3226	23.1158
1682	RRAMAGLGQPLPQEE		24.3261	28.0491
1683	RLSETDFKV		24.3578	21.6675
1684	LEKELHPVLKNPDDPDTVD		24.3605	27.3391
1685	SNPRSLEEEKYDMSGARLA		24.3622	24.722
1686	KFIDTTSKF		24.3862	25.8181
1687	GPNPYARNRPPFGQGYTQPGPGYR		24.4031	30.4243
1688	ETGAKVERADGYEPPVQESV		24.411	25.2338
1689	VEIDPEIQK		24.4154	22.7285
1690	LMAEMGVHSV		24.4518	26.7053
1691	ILKIDDIRKPGESEE		24.4527	22.5174
1692	RLLPKVQEV		24.4632	22.124
1693	IYNGDMEKI		24.4749	23.6608
1694	EKVSEIPLTRD		24.4837	23.6576
1695	HVTLSQPKIVKWDRDM		24.4908	28.8417
1696	PVDKIVLQKYHTIN		24.4934	28.9191
1697	SYVSKFKSF		24.5261	29.7997
1698	RYLEVMRKL		24.5334	22.7218
1699	ESVGKGAVHDVKDVLDS		24.534	17.596
1700	FLDPSKSSV		24.5358	22.3615
1701	RIRGLVPPNASRFHVN		24.5427	23.2358
1702	EVGKALDGINSGITHAGREVEK		24.5504	23.2108
1703	FLEETKATV		24.5771	24.1502
1704	TEAPLNPKANREKMTQIM		24.5815	23.03
1705	IIEPSLR		24.5859	25.3521
1706	RNDEELNKLLGK		24.5876	20.8339
1707	EYQIKTNQL		24.6053	22.2505
1708	IEDDNDNAPYFEHRVT		24.623	29.5341
1709	LRKLPFQRL		24.6553	27.8512
1710	NEFVTLK		24.6675	30.1291
1711	SLAKIYTEA		24.6701	27.4367
1712	VFEKKDKNEDKKIDFSEF		24.6727	23.7527
1713	VLDKLRPENVRVA		24.677	21.6349
1714	EYLTKVDKL		24.6878	23.1831
1715	IVLYFKLRSKKTPAVKAT		24.6956	26.9651
1716	RYPDSHQLF		24.6973	26.2576
1717	RYQTQPVTL		24.6982	23.3889
1718	YKTIDDL		24.7016	24.9284
1719	KQVHPDTGISSKAMGIMNS		24.709	21.8142
1720	RLISKFDTV		24.7133	26.8768
1721	EYLTKVDKL		24.7318	23.1831
1722	VREIAQDF		24.7405	29.5074
1723	AASVEKVLDQKEHRLDGRVID		24.7531	22.5351
1724	LRTPKIVSGKDYNVTANSKL		24.7539	21.9085
1725	PVDKIVLQKYHTING		24.7566	28.7858
1726	YYIQQDTKGDYQKAL		24.7575	24.9047
1727	IKVHVGDEDFVH		24.7592	22.1931
1728	SSRAGLQFPVGRVH		24.761	24.988
1729	LVPPNASRFHVN		24.7618	23.1525
1730	APIIAVTR		24.7663	26.7977
1731	KIAPNTPQL		24.7858	19.118
1732	QAGKEAEKLGQGVNHAADQAGKEVE		24.8055	16.491
1733	TYIRLYGRKF		24.8143	29.9562
1734	KLQEVGQVSV		24.8251	21.9111
1735	IYNGDMEKI		24.832	23.6608
1736	FLEETKATV		24.8433	24.1502
1737	RYMPQNPHII		24.8477	21.9964
1738	SRAGLQFPVGRVH		24.8503	25.113
1739	MEVKPPPGRPQPD		24.8725	15.4974
1740	RYMPQNPHII		24.876	21.9964
1741	AMWEHPITA		24.8803	32.3546
1742	SIRVTQKSYKVSTSGPRAFSS		24.8869	21.2482
1743	VNPSLGKTPEEVTRTVNT		24.8904	23.5453
1744	IQKAKLAEQAERYEDMA		24.8921	20.4626
1745	KIDEKNFVV		24.8955	24.4793
1746	SIRVTQKSYKVSTSGPRAFS		24.9313	20.9585
1747	AEQNRKDAEAWFNEKSKEL		24.9322	23.9816
1748	LIYEETRGV		24.9339	27.4063
1749	SLKLQASNVTNKND		24.94	15.7175
1750	FLTAAKKARAGLEDLQ		24.9756	27.8554
1751	KYFALPHKI		24.9799	25.0454
1752	EVNPSLGKTPEEVTRTVN		24.9817	23.7406
1753	EKGLDGAKKAVGGLGKLGKDAVED		24.9842	21.0524
1754	KFIWTNHKF		25.0217	31.4085
1755	GSHSMRYFFTSVSRPGR		25.0226	28.3635
1756	RYLSPKYIKMF		25.0548	32.6223
1757	NYPSAFHSV		25.0708	25.663
1758	YLKMKGDYYRYL		25.0752	31.7786
1759	NVEIDPEIQKVKS		25.0804	22.5377
1760	VLAPTREL		25.0822	24.8157
1761	HYVGDLRAI		25.1121	25.4551
1762	KYFSDGSSNTF		25.1428	29.4126
1763	KVLEILHRV		25.1454	26.8064
1764	MEVKPPPGRPQPD		25.148	15.4974
1765	EYLKVGSEGHF		25.1553	25.4302
1766	SIRVTQKSYKVSTSGPRAFS		25.199	20.9585
1767	LSDGVAVLK		25.1999	27.2179
1768	TIVEEVQDGKVISSREQVHQTT		25.2007	25.4941
1769	IDPVRNL		25.2111	24.0443
1770	LMVDHVTEV		25.2297	27.1527
1771	RYLEKPMEI		25.2445	25.0803
1772	GGIIDPKESHRLPVD		25.2497	22.1917
1773	TYDSVTDKF		25.282	27.2249
1774	IQKAKLAEQAERYEDMAA		25.2885	21.2617
1775	DEETVRKAMEAVAAQGKAKK		25.2894	15.0971
1776	IYQDRDQFAKL		25.2902	27.4062
1777	AASVDKVLELKEHKLD		25.2929	23.3654
1778	SYGKVTAEF		25.2937	28.7835
1779	GDEETVRKAMEAVAAQGKAKK		25.2972	14.7424
1780	IVVVTAGVR		25.2989	26.6338
1781	NDIMLIK		25.3023	32.6015
1782	ILDEMSHKL		25.3041	22.8026
1783	VQPSKYHFL		25.3123	26.5462
1784	MYQEHINEI		25.3158	28.8893
1785	DTNADKQLSFEE		25.3219	28.651
1786	ALDSHPTIV		25.3227	24.2744
1787	VLTLLESEREARRLR		25.3335	27.3303
1788	ELHPVLKNPDDPDTVD		25.3361	26.4834
1789	YYQIRSSQL		25.3651	25.7055
1790	RYSRKGFLF		25.375	29.7326
1791	KSEITELRRNVQAL		25.3757	24.4243
1792	KMDPIISRV		25.3791	24.4473
1793	KQVHPDTGISSKAMGIM		25.3844	20.3751
1794	FHPLGADSQV		25.404	23.2835
1795	AFHRPPYHLL		25.4101	27.7954
1796	STSAPAISRGPSEYPTKNYV		25.4234	27.3574
1797	ALMEAIHSA		25.469	26.0919
1798	LQGGAKRVIISAPSADAP		25.5132	24.5212
1799	RLNKVISEL		25.5158	25.4031
1800	AAGAYVHMV		25.5193	26.5171
1801	YGIENVKTY		25.5457	26.9007
1802	GLDGAKKAVGGLGKLGKDAVE		25.5566	21.9183
1803	KLVKEVIAV		25.5837	24.8063
1804	TLLKKVWKV		25.5915	27.2361
1805	IYIKHPHLFKY		25.5932	26.5848
1806	GLKAYTEVKTVTIKVPQKNS		25.5989	26.494
1807	IVVVTAGVR		25.6006	26.6338
1808	GVVLREPQRIYE		25.6015	29.3774
1809	FDVSHEHLEGALDR		25.6041	22.9812
1810	VSGVVARL		25.6119	22.5985
1811	ILDQKINEV		25.6285	26.1238
1812	VKVDPEIQNVKAQEREQIKTL		25.6429	23.0442
1813	ESIRKEVKGDLENAF		25.6482	22.1993
1814	RYRPDMPCF		25.6718	24.6159
1815	IRLENEIQT		25.678	23.8045
1816	SLAGSLRSV		25.6806	22.1876
1817	ALLGKIEKV		25.6815	24.9201
1818	SIRVTQKSYKVSTSGPRAF		25.6863	21.5743
1819	FEISKKEMQPTHPIRLG		25.6871	24.6459
1820	KYLRTEHGSEMLF		25.6934	27.4007
1821	IKVDDNKKLGEWVG		25.7029	25.4097
1822	KYLYVDKNF		25.7085	32.0011
1823	RLASYLEKV		25.7306	25.0473
1824	VPIKDIRNL		25.7349	24.5495
1825	ENVIRDAVTYTEHAKRKTVT		25.7358	20.2099
1826	QDMVEDYRNKYEDEINKRT		25.7375	23.8743
1827	YVADLVHSA		25.7393	25.7806
1828	TYLDKIKKF		25.7682	24.5195
1829	RYFDPANGKF		25.7755	27.3107
1830	GKVKVGVNGFGRIGRL		25.7764	24.8936
1831	TVSEPRYF		25.7781	29.0197
1832	GKEKTHINIVVIGHVD		25.779	22.9612
1833	STELLIR		25.7816	30.0712
1834	GYGGGGGYGGSSF		25.8028	29.9235
1835	RYVWWKKSL		25.8054	32.0635
1836	MDHLDIDHNKKIDFTE		25.8274	25.922
1837	SQLALKQSLEAS		25.847	25.6799
1838	GIFGGHIRSV		25.8487	24.3219
1839	IYPGTFRHL		25.8496	30.1215
1840	KLVTDLTKV		25.8522	21.5915
1841	PSQQPPSYGGPSVPG		25.8575	23.8107
1842	VETRPAGDGTFQKWAA		25.8631	30.2003
1843	AEDMETKIKNYKTA		25.8684	16.9185
1844	RYMDAWNTV		25.8906	32.7717
1845	EYIQKNVQL		25.895	24.4569
1846	VYFSKSEQL		25.8959	29.4558
1847	HIFKDKVVL		25.8994	23.5111
1848	FLQENTHVRL		25.909	23.2885
1849	NKYEDEINKRTNAENEFVTIK		25.9125	25.7814
1850	AYAQEIQKL		25.933	25.0634
1851	ALAHNLLVK		25.9454	23.7764
1852	FATPQYRGV		25.948	24.7938
1853	VMLGGRNIKV		25.9527	21.6802
1854	GLWRTTPEA		25.9545	27.2008
1855	YYDKHFTEF		25.9755	32.0485
1856	ASNDYTQQATQSYG		25.9841	23.4573
1857	RYLEQLHQL		26.0212	27.4602
1858	SYSSTFHSL		26.0325	28.9644
1859	RYFDPANGKF		26.0408	27.3107
1860	VNPSLGKTPEEVTRTVNTA		26.0426	24.2918
1861	DIPKSVRPNDEVTAV		26.0443	21.0564
1862	EVNPSLGKTPEEVTRTVNT		26.0452	24.9223
1863	IYQRDPLKL		26.0469	24.6802
1864	VGELRDLSPDDPQVQKAAQ		26.0548	28.4363
1865	LESVGKGAVHDVKDVLD		26.0591	22.7657
1866	SYLDRTEQL		26.063	26.5864
1867	DIKIRLENE		26.0647	22.3759
1868	ALQEMVHQV		26.0655	25.2155
1869	SIRVTQKSYKVSTSGPRAFS		26.0716	20.9585
1870	TMAKESSIIGV		26.0866	25.7479
1871	TWFNQPARKI		26.0875	30.4311
1872	AGGAAQLALDKSDSHPSDALT		26.0972	26.9237
1873	RLASYLDRV		26.1098	26.3427
1874	WVPYINGKFKKDN		26.1195	28.5418
1875	SSSSSQLPLGQERQENTGSLGSD		26.1304	28.7864
1876	VKAQYEDIAQKSKAEAESL		26.1383	20.852
1877	ESYSVYVYK		26.1771	31.4602
1878	VGEAAHALGNTGHEIGRQAEDVIR		26.1779	23.9983
1879	IDKTTLDKLLKGKKSVE		26.1815	19.7635
1880	ETSFSQNIP		26.1832	30.4709
1881	STELLIR		26.185	30.0712
1882	NYKKFYEQF		26.1959	31.9467
1883	SISGPGVDKEPFN		26.1985	28.3598
1884	SLIDKRIKL		26.2011	20.4803
1885	NLAENISRV		26.2063	22.8323
1886	RLAADDFRV		26.2182	23.6423
1887	DETGAKVERADGYEPPVQESV		26.219	26.6633
1888	AENEFVTLK		26.2199	30.7909
1889	RIEEELGSKAKFAGRNFRNPLAK		26.2243	25.4129
1890	PAGPDILRT		26.2261	24.7821
1891	NDRLASYLDKVR		26.2313	23.9169
1892	YQSEFGRDL		26.2445	28.0702
1893	RYIEFHSQSGF		26.2454	29.6557
1894	TLKDTITSV		26.2523	24.4377
1895	IIGAPFSKGQPRGGVEEGPT		26.265	26.3015
1896	EQPYKWEKF		26.2659	32.1223
1897	AAVKTLNPKAEVARAQAA		26.2703	18.3043
1898	KLQDGVHII		26.2756	23.2157
1899	ASSGAGDPLDSKRGEAPFAQR		26.28	22.3293
1900	TEELAYLK		26.3086	29.1768
1901	LAERLRISPDRVY		26.3112	27.8901
1902	RLAADDFRLKYENE		26.3129	28.6163
1903	NVIEGPVFRPGSKT		26.3155	25.2828
1904	AYATHPFKF		26.342	29.2889
1905	KLLDVVHPA		26.3529	25.0212
1906	TMAKESSIIGV		26.3538	25.7479
1907	LANGEVRIY		26.3547	29.2328
1908	TWFNQPARKI		26.3556	30.4311
1909	VNLPQKAGGF		26.3582	24.4226
1910	LESVGKGAVHDVKDVL		26.359	21.2492
1911	DAMIREADVDQDGRVNYEE		26.3608	31.1268
1912	VTQPTVGMNFKTPRGPV		26.3668	29.3752
1913	DSIIAEVK		26.3703	26.2206
1914	FRVPTANVS		26.3795	20.8827
1915	IYPPKLHQF		26.3812	30.0261
1916	FISEFEHRV		26.382	30.6747
1917	SSSKGSLGGGFSSGGFSGG		26.3864	29.2063
1918	IEGPVFRPGSKT		26.4019	22.5086
1919	DASELKASMKGLGTDEDSL		26.4036	30.7575
1920	AILETAPKEV		26.4239	25.8625
1921	ALQEVLKTA		26.4274	25.4628
1922	KYNDFGNSF		26.43	32.6476
1923	IIAVDINK		26.443	26.1339
1924	ENVIRDAVTYTEHAKRKTVTAMD		26.4483	24.9831
1925	RQAEKYYIL		26.45	30.4474
1926	DTNADKQLSF		26.4653	27.435
1927	NLAENISRV		26.4748	22.8323
1928	TLQKEGVIGV		26.4782	24.7085
1929	SFMPNSPRF		26.4816	31.7256
1930	KATNVVRLL		26.4912	25.8819
1931	IYLSKPTHW		26.4973	30.8471
1932	DLESVGKGAVHDVKDV		26.5311	19.7183
1933	GKDAVEDLESVGKGAVH		26.5319	19.4585
1934	ALDKALTSV		26.5328	25.2452
1935	YITGESKEQVANSAFVERVRKRGFE		26.5337	30.8878
1936	SKEQGSWGREERGPGVPFQRGQPFE		26.5346	30.4273
1937	VSLKNMNKAERLTFGES		26.5398	27.3326
1938	GLAREGNHKPIDYLNPP		26.5424	23.6422
1939	TYTDVTPRQF		26.5542	30.3681
1940	PVQPAVLQVHQTS		26.5594	28.3613
1941	ILLDNDHYAM		26.5612	33.8343
1942	TYMDRVFKQF		26.5772	33.4732
1943	LEKGLDGAKKAVGGLGKLGKDAVE		26.5807	22.727
1944	PPKLHQF		26.5816	19.9558
1945	RLLLPGELAKH		26.5842	26.882
1946	MDISKKEMPPTNPIRLG		26.5903	29.1072
1947	ALSDHHIYL		26.6053	28.6548
1948	SVHKGFAFV		26.6232	30.1137
1949	KLDVDAPRL		26.6329	20.2996
1950	IYPPKLHQF		26.6419	30.0261
1951	NMYGKVVTV		26.6646	26.636
1952	YAYDGKDYI		26.6655	29.6966
1953	SLAEGSVTSV		26.6681	24.2095
1954	RSLLEGEGSSGGGGRGGGSF		26.669	23.284
1955	IDVTKGQF		26.6707	24.3796
1956	RYSPVLSRF		26.6716	31.2415
1957	RYTDMESEDYHF		26.6724	28.7164
1958	QVTQPTVGMNFKTPRGPV		26.6784	30.8329
1959	EYLDDRNTF		26.6978	31.1847
1960	KLLKENLCL		26.7013	27.2815
1961	KFVNKSYLL		26.7095	31.5867
1962	YARYSGSYNDYLRAAQMHSGYQRRM		26.7105	30.7786
1963	KYDDNVKAYF		26.7122	29.2315
1964	GIGQDIQPKRDLTRF		26.7139	30.1693
1965	SDDGFKAVVGDAQYHHFRHRLP		26.7148	27.7357
1966	FLTAAKKARAGLEDL		26.7175	26.6869
1967	SISGRGVDKEPLNL		26.7184	22.9235
1968	SLSGELREV		26.7346	24.0115
1969	FIASKGVKLV		26.7361	24.8778
1970	IIGAPFSKGQPRGGVEEGP		26.7572	26.2005
1971	ESVGKGGEERLVF		26.7581	28.3678
1972	YRRKLVSQEEMEFIQRGGPE		26.7651	30.003
1973	ASNDYTQQATQSY		26.775	22.9542
1974	SRQFSSRSGYRSGGGFSSGSAGIIN		26.7758	26.7426
1975	SSSKGSLGGGFSSGGFSG		26.7819	29.32
1976	TGTVHLNEL		26.7836	25.6374
1977	AYSRVQYQF		26.7854	31.745
1978	LEKGLDGAKKAVGGLGKLGKDAVED		26.7972	24.2509
1979	SIAAHLDNQVPVESPRAISRTNEND		26.7981	31.4621
1980	VITDKEKAEKLKQSLPPGLAVKELK		26.8033	24.5013
1981	ASSFQHSSSLGRELPYD		26.8087	30.7135
1982	TYTDVTPRQF		26.8248	30.3681
1983	RLMNDMTAV		26.83	25.1657
1984	SLAEGLRTV		26.8318	25.9935
1985	KYPHYFPVM		26.8344	32.8395
1986	AYAPPPHVI		26.8352	25.8882
1987	GSMLPNQPSGYRVAGYETQ		26.8423	32.4176
1988	IRNDEELNKLLGK		26.845	21.8225
1989	VPEHGRKDTVIKPLLVEPEG		26.8529	29.0172
1990	PSQQPPSYGGPSVPGSGGPPAGGSG		26.8599	26.8322
1991	LQIDNARLAADD		26.8752	26.5559
1992	VPEHGRKDTVIKPLLVEPEG		26.888	29.0172
1993	RYPSLWRRL		26.9096	30.7487
1994	AYLHTTTTF		26.9128	31.3397
1995	SNTQAERSIIG		26.9172	18.6733
1996	SSLLEKGLDG		26.9198	27.0217
1997	SNVPHKSSLPEGIRPGTV		26.9216	20.2314
1998	KATGVLYDY		26.9242	32.6293
[truncated: 3,519 more rows]
