# Supplementary material for: COSMIC-based mutation database enhances identification efficiency of HLA-I immunopeptidome
Source: J Transl Med. 2024 Feb 10;22:144. doi: 10.1186/s12967-023-04821-0 (PMC10858511; doi:10.1186/s12967-023-04821-0)
Supplement: Supplementary file 4 — Additional file 4: HepG2 mutation identified by whole exsome sequencing. [file 12967_2023_4821_MOESM4_ESM.xlsx]

## Sheet: HEPG2mutations
Hugo_Symbol	Chromosome	Start_Position	End_Position	Tumor_Sample_Barcode	Variant_Type	Variant_Classification	Reference_Allele	Tumor_Seq_Allele1	Tumor_Seq_Allele2	Allele Fraction	Ref Count	Alt Count	GT	Phasing Set	DNA_Change	Protein_Change	HGNC Name	HGNC Family	Transcript	Transcript Exon	Transcript Strand	Uniprot ID	Short Tandem Repeat	dbSNP ID	dbSNP Filter	Issues	GC Content	Lineage Association	Cancer Molecular Genetics	CCLE Deleterious	Structural Relation	COSMIC Hotspot	COSMIC Overlapping Mutations	Associated With	LOF	Driver	Likely Driver	Transcript Likely LOF	CIViC ID	CIViC Description	CIViC Score	Population Allele Frequency	Likely GOF	Likely LOF	Hess Driver	Hess Signature	Cscape Score	DANN Score	Revel Score
MT-CO1	chrM	7241	7241	HepG2	SNP	SILENT	A	A	G	0.999	3	4399	1|1		c.1338A>G	p.A446A	mitochondrially encoded cytochrome c oxidase I	Mitochondrial complex IV: cytochrome c oxidase subunits	ENST00000361624.2	1	+	P00395	FALSE	rs879201845		as_specific	0.433915			FALSE		FALSE			FALSE	FALSE	FALSE					7.3	FALSE	FALSE	FALSE
MT-ND3	chrM	10373	10373	HepG2	SNP	SILENT	G	G	A	1	0	4914	1|1		c.315G>A	p.E105E	mitochondrially encoded NADH:ubiquinone oxidoreductase core subunit 3	NADH:ubiquinone oxidoreductase core subunits	ENST00000361227.2	1	+	P03897	FALSE	rs28358277		as_specific	0.38404			FALSE		FALSE			FALSE	FALSE	FALSE					7.3	FALSE	FALSE	FALSE
MT-CYB	chrM	14757	14757	HepG2	SNP	Missense_Mutation	T	T	C	1	0	4414	1|1	14757	c.11T>C	p.M4T	mitochondrially encoded cytochrome b	Mitochondrial complex III: ubiquinol-cytochrome c reductase complex subunits	ENST00000361789.2	1	+	P00156	FALSE				0.458853			FALSE		FALSE			FALSE	FALSE	FALSE					7.3	FALSE	FALSE	FALSE
NME4	chr16	400239	400239	HepG2	DNP	Missense_Mutation	AC	AC	GT	0.5	15	15	0/1		c.461_462AC>GT	p.D154G	NME/NM23 nucleoside diphosphate kinase 4	NME/NM23 family	ENST00000219479.7	5	+	O00746	FALSE				0.621891			FALSE		FALSE			FALSE	FALSE	FALSE					7.3	FALSE	FALSE	FALSE
WDR18	chr19	984479	984479	HepG2	SNP	SILENT	C	C	T	0.487	18	17	0/1		c.126C>T	p.R42R	WD repeat domain 18	5FMC ribosome biogenesis complex WD repeat domain containing	ENST00000585809.6	1	+	Q9BV38	FALSE				0.700748			FALSE		FALSE			FALSE	FALSE	FALSE					7.3	FALSE	FALSE	FALSE		0.167116	0.850268
IDUA	chr4	1003453	1003453	HepG2	SNP	Missense_Mutation	G	G	A	0.407	15	10	0/1		c.1633G>A	p.E545K	iduronidase, alpha-L-		ENST00000247933.9	11	+	P35475	FALSE	rs1257968688		as_specific	0.750623			FALSE		FALSE			FALSE	FALSE	FALSE					7.3	FALSE	FALSE	FALSE		0.585421	0.953189	0.182
MUC5AC	chr11	1172511	1172511	HepG2	SNP	SILENT	A	A	C	0.971	0	34	1|1		c.1953A>C	p.G651G	mucin 5AC, oligomeric mucus/gel-forming	Mucins	ENST00000621226.2	16	+	P98088	FALSE	rs996372487		as_specific	0.623441			FALSE		FALSE			FALSE	FALSE	FALSE					7.3	FALSE	FALSE	FALSE
MUC5AC	chr11	1182279	1182279	HepG2	SNP	SILENT	A	A	G	0.982	0	54	1|1		c.4134A>G	p.S1378S	mucin 5AC, oligomeric mucus/gel-forming	Mucins	ENST00000621226.2	31	+	P98088	FALSE	rs879201833		as_specific	0.690773			FALSE		FALSE			FALSE	FALSE	FALSE					7.3	FALSE	FALSE	FALSE
MUC5AC	chr11	1182438	1182438	HepG2	SNP	SILENT	T	T	C	0.974	0	36	1|1		c.4293T>C	p.A1431A	mucin 5AC, oligomeric mucus/gel-forming	Mucins	ENST00000621226.2	31	+	P98088	FALSE	rs878891580		as_specific	0.658354			FALSE		FALSE			FALSE	FALSE	FALSE					7.3	FALSE	FALSE	FALSE
MUC5AC	chr11	1182583	1182583	HepG2	SNP	Missense_Mutation	C	C	G	0.98	0	47	1|1		c.4438C>G	p.P1480A	mucin 5AC, oligomeric mucus/gel-forming	Mucins	ENST00000621226.2	31	+	P98088	FALSE	rs878989392		as_specific	0.643392			FALSE		FALSE			FALSE	FALSE	FALSE					7.3	FALSE	FALSE	FALSE
CRLF2	chrX	1191074	1191074	HepG2	SNP	SILENT	T	T	C	0.6	11	17	0/1		c.939A>G	p.V313V	cytokine receptor like factor 2	Fibronectin type III domain containing Pseudoautosomal region 1	ENST00000400841.8	8	-	Q9HC73	FALSE	rs1480839877		assembly_conflict	0.568579	L	Dom	FALSE	"P2RY8, IGH@"	FALSE		structural_relation;	FALSE	FALSE	FALSE					7.3	FALSE	FALSE	FALSE			0.292055
CRLF2	chrX	1191089	1191089	HepG2	SNP	SILENT	G	G	A	0.567	12	16	0/1		c.924C>T	p.P308P	cytokine receptor like factor 2	Fibronectin type III domain containing Pseudoautosomal region 1	ENST00000400841.8	8	-	Q9HC73	FALSE	rs1310782840		assembly_conflict	0.563591	L	Dom	FALSE	"P2RY8, IGH@"	FALSE		structural_relation;	FALSE	FALSE	FALSE					7.3	FALSE	FALSE	FALSE			0.363199
CACNA1H	chr16	1195567	1195567	HepG2	DNP	SPLICE_SITE	TA	TA	GT	0.302	8	3	0/1		c.e4+2TA>GT		calcium voltage-gated channel subunit alpha1 H	Calcium voltage-gated channel alpha1 subunits	ENST00000348261.11		+	O95180	FALSE				0.619403			FALSE		FALSE			FALSE	FALSE	FALSE					7.3	FALSE	FALSE	FALSE
MUC5B	chr11	1226795	1226795	HepG2	SNP	Missense_Mutation	C	C	T	0.97	0	31	1|1		c.380C>T	p.P127L	mucin 5B, oligomeric mucus/gel-forming	Mucins	ENST00000529681.5	4	+	Q9HC84	FALSE				0.673317			FALSE		FALSE			FALSE	FALSE	FALSE					7.3	FALSE	FALSE	FALSE		0.347646		0.16
CNTN6	chr3	1321759	1321759	HepG2	SNP	Missense_Mutation	G	G	T	0.567	12	16	0/1		c.871G>T	p.D291Y	contactin 6	I-set domain containing Ig-like cell adhesion molecule family Fibronectin type III domain containing	ENST00000446702.7	8	+	Q9UQ52	FALSE	rs758283823		as_specific	0.389027			FALSE		FALSE			FALSE	FALSE	FALSE	ENST00000446702;ENST00000350110;				7.3	FALSE	FALSE	FALSE		0.895476	0.793156	0.897
DVL1	chr1	1348987	1348987	HepG2	SNP	Missense_Mutation	G	G	A	0.596	5	8	0/1		c.79C>T	p.R27C	dishevelled segment polarity protein 1	Dishevelled segment polarity proteins PDZ domain containing	ENST00000378891.9	1	-	O14640	FALSE				0.74813			FALSE		FALSE			FALSE	FALSE	FALSE					7.3	FALSE	FALSE	FALSE		0.658195	0.551592	0.175
SIRPA	chr20	1915150	1915150	HepG2	DNP	Missense_Mutation	TG	TG	CA	0.263	37	9	0|1	1915148	c.131_132TG>CA	p.L44S	signal regulatory protein alpha	C1-set domain containing CD molecules Signal regulatory proteins V-set domain containing Ig-like cell adhesion molecule family	ENST00000358771.4	2	+	P78324	FALSE				0.502488			FALSE		FALSE			FALSE	FALSE	FALSE					7.3	FALSE	FALSE	FALSE
E4F1	chr16	2235134	2235134	HepG2	SNP	SILENT	C	C	G	0.52	23	25	0/1		c.1989C>G	p.T663T	E4F transcription factor 1	Zinc fingers C2H2-type	ENST00000301727.9	13	+	Q66K89	FALSE	rs1397588961		as_specific	0.660848			FALSE		FALSE		gene_function_loss;	FALSE	FALSE	FALSE					7.3	FALSE	TRUE	FALSE		0.242492	0.96647
CFAP99	chr4	2460204	2460204	HepG2	SNP	SILENT	G	G	A	0.379	17	10	0/1		c.1623G>A	p.S541S	cilia and flagella associated protein 99	Cilia and flagella associated	ENST00000635017.1	14	+	D6REC4	FALSE	rs746230298		as_specific	0.598504			FALSE		FALSE			FALSE	FALSE	FALSE					7.3	FALSE	FALSE	FALSE		0.169697
CLUH	chr17	2701234	2701234	HepG2	SNP	Missense_Mutation	C	C	A	0.564	16	21	0/1		c.817G>T	p.A273S	clustered mitochondria homolog		ENST00000570628.6	7	-	O75153	FALSE	rs200340260		as_specific	0.628429			FALSE		FALSE			FALSE	FALSE	FALSE					7.3	FALSE	FALSE	FALSE		0.861356	0.511579	0.394
LPIN2	chr18	2925224	2925224	HepG2	SNP	SPLICE_SITE	G	G	C	0.487	20	18	0/1		c.1938C>G	p.I646M	lipin 2	Lipins	ENST00000261596.8	14	-	Q92539	FALSE				0.541147			FALSE		FALSE		gene_function_loss;	FALSE	FALSE	FALSE					7.3	FALSE	TRUE	FALSE		0.592289	0.997821	0.587
OR3A1	chr17	3292205	3292205	HepG2	SNP	SILENT	G	G	A	0.536	25	29	0|1	3292205	c.378C>T	p.F126F	olfactory receptor family 3 subfamily A member 1	Olfactory receptors, family 3	ENST00000323404.2	2	-	P47881	FALSE				0.571072			FALSE		FALSE			FALSE	FALSE	FALSE					7.3	FALSE	FALSE	FALSE		0.256764	0.714355
ATRN	chr20	3565411	3565411	HepG2	SNP	Missense_Mutation	A	A	G	0.15	69	11	0/1		c.1850A>G	p.H617R	attractin	C-type lectin domain containing	ENST00000262919.10	11	+	O75882	FALSE				0.433915			FALSE		FALSE			FALSE	FALSE	FALSE	ENST00000262919;ENST00000446916;				7.3	FALSE	FALSE	FALSE		0.847004		0.829
DPP9	chr19	4695522	4695522	HepG2	SNP	Missense_Mutation	C	C	A	0.471	17	15	0/1		c.1122G>T	p.Q374H	dipeptidyl peptidase 9	DASH family	ENST00000594671.5	9	-	Q86TI2	FALSE				0.63591			FALSE		FALSE			FALSE	FALSE	FALSE					7.3	FALSE	FALSE	FALSE		0.597314	0.908949	0.129
SEPTIN12	chr16	4783960	4783960	HepG2	SNP	Nonsense_Mutation	G	G	T	0.453	28	23	0|1	4783960	c.483C>A	p.C161*			ENST00000268231.13	5	-		FALSE				0.665835			TRUE		FALSE		gene_function_loss;	FALSE	FALSE	FALSE					7.3	FALSE	TRUE	FALSE		0.947104	0.895935
PPP1R3G	chr6	5086461	5086461	HepG2	SNP	Missense_Mutation	C	C	T	0.321	38	17	0/1		c.976C>T	p.H326Y	protein phosphatase 1 regulatory subunit 3G	Protein phosphatase 1 regulatory subunits	ENST00000405617.4	1	+	B7ZBB8	FALSE	rs1172276892		as_specific	0.688279			FALSE		FALSE		gene_function_loss;	FALSE	FALSE	FALSE					4.61	FALSE	TRUE	FALSE		0.325024	0.996992	0.353
AKR1C3	chr10	5096531	5096531	HepG2	SNP	Missense_Mutation	T	T	C	0.529	15	17	0/1		c.206T>C	p.I69T	aldo-keto reductase family 1 member C3	Aldo-keto reductases	ENST00000380554.5	2	+	P42330	FALSE	rs782231193		as_specific	0.408978			FALSE		FALSE			FALSE	FALSE	FALSE					7.3	FALSE	FALSE	FALSE		0.704088	0.281422	0.253
INSL4	chr9	5233769	5233769	HepG2	SNP	Missense_Mutation	G	G	T	0.572	14	19	0/1		c.312G>T	p.L104F	insulin like 4		ENST00000239316.4	2	+	Q14641	FALSE				0.371571			FALSE		FALSE			FALSE	FALSE	FALSE					7.3	FALSE	FALSE	FALSE		0.496421	0.957971	0.009
TNRC18	chr7	5361944	5361944	HepG2	SNP	SILENT	C	C	T	0.5	17	17	0/1		c.4485G>A	p.K1495K	trinucleotide repeat containing 18	Trinucleotide repeat containing	ENST00000399537.8	13	-	O15417	FALSE	rs1417561407		as_specific	0.713217			FALSE		FALSE			FALSE	FALSE	FALSE					7.3	FALSE	FALSE	FALSE		0.206743	0.65644
AIMP2	chr7	6014900	6014900	HepG2	SNP	SPLICE_SITE	A	A	G	0.282	33	12	0/1		c.e2-2A>G		aminoacyl tRNA synthetase complex interacting multifunctional protein 2		ENST00000400479.6		+	Q13155	FALSE				0.483791			FALSE		FALSE			FALSE	FALSE	FALSE					7.3	FALSE	FALSE	FALSE		0.465075	0.183146
LTBR	chr12	6390245	6390245	HepG2	DEL	Frame_Shift_Del	CA	CA	C	0.543	20	24	0/1		c.936delA	p.V313fs	lymphotoxin beta receptor	Tumor necrosis factor receptor superfamily	ENST00000228918.9	9	+	P36941	FALSE				0.593516			TRUE		FALSE		gene_function_loss;	FALSE	FALSE	FALSE					7.3	FALSE	TRUE	FALSE
PLEKHG5	chr1	6496540	6496540	HepG2	SNP	Missense_Mutation	G	G	C	0.509	26	27	0/1		c.97C>G	p.L33V	pleckstrin homology and RhoGEF domain containing G5	Pleckstrin homology domain containing	ENST00000377748.5	2	-	O94827	FALSE				0.640898			FALSE		FALSE			FALSE	FALSE	FALSE					7.3	FALSE	FALSE	FALSE		0.786737	0.545519	0.11
C3	chr19	6707835	6707835	HepG2	SNP	Missense_Mutation	G	G	C	0.528	16	18	0/1		c.1940C>G	p.T647R	complement C3	Endogenous ligands Complement system C3 and PZP like, alpha-2-macroglobulin domain containing	ENST00000245907.11	15	-	P01024	FALSE				0.638404			FALSE		FALSE			FALSE	FALSE	FALSE					7.3	FALSE	FALSE	FALSE		0.571521		0.023
ELP5	chr17	7258834	7258834	HepG2	SNP	SILENT	C	C	T	0.433	16	12	0/1		c.744C>T	p.P248P	elongator acetyltransferase complex subunit 5	Elongator acetyltransferase complex	ENST00000396628.6	7	+	Q8TE02	FALSE				0.506234			FALSE		FALSE			FALSE	FALSE	FALSE					7.3	FALSE	FALSE	FALSE		0.136901	0.580699
ACOX3	chr4	8397096	8397096	HepG2	SNP	SILENT	C	C	A	0.5	22	23	0/1		c.897G>T	p.A299A	acyl-CoA oxidase 3, pristanoyl		ENST00000356406.10	9	-	O15254	FALSE				0.598504			FALSE		FALSE			FALSE	FALSE	FALSE					7.3	FALSE	FALSE	FALSE		0.218909	0.405779
TMEM114	chr16	8589834	8589834	HepG2	SNP	Missense_Mutation	C	C	T	0.243	52	16	0/1		c.5G>A	p.R2Q	transmembrane protein 114		ENST00000620492.4	1	-	B3SHH9	FALSE	rs972395402		as_specific	0.718204			FALSE		FALSE			FALSE	FALSE	FALSE					7.3	FALSE	FALSE	FALSE
MUC16	chr19	8889493	8889493	HepG2	DNP	Missense_Mutation	CA	CA	TG	0.22	39	10	0|1	8889493	c.40587_40588TG>CA	p.G13530S	mucin 16, cell surface associated	Mucins	ENST00000397910.8	55	-	Q8WXI7	FALSE				0.567164			FALSE		FALSE			FALSE	FALSE	FALSE					7.3	FALSE	FALSE	FALSE
MUC16	chr19	8889529	8889529	HepG2	DNP	Missense_Mutation	CA	CA	AG	0.277	36	14	0|1	8889493	c.40551_40552TG>CT	p.V13518L	mucin 16, cell surface associated	Mucins	ENST00000397910.8	55	-	Q8WXI7	FALSE				0.562189			FALSE		FALSE			FALSE	FALSE	FALSE					7.3	FALSE	FALSE	FALSE
FAM90A26	chr4	9175750	9175750	HepG2	SNP	SILENT	G	G	T	0.519	25	26	0/1		c.978G>T	p.G326G	family with sequence similarity 90 member A26		ENST00000512047.2	7	+		FALSE				0.645885			FALSE		FALSE			FALSE	FALSE	FALSE					7.3	FALSE	FALSE	FALSE		0.170653	0.515244
USP17L10	chr4	9211864	9211864	HepG2	SNP	Missense_Mutation	C	C	A	0.333	15	7	0/1		c.1208C>A	p.A403E	ubiquitin specific peptidase 17-like family member 10		ENST00000417945.1	1	+	C9JJH3	FALSE	rs766331529		as_specific	0.513716			FALSE		FALSE			FALSE	FALSE	FALSE					7.3	FALSE	FALSE	FALSE		0.797906	0.6452	0.071
USP43	chr17	9727971	9727971	HepG2	SNP	Missense_Mutation	C	C	T	0.572	11	15	0/1		c.2353C>T	p.R785C	ubiquitin specific peptidase 43	Ubiquitin specific peptidases	ENST00000285199.12	15	+	Q70EL4	FALSE	rs761220890		as_specific	0.558603			FALSE		FALSE			FALSE	FALSE	FALSE					7.3	FALSE	FALSE	FALSE		0.434123	0.464893	0.079
GCNT2	chr6	10529803	10529803	HepG2	SNP	Missense_Mutation	G	G	A	0.778	12	42	0/1		c.892G>A	p.E298K	glucosaminyl (N-acetyl) transferase 2, I-branching enzyme (I blood group)	Glucosaminyl (N-acetyl) transferases/xylosyltransferases Blood group antigens	ENST00000379597.7	1	+	Q8N0V5	FALSE	rs139794913		as_specific	0.391521			FALSE		FALSE		gene_function_loss;	FALSE	FALSE	FALSE					3.4	FALSE	TRUE	FALSE		0.964918	0.989532	0.612
TAS2R9	chr12	10809545	10809545	HepG2	SNP	SILENT	A	A	G	0.483	14	13	0/1		c.531T>C	p.T177T	taste 2 receptor member 9	Taste 2 receptors	ENST00000240691.4	1	-	Q9NYW1	FALSE				0.416459			FALSE		FALSE			FALSE	FALSE	FALSE					7.3	FALSE	FALSE	FALSE		0.099417	0.880202
TAS2R19	chr12	11021867	11021867	HepG2	DNP	Missense_Mutation	GA	GA	AC	0.319	33	15	0|1	11021867	c.704_705TC>GT	p.L235R	taste 2 receptor member 19	Taste 2 receptors	ENST00000390673.2	1	-	P59542	FALSE				0.40796			FALSE		FALSE			FALSE	FALSE	FALSE					7.3	FALSE	FALSE	FALSE
TAS2R45	chr12	11091409	11091409	HepG2	DNP	Missense_Mutation	AT	AT	GC	0.272	15	5	0|1	11091402	c.820_821AT>GC	p.I274A	taste 2 receptor member 45	Taste 2 receptors	ENST00000531678.1	1	-	P59539	FALSE				0.39801			FALSE		FALSE			FALSE	FALSE	FALSE					7.3	FALSE	FALSE	FALSE
TAS2R45	chr12	11091497	11091497	HepG2	DNP	Missense_Mutation	TG	TG	CA	0.546	14	17	0|1	11091492	c.732_733CA>TG	p.I245V	taste 2 receptor member 45	Taste 2 receptors	ENST00000531678.1	1	-	P59539	FALSE				0.39801			FALSE		FALSE			FALSE	FALSE	FALSE					7.3	FALSE	FALSE	FALSE
TAS2R45	chr12	11092131	11092131	HepG2	DNP	Missense_Mutation	AA	AA	GG	0.333	13	6	0|1	11092122	c.98_99TT>CC	p.I33T	taste 2 receptor member 45	Taste 2 receptors	ENST00000531678.1	1	-	P59539	FALSE				0.402985			FALSE		FALSE			FALSE	FALSE	FALSE					7.3	FALSE	FALSE	FALSE
TAS2R45	chr12	11092145	11092145	HepG2	DNP	SILENT	GT	GT	AC	0.233	12	3	0/1		c.84_85AC>GT	p.A28A	taste 2 receptor member 45	Taste 2 receptors	ENST00000531678.1	1	-	P59539	FALSE				0.405473			FALSE		FALSE			FALSE	FALSE	FALSE					7.3	FALSE	FALSE	FALSE
PRB3	chr12	11267388	11267388	HepG2	SNP	Missense_Mutation	C	C	A	0.425	21	15	0/1		c.861G>T	p.K287N	proline rich protein BstNI subfamily 3	Proline rich proteins	ENST00000538488.2	3	-	Q04118	FALSE				0.61596			FALSE		FALSE			FALSE	FALSE	FALSE					7.3	FALSE	FALSE	FALSE		0.570031	0.387268	0.023
E2F6	chr2	11447668	11447668	HepG2	SNP	Missense_Mutation	G	G	A	0.759	12	40	0/1		c.758C>T	p.T253I	E2F transcription factor 6	E2F transcription factors	ENST00000381525.8	6	-	O75461	FALSE	rs142815155		as_specific	0.371571			FALSE		FALSE			FALSE	FALSE	FALSE					3.91	FALSE	FALSE	FALSE		0.35201	0.437208	0.02
C1orf167	chr1	11775447	11775447	HepG2	SNP	SILENT	G	G	A	0.586	16	23	0/1		c.2073G>A	p.A691A	chromosome 1 open reading frame 167		ENST00000433342.5	9	+	Q5SNV9	FALSE	rs767638161		as_specific	0.583541			FALSE		FALSE			FALSE	FALSE	FALSE					7.3	FALSE	FALSE	FALSE		0.276418	0.760092
TNFRSF1B	chr1	12193987	12193987	HepG2	SNP	SILENT	C	C	T	0.556	15	19	0/1		c.820C>T	p.L274L	TNF receptor superfamily member 1B	CD molecules Tumor necrosis factor receptor superfamily	ENST00000376259.7	7	+	P20333	FALSE	rs61761336		as_specific	0.506234			FALSE		FALSE			FALSE	FALSE	FALSE					7.3	FALSE	FALSE	FALSE		0.195728	0.283418
AADACL4	chr1	12666604	12666604	HepG2	DEL	Frame_Shift_Del	GT	GT	G	0.444	25	20	0/1		c.1094delT	p.V365fs	arylacetamide deacetylase like 4	Arylacetamide deacetylase family	ENST00000376221.1	4	+	Q5VUY2	FALSE				0.488778			TRUE		FALSE		gene_function_loss;	FALSE	FALSE	FALSE					7.3	FALSE	TRUE	FALSE
TNPO2	chr19	12706683	12706683	HepG2	SNP	SILENT	G	G	C	0.451	19	14	0/1		c.1383C>G	p.R461R	transportin 2	Importins	ENST00000592287.5	13	-	O14787	FALSE				0.610973			FALSE		FALSE			FALSE	FALSE	FALSE					7.3	FALSE	FALSE	FALSE		0.616301	0.379257
ELAC2	chr17	12995044	12995044	HepG2	SNP	SILENT	G	G	A	0.512	20	21	0/1		c.1827C>T	p.C609C	elaC ribonuclease Z 2		ENST00000338034.9	20	-	Q9BQ52	FALSE				0.471322			FALSE		FALSE			FALSE	FALSE	FALSE					7.3	FALSE	FALSE	FALSE		0.213857	0.409086
PRAMEF18	chr1	13224919	13224919	HepG2	SNP	Missense_Mutation	T	T	A	0.464	43	38	0/1		c.802A>T	p.N268Y	PRAME family member 18	PRAME family	ENST00000624297.2	2	-	Q5VWM3	FALSE	rs61780079		as_specific	0.481297			FALSE		FALSE			FALSE	FALSE	FALSE					7.3	FALSE	FALSE	FALSE		0.62359
PRAMEF18	chr1	13225068	13225068	HepG2	SNP	Missense_Mutation	A	A	G	0.529	41	44	0/1		c.653T>C	p.L218P	PRAME family member 18	PRAME family	ENST00000624297.2	2	-	Q5VWM3	FALSE	rs983913117 rs61780078			0.451372			FALSE		FALSE			FALSE	FALSE	FALSE					7.3	FALSE	FALSE	FALSE		0.620547
PRAMEF18	chr1	13225208	13225208	HepG2	SNP	SILENT	C	C	G	0.567	40	54	0/1		c.513G>C	p.V171V	PRAME family member 18	PRAME family	ENST00000624297.2	2	-	Q5VWM3	FALSE	rs1320957		as_specific	0.458853			FALSE		FALSE			FALSE	FALSE	FALSE					7.3	FALSE	FALSE	FALSE		0.195645
PRAMEF18	chr1	13225325	13225325	HepG2	SNP	SILENT	T	T	C	0.462	22	19	0/1		c.396A>G	p.R132R	PRAME family member 18	PRAME family	ENST00000624297.2	2	-	Q5VWM3	FALSE	rs61780077		as_specific	0.478803			FALSE		FALSE			FALSE	FALSE	FALSE					7.3	FALSE	FALSE	FALSE
PRAMEF18	chr1	13225408	13225408	HepG2	SNP	Missense_Mutation	T	T	A	0.46	26	22	0/1		c.313A>T	p.M105L	PRAME family member 18	PRAME family	ENST00000624297.2	2	-	Q5VWM3	FALSE	rs71279237		as_specific	0.513716			FALSE		FALSE			FALSE	FALSE	FALSE					7.3	FALSE	FALSE	FALSE
PRDM2	chr1	13780174	13780174	HepG2	SNP	SILENT	A	A	G	0.482	25	23	0/1		c.2379A>G	p.E793E	PR/SET domain 2	Lysine methyltransferases PR/SET domain family	ENST00000235372.11	8	+	Q13029	FALSE	rs771770641		as_specific	0.488778			FALSE		FALSE			FALSE	FALSE	FALSE					7.3	FALSE	FALSE	FALSE		0.174258	0.616653
FLRT3	chr20	14326507	14326507	HepG2	SNP	Missense_Mutation	A	A	C	0.261	49	16	0/1		c.1000T>G	p.C334G	fibronectin leucine rich transmembrane protein 3	Fibronectin type III domain containing	ENST00000341420.5	3	-	Q9NZU0	FALSE				0.448878			FALSE		FALSE			FALSE	FALSE	FALSE					7.3	FALSE	FALSE	FALSE		0.822925	0.594063	0.618
NRIP1	chr21	14965642	14965642	HepG2	DEL	Frame_Shift_Del	TC	TC	T	0.455	17	14	0/1		c.2550delG	p.N851fs	nuclear receptor interacting protein 1		ENST00000318948.7	4	-	P48552	FALSE				0.408978			TRUE		FALSE		gene_function_loss;	FALSE	FALSE	FALSE					7.3	FALSE	TRUE	FALSE
KAZN	chr1	15060210	15060210	HepG2	SNP	Missense_Mutation	G	G	C	0.43	23	17	0/1		c.955G>C	p.V319L	kazrin, periplakin interacting protein	Sterile alpha motif domain containing	ENST00000376030.7	6	+	Q674X7	FALSE	rs950520486		as_specific	0.640898			FALSE		FALSE			FALSE	FALSE	FALSE					7.3	FALSE	FALSE	FALSE		0.542784	0.307741	0.054
PMP22	chr17	15230962	15230962	HepG2	SNP	SILENT	G	G	A	0.595	17	24	0/1		c.234C>T	p.A78A	peripheral myelin protein 22		ENST00000494511.6	3	-	Q01453	FALSE	rs533618640		as_specific	0.566085			FALSE		FALSE			FALSE	FALSE	FALSE					7.3	FALSE	FALSE	FALSE		0.191979	0.466605
CUBN	chr10	16874461	16874461	HepG2	SNP	Missense_Mutation	C	C	T	0.5	12	10	0/1		c.9149G>A	p.S3050N	cubilin		ENST00000377833.10	58	-	O60494	FALSE				0.38404			FALSE		FALSE			FALSE	FALSE	FALSE					7.3	FALSE	FALSE	FALSE		0.692524		0.341
MAP1S	chr19	17726594	17726594	HepG2	SNP	Missense_Mutation	G	G	A	0.582	19	27	0|1	17726594	c.1132G>A	p.G378S	microtubule associated protein 1S		ENST00000544059.2	5	+	Q66K74	FALSE	rs1237520358		as_specific	0.733167			FALSE		FALSE			FALSE	FALSE	FALSE					7.3	FALSE	FALSE	FALSE		0.253842	0.311483	0.117
MYO15A	chr17	18119843	18119843	HepG2	SNP	Missense_Mutation	C	C	T	0.441	18	14	0/1		c.1043C>T	p.P348L	myosin XVA	Myosins, class XV Deafness associated genes FERM domain containing	ENST00000647165.2	2	+	Q9UKN7	FALSE	rs202142174		as_specific	0.608479			FALSE		FALSE			FALSE	FALSE	FALSE					7.3	FALSE	FALSE	FALSE		0.216546		0.186
MYO15A	chr17	18149276	18149276	HepG2	SNP	Missense_Mutation	G	G	C	0.351	10	5	0/1		c.7017G>C	p.E2339D	myosin XVA	Myosins, class XV Deafness associated genes FERM domain containing	ENST00000647165.2	34	+	Q9UKN7	FALSE	rs1049078608		as_specific	0.511222			FALSE		FALSE			FALSE	FALSE	FALSE					7.3	FALSE	FALSE	FALSE		0.568412	0.890413	0.22
PIK3R2	chr19	18168882	18168882	HepG2	SNP	Nonsense_Mutation	C	C	A	0.489	22	21	0/1		c.1965C>A	p.Y655*	phosphoinositide-3-kinase regulatory subunit 2	SH2 domain containing	ENST00000222254.13	15	+	O00459	FALSE				0.678304			TRUE		FALSE		gene_function_loss;	FALSE	FALSE	FALSE					7.3	FALSE	TRUE	FALSE		0.943393	0.705552
SMCR8	chr17	18317402	18317402	HepG2	SNP	Missense_Mutation	C	C	T	0.487	20	18	0/1		c.1613C>T	p.P538L	Smith-Magenis syndrome chromosome region, candidate 8	DENN/MADD domain containing	ENST00000406438.5	1	+	Q8TEV9	FALSE	rs760590299		as_specific	0.531172			FALSE		FALSE			FALSE	FALSE	FALSE					7.3	FALSE	FALSE	FALSE		0.369772	0.399203	0.244
GP1BB	chr22	19724315	19724315	HepG2	SNP	Missense_Mutation	C	C	G	0.222	20	5	0/1		c.472C>G	p.L158V	glycoprotein Ib platelet beta subunit	CD molecules	ENST00000366425.4	2	+	P13224	FALSE				0.76808			FALSE		FALSE			FALSE	FALSE	FALSE					7.3	FALSE	FALSE	FALSE		0.33625	0.65128	0.221
DGCR8	chr22	20087262	20087262	HepG2	SNP	Missense_Mutation	C	C	T	0.966	0	28	1|1		c.821C>T	p.P274L	DGCR8, microprocessor complex subunit		ENST00000351989.8	3	+	Q8WYQ5	FALSE	rs765820841		as_specific	0.526185			FALSE		FALSE			FALSE	FALSE	FALSE					4.13	FALSE	FALSE	FALSE		0.387527	0.580483	0.079
GJA3	chr13	20142930	20142930	HepG2	SNP	Missense_Mutation	G	G	A	0.425	22	17	0|1	20142930	c.359C>T	p.P120L	gap junction protein alpha 3	Gap junction proteins	ENST00000241125.4	2	-	Q9Y6H8	FALSE	rs765975419		as_specific	0.63591			FALSE		FALSE			FALSE	FALSE	FALSE					7.3	FALSE	FALSE	FALSE		0.243825		0.183
GJA3	chr13	20142932	20142932	HepG2	SNP	Missense_Mutation	G	G	C	0.425	22	17	0|1	20142930	c.357C>G	p.S119R	gap junction protein alpha 3	Gap junction proteins	ENST00000241125.4	2	-	Q9Y6H8	FALSE	rs755307980		as_specific	0.633416			FALSE		FALSE			FALSE	FALSE	FALSE					7.3	FALSE	FALSE	FALSE		0.255156	0.785912	0.242
PLXDC2	chr10	20279813	20279813	HepG2	SNP	Missense_Mutation	G	G	C	0.545	19	24	0/1		c.1584G>C	p.Q528H	plexin domain containing 2		ENST00000377252.5	14	+	Q6UX71	FALSE	rs200813904		as_specific	0.386534			FALSE		FALSE			FALSE	FALSE	FALSE					7.3	FALSE	FALSE	FALSE		0.600187	0.87571	0.194
ZNF714	chr19	21098899	21098899	HepG2	SNP	Missense_Mutation	A	A	T	0.5	16	17	0/1		c.131A>T	p.D44V	zinc finger protein 714	Zinc fingers C2H2-type	ENST00000456283.7	4	+	Q96N38	FALSE				0.349127			FALSE		FALSE			FALSE	FALSE	FALSE					7.3	FALSE	FALSE	FALSE		0.77475	0.323158	0.006
LACTBL1	chr1	22953271	22953271	HepG2	DNP	Missense_Mutation	CA	CA	GC	0.476	10	9	0/1		c.1412_1413TG>GC	p.L471R	lactamase beta like 1		ENST00000426928.6	6	-	A8MY62	FALSE				0.736318			FALSE		FALSE			FALSE	FALSE	FALSE					7.3	FALSE	FALSE	FALSE
SCNN1G	chr16	23197289	23197289	HepG2	SNP	SILENT	C	C	T	0.768	12	42	0/1		c.939C>T	p.N313N	sodium channel epithelial 1 gamma subunit	Sodium channels epithelial	ENST00000300061.3	6	+	P51170	FALSE	rs774559488		as_specific	0.473815			FALSE		FALSE			FALSE	FALSE	FALSE					4.31	FALSE	FALSE	FALSE		0.149756	0.882383
ENTPD4	chr8	23441663	23441663	HepG2	SNP	Missense_Mutation	C	C	T	0.5	17	18	0/1		c.788G>A	p.R263H	ectonucleoside triphosphate diphosphohydrolase 4		ENST00000358689.9	8	-	Q9Y227	FALSE	rs908641886		as_specific	0.44389			FALSE		FALSE			FALSE	FALSE	FALSE					7.3	FALSE	FALSE	FALSE		0.936714		0.177
MFSD2B	chr2	24023146	24023146	HepG2	SNP	Missense_Mutation	C	C	T	0.258	46	15	0/1		c.1076C>T	p.A359V	major facilitator superfamily domain containing 2B		ENST00000338315.5	11	+	A6NFX1	FALSE	rs200672434		as_specific	0.620948			FALSE		FALSE			FALSE	FALSE	FALSE					3.35	FALSE	FALSE	FALSE		0.545503	0.805062	0.113
IFNLR1	chr1	24159583	24159583	HepG2	INS	In_Frame_Ins	C	C	CTGGAGAGTGATCTGGACTGGCTGGCCA	0.678	6	23	0/1		c.560_561insTGGCCAGCCAGTCCAGATCACTCTCCA	p.186_187insHGQPVQITL	interferon lambda receptor 1	Interferon receptors	ENST00000327535.6	5	-	Q8IU57	TRUE				0.5025			FALSE		FALSE			FALSE	FALSE	FALSE					7.3	FALSE	FALSE	FALSE
SUSD2	chr22	24185177	24185177	HepG2	SNP	Missense_Mutation	C	C	T	0.971	0	33	1|1		c.866C>T	p.A289V	sushi domain containing 2	Sushi domain containing	ENST00000358321.4	6	+	Q9UGT4	FALSE	rs370908368		as_specific	0.683292			FALSE		FALSE		splicing;	FALSE	FALSE	FALSE					3.57	FALSE	FALSE	FALSE		0.747797	0.869343	0.341
TOP2B	chr3	25601185	25601185	HepG2	SNP	SILENT	G	G	T	0.441	18	14	0/1		c.4515C>A	p.A1505A	DNA topoisomerase II beta	Topoisomerases	ENST00000435706.6	34	-	Q02880	FALSE	rs754462443		as_specific	0.394015			FALSE		FALSE			FALSE	FALSE	FALSE					7.3	FALSE	FALSE	FALSE		0.160172	0.680097
ASXL2	chr2	25742766	25742766	HepG2	SNP	Missense_Mutation	C	C	T	0.329	44	21	0/1		c.3571G>A	p.E1191K	additional sex combs like 2, transcriptional regulator		ENST00000435504.9	13	-	Q76L83	FALSE	rs1480694101		as_specific	0.456359			FALSE		FALSE			FALSE	FALSE	FALSE					7.3	FALSE	FALSE	FALSE		0.514609		0.077
ABT1	chr6	26598456	26598456	HepG2	SNP	SILENT	A	A	G	0.3	42	17	0/1		c.630A>G	p.T210T	activator of basal transcription 1		ENST00000274849.3	3	+	Q9ULW3	FALSE				0.630923			FALSE		FALSE			FALSE	FALSE	FALSE					7.3	FALSE	FALSE	FALSE		0.128648	0.486157
CDH2	chr18	27983051	27983051	HepG2	SNP	Missense_Mutation	G	G	C	0.572	11	15	0/1		c.2149C>G	p.R717G	cadherin 2	Type I classical cadherins CD molecules	ENST00000399380.7	13	-	P19022	FALSE				0.329177			FALSE		FALSE			FALSE	FALSE	FALSE	ENST00000269141;ENST00000399380;				7.3	FALSE	FALSE	FALSE		0.931662	0.426309	0.89
SARM1	chr17	28388240	28388240	HepG2	SNP	Missense_Mutation	T	T	C	0.431	28	21	0/1		c.1697T>C	p.I566T	sterile alpha and TIR motif containing 1	Sterile alpha motif domain containing TIR domain containing	ENST00000585482.6	6	+	Q6SZW1	FALSE				0.598504			FALSE		FALSE			FALSE	FALSE	FALSE					7.3	FALSE	FALSE	FALSE		0.902568	0.824903	0.68
FZD3	chr8	28555889	28555889	HepG2	SNP	Missense_Mutation	G	G	C	0.483	17	17	0/1		c.1705G>C	p.D569H	frizzled class receptor 3	G protein-coupled receptors, Class F frizzled	ENST00000240093.8	7	+	Q9NPG1	FALSE				0.426434			FALSE		FALSE			FALSE	FALSE	FALSE					7.3	FALSE	FALSE	FALSE		0.905697	0.544393	0.486
SULT1A1	chr16	28607068	28607068	HepG2	SNP	Missense_Mutation	C	C	T	0.397	53	35	0/1		c.382G>A	p.V128I	sulfotransferase family 1A member 1	Sulfotransferases, cytosolic	ENST00000569554.5	4	-	P50225	FALSE	rs11546425		as_specific	0.573566			FALSE		FALSE			FALSE	FALSE	FALSE					7.3	FALSE	FALSE	FALSE		0.488714	0.648491	0.472
NEK8	chr17	28734802	28734802	HepG2	SNP	Missense_Mutation	G	G	A	0.651	15	30	0/1		c.284G>A	p.R95H	NIMA related kinase 8		ENST00000268766.11	3	+	Q86SG6	FALSE	rs747401624		as_specific	0.53616			FALSE		FALSE			FALSE	FALSE	FALSE					7.3	FALSE	FALSE	FALSE		0.905309	0.900788	0.381
PHF12	chr17	28913889	28913889	HepG2	SNP	Missense_Mutation	T	T	A	0.348	29	15	0/1		c.1283A>T	p.E428V	PHD finger protein 12	PHD finger proteins EMSY complex	ENST00000332830.9	8	-	Q96QT6	FALSE				0.511222			FALSE		FALSE			FALSE	FALSE	FALSE	ENST00000332830;ENST00000577226;ENST00000268756;				7.3	FALSE	FALSE	FALSE		0.944346	0.727104	0.747
CD19	chr16	28932485	28932485	HepG2	SNP	Missense_Mutation	G	G	T	0.684	21	47	0/1		c.228G>T	p.R76S	CD19 molecule	Immunoglobulin like domain containing CD molecules Minor histocompatibility antigens	ENST00000538922.8	2	+	P15391	FALSE	rs999692059		as_specific	0.643392			FALSE		FALSE			FALSE	FALSE	FALSE					7.3	FALSE	FALSE	FALSE		0.309669	0.798661	0.023
CLIP4	chr2	29163890	29163890	HepG2	SNP	Missense_Mutation	G	G	C	0.734	16	47	0/1		c.1594G>C	p.G532R	CAP-Gly domain containing linker protein family member 4	Ankyrin repeat domain containing	ENST00000320081.10	13	+	Q8N3C7	FALSE				0.351621			FALSE		FALSE			FALSE	FALSE	FALSE	ENST00000401605;ENST00000401617;ENST00000404424;ENST00000320081;				7.3	FALSE	FALSE	FALSE		0.915835	0.532477	0.964
GABBR1	chr6	29613405	29613405	HepG2	SNP	SILENT	C	C	T	0.266	47	16	0/1		c.1404G>A	p.P468P	gamma-aminobutyric acid type B receptor subunit 1	Gamma-aminobutyric acid type B receptor subunits Sushi domain containing	ENST00000377034.9	12	-	Q9UBS5	FALSE	rs186263204		as_specific	0.503741			FALSE		FALSE			FALSE	FALSE	FALSE					4.31	FALSE	FALSE	FALSE		0.202018
TMTC1	chr12	29783493	29783493	HepG2	SNP	Missense_Mutation	T	T	G	0.246	15	5	0/1		c.259A>C	p.T87P	transmembrane and tetratricopeptide repeat containing 1	Tetratricopeptide repeat domain containing	ENST00000551659.5	1	-	Q8IUR5	FALSE	rs200488585		as_specific	0.685786			FALSE		FALSE			FALSE	FALSE	FALSE					7.3	FALSE	FALSE	FALSE		0.910958		0.618
CPD	chr17	30385081	30385081	HepG2	DNP	Missense_Mutation	GC	GC	AG	0.5	24	23	0/1		c.839_840GC>AG	p.S280K	carboxypeptidase D	M14 carboxypeptidases	ENST00000225719.9	2	+	O75976	FALSE				0.38806			FALSE		FALSE			FALSE	FALSE	FALSE					7.3	FALSE	FALSE	FALSE
KRTAP13-3	chr21	30425800	30425800	HepG2	SNP	Missense_Mutation	G	G	C	0.611	13	22	0/1		c.113C>G	p.T38S	keratin associated protein 13-3	Keratin associated proteins	ENST00000390690.2	1	-	Q3SY46	FALSE	rs1042384338		as_specific	0.541147			FALSE		FALSE			FALSE	FALSE	FALSE					7.3	FALSE	FALSE	FALSE		0.260593	0.622959	0.029
AQP1	chr7	30922231	30922231	HepG2	SNP	SPLICE_SITE	G	G	A	0.441	18	14	0/1		c.e2+1G>A		aquaporin 1 (Colton blood group)	Aquaporins Blood group antigens	ENST00000409611.1		+	P29972	FALSE	rs752246864		as_specific	0.680798			FALSE		FALSE		splicing;	FALSE	FALSE	FALSE					7.3	FALSE	FALSE	FALSE		0.976796
HECTD1	chr14	31129297	31129297	HepG2	SNP	SILENT	T	T	C	0.321	91	43	0/1		c.4074A>G	p.Q1358Q	HECT domain E3 ubiquitin protein ligase 1	Ankyrin repeat domain containing	ENST00000399332.6	25	-	Q9ULT8	FALSE	rs189274617		as_specific	0.501247			FALSE		FALSE			FALSE	FALSE	FALSE					3.09	FALSE	FALSE	FALSE		0.211504	0.512763
ADGRB2	chr1	31738265	31738265	HepG2	SNP	Missense_Mutation	G	G	A	0.585	16	25	0/1		c.2707C>T	p.H903Y	adhesion G protein-coupled receptor B2	Adhesion G protein-coupled receptors, subfamily B	ENST00000373655.6	18	-	O60241	FALSE				0.605985			FALSE		FALSE			FALSE	FALSE	FALSE					7.3	FALSE	FALSE	FALSE		0.948067	0.210073	0.665
MYLK2	chr20	31820536	31820536	HepG2	SNP	Missense_Mutation	A	A	T	0.502	32	32	0/1		c.463A>T	p.I155F	myosin light chain kinase 2		ENST00000375994.6	2	+	Q9H1R3	FALSE	rs140233643		as_specific	0.598504			FALSE		FALSE			FALSE	FALSE	FALSE					7.3	FALSE	FALSE	FALSE		0.436599	0.66477	0.081
CEBPA	chr19	33302240	33302240	HepG2	SNP	Missense_Mutation	C	C	G	0.591	8	12	0/1		c.175G>C	p.E59Q	CCAAT/enhancer binding protein alpha	CCAAT/enhancer binding proteins Basic leucine zipper proteins	ENST00000498907.3	1	-	P49715	FALSE				0.753117	L	Dom	FALSE		TRUE	p.E59*(3) p.G54fs*47(1) p.E59fs*45(1) p.E59fs*46(2) p.E59fs*47(2) p.Y7_G130del(1) p.E59fs*?(1)		FALSE	FALSE	FALSE					7.3	FALSE	FALSE	FALSE			0.571189	0.358
PARD3	chr10	34111268	34111268	HepG2	SNP	SILENT	G	G	A	0.537	19	22	0/1		c.3972C>T	p.P1324P	par-3 family cell polarity regulator	Protein phosphatase 1 regulatory subunits PDZ domain containing	ENST00000374789.8	25	-	Q8TEW0	FALSE				0.53616			FALSE		FALSE			FALSE	FALSE	FALSE					7.3	FALSE	FALSE	FALSE		0.105324	0.770411
UHRF1BP1	chr6	34858524	34858524	HepG2	SNP	Missense_Mutation	C	C	T	0.654	17	33	0/1		c.2168C>T	p.P723L	UHRF1 binding protein 1		ENST00000192788.6	14	+	Q6BDS2	FALSE	rs771598912		as_specific	0.523691			FALSE		FALSE			FALSE	FALSE	FALSE					7.3	FALSE	FALSE	FALSE		0.546961	0.844496	0.351
AGXT2	chr5	35010120	35010120	HepG2	SNP	Missense_Mutation	G	G	C	0.486	17	16	0/1		c.1218C>G	p.N406K	alanine--glyoxylate aminotransferase 2		ENST00000231420.11	12	-	Q9BYV1	FALSE	rs772835644		as_specific	0.421446			FALSE		FALSE			FALSE	FALSE	FALSE					7.3	FALSE	FALSE	FALSE		0.755266	0.566171	0.282
ZMYM4	chr1	35398889	35398889	HepG2	SNP	SILENT	T	T	C	0.451	17	14	0/1		c.3279T>C	p.D1093D	zinc finger MYM-type containing 4	Zinc fingers MYM-type	ENST00000314607.11	22	+	Q5VZL5	FALSE	rs747355369		as_specific	0.394015			FALSE		FALSE			FALSE	FALSE	FALSE					7.3	FALSE	FALSE	FALSE		0.261127	0.781471
RUSC2	chr9	35561099	35561099	HepG2	SNP	SPLICE_SITE	T	T	A	0.466	24	21	0/1		c.e11+2T>A		RUN and SH3 domain containing 2		ENST00000455600.1		+	Q8N2Y8	FALSE				0.653367			FALSE		FALSE		splicing;	FALSE	FALSE	FALSE					7.3	FALSE	FALSE	FALSE		0.975785	0.72218
MAPK13	chr6	36138923	36138923	HepG2	DEL	Frame_Shift_Del	CGCCTGACGGCCGCGCAG	CGCCTGACGGCCGCGCAG	C	0.336	46	21	0/1		c.887_903delGCCTGACGGCCGCGCAG	p.L297fs	mitogen-activated protein kinase 13	Mitogen-activated protein kinases	ENST00000211287.9	11	+	O15264	FALSE				0.630695			TRUE		FALSE		gene_function_loss;	FALSE	FALSE	FALSE					7.3	FALSE	TRUE	FALSE
TBC1D3B	chr17	36166117	36166117	HepG2	SNP	Missense_Mutation	T	T	C	0.407	15	10	0/1		c.1528A>G	p.S510G	TBC1 domain family member 3B		ENST00000611257.4	14	-	A6NDS4	FALSE	rs761083722		as_specific	0.598504			FALSE		FALSE			FALSE	FALSE	FALSE					7.3	FALSE	FALSE	FALSE		0.795843		0.076
CCL4L2	chr17	36212342	36212342	HepG2	DNP	Missense_Mutation	CG	CG	GA	0.169	49	9	0|1	36212342	c.200_201CG>GA	p.P67R	C-C motif chemokine ligand 4 like 2	Chemokine ligands	ENST00000615418.4	3	+	Q8NHW4	FALSE				0.527363			FALSE		FALSE			FALSE	FALSE	FALSE					7.3	FALSE	FALSE	FALSE
MYH9	chr22	36305969	36305969	HepG2	SNP	Missense_Mutation	C	C	T	0.948	1	35	1|1		c.2120G>A	p.G707D	myosin heavy chain 9	Deafness associated genes Myosin heavy chains	ENST00000216181.11	17	-	P35579	FALSE				0.618454	L	Dom	FALSE	ALK	FALSE		structural_relation;	FALSE	FALSE	FALSE	ENST00000216181;				7.3	FALSE	FALSE	FALSE		0.894294		0.923
VIT	chr2	36808945	36808945	HepG2	SNP	Nonsense_Mutation	C	C	A	0.413	36	26	0/1		c.1674C>A	p.Y558*	vitrin		ENST00000404084.5	12	+	Q6UXI7	FALSE	rs773554852		as_specific	0.548628			TRUE		FALSE		gene_function_loss;	FALSE	FALSE	FALSE					7.3	FALSE	TRUE	FALSE		0.954804
TRANK1	chr3	36833800	36833800	HepG2	SNP	Missense_Mutation	A	A	G	0.538	24	28	0/1		c.5783T>C	p.M1928T	tetratricopeptide repeat and ankyrin repeat containing 1	Ankyrin repeat domain containing Tetratricopeptide repeat domain containing	ENST00000645898.1	22	-	O15050	FALSE	rs779233130		as_specific	0.483791			FALSE		FALSE			FALSE	FALSE	FALSE					7.3	FALSE	FALSE	FALSE		0.439852		0.106
AATF	chr17	36953159	36953159	HepG2	SNP	Missense_Mutation	C	C	T	0.585	17	24	0/1		c.557C>T	p.A186V	apoptosis antagonizing transcription factor		ENST00000619387.5	3	+	Q9NY61	FALSE	rs140502727		as_specific	0.491272			FALSE		FALSE			FALSE	FALSE	FALSE					7.3	FALSE	FALSE	FALSE		0.431898	0.502394	0.054
FAM47C	chrX	37009203	37009203	HepG2	SNP	Missense_Mutation	A	A	G	0.929	0	12	1|1		c.793A>G	p.T265A	family with sequence similarity 47 member C		ENST00000358047.5	1	+	Q5HY64	FALSE	rs142884749		as_specific	0.623441			FALSE		FALSE			FALSE	FALSE	FALSE					3.05	FALSE	FALSE	FALSE			0.874521	0.018
FAM47C	chrX	37010860	37010860	HepG2	SNP	Missense_Mutation	C	C	T	0.929	0	13	1|1		c.2450C>T	p.T817I	family with sequence similarity 47 member C		ENST00000358047.5	1	+	Q5HY64	FALSE	rs61744986		as_specific	0.551122			FALSE		FALSE			FALSE	FALSE	FALSE					3.19	FALSE	FALSE	FALSE				0.013
RBL1	chr20	37022789	37022789	HepG2	SNP	Missense_Mutation	C	C	T	0.226	64	18	0/1		c.2420G>A	p.C807Y	RB transcriptional corepressor like 1		ENST00000373664.8	17	-	P28749	FALSE				0.36409			FALSE		FALSE			FALSE	FALSE	FALSE	ENST00000373664;ENST00000344359;				7.3	FALSE	FALSE	FALSE		0.933276		0.933
NIPBL	chr5	37057195	37057195	HepG2	SNP	Missense_Mutation	G	G	A	0.345	20	10	0/1		c.7273G>A	p.V2425M	NIPBL, cohesin loading factor		ENST00000282516.13	43	+	Q6KC79	FALSE	rs1173836031		as_specific	0.401496			FALSE		FALSE			FALSE	FALSE	FALSE					7.3	FALSE	FALSE	FALSE		0.89728	0.856201	0.638
KCTD17	chr22	37060877	37060877	HepG2	SNP	Missense_Mutation	G	G	A	0.97	0	30	1|1		c.688G>A	p.V230M	potassium channel tetramerization domain containing 17		ENST00000402077.7	6	+	Q8N5Z5	FALSE				0.648379			FALSE		FALSE			FALSE	FALSE	FALSE					7.3	FALSE	FALSE	FALSE		0.556021	0.762659	0.068
GOT1L1	chr8	37937668	37937668	HepG2	SNP	Missense_Mutation	G	G	A	0.406	19	12	0/1		c.379C>T	p.R127C	glutamic-oxaloacetic transaminase 1 like 1		ENST00000307599.5	3	-	Q8NHS2	FALSE	rs533175804		as_specific	0.496259			FALSE		FALSE			FALSE	FALSE	FALSE					7.3	FALSE	FALSE	FALSE		0.585977		0.159
ARHGAP40	chr20	38649794	38649794	HepG2	SNP	Missense_Mutation	T	T	G	0.469	50	46	0/1		c.1815T>G	p.D605E	Rho GTPase activating protein 40	Rho GTPase activating proteins	ENST00000373345.8	15	+	Q5TG30	FALSE				0.551122			FALSE		FALSE			FALSE	FALSE	FALSE					7.3	FALSE	FALSE	FALSE		0.707219	0.77319	0.123
MAP4K3	chr2	39258582	39258582	HepG2	SNP	Missense_Mutation	G	G	A	0.764	12	43	0/1		c.2314C>T	p.P772S	mitogen-activated protein kinase kinase kinase kinase 3	Mitogen-activated protein kinase kinase kinase kinases	ENST00000263881.8	30	-	Q8IVH8	FALSE	rs370055571		as_specific	0.34414			FALSE		FALSE			FALSE	FALSE	FALSE					3.83	FALSE	FALSE	FALSE		0.768144	0.306156	0.051
BCOR	chrX	40062191	40062191	HepG2	SNP	Missense_Mutation	T	T	C	0.961	0	24	1|1		c.4274A>G	p.N1425S	BCL6 corepressor	Ankyrin repeat domain containing	ENST00000397354.7	10	-	Q6W2J9	FALSE	rs199538037		as_specific	0.633416		Rec	FALSE	RARA	FALSE	p.N1425S(1)	cancer;gene_function_loss;structural_relation;	FALSE	FALSE	TRUE					7.3	FALSE	TRUE	TRUE	Misc:23			0.221
ADSL	chr22	40350025	40350025	HepG2	SNP	Missense_Mutation	G	G	C	0.973	0	33	1|1		c.347G>C	p.G116A	adenylosuccinate lyase	Purinosome	ENST00000623063.3	2	+	P30566	FALSE				0.448878			FALSE		FALSE			FALSE	FALSE	FALSE	ENST00000623632;ENST00000623063;ENST00000342312;ENST00000636714;ENST00000216194;ENST00000636265;ENST00000637666;				7.3	FALSE	FALSE	FALSE		0.939967	0.814741	0.911
FOXO1	chr13	40666008	40666008	HepG2	SNP	Missense_Mutation	C	C	T	0.564	12	16	0/1		c.205G>A	p.D69N	forkhead box O1	Forkhead boxes	ENST00000379561.6	1	-	Q12778	FALSE	rs1290341552		as_specific	0.780549			FALSE	PAX3	FALSE		structural_relation;	FALSE	FALSE	FALSE					7.3	FALSE	FALSE	FALSE		0.498828		0.432
HIVEP3	chr1	41513494	41513494	HepG2	SNP	SILENT	G	G	T	0.47	17	16	1|0	41513485	c.5727C>A	p.G1909G	human immunodeficiency virus type I enhancer binding protein 3	Zinc fingers C2H2-type	ENST00000372583.6	8	-	Q5T1R4	FALSE	rs1451608843		as_specific	0.645885			FALSE		FALSE			FALSE	FALSE	FALSE					7.3	FALSE	FALSE	FALSE		0.11479	0.708075
RIPK4	chr21	41741968	41741968	HepG2	SNP	Missense_Mutation	T	T	G	0.474	19	17	0/1		c.1225A>C	p.K409Q	receptor interacting serine/threonine kinase 4	Ankyrin repeat domain containing	ENST00000332512.8	8	-	P57078	FALSE	rs149113612		as_specific	0.625935			FALSE		FALSE			FALSE	FALSE	FALSE					7.3	FALSE	FALSE	FALSE			0.552892	0.461
PRDM15	chr21	41810812	41810812	HepG2	SNP	Missense_Mutation	A	A	G	0.606	13	19	0/1		c.2588T>C	p.L863S	PR/SET domain 15	PR/SET domain family Zinc fingers C2H2-type	ENST00000422911.5	21	-	P57071	FALSE				0.533666			FALSE		FALSE			FALSE	FALSE	FALSE					7.3	FALSE	FALSE	FALSE		0.863836	0.360597	0.384
PLA2G4E	chr15	42007773	42007773	HepG2	SNP	Nonsense_Mutation	C	C	A	0.638	16	29	0/1		c.349G>T	p.E117*	phospholipase A2 group IVE	Phospholipases C2 domain containing phospholipases	ENST00000399518.3	3	-	Q3MJ16	FALSE				0.508728			TRUE		FALSE		gene_function_loss;	FALSE	FALSE	FALSE					7.3	FALSE	TRUE	FALSE		0.957835
GXYLT1	chr12	42087868	42087868	HepG2	DNP	Missense_Mutation	CA	CA	TG	0.366	18	10	0/1		c.1240_1241TG>CA	p.C414H	glucoside xylosyltransferase 1	Glycosyltransferase family 8	ENST00000398675.8	8	-	Q4G148	FALSE				0.303483			FALSE		FALSE			FALSE	FALSE	FALSE					7.3	FALSE	FALSE	FALSE
GXYLT1	chr12	42144564	42144564	HepG2	DNP	Missense_Mutation	AC	AC	TT	0.2	15	3	0|1	42144518	c.82_83GT>AA	p.V28K	glucoside xylosyltransferase 1	Glycosyltransferase family 8	ENST00000398675.8	1	-	Q4G148	FALSE				0.776119			FALSE		FALSE			FALSE	FALSE	FALSE					7.3	FALSE	FALSE	FALSE
VPS39	chr15	42161760	42161760	HepG2	SNP	Missense_Mutation	C	C	T	0.448	30	24	0/1		c.2474G>A	p.R825Q	VPS39, HOPS complex subunit	HOPS complex	ENST00000318006.9	24	-	Q96JC1	FALSE	rs750086356		as_specific	0.516209			FALSE		FALSE			FALSE	FALSE	FALSE					7.3	FALSE	FALSE	FALSE		0.904515	0.254087	0.289
TRAK1	chr3	42202591	42202591	HepG2	SNP	Missense_Mutation	C	C	T	0.551	21	27	0/1		c.1361C>T	p.A454V	trafficking kinesin protein 1		ENST00000449246.5	12	+	Q9UPV9	FALSE	rs766547029		as_specific	0.645885			FALSE		FALSE			FALSE	FALSE	FALSE					7.3	FALSE	FALSE	FALSE		0.839059	0.79317	0.192
TMPRSS3	chr21	42382149	42382149	HepG2	SNP	Missense_Mutation	T	T	A	0.424	19	13	0/1		c.868A>T	p.I290F	transmembrane protease, serine 3	Scavenger receptor cysteine rich domain containing Deafness associated genes Proteases, serine	ENST00000433957.7	9	-	P57727	FALSE	rs1301140693		as_specific	0.471322			FALSE		FALSE			FALSE	FALSE	FALSE	ENST00000644384;ENST00000433957;ENST00000291532;ENST00000398405;ENST00000398397;				7.3	FALSE	FALSE	FALSE		0.856795		0.919
ZNF33B	chr10	42632008	42632008	HepG2	SNP	SILENT	T	T	C	0.289	27	10	0/1		c.171A>G	p.K57K	zinc finger protein 33B	Zinc fingers C2H2-type	ENST00000359467.8	4	-	Q06732	FALSE	rs1313003332		as_specific	0.446384			FALSE		FALSE			FALSE	FALSE	FALSE					7.3	FALSE	FALSE	FALSE		0.375876	0.545341
STARD9	chr15	42684890	42684890	HepG2	SNP	Missense_Mutation	T	T	G	0.567	12	16	0/1		c.3312T>G	p.D1104E	StAR related lipid transfer domain containing 9	StAR related lipid transfer domain containing Kinesins	ENST00000290607.12	23	+	Q9P2P6	FALSE				0.468828			FALSE		FALSE			FALSE	FALSE	FALSE					7.3	FALSE	FALSE	FALSE		0.305544	0.706441	0.133
HGSNAT	chr8	43147064	43147064	HepG2	SNP	SPLICE_SITE	G	G	A	0.594	15	22	0/1		c.e2+1G>A		heparan-alpha-glucosaminide N-acetyltransferase		ENST00000379644.9		+	Q68CP4	FALSE	rs483352908		as_specific	0.379052			FALSE		FALSE		splicing;	FALSE	FALSE	FALSE					7.3	FALSE	FALSE	FALSE		0.964076	0.898306
HGSNAT	chr8	43170661	43170661	HepG2	SNP	Missense_Mutation	C	C	A	0.553	17	22	0/1		c.710C>A	p.P237Q	heparan-alpha-glucosaminide N-acetyltransferase		ENST00000379644.9	7	+	Q68CP4	FALSE	rs727503962		as_specific	0.451372			FALSE		FALSE			FALSE	FALSE	FALSE					7.3	FALSE	FALSE	FALSE		0.498467	0.371068	0.576
CUL9	chr6	43220491	43220491	HepG2	SNP	SILENT	C	C	T	0.306	43	18	0/1		c.6231C>T	p.I2077I	cullin 9	Cullins RBR E3 ubiquitin ligases	ENST00000372647.6	32	+	Q8IWT3	FALSE	rs771857842		as_specific	0.591022			FALSE		FALSE			FALSE	FALSE	FALSE					7.3	FALSE	FALSE	FALSE		0.369336	0.635157
SCUBE1	chr22	43227449	43227449	HepG2	SNP	Missense_Mutation	C	C	T	0.976	0	38	1|1		c.1132G>A	p.V378I	signal peptide, CUB domain and EGF like domain containing 1		ENST00000360835.9	10	-	Q8IWY4	FALSE	rs764184054		as_specific	0.65586			FALSE		FALSE			FALSE	FALSE	FALSE					7.3	FALSE	FALSE	FALSE		0.562828	0.877161	0.162
THADA	chr2	43231037	43231037	HepG2	SNP	Missense_Mutation	C	C	T	0.229	46	13	0/1		c.5773G>A	p.E1925K	THADA, armadillo repeat containing	Armadillo repeat containing	ENST00000405006.8	38	-	Q6YHU6	FALSE	rs201598481		as_specific	0.486284			FALSE		FALSE			FALSE	FALSE	FALSE					3.65	FALSE	FALSE	FALSE		0.395003	0.807976	0.072
ADAMTS20	chr12	43446623	43446623	HepG2	SNP	Missense_Mutation	T	T	C	0.577	10	14	0/1		c.2169A>G	p.I723M	ADAM metallopeptidase with thrombospondin type 1 motif 20	ADAM metallopeptidases with thrombospondin type 1 motif	ENST00000389420.8	15	-	P59510	FALSE	rs765540670		as_specific	0.334165			FALSE		FALSE			FALSE	FALSE	FALSE					7.3	FALSE	FALSE	FALSE		0.537519	0.815186	0.042
KLF18	chr1	44139048	44139048	HepG2	INS	In_Frame_Ins	T	T	TCTGGTTACCAGTGGAGGTCATCATATTCTGCCCCCCGTAGAGGGC	0.97	4	31	1|1		c.2583_2584insGCCCTCTACGGGGGGCAGAATATGATGACCTCCACTGGTAACCAG	p.861_862insALYGGQNMMTSTGNQ	Kruppel like factor 18	Kruppel like factors	ENST00000634670.1	1	-		FALSE	rs368966417		as_specific	0.55			FALSE		FALSE			FALSE	FALSE	FALSE					7.3	FALSE	FALSE	FALSE
GPATCH8	chr17	44405967	44405967	HepG2	SNP	Missense_Mutation	G	G	C	0.655	9	19	0/1		c.577C>G	p.L193V	G-patch domain containing 8	G-patch domain containing	ENST00000591680.6	7	-	Q9UKJ3	FALSE				0.376559			FALSE		FALSE			FALSE	FALSE	FALSE					7.3	FALSE	FALSE	FALSE		0.726085	0.494268	0.14
HNF4A	chr20	44406175	44406175	HepG2	SNP	Missense_Mutation	A	A	C	0.493	34	32	0/1		c.233A>C	p.D78A	hepatocyte nuclear factor 4 alpha	Nuclear hormone receptors	ENST00000316099.8	2	+	P41235	FALSE				0.591022			FALSE		FALSE			FALSE	FALSE	FALSE	ENST00000316673;ENST00000609795;ENST00000457232;ENST00000619550;ENST00000609262;ENST00000443598;ENST00000316099;ENST00000415691;				7.3	FALSE	FALSE	FALSE		0.977022	0.816715	0.932
KRTAP10-2	chr21	44550998	44550998	HepG2	SNP	Missense_Mutation	G	G	T	0.409	26	17	0/1		c.461C>A	p.T154N	keratin associated protein 10-2	Keratin associated proteins	ENST00000391621.1	1	-	P60368	FALSE	rs1472280529		as_specific	0.628429			FALSE		FALSE			FALSE	FALSE	FALSE					7.3	FALSE	FALSE	FALSE		0.253639	0.612528	0.133
EFTUD2	chr17	44865024	44865024	HepG2	SNP	SILENT	G	G	A	0.352	37	19	0/1		c.1191C>T	p.D397D	elongation factor Tu GTP binding domain containing 2	Spliceosomal Bact complex Spliceosomal P complex Spliceosomal C complex U5 small nucleolar ribonucleoprotein	ENST00000426333.7	14	-	Q15029	FALSE	rs774593606		as_specific	0.516209			FALSE		FALSE			FALSE	FALSE	FALSE					7.3	FALSE	FALSE	FALSE		0.224467	0.826453
SEMG2	chr20	45222498	45222498	HepG2	SNP	Missense_Mutation	C	C	T	0.501	41	42	0/1		c.866C>T	p.P289L	semenogelin II		ENST00000372769.4	2	+	Q02383	FALSE	rs745558621		as_specific	0.389027			FALSE		FALSE			FALSE	FALSE	FALSE					7.3	FALSE	FALSE	FALSE		0.303298	0.853969	0.059
ARHGAP27	chr17	45405105	45405105	HepG2	SNP	SPLICE_SITE	G	G	A	0.553	20	26	0/1		c.44C>T	p.P15L	Rho GTPase activating protein 27	Pleckstrin homology domain containing Rho GTPase activating proteins	ENST00000528384.5	2	-	Q6ZUM4	FALSE	rs748016302		as_specific	0.643392			FALSE		FALSE			FALSE	FALSE	FALSE					7.3	FALSE	FALSE	FALSE		0.849849		0.207
SRBD1	chr2	45553630	45553630	HepG2	SNP	Missense_Mutation	C	C	G	0.172	48	9	0/1		c.1510G>C	p.E504Q	S1 RNA binding domain 1		ENST00000263736.5	11	-	Q8N5C6	FALSE				0.346633			FALSE		FALSE			FALSE	FALSE	FALSE					7.3	FALSE	FALSE	FALSE		0.887241	0.764363	0.202
LIMD1	chr3	45595747	45595747	HepG2	SNP	Missense_Mutation	G	G	T	0.456	24	20	0/1		c.868G>T	p.V290F	LIM domains containing 1	Ajuba family	ENST00000440097.5	1	+	Q9UGP4	FALSE	rs779096671		as_specific	0.610973			FALSE		FALSE			FALSE	FALSE	FALSE					7.3	FALSE	FALSE	FALSE		0.330037	0.823086	0.022
PLTP	chr20	45904849	45904849	HepG2	SNP	Missense_Mutation	T	T	C	0.275	56	22	0/1		c.893A>G	p.D298G	phospholipid transfer protein	BPI fold containing	ENST00000477313.5	9	-	P55058	FALSE				0.61596			FALSE		FALSE			FALSE	FALSE	FALSE					7.3	FALSE	FALSE	FALSE		0.882555		0.286
GABRG1	chr4	46051424	46051424	HepG2	SNP	SPLICE_SITE	C	C	G	0.416	13	9	0/1		c.1131G>C	p.S377S	gamma-aminobutyric acid type A receptor gamma1 subunit	Gamma-aminobutyric acid type A receptor subunits	ENST00000295452.5	8	-	Q8N1C3	FALSE	rs764771110		as_specific	0.349127			FALSE		FALSE		splicing;	FALSE	FALSE	FALSE					7.3	FALSE	FALSE	FALSE		0.259634
CDH22	chr20	46174841	46174841	HepG2	SNP	Missense_Mutation	C	C	G	0.309	28	12	0/1		c.2152G>C	p.A718P	cadherin 22	Type II classical cadherins	ENST00000537909.4	12	-	Q9UJ99	FALSE	rs1201138723		as_specific	0.715711			FALSE		FALSE			FALSE	FALSE	FALSE					7.3	FALSE	FALSE	FALSE		0.549286	0.589344	0.035
EFCAB14	chr1	46686872	46686872	HepG2	SNP	SPLICE_SITE	T	T	G	0.5	22	22	0/1		c.e8+2A>C		EF-hand calcium binding domain 14	EF-hand domain containing	ENST00000371933.8		-	O75071	FALSE				0.394015			FALSE		FALSE		splicing;	FALSE	FALSE	FALSE					7.3	FALSE	FALSE	FALSE		0.974855	0.738874
NBEAL2	chr3	47007855	47007855	HepG2	SNP	Missense_Mutation	A	A	G	0.488	20	19	0/1		c.7547A>G	p.Y2516C	neurobeachin like 2	BEACH domain containing WD repeat domain containing	ENST00000450053.8	49	+	Q6ZNJ1	FALSE				0.61596			FALSE		FALSE			FALSE	FALSE	FALSE					7.3	FALSE	FALSE	FALSE		0.783647	0.550177	0.455
ITGB3	chr17	47287106	47287106	HepG2	SNP	Missense_Mutation	C	C	A	0.637	16	29	0/1		c.814C>A	p.L272M	integrin subunit beta 3	Integrin beta subunits CD molecules	ENST00000559488.7	6	+	P05106	FALSE	rs753092292		as_specific	0.473815			FALSE		FALSE			FALSE	FALSE	FALSE	ENST00000559488;ENST00000571680;				7.3	FALSE	FALSE	FALSE		0.733401	0.767185	0.857
FNBP4	chr11	47723057	47723057	HepG2	SNP	SILENT	T	T	A	0.95	0	16	1|1		c.2724A>T	p.P908P	formin binding protein 4		ENST00000263773.10	15	-	Q8N3X1	FALSE	rs562514034		as_specific	0.453865			FALSE		FALSE			FALSE	FALSE	FALSE					3.29	FALSE	FALSE	FALSE		0.2331
NOP53	chr19	47745667	47745667	HepG2	DNP	SILENT	GC	GC	AA	0.531	14	16	0/1		c.108_109GC>AA	p.R36R	NOP53 ribosome biogenesis factor		ENST00000246802.10	1	+	Q9NZM5	FALSE				0.656716			FALSE		FALSE			FALSE	FALSE	FALSE					7.3	FALSE	FALSE	FALSE
RAPGEF3	chr12	47751083	47751083	HepG2	SNP	SILENT	C	C	A	0.343	26	13	0/1		c.510G>T	p.G170G	Rap guanine nucleotide exchange factor 3		ENST00000549151.5	6	-	O95398	FALSE	rs368053223		as_specific	0.620948			FALSE		FALSE			FALSE	FALSE	FALSE					7.3	FALSE	FALSE	FALSE		0.370196	0.559341
PRKDC	chr8	47794493	47794493	HepG2	SNP	SILENT	G	G	A	0.441	18	14	0/1		c.10467C>T	p.S3489S	protein kinase, DNA-activated, catalytic polypeptide		ENST00000314191.7	74	-	P78527	FALSE	rs760537334		as_specific	0.436409			FALSE		FALSE		dna_repair;	FALSE	FALSE	FALSE					7.3	FALSE	FALSE	FALSE		0.21991
ZSWIM9	chr19	48194736	48194736	HepG2	SNP	SILENT	C	C	G	0.416	13	9	0/1		c.672C>G	p.R224R	zinc finger SWIM-type containing 9	Zinc fingers SWIM-type	ENST00000614654.2	4	+	Q86XI8	FALSE				0.703242			FALSE		FALSE			FALSE	FALSE	FALSE					7.3	FALSE	FALSE	FALSE		0.235964	0.519521
PLXNB1	chr3	48415297	48415297	HepG2	SNP	Missense_Mutation	G	G	A	0.568	15	21	0/1		c.3845C>T	p.T1282M	plexin B1	Plexins	ENST00000358536.8	20	-	O43157	FALSE	rs765476248		as_specific	0.605985			FALSE		FALSE			FALSE	FALSE	FALSE					7.3	FALSE	FALSE	FALSE		0.671168	0.639719	0.052
WDFY4	chr10	48803356	48803356	HepG2	SNP	Missense_Mutation	C	C	T	0.152	39	6	0/1		c.4481C>T	p.P1494L	WDFY family member 4	BEACH domain containing WD repeat domain containing	ENST00000325239.11	25	+	Q6ZS81	FALSE				0.526185			FALSE		FALSE			FALSE	FALSE	FALSE					7.3	FALSE	FALSE	FALSE		0.720781		0.109
CGB7	chr19	49054456	49054456	HepG2	SNP	SILENT	T	T	C	0.473	9	8	0/1		c.333A>G	p.A111A	chorionic gonadotropin beta subunit 7		ENST00000597853.5	5	-	P0DN87	FALSE	rs754569246		as_specific	0.658354			FALSE		FALSE			FALSE	FALSE	FALSE					7.3	FALSE	FALSE	FALSE		0.274363	0.457238
AMT	chr3	49422120	49422120	HepG2	SNP	Missense_Mutation	A	A	G	0.426	19	13	0/1		c.98T>C	p.V33A	aminomethyltransferase		ENST00000427987.6	2	-	P48728	FALSE	rs1226033814		as_specific	0.591022			FALSE		FALSE			FALSE	FALSE	FALSE	ENST00000273588;ENST00000636199;ENST00000395338;ENST00000458307;ENST00000538581;ENST00000637682;ENST00000637455;ENST00000636597;ENST00000636865;ENST00000635808;ENST00000427987;ENST00000638063;				7.3	FALSE	FALSE	FALSE		0.737358	0.486485	0.753
ZBED4	chr22	49885926	49885926	HepG2	SNP	Missense_Mutation	C	C	T	0.974	0	37	1|1		c.2264C>T	p.S755L	zinc finger BED-type containing 4	Zinc fingers BED-type	ENST00000216268.6	2	+	O75132	FALSE	rs374183405		as_specific	0.583541			FALSE		FALSE			FALSE	FALSE	FALSE					7.3	FALSE	FALSE	FALSE		0.589308	0.586806	0.234
L2HGDH	chr14	50312011	50312011	HepG2	SNP	SPLICE_SITE	C	C	T	0.976	0	41	1|1		c.140G>A	p.S47N	L-2-hydroxyglutarate dehydrogenase		ENST00000261699.8	1	-	Q9H9P8	FALSE				0.668329			FALSE		FALSE			FALSE	FALSE	FALSE					7.3	FALSE	FALSE	FALSE		0.726595	0.905672	0.277
SAV1	chr14	50665306	50665306	HepG2	SNP	SILENT	T	T	C	0.951	0	18	1|1		c.408A>G	p.S136S	salvador family WW domain containing protein 1		ENST00000324679.5	2	-	Q9H4B6	FALSE	rs61744198		as_specific	0.366584			FALSE		FALSE			FALSE	FALSE	FALSE					3.25	FALSE	FALSE	FALSE		0.176249	0.924031
FAM124A	chr13	51252118	51252118	HepG2	SNP	Missense_Mutation	C	C	T	0.469	16	14	0/1		c.859C>T	p.P287S	family with sequence similarity 124 member A		ENST00000280057.6	4	+	Q86V42	FALSE				0.566085			FALSE		FALSE			FALSE	FALSE	FALSE					7.3	FALSE	FALSE	FALSE		0.782341	0.744032	0.474
ETFB	chr19	51345357	51345357	HepG2	SNP	Missense_Mutation	C	C	T	0.539	17	20	0/1		c.622G>A	p.V208M	electron transfer flavoprotein beta subunit		ENST00000309244.9	6	-	P38117	FALSE	rs11559094		as_specific	0.586035			FALSE		FALSE			FALSE	FALSE	FALSE					7.3	FALSE	FALSE	FALSE		0.53073	0.668965	0.274
ZNF534	chr19	52451333	52451333	HepG2	SNP	Missense_Mutation	G	G	C	0.485	16	15	0/1		c.418G>C	p.V140L	zinc finger protein 534	Zinc fingers C2H2-type	ENST00000301085.8	5	+	Q76KX8	FALSE				0.638404			FALSE		FALSE			FALSE	FALSE	FALSE					7.3	FALSE	FALSE	FALSE		0.644505		0.027
KRT1	chr12	52677098	52677098	HepG2	SNP	SILENT	G	G	A	0.476	22	20	0/1		c.1215C>T	p.I405I	keratin 1	Keratins, type II	ENST00000252244.3	6	-	P04264	FALSE	rs534574954		as_specific	0.436409			FALSE		FALSE			FALSE	FALSE	FALSE					7.3	FALSE	FALSE	FALSE		0.216048
TNS2	chr12	53059090	53059090	HepG2	SNP	SILENT	T	T	C	0.591	17	25	0/1		c.1449T>C	p.Y483Y	tensin 2	PTEN protein phosphatases SH2 domain containing C2 tensin-type domain containing	ENST00000546602.5	18	+	Q63HR2	FALSE	rs769289706		as_specific	0.670823			FALSE		FALSE			FALSE	FALSE	FALSE					7.3	FALSE	FALSE	FALSE		0.172992	0.550847
DPRX	chr19	53636617	53636617	HepG2	DNP	Missense_Mutation	GC	GC	AG	0.357	17	9	0/1		c.205_206GC>AG	p.A69R	divergent-paired related homeobox	PRD class homeoboxes and pseudogenes	ENST00000376650.1	3	+	A6NFQ7	FALSE				0.393035			FALSE		FALSE			FALSE	FALSE	FALSE					7.3	FALSE	FALSE	FALSE
CACNA1D	chr3	53732850	53732850	HepG2	SNP	Missense_Mutation	C	C	T	0.5	21	21	0/1		c.2509C>T	p.P837S	calcium voltage-gated channel subunit alpha1 D	Calcium voltage-gated channel alpha1 subunits	ENST00000422281.7	19	+	Q01668	FALSE	rs768629978		as_specific	0.46384			FALSE		FALSE			FALSE	FALSE	FALSE					7.3	FALSE	FALSE	FALSE		0.914629	0.193715	0.458
NLRP12	chr19	53809907	53809907	HepG2	SNP	SILENT	C	C	T	0.462	20	18	0/1		c.1752G>A	p.S584S	NLR family pyrin domain containing 12	NLR family Pyrin domain containing	ENST00000324134.11	3	-	P59046	FALSE	rs769227978		as_specific	0.573566			FALSE		FALSE			FALSE	FALSE	FALSE					7.3	FALSE	FALSE	FALSE		0.108081	0.63566
LRRC1	chr6	53899851	53899851	HepG2	SNP	SILENT	C	C	T	0.78	10	38	0/1		c.747C>T	p.V249V	leucine rich repeat containing 1		ENST00000370888.6	8	+	Q9BTT6	FALSE	rs201576116		as_specific	0.394015			FALSE		FALSE			FALSE	FALSE	FALSE					3.71	FALSE	FALSE	FALSE		0.278185
LILRA6	chr19	54241032	54241032	HepG2	SNP	Missense_Mutation	C	C	T	0.21	29	7	0/1		c.754G>A	p.D252N	leukocyte immunoglobulin like receptor A6	Activating leukocyte immunoglobulin like receptors CD molecules	ENST00000396365.6	5	-	Q6PI73	FALSE	rs750604302		as_specific	0.643392			FALSE		FALSE			FALSE	FALSE	FALSE					3.43	FALSE	FALSE	FALSE		0.556811		0.059
LILRA6	chr19	54241871	54241871	HepG2	SNP	SILENT	A	A	G	0.41	22	15	0/1		c.363T>C	p.Y121Y	leukocyte immunoglobulin like receptor A6	Activating leukocyte immunoglobulin like receptors CD molecules	ENST00000396365.6	4	-	Q6PI73	FALSE	rs879067767		as_specific	0.623441			FALSE		FALSE			FALSE	FALSE	FALSE					7.3	FALSE	FALSE	FALSE			0.284338
POLI	chr18	54269563	54269563	HepG2	SNP	Missense_Mutation	T	T	G	0.153	32	6	0/1		c.17T>G	p.V6G	DNA polymerase iota	DNA polymerases	ENST00000579534.5	1	+	Q9UNA4	FALSE	rs750249590		as_specific	0.700748			FALSE		FALSE			FALSE	FALSE	FALSE					3.38	FALSE	FALSE	FALSE		0.912277	0.505253	0.239
VSTM2A	chr7	54544765	54544765	HepG2	SNP	Missense_Mutation	G	G	A	0.525	11	13	0/1		c.223G>A	p.G75R	V-set and transmembrane domain containing 2A	V-set domain containing	ENST00000404951.5	2	+	Q8TAG5	FALSE	rs377152916		as_specific	0.663342			FALSE		FALSE			FALSE	FALSE	FALSE					7.3	FALSE	FALSE	FALSE		0.492573	0.635283	0.228
LILRA1	chr19	54595864	54595864	HepG2	SNP	Missense_Mutation	G	G	C	0.203	31	7	0/1		c.887G>C	p.R296T	leukocyte immunoglobulin like receptor A1	Activating leukocyte immunoglobulin like receptors CD molecules	ENST00000251372.8	6	+	O75019	FALSE	rs757520653		as_specific	0.638404			FALSE		FALSE			FALSE	FALSE	FALSE					3.91	FALSE	FALSE	FALSE		0.64741	0.564127	0.108
OR4C46	chr11	54603989	54603989	HepG2	SNP	SILENT	T	T	G	0.546	4	5	0/1		c.10A>C	p.R4R	olfactory receptor family 4 subfamily C member 46	Olfactory receptors, family 4	ENST00000328188.1	1	-	A6NHA9	FALSE				0.346633			FALSE		FALSE			FALSE	FALSE	FALSE					7.3	FALSE	FALSE	FALSE		0.382962
LILRB1	chr19	54631531	54631531	HepG2	SNP	SILENT	A	A	G	0.153	32	5	0|1	54631531	c.102A>G	p.E34E	leukocyte immunoglobulin like receptor B1	Inhibitory leukocyte immunoglobulin like receptors CD molecules	ENST00000396315.5	3	+	Q8NHL6	FALSE	rs375114134		as_specific	0.593516			FALSE		FALSE			FALSE	FALSE	FALSE					4.31	FALSE	FALSE	FALSE		0.395326
LILRB1	chr19	54631552	54631552	HepG2	SNP	SILENT	G	G	A	0.224	30	9	0|1	54631531	c.123G>A	p.Q41Q	leukocyte immunoglobulin like receptor B1	Inhibitory leukocyte immunoglobulin like receptors CD molecules	ENST00000396315.5	3	+	Q8NHL6	FALSE	rs1366459464		as_specific	0.591022			FALSE		FALSE			FALSE	FALSE	FALSE					4.61	FALSE	FALSE	FALSE		0.226469	0.868366
LILRB1	chr19	54633259	54633259	HepG2	DNP	Missense_Mutation	AG	AG	TC	0.52	23	24	0|1	54633259	c.1202_1203AG>TC	p.Q401L	leukocyte immunoglobulin like receptor B1	Inhibitory leukocyte immunoglobulin like receptors CD molecules	ENST00000396315.5	6	+	Q8NHL6	FALSE				0.597015			FALSE		FALSE		gwas;	FALSE	FALSE	FALSE					7.3	FALSE	FALSE	FALSE
LILRB4	chr19	54667677	54667677	HepG2	DNP	Missense_Mutation	AA	AA	CC	0.333	25	12	0/1		c.1084_1085AA>CC	p.K362P	leukocyte immunoglobulin like receptor B4	Inhibitory leukocyte immunoglobulin like receptors CD molecules	ENST00000391736.5	13	+	Q8NHJ6	FALSE				0.597015			FALSE		FALSE			FALSE	FALSE	FALSE					7.3	FALSE	FALSE	FALSE
KIR2DL3	chr19	54742155	54742155	HepG2	SNP	SILENT	G	G	A	0.198	31	7	0/1		c.246G>A	p.K82K	killer cell immunoglobulin like receptor, two Ig domains and long cytoplasmic tail 3	Killer cell immunoglobulin like receptors CD molecules	ENST00000342376.4	3	+	P43628	FALSE	rs614034		as_specific	0.516209			FALSE		FALSE			FALSE	FALSE	FALSE					7.3	FALSE	FALSE	FALSE		0.266602	0.675042
KIR2DL3	chr19	54743842	54743842	HepG2	SNP	SILENT	C	C	T	0.182	39	8	0/1		c.418C>T	p.L140L	killer cell immunoglobulin like receptor, two Ig domains and long cytoplasmic tail 3	Killer cell immunoglobulin like receptors CD molecules	ENST00000342376.4	4	+	P43628	FALSE	rs377026641		as_specific	0.561097			FALSE		FALSE			FALSE	FALSE	FALSE					3.98	FALSE	FALSE	FALSE		0.309595	0.876736
KIR2DL3	chr19	54747378	54747378	HepG2	DNP	Missense_Mutation	CG	CG	TA	0.166	39	7	0/1		c.708_709CG>TA	p.E237K	killer cell immunoglobulin like receptor, two Ig domains and long cytoplasmic tail 3	Killer cell immunoglobulin like receptors CD molecules	ENST00000342376.4	5	+	P43628	FALSE				0.485075			FALSE		FALSE			FALSE	FALSE	FALSE					7.3	FALSE	FALSE	FALSE
SAMD4A	chr14	54775092	54775092	HepG2	SNP	Missense_Mutation	G	G	A	0.98	0	48	1|1		c.647G>A	p.R216H	sterile alpha motif domain containing 4A	Sterile alpha motif domain containing	ENST00000555192.1	5	+	Q9UPU9	FALSE	rs370029371		as_specific	0.598504			FALSE		FALSE			FALSE	FALSE	FALSE					3.91	FALSE	FALSE	FALSE		0.906633		0.383
KIR2DL1	chr19	54775225	54775225	HepG2	DNP	Missense_Mutation	AT	AT	GC	0.162	57	10	0/1		c.431_432AT>GC	p.N144S	killer cell immunoglobulin like receptor, two Ig domains and long cytoplasmic tail 1	Killer cell immunoglobulin like receptors CD molecules	ENST00000336077.11	4	+	P43626	FALSE				0.554726			FALSE		FALSE			FALSE	FALSE	FALSE					7.3	FALSE	FALSE	FALSE
KIR2DL1	chr19	54783517	54783517	HepG2	SNP	SILENT	A	A	G	0.303	42	18	0/1		c.849A>G	p.G283G	killer cell immunoglobulin like receptor, two Ig domains and long cytoplasmic tail 1	Killer cell immunoglobulin like receptors CD molecules	ENST00000336077.11	7	+	P43626	FALSE	rs586234		as_specific	0.506234			FALSE		FALSE			FALSE	FALSE	FALSE					7.3	FALSE	FALSE	FALSE		0.351505
KDR	chr4	55110676	55110676	HepG2	SNP	Missense_Mutation	A	A	T	0.38	13	7	0/1		c.1069T>A	p.Y357N	kinase insert domain receptor	I-set domain containing CD molecules V-set domain containing Immunoglobulin like domain containing Receptor Tyrosine Kinases	ENST00000263923.5	8	-	P35968	FALSE				0.396509	E	Dom	FALSE		FALSE		splicing;	FALSE	FALSE	FALSE					7.3	FALSE	FALSE	FALSE		0.846667		0.617
TNNT1	chr19	55132957	55132957	HepG2	SNP	SILENT	C	C	A	0.454	24	19	0/1		c.795G>T	p.R265R	troponin T1, slow skeletal type	Troponin complex subunits	ENST00000588981.6	14	-	P13805	FALSE	rs890868		as_specific	0.558603			FALSE		FALSE			FALSE	FALSE	FALSE					7.3	FALSE	FALSE	FALSE			0.456427
PTPRH	chr19	55197140	55197140	HepG2	SNP	Missense_Mutation	G	G	T	0.407	34	23	0/1		c.1967C>A	p.T656K	protein tyrosine phosphatase, receptor type H	Fibronectin type III domain containing Protein tyrosine phosphatases, receptor type	ENST00000376350.8	9	-	Q9HD43	FALSE	rs767010813		as_specific	0.541147			FALSE		FALSE			FALSE	FALSE	FALSE					7.3	FALSE	FALSE	FALSE		0.666362	0.338777	0.023
ZSCAN5B	chr19	56190955	56190955	HepG2	SNP	SILENT	G	G	A	0.366	25	14	0/1		c.621C>T	p.D207D	zinc finger and SCAN domain containing 5B	SCAN domain containing Zinc fingers C2H2-type	ENST00000586855.6	4	-	A6NJL1	FALSE	rs778250927		as_specific	0.533666			FALSE		FALSE			FALSE	FALSE	FALSE					7.3	FALSE	FALSE	FALSE		0.168778
KLF8	chrX	56270218	56270218	HepG2	SNP	SILENT	G	G	A	0.949	0	18	1|1		c.795G>A	p.S265S	Kruppel like factor 8	Kruppel like factors Zinc fingers C2H2-type	ENST00000468660.6	5	+	O95600	FALSE	rs146271748		as_specific	0.438903			FALSE		FALSE			FALSE	FALSE	FALSE					4.01	FALSE	FALSE	FALSE			0.872732
OR8U1	chr11	56375749	56375749	HepG2	DNP	SILENT	CT	CT	TC	0.449	27	21	0|1	56375722	c.126_127CT>TC	p.N42N	olfactory receptor family 8 subfamily U member 1	Olfactory receptors, family 8	ENST00000302270.1	1	+	Q8NH10	FALSE				0.402985			FALSE		FALSE			FALSE	FALSE	FALSE					7.3	FALSE	FALSE	FALSE
OR8U1	chr11	56376013	56376013	HepG2	DNP	Missense_Mutation	AT	AT	GA	0.414	34	23	0/1		c.390_391AT>GA	p.L131M	olfactory receptor family 8 subfamily U member 1	Olfactory receptors, family 8	ENST00000302270.1	1	+	Q8NH10	FALSE				0.427861			FALSE		FALSE			FALSE	FALSE	FALSE					7.3	FALSE	FALSE	FALSE
OR8U1	chr11	56376067	56376067	HepG2	DNP	Missense_Mutation	TT	TT	CC	0.452	33	27	0|1	56376052	c.444_445TT>CC	p.Y149H	olfactory receptor family 8 subfamily U member 1	Olfactory receptors, family 8	ENST00000302270.1	1	+	Q8NH10	FALSE				0.432836			FALSE		FALSE			FALSE	FALSE	FALSE					7.3	FALSE	FALSE	FALSE
OR8U1	chr11	56376085	56376085	HepG2	DNP	Missense_Mutation	AA	AA	GG	0.5	26	27	0|1	56376080	c.462_463AA>GG	p.M155V	olfactory receptor family 8 subfamily U member 1	Olfactory receptors, family 8	ENST00000302270.1	1	+	Q8NH10	FALSE				0.435323			FALSE		FALSE			FALSE	FALSE	FALSE					7.3	FALSE	FALSE	FALSE
OR9G1	chr11	56700571	56700571	HepG2	DNP	Missense_Mutation	AC	AC	GT	0.983	0	51	1|1	56700568	c.184_185AC>GT	p.T62V	olfactory receptor family 9 subfamily G member 1	Olfactory receptors, family 9	ENST00000642097.1	2	+	Q8NH87	FALSE				0.512438			FALSE		FALSE			FALSE	FALSE	FALSE					7.3	FALSE	FALSE	FALSE
OR9G1	chr11	56700972	56700972	HepG2	DNP	Missense_Mutation	AA	AA	GT	0.45	49	41	0|1	56700927	c.585_586AA>GT	p.I196F	olfactory receptor family 9 subfamily G member 1	Olfactory receptors, family 9	ENST00000642097.1	2	+	Q8NH87	FALSE				0.482587			FALSE		FALSE			FALSE	FALSE	FALSE					7.3	FALSE	FALSE	FALSE
DNAH12	chr3	57368206	57368206	HepG2	SNP	SILENT	T	T	C	0.967	0	29	1|1		c.8814A>G	p.E2938E	dynein axonemal heavy chain 12	Dyneins, axonemal	ENST00000495027.5	56	-	Q6ZR08	FALSE	rs905856097		as_specific	0.321696			FALSE		FALSE			FALSE	FALSE	FALSE					7.3	FALSE	FALSE	FALSE
ZXDA	chrX	57910007	57910007	HepG2	DNP	Missense_Mutation	CT	CT	TA	0.833	0	4	0|1	57909999	c.413_414AG>TA	p.Q138L	zinc finger, X-linked, duplicated A	Zinc fingers C2H2-type	ENST00000358697.5	1	-	P98168	FALSE				0.726368			FALSE		FALSE			FALSE	FALSE	FALSE					7.3	FALSE	FALSE	FALSE
ALDH1A2	chr15	57992791	57992791	HepG2	SNP	Missense_Mutation	T	T	C	0.41	22	15	0/1		c.712A>G	p.I238V	aldehyde dehydrogenase 1 family member A2	Aldehyde dehydrogenases	ENST00000249750.9	7	-	O94788	FALSE	rs756573344		as_specific	0.478803			FALSE		FALSE			FALSE	FALSE	FALSE					7.3	FALSE	FALSE	FALSE		0.912675	0.411639	0.299
KIAA0586	chr14	58488667	58488667	HepG2	SNP	Missense_Mutation	C	C	T	0.963	0	25	1|1		c.3442C>T	p.P1148S	KIAA0586		ENST00000423743.7	25	+	Q9BVV6	FALSE	rs772493061		as_specific	0.399002			FALSE		FALSE			FALSE	FALSE	FALSE					7.3	FALSE	FALSE	FALSE		0.475078	0.701909	0.023
TCN1	chr11	59856048	59856048	HepG2	SNP	Missense_Mutation	A	A	G	0.444	15	11	0/1		c.758T>C	p.V253A	transcobalamin 1		ENST00000257264.4	6	-	P20061	FALSE				0.411471			FALSE		FALSE			FALSE	FALSE	FALSE					7.3	FALSE	FALSE	FALSE		0.532679	0.790325	0.273
SYCP2	chr20	59916527	59916527	HepG2	SNP	Missense_Mutation	G	G	T	0.333	45	21	0/1		c.472C>A	p.L158M	synaptonemal complex protein 2		ENST00000357552.8	8	-	Q9BX26	FALSE				0.334165			FALSE		FALSE			FALSE	FALSE	FALSE					7.3	FALSE	FALSE	FALSE		0.56484		0.141
ICE2	chr15	60449030	60449030	HepG2	SNP	Missense_Mutation	C	C	G	0.467	32	28	0/1		c.1937G>C	p.G646A	interactor of little elongation complex ELL subunit 2		ENST00000261520.9	10	-	Q659A1	FALSE	rs779520234		as_specific	0.374065			FALSE		FALSE			FALSE	FALSE	FALSE					7.3	FALSE	FALSE	FALSE		0.638336		0.324
PUS10	chr2	60965078	60965078	HepG2	SNP	Missense_Mutation	T	T	G	0.646	17	31	0/1		c.703A>C	p.K235Q	pseudouridylate synthase 10		ENST00000316752.11	8	-	Q3MIT2	FALSE	rs1397637278		as_specific	0.339152			FALSE		FALSE			FALSE	FALSE	FALSE					7.3	FALSE	FALSE	FALSE		0.871999	0.181296	0.111
GANAB	chr11	62633070	62633070	HepG2	INS	Frame_Shift_Ins	C	C	CAG	0.485	18	18	0/1		c.749_750insCT	p.P251fs	glucosidase II alpha subunit		ENST00000356638.8	8	-	Q14697	TRUE				0.5325			TRUE		FALSE		gene_function_loss;	FALSE	FALSE	FALSE					7.3	FALSE	TRUE	FALSE
CADPS	chr3	62753487	62753487	HepG2	SNP	Missense_Mutation	A	A	G	0.45	16	13	0/1		c.842T>C	p.L281P	calcium dependent secretion activator	Pleckstrin homology domain containing	ENST00000283269.13	3	-	Q9ULU8	FALSE				0.473815			FALSE		FALSE			FALSE	FALSE	FALSE	ENST00000612439;ENST00000383710;ENST00000357948;ENST00000283269;ENST00000490353;				7.3	FALSE	FALSE	FALSE		0.955474	0.739816	0.93
COL20A1	chr20	63328340	63328340	HepG2	SNP	Missense_Mutation	C	C	T	0.32	51	23	0/1		c.3623C>T	p.S1208L	collagen type XX alpha 1 chain	Collagens Fibronectin type III domain containing	ENST00000358894.10	34	+	Q9P218	FALSE				0.663342			FALSE		FALSE			FALSE	FALSE	FALSE					7.3	FALSE	FALSE	FALSE		0.580739		0.163
HERC1	chr15	63622860	63622860	HepG2	SNP	Missense_Mutation	A	A	G	0.572	14	19	0/1		c.13643T>C	p.I4548T	HECT and RLD domain containing E3 ubiquitin protein ligase family member 1	WD repeat domain containing	ENST00000443617.7	74	-	Q15751	FALSE	rs1325988504		as_specific	0.336658			FALSE		FALSE			FALSE	FALSE	FALSE	ENST00000443617;				7.3	FALSE	FALSE	FALSE		0.808401	0.59482	0.834
SYNE2	chr14	64003111	64003111	HepG2	SNP	Missense_Mutation	G	G	A	0.98	0	47	1|1		c.4178G>A	p.R1393Q	spectrin repeat containing nuclear envelope protein 2	Spectrin repeat containing nuclear envelope family	ENST00000554584.5	29	+	Q8WXH0	FALSE	rs117647282		as_specific	0.389027			FALSE		FALSE			FALSE	FALSE	FALSE					3.29	FALSE	FALSE	FALSE		0.511465	0.748702	0.011
KCNK4	chr11	64299680	64299680	HepG2	SNP	Missense_Mutation	G	G	T	0.551	21	27	0/1		c.1136G>T	p.R379L	potassium two pore domain channel subfamily K member 4	Potassium two pore domain channel subfamily K	ENST00000422670.7	7	+	Q9NYG8	FALSE	rs769680927		as_specific	0.705736			FALSE		FALSE			FALSE	FALSE	FALSE					7.3	FALSE	FALSE	FALSE		0.176929		0.133
ZNF609	chr15	64499658	64499658	HepG2	SNP	Missense_Mutation	G	G	C	0.529	23	26	0/1		c.239G>C	p.G80A	zinc finger protein 609	Zinc fingers C2H2-type	ENST00000326648.4	1	+	O15014	FALSE				0.541147			FALSE		FALSE			FALSE	FALSE	FALSE					7.3	FALSE	FALSE	FALSE		0.515586	0.73404	0.188
ANKDD1A	chr15	64957167	64957167	HepG2	SNP	SILENT	T	T	C	0.973	0	35	1|1		c.1548T>C	p.L516L	ankyrin repeat and death domain containing 1A	Ankyrin repeat domain containing	ENST00000319580.13	15	+	Q495B1	FALSE	rs1261921303 rs111486986			0.399002			FALSE		FALSE			FALSE	FALSE	FALSE					7.3	FALSE	FALSE	FALSE
ERBIN	chr5	66078528	66078528	HepG2	INS	Frame_Shift_Ins	T	T	TA	0.667	7	13	0/1		c.4102_4103insA	p.A1369fs	erbb2 interacting protein	PDZ domain containing	ENST00000511297.5	25	+	Q96RT1	TRUE	rs760381548		as_specific	0.3125			TRUE		FALSE		gene_function_loss;	FALSE	FALSE	FALSE					7.3	FALSE	TRUE	FALSE			0.353524
SPTBN2	chr11	66705269	66705269	HepG2	SNP	SILENT	C	C	G	0.526	17	19	0/1		c.2007G>C	p.T669T	spectrin beta, non-erythrocytic 2	Pleckstrin homology domain containing Spectrins	ENST00000533211.5	15	-	O15020	FALSE				0.693267			FALSE		FALSE			FALSE	FALSE	FALSE					7.3	FALSE	FALSE	FALSE		0.118882	0.45131
CARNS1	chr11	67419063	67419063	HepG2	SNP	SILENT	T	T	C	0.454	30	24	0/1		c.303T>C	p.G101G	carnosine synthase 1		ENST00000307823.7	4	+	A5YM72	FALSE				0.665835			FALSE		FALSE			FALSE	FALSE	FALSE					7.3	FALSE	FALSE	FALSE		0.136666	0.834391
PREX2	chr8	68017852	68017852	HepG2	SNP	Missense_Mutation	T	T	G	0.538	17	21	0/1		c.148T>G	p.L50V	phosphatidylinositol-3%3B4,5-trisphosphate dependent Rac exchange factor 2	Rho guanine nucleotide exchange factors Protein phosphatase 1 regulatory subunits PDZ domain containing	ENST00000288368.5	2	+	Q70Z35	FALSE				0.386534			FALSE		FALSE			FALSE	FALSE	FALSE					7.3	FALSE	FALSE	FALSE		0.767211	0.560703	0.225
TERF2	chr16	69357558	69357558	HepG2	SNP	Missense_Mutation	G	G	A	0.667	15	32	0/1		c.1430C>T	p.A477V	telomeric repeat binding factor 2	Shelterin complex Myb/SANT domain containing	ENST00000254942.8	9	-	Q15554	FALSE				0.356608			FALSE		FALSE			FALSE	FALSE	FALSE					7.3	FALSE	FALSE	FALSE		0.534023	0.622204	0.022
PTAR1	chr9	69723408	69723408	HepG2	SNP	Missense_Mutation	G	G	C	0.616	9	15	0/1		c.865C>G	p.P289A	protein prenyltransferase alpha subunit repeat containing 1	Prenyltransferase alpha subunit repeat containing	ENST00000340434.5	6	-	Q7Z6K3	FALSE	rs368902065		as_specific	0.418953			FALSE		FALSE			FALSE	FALSE	FALSE					7.3	FALSE	FALSE	FALSE		0.554	0.22657	0.033
MYRFL	chr12	69879401	69879401	HepG2	SNP	Missense_Mutation	C	C	A	0.156	26	5	0/1		c.412C>A	p.H138N	myelin regulatory factor-like		ENST00000552032.7	4	+	Q96LU7	FALSE				0.578554			FALSE		FALSE			FALSE	FALSE	FALSE					7.3	FALSE	FALSE	FALSE		0.533962	0.47581
PDPR	chr16	70132184	70132184	HepG2	SNP	Missense_Mutation	G	G	A	0.258	42	14	0/1		c.881G>A	p.R294Q	pyruvate dehydrogenase phosphatase regulatory subunit		ENST00000288050.9	9	+	Q8NCN5	FALSE	rs753276360		as_specific	0.391521			FALSE		FALSE			FALSE	FALSE	FALSE					4.61	FALSE	FALSE	FALSE		0.909009	0.76565	0.626
SMC5	chr9	70324135	70324135	HepG2	SNP	Missense_Mutation	C	C	T	0.529	8	8	0/1		c.2389C>T	p.L797F	structural maintenance of chromosomes 5	Structural maintenance of chromosomes proteins SMC5-6 protein complex	ENST00000361138.7	17	+	Q8IY18	FALSE	rs374927227		as_specific	0.284289			FALSE		FALSE			FALSE	FALSE	FALSE					7.3	FALSE	FALSE	FALSE		0.637976		0.085
ZFC3H1	chr12	71647813	71647813	HepG2	SNP	SPLICE_SITE	C	C	T	0.429	3	2	0/1		c.1016G>A	p.G339E	zinc finger C3H1-type containing	Zinc fingers	ENST00000378743.9	3	-	O60293	FALSE				0.284289			FALSE		FALSE			FALSE	FALSE	FALSE					7.3	FALSE	FALSE	FALSE		0.869631	0.66459	0.172
FAM236C	chrX	72912985	72912985	HepG2	SNP	SILENT	C	C	T	0.428	7	5	0/1		c.102C>T	p.T34T	family with sequence similarity 236 member C		ENST00000636267.1	2	+	P0DP71	FALSE	rs6647382		as_specific	0.586035			FALSE		FALSE			FALSE	FALSE	FALSE					7.3	FALSE	FALSE	FALSE
TRIM50	chr7	73313127	73313127	HepG2	SNP	Missense_Mutation	A	A	T	0.417	28	20	0/1		c.1258T>A	p.Y420N	tripartite motif containing 50	Tripartite motif containing Ring finger proteins	ENST00000333149.7	7	-	Q86XT4	FALSE				0.688279			FALSE		FALSE			FALSE	FALSE	FALSE					7.3	FALSE	FALSE	FALSE		0.3844		0.571
SYNPO2L	chr10	73653272	73653272	HepG2	SNP	SILENT	G	G	A	0.564	17	22	0/1		c.639C>T	p.P213P	synaptopodin 2 like	PDZ domain containing	ENST00000394810.3	3	-	Q9H987	FALSE				0.633416			FALSE		FALSE			FALSE	FALSE	FALSE					7.3	FALSE	FALSE	FALSE		0.136899	0.923938
UBE2W	chr8	73810596	73810596	HepG2	SNP	Missense_Mutation	G	G	C	0.356	8	5	0/1		c.331C>G	p.P111A	ubiquitin conjugating enzyme E2 W	Ubiquitin conjugating enzymes E2	ENST00000517608.5	4	-	Q96B02	FALSE	rs11555063		as_specific	0.311721			FALSE		FALSE			FALSE	FALSE	FALSE					7.3	FALSE	FALSE	FALSE		0.951059	0.841967	0.603
C2CD3	chr11	74095383	74095383	HepG2	SNP	Missense_Mutation	A	A	T	0.458	12	10	0|1	74095383	c.3005T>A	p.M1002K	C2 calcium dependent domain containing 3	C2 domain containing	ENST00000313663.11	17	-	Q4AC94	FALSE				0.376559			FALSE		FALSE			FALSE	FALSE	FALSE					7.3	FALSE	FALSE	FALSE		0.719075	0.473481	0.177
LIMK1	chr7	74115829	74115829	HepG2	SNP	Missense_Mutation	G	G	A	0.543	15	18	0/1		c.1528G>A	p.G510R	LIM domain kinase 1	LIM domain containing PDZ domain containing	ENST00000418310.5	13	+	P53667	FALSE				0.610973			FALSE		FALSE			FALSE	FALSE	FALSE	ENST00000418310;ENST00000336180;ENST00000538333;				7.3	FALSE	FALSE	FALSE		0.774966	0.714019	0.895
DNAI2	chr17	74287027	74287027	HepG2	SNP	SILENT	G	G	A	0.71	19	48	0/1		c.396G>A	p.E132E	dynein axonemal intermediate chain 2	Dyneins, axonemal WD repeat domain containing	ENST00000311014.11	4	+	Q9GZS0	FALSE	rs777369529		as_specific	0.528678			FALSE		FALSE			FALSE	FALSE	FALSE					4.13	FALSE	FALSE	FALSE		0.234463	0.45881
CNTN3	chr3	74371388	74371388	HepG2	SNP	Missense_Mutation	C	C	A	0.472	18	16	0/1		c.466G>T	p.A156S	contactin 3	I-set domain containing Immunoglobulin like domain containing Ig-like cell adhesion molecule family Fibronectin type III domain containing	ENST00000263665.6	5	-	Q9P232	FALSE	rs779815745		as_specific	0.399002			FALSE		FALSE	p.A156G(1)		FALSE	FALSE	FALSE					7.3	FALSE	FALSE	FALSE		0.825447	0.253595	0.148
CRISPLD1	chr8	75017086	75017086	HepG2	SNP	SILENT	A	A	G	0.503	15	16	0/1		c.411A>G	p.K137K	cysteine rich secretory protein LCCL domain containing 1	CAP superfamily	ENST00000517786.1	7	+	Q9H336	FALSE				0.274314			FALSE		FALSE			FALSE	FALSE	FALSE					7.3	FALSE	FALSE	FALSE		0.34084	0.594814
TACR1	chr2	75049542	75049542	HepG2	SNP	Missense_Mutation	C	C	T	0.368	35	20	0/1		c.1114G>A	p.G372S	tachykinin receptor 1	Tachykinin receptors	ENST00000305249.10	5	-	P25103	FALSE	rs1460839935		as_specific	0.593516			FALSE		FALSE	p.G372V(1)		FALSE	FALSE	FALSE					7.3	FALSE	FALSE	FALSE		0.264258		0.117
BCAR1	chr16	75242685	75242685	HepG2	SNP	Missense_Mutation	G	G	T	0.259	43	14	0/1		c.418C>A	p.P140T	BCAR1, Cas family scaffolding protein	Cas scaffolding proteins	ENST00000162330.10	2	-	P56945	FALSE	rs759506533		as_specific	0.678304			FALSE		FALSE			FALSE	FALSE	FALSE					4.61	FALSE	FALSE	FALSE		0.683334	0.809061	0.1
CAPS2	chr12	75321411	75321411	HepG2	SNP	Missense_Mutation	T	T	C	0.539	17	21	0/1		c.364A>G	p.I122V	calcyphosine 2	EF-hand domain containing	ENST00000409799.5	5	-	Q9BXY5	FALSE	rs977517011		as_specific	0.286783			FALSE		FALSE			FALSE	FALSE	FALSE					7.3	FALSE	FALSE	FALSE		0.57936	0.920003	0.106
POR	chr7	75981075	75981075	HepG2	SNP	Missense_Mutation	G	G	C	0.363	27	15	0/1		c.544G>C	p.E182Q	cytochrome p450 oxidoreductase		ENST00000461988.6	6	+	P16435	FALSE				0.65586			FALSE		FALSE			FALSE	FALSE	FALSE	ENST00000439963;ENST00000461988;ENST00000394893;				7.3	FALSE	FALSE	FALSE		0.887142		0.787
PCSK5	chr9	76354153	76354153	HepG2	SNP	Missense_Mutation	C	C	G	0.428	19	14	0/1		c.5188C>G	p.L1730V	proprotein convertase subtilisin/kexin type 5	Proprotein convertase subtilisin/kexin family	ENST00000674117.1	37	+	Q92824	FALSE				0.533666			FALSE		FALSE			FALSE	FALSE	FALSE					7.3	FALSE	FALSE	FALSE		0.417277	0.824745	0.054
MFSD11	chr17	76744372	76744372	HepG2	SNP	Missense_Mutation	G	G	A	0.587	18	27	0/1		c.547G>A	p.G183R	major facilitator superfamily domain containing 11		ENST00000588460.5	7	+	O43934	FALSE	rs980010430		as_specific	0.386534			FALSE		FALSE			FALSE	FALSE	FALSE	ENST00000586622;ENST00000588460;ENST00000621483;ENST00000355954;ENST00000593181;ENST00000336509;ENST00000590514;				7.3	FALSE	FALSE	FALSE		0.89382	0.533365	0.922
SHROOM3	chr4	76778887	76778887	HepG2	SNP	SILENT	A	A	C	0.397	21	13	0/1		c.5701A>C	p.R1901R	shroom family member 3	PDZ domain containing	ENST00000296043.7	11	+	Q8TF72	FALSE	rs749493023		as_specific	0.53616			FALSE		FALSE			FALSE	FALSE	FALSE					7.3	FALSE	FALSE	FALSE		0.223141
SOWAHB	chr4	76897102	76897102	HepG2	SNP	Missense_Mutation	C	C	T	0.513	18	19	0/1		c.748G>A	p.A250T	sosondowah ankyrin repeat domain family member B	Ankyrin repeat domain containing	ENST00000334306.4	1	-	A6NEL2	FALSE	rs1409514392		as_specific	0.718204			FALSE		FALSE			FALSE	FALSE	FALSE					7.3	FALSE	FALSE	FALSE		0.211179		0.027
TENM4	chr11	78738456	78738456	HepG2	SNP	SILENT	A	A	G	0.558	18	23	0/1		c.2871T>C	p.D957D	teneurin transmembrane protein 4		ENST00000278550.12	20	-	Q6N022	FALSE				0.488778			FALSE		FALSE			FALSE	FALSE	FALSE					7.3	FALSE	FALSE	FALSE		0.20086	0.750713
TMED3	chr15	79313795	79313795	HepG2	SNP	SILENT	A	A	G	0.471	17	15	0/1		c.207A>G	p.V69V	transmembrane p24 trafficking protein 3	Transmembrane p24 trafficking proteins	ENST00000299705.10	2	+	Q9Y3Q3	FALSE	rs3825933		as_specific	0.468828			FALSE		FALSE			FALSE	FALSE	FALSE					7.3	FALSE	FALSE	FALSE			0.577103
ZCCHC24	chr10	79432721	79432721	HepG2	SNP	Missense_Mutation	T	T	C	0.542	21	25	0/1		c.284A>G	p.Y95C	zinc finger CCHC-type containing 24	Zinc fingers 3CxxC-type Zinc fingers CCHC-type	ENST00000372336.4	2	-	Q8N2G6	FALSE	rs1046481578		as_specific	0.588529			FALSE		FALSE			FALSE	FALSE	FALSE					7.3	FALSE	FALSE	FALSE		0.447105	0.80738	0.184
GOLGA6L4	chr15	82345004	82345004	HepG2	SNP	Missense_Mutation	A	A	G	0.567	12	16	0/1		c.856T>C	p.C286R	golgin A6 family-like 10		ENST00000610657.2	6	-	A6NI86	FALSE	rs201107187		as_specific	0.573566			FALSE		FALSE			FALSE	FALSE	FALSE					7.3	FALSE	FALSE	FALSE		0.698392	0.625567
GOLGA6L9	chr15	82430096	82430096	HepG2	SNP	Missense_Mutation	G	G	A	0.555	7	9	0/1		c.17G>A	p.R6H	golgin A6 family-like 9		ENST00000618348.1	1	+	A6NEM1	FALSE	rs1352817108		as_specific	0.593516			FALSE		FALSE			FALSE	FALSE	FALSE					7.3	FALSE	FALSE	FALSE		0.731207	0.466495	0.052
PCF11	chr11	83168909	83168909	HepG2	SNP	SILENT	A	A	T	0.525	20	20	0/1		c.2574A>T	p.G858G	PCF11 cleavage and polyadenylation factor subunit		ENST00000298281.8	8	+	O94913	FALSE				0.558603			FALSE		FALSE			FALSE	FALSE	FALSE					7.3	FALSE	FALSE	FALSE		0.312018	0.851557
TTLL7	chr1	83870003	83870003	HepG2	SNP	Missense_Mutation	G	G	A	0.167	20	3	0/1		c.2623C>T	p.R875C	tubulin tyrosine ligase like 7	Tubulin tyrosine ligase family	ENST00000260505.13	21	-	Q6ZT98	FALSE	rs764177870		as_specific	0.334165			FALSE		FALSE			FALSE	FALSE	FALSE					4.61	FALSE	FALSE	FALSE		0.919108	0.659819	0.344
ADAMTSL3	chr15	83983194	83983194	HepG2	SNP	Missense_Mutation	C	C	T	0.413	26	18	0/1		c.3566C>T	p.S1189L	ADAMTS like 3	I-set domain containing Immunoglobulin like domain containing ADAMTS like	ENST00000286744.10	21	+	P82987	FALSE	rs776432973		as_specific	0.448878			FALSE		FALSE			FALSE	FALSE	FALSE					7.3	FALSE	FALSE	FALSE		0.511169		0.216
ZNF592	chr15	84784375	84784375	HepG2	SNP	Missense_Mutation	T	T	G	0.635	19	32	0/1		c.1700T>G	p.L567R	zinc finger protein 592	Zinc fingers C2H2-type	ENST00000560079.7	4	+	Q92610	FALSE				0.583541			FALSE		FALSE			FALSE	FALSE	FALSE					7.3	FALSE	FALSE	FALSE		0.450687		0.101
BMPR1A	chr10	86923669	86923669	HepG2	SNP	Missense_Mutation	A	A	G	0.609	20	32	0/1		c.1549A>G	p.I517V	bone morphogenetic protein receptor type 1A	Type 1 receptor serine/threonine kinases CD molecules	ENST00000372037.8	13	+	P36894	FALSE	rs754607465		as_specific	0.428928	E	Rec	FALSE		FALSE			FALSE	FALSE	FALSE					7.3	FALSE	FALSE	FALSE		0.701645		0.373
PIEZO1	chr16	88721954	88721954	HepG2	SNP	Missense_Mutation	G	G	A	0.615	19	31	0/1		c.5068C>T	p.L1690F	piezo type mechanosensitive ion channel component 1		ENST00000301015.14	37	-	Q92508	FALSE	rs992621550		as_specific	0.690773			FALSE		FALSE			FALSE	FALSE	FALSE					7.3	FALSE	FALSE	FALSE		0.576509	0.877935	0.061
ZNF804B	chr7	89335884	89335884	HepG2	SNP	Missense_Mutation	G	G	A	0.176	42	8	0/1		c.2902G>A	p.A968T	zinc finger protein 804B		ENST00000333190.5	4	+	A4D1E1	FALSE				0.389027			FALSE		FALSE			FALSE	FALSE	FALSE					7.3	FALSE	FALSE	FALSE		0.204122	0.500921	0.172
BTAF1	chr10	91957257	91957257	HepG2	SNP	SILENT	A	A	G	0.454	11	9	0/1		c.864A>G	p.E288E	B-TFIID TATA-box binding protein associated factor 1		ENST00000265990.11	8	+	O14981	FALSE				0.304239			FALSE		FALSE			FALSE	FALSE	FALSE					7.3	FALSE	FALSE	FALSE		0.385669	0.656211
BRDT	chr1	91980713	91980713	HepG2	SNP	Missense_Mutation	A	A	C	0.457	18	15	0/1		c.1358A>C	p.E453A	bromodomain testis associated	Bromodomain containing, BET	ENST00000362005.7	10	+	Q58F21	FALSE				0.301746			FALSE		FALSE			FALSE	FALSE	FALSE					7.3	FALSE	FALSE	FALSE		0.707001	0.719671	0.126
ERVW-1	chr7	92469603	92469603	HepG2	DNP	Nonsense_Mutation	TG	TG	CA	0.166	34	6	0|1	92469596	c.778_779CA>TG	p.Q260*	endogenous retrovirus group W member 1, envelope		ENST00000493463.2	1	-	Q9UQF0	FALSE				0.415423			TRUE		FALSE		gene_function_loss;	FALSE	FALSE	FALSE					7.3	FALSE	TRUE	FALSE
CYP26C1	chr10	93068439	93068439	HepG2	SNP	SILENT	C	C	T	0.406	18	12	0/1		c.1311C>T	p.R437R	cytochrome P450 family 26 subfamily C member 1	Cytochrome P450 family 26	ENST00000651965.1	6	+	Q6V0L0	FALSE				0.683292			FALSE		FALSE			FALSE	FALSE	FALSE					7.3	FALSE	FALSE	FALSE		0.160999
HEPACAM2	chr7	93192319	93192319	HepG2	SNP	Missense_Mutation	T	T	G	0.52	14	15	0/1		c.1320A>C	p.Q440H	HEPACAM family member 2	I-set domain containing Immunoglobulin like domain containing V-set domain containing	ENST00000394468.7	9	-	A8MVW5	FALSE				0.381546			FALSE		FALSE			FALSE	FALSE	FALSE					7.3	FALSE	FALSE	FALSE		0.473881	0.706994	0.091
WNK2	chr9	93252965	93252965	HepG2	SNP	SILENT	C	C	T	0.594	16	24	0/1		c.1917C>T	p.S639S	WNK lysine deficient protein kinase 2		ENST00000297954.8	8	+	Q9Y3S1	FALSE	rs556029303		as_specific	0.591022			FALSE		FALSE			FALSE	FALSE	FALSE					7.3	FALSE	FALSE	FALSE		0.159712	0.694905
GPC6	chr13	93545279	93545279	HepG2	SNP	SILENT	C	C	T	0.553	16	20	0/1		c.177C>T	p.I59I	glypican 6	Glypicans	ENST00000377047.9	2	+	Q9Y625	FALSE				0.408978			FALSE		FALSE			FALSE	FALSE	FALSE					7.3	FALSE	FALSE	FALSE		0.346138	0.422722
CEP295	chr11	93729680	93729680	HepG2	SNP	Missense_Mutation	C	C	T	0.463	21	18	0/1		c.2006C>T	p.S669L	centrosomal protein 295		ENST00000531700.5	14	+	Q9C0D2	FALSE	rs1351313200		as_specific	0.376559			FALSE		FALSE			FALSE	FALSE	FALSE					7.3	FALSE	FALSE	FALSE		0.484693	0.68073	0.029
COL1A2	chr7	94420240	94420240	HepG2	SNP	Missense_Mutation	C	C	A	0.518	24	26	0/1		c.2087C>A	p.A696D	collagen type I alpha 2 chain	Collagens	ENST00000297268.11	35	+	P08123	FALSE				0.46384			FALSE	PLAG1	FALSE		structural_relation;	FALSE	FALSE	FALSE					7.3	FALSE	FALSE	FALSE		0.745716		0.433
AMOTL1	chr11	94869251	94869251	HepG2	SNP	Missense_Mutation	C	C	A	0.347	14	7	0/1		c.2542C>A	p.P848T	angiomotin like 1		ENST00000433060.3	12	+	Q8IY63	FALSE	rs770405208		as_specific	0.528678			FALSE		FALSE			FALSE	FALSE	FALSE					7.3	FALSE	FALSE	FALSE		0.459076	0.657569	0.027
ZNF2	chr2	95181770	95181770	HepG2	SNP	SILENT	G	G	A	0.756	19	63	0/1		c.942G>A	p.E314E	zinc finger protein 2	Zinc fingers C2H2-type	ENST00000614034.5	5	+	Q9BSG1	FALSE	rs61737522		as_specific	0.478803			FALSE		FALSE			FALSE	FALSE	FALSE					3.76	FALSE	FALSE	FALSE		0.114232
C14orf132	chr14	96086669	96086669	HepG2	SNP	Nonsense_Mutation	G	G	A	0.979	0	44	1|1		c.186G>A	p.W62*	chromosome 14 open reading frame 132		ENST00000556728.1	2	+	Q9NPU4	FALSE	rs551383899		as_specific	0.588529			TRUE		FALSE		gene_function_loss;	FALSE	FALSE	FALSE					4.61	FALSE	TRUE	FALSE		0.806198	0.799888
ELK3	chr12	96247255	96247255	HepG2	SNP	Missense_Mutation	C	C	G	0.537	18	25	0/1		c.523C>G	p.P175A	ELK3, ETS transcription factor	ETS transcription factor family	ENST00000228741.8	3	+	P41970	FALSE	rs200537628		as_specific	0.600998			FALSE		FALSE			FALSE	FALSE	FALSE					7.3	FALSE	FALSE	FALSE		0.510188	0.884599	0.047
CFAP54	chr12	96626928	96626928	HepG2	SNP	Missense_Mutation	C	C	G	0.637	7	14	0/1		c.4092C>G	p.D1364E	cilia and flagella associated protein 54	Cilia and flagella associated	ENST00000524981.9	30	+	Q96N23	FALSE				0.289277			FALSE		FALSE			FALSE	FALSE	FALSE					7.3	FALSE	FALSE	FALSE		0.569426	0.516829	0.02
CNNM3	chr2	96828683	96828683	HepG2	SNP	Missense_Mutation	G	G	A	0.176	57	11	0/1		c.1903G>A	p.D635N	cyclin and CBS domain divalent metal cation transport mediator 3		ENST00000305510.4	6	+	Q8NE01	FALSE				0.578554			FALSE		FALSE			FALSE	FALSE	FALSE					7.3	FALSE	FALSE	FALSE		0.846841		0.304
OR5H6	chr3	98265020	98265020	HepG2	SNP	Missense_Mutation	T	T	A	0.486	17	16	0/1		c.688T>A	p.S230T	olfactory receptor family 5 subfamily H member 6 (gene/pseudogene)	Olfactory receptors, family 5	ENST00000615035.3	1	+	Q8NGV6	FALSE	rs1226449732		as_specific	0.361596			FALSE		FALSE			FALSE	FALSE	FALSE					7.3	FALSE	FALSE	FALSE		0.391614		0.079
CNGA3	chr2	98396271	98396271	HepG2	SNP	SILENT	T	T	C	0.73	20	57	0/1		c.1101T>C	p.G367G	cyclic nucleotide gated channel alpha 3	Cyclic nucleotide gated channels	ENST00000272602.7	8	+	Q16281	FALSE	rs200069389		as_specific	0.493766			FALSE		FALSE			FALSE	FALSE	FALSE					3.53	FALSE	FALSE	FALSE		0.098189	0.418491
ZKSCAN5	chr7	99526262	99526262	HepG2	SNP	Missense_Mutation	G	G	A	0.486	17	16	0/1		c.1222G>A	p.G408R	zinc finger with KRAB and SCAN domains 5	SCAN domain containing Zinc fingers C2H2-type	ENST00000394170.6	6	+	Q9Y2L8	FALSE	rs1377952064		as_specific	0.533666			FALSE		FALSE			FALSE	FALSE	FALSE					7.3	FALSE	FALSE	FALSE		0.710294	0.604458	0.253
DEPDC4	chr12	100267009	100267009	HepG2	SNP	Missense_Mutation	A	A	C	0.365	27	14	0/1		c.68T>G	p.L23R	DEP domain containing 4		ENST00000416321.5	1	-	Q8N2C3	FALSE				0.61596			FALSE		FALSE			FALSE	FALSE	FALSE					7.3	FALSE	FALSE	FALSE		0.349158	0.76443	0.223
ADGRG7	chr3	100645947	100645947	HepG2	SNP	Missense_Mutation	T	T	A	0.564	16	21	0|1	100645947	c.64T>A	p.Y22N	adhesion G protein-coupled receptor G7	Adhesion G protein-coupled receptors, subfamily G	ENST00000475887.1	3	+	Q96K78	FALSE				0.34414			FALSE		FALSE			FALSE	FALSE	FALSE					7.3	FALSE	FALSE	FALSE		0.519626	0.325165	0.074
ADGRG7	chr3	100645951	100645951	HepG2	SNP	Missense_Mutation	C	C	A	0.55	17	21	0|1	100645947	c.68C>A	p.T23N	adhesion G protein-coupled receptor G7	Adhesion G protein-coupled receptors, subfamily G	ENST00000475887.1	3	+	Q96K78	FALSE				0.346633			FALSE		FALSE			FALSE	FALSE	FALSE					7.3	FALSE	FALSE	FALSE		0.539954	0.416713	0.025
MEG3	chr14	100826099	100826099	HepG2	SNP	SPLICE_SITE	C	C	A	0.249	29	9	0/1		c.e1+1C>A		maternally expressed 3 (non-protein coding)	Long non-coding RNAs (published)	ENST00000648456.1		+		FALSE				0.600998			FALSE		FALSE		expression;	FALSE	FALSE	FALSE					7.3	FALSE	FALSE	FALSE		0.815297	0.304385
MUC3A	chr7	100951907	100951907	HepG2	DNP	Missense_Mutation	TG	TG	CC	0.547	42	49	0|1	100951887	c.128_129TG>CC	p.V43A	mucin 3A, cell surface associated	Mucins	ENST00000379458.9	2	+	Q02505	FALSE				0.539801			FALSE		FALSE			FALSE	FALSE	FALSE					7.3	FALSE	FALSE	FALSE
MUC3A	chr7	100951952	100951952	HepG2	DNP	Missense_Mutation	TT	TT	AA	0.65	31	60	0|1	100951933	c.173_174TT>AA	p.L58Q	mucin 3A, cell surface associated	Mucins	ENST00000379458.9	2	+	Q02505	FALSE				0.537313			FALSE		FALSE			FALSE	FALSE	FALSE					7.3	FALSE	FALSE	FALSE
MUC3A	chr7	100952147	100952147	HepG2	DNP	Missense_Mutation	CA	CA	TG	0.604	41	63	0/1		c.368_369CA>TG	p.S123L	mucin 3A, cell surface associated	Mucins	ENST00000379458.9	2	+	Q02505	FALSE				0.542289			FALSE		FALSE			FALSE	FALSE	FALSE					7.3	FALSE	FALSE	FALSE
MUC3A	chr7	100952392	100952392	HepG2	INS	In_Frame_Ins	C	C	CCCT	0.718	26	68	0/1		c.613_614insCCT	p.205_206insS	mucin 3A, cell surface associated	Mucins	ENST00000379458.9	2	+	Q02505	TRUE	rs111723000 rs374888812			0.5175			FALSE		FALSE			FALSE	FALSE	FALSE					7.3	FALSE	FALSE	FALSE
MUC12	chr7	100972904	100972904	HepG2	DNP	Nonsense_Mutation	CA	CA	TG	0.408	41	28	0|1	100972900	c.148_149CA>TG	p.Q50*	mucin 12, cell surface associated	Mucins	ENST00000379442.7	3	+	Q9UKN1	FALSE				0.529851			TRUE		FALSE		gene_function_loss;	FALSE	FALSE	FALSE					7.3	FALSE	TRUE	FALSE
MUC12	chr7	100972914	100972914	HepG2	DNP	Missense_Mutation	GC	GC	CT	0.422	36	26	0|1	100972900	c.158_159GC>CT	p.S53T	mucin 12, cell surface associated	Mucins	ENST00000379442.7	3	+	Q9UKN1	FALSE				0.534826			FALSE		FALSE			FALSE	FALSE	FALSE					7.3	FALSE	FALSE	FALSE
BANK1	chr4	101870505	101870505	HepG2	SNP	SPLICE_SITE	A	A	G	0.571	11	16	0/1		c.764A>G	p.E255G	B-cell scaffold protein with ankyrin repeats 1	Ankyrin repeat domain containing	ENST00000322953.9	5	+	Q8NDB2	FALSE				0.329177			FALSE		FALSE			FALSE	FALSE	FALSE					7.3	FALSE	FALSE	FALSE		0.921589		0.15
RNPC3	chr1	103526217	103526217	HepG2	SNP	Nonsense_Mutation	C	C	A	0.572	11	15	0/1		c.147C>A	p.Y49*	RNA binding region (RNP1, RRM) containing 3	RNA binding motif containing U11/U12 di-snRNP	ENST00000533099.5	2	+	Q96LT9	FALSE				0.563591			TRUE		FALSE		gene_function_loss;	FALSE	FALSE	FALSE					7.3	FALSE	TRUE	FALSE		0.952602
CEP170B	chr14	104889612	104889612	HepG2	SNP	SILENT	C	C	G	0.968	0	29	1|1		c.3627C>G	p.T1209T	centrosomal protein 170B		ENST00000556508.5	12	+	Q9Y4F5	FALSE				0.61596			FALSE		FALSE			FALSE	FALSE	FALSE					7.3	FALSE	FALSE	FALSE		0.173497	0.581711
MRPS9	chr2	105092460	105092460	HepG2	SNP	SILENT	G	G	A	0.245	39	12	0/1		c.711G>A	p.E237E	mitochondrial ribosomal protein S9	Mitochondrial ribosomal proteins	ENST00000258455.8	8	+	P82933	FALSE	rs149463519		as_specific	0.359102			FALSE		FALSE			FALSE	FALSE	FALSE					3.23	FALSE	FALSE	FALSE		0.230159
WASHC4	chr12	105122173	105122173	HepG2	SNP	Missense_Mutation	T	T	A	0.546	8	10	0/1		c.721T>A	p.L241I	WASH complex subunit 4	WASH complex	ENST00000332180.10	10	+	Q2M389	FALSE				0.294264			FALSE		FALSE			FALSE	FALSE	FALSE					7.3	FALSE	FALSE	FALSE		0.69725	0.59787	0.226
ATXN7L1	chr7	105638460	105638460	HepG2	SNP	SILENT	T	T	C	0.581	12	17	0/1		c.1095A>G	p.Q365Q	ataxin 7 like 1		ENST00000419735.7	7	-	Q9ULK2	FALSE	rs1208782503		as_specific	0.488778			FALSE		FALSE			FALSE	FALSE	FALSE					7.3	FALSE	FALSE	FALSE		0.124766	0.454287
PRDM1	chr6	106105439	106105439	HepG2	SNP	Missense_Mutation	G	G	A	0.971	0	32	1|1		c.1171G>A	p.A391T	PR/SET domain 1	PR/SET domain family Zinc fingers C2H2-type	ENST00000369091.6	5	+	O75626	FALSE	rs146539196		as_specific	0.633416	L	Rec	FALSE		FALSE			FALSE	FALSE	FALSE					7.3	FALSE	FALSE	FALSE		0.30178		0.011
RGPD3	chr2	106459300	106459300	HepG2	SNP	SILENT	C	C	A	0.159	41	7	0/1		c.105G>T	p.L35L	RANBP2-like and GRIP domain containing 3	Tetratricopeptide repeat domain containing	ENST00000409886.4	2	-	A6NKT7	FALSE				0.281796			FALSE		FALSE			FALSE	FALSE	FALSE					7.3	FALSE	FALSE	FALSE		0.247181
EFNA5	chr5	107427333	107427333	HepG2	INS	Frame_Shift_Ins	T	T	TC	0.302	22	9	0/1		c.301_302insG	p.E101fs	ephrin A5	Ephrins	ENST00000509503.1	2	-	P52803	TRUE				0.4375			TRUE		FALSE		gene_function_loss;	FALSE	FALSE	FALSE					7.3	FALSE	TRUE	FALSE			0.705118
RGPD4	chr2	107882779	107882779	HepG2	SNP	Missense_Mutation	G	G	T	0.323	22	10	0/1		c.5172G>T	p.K1724N	RANBP2-like and GRIP domain containing 4	Tetratricopeptide repeat domain containing	ENST00000408999.4	22	+	Q7Z3J3	FALSE				0.406484			FALSE		FALSE			FALSE	FALSE	FALSE					7.3	FALSE	FALSE	FALSE		0.541447	0.544835	0.067
NRCAM	chr7	108209539	108209539	HepG2	SNP	SILENT	C	C	T	0.486	17	17	0/1		c.900G>A	p.K300K	neuronal cell adhesion molecule	Fibronectin type III domain containing I-set domain containing Immunoglobulin like domain containing Ig-like cell adhesion molecule family	ENST00000379024.8	11	-	Q92823	FALSE				0.316708			FALSE		FALSE			FALSE	FALSE	FALSE					7.3	FALSE	FALSE	FALSE		0.28792	0.855414
ATM	chr11	108353810	108353810	HepG2	SNP	Missense_Mutation	G	G	A	0.511	21	22	0/1		c.8716G>A	p.V2906I	ATM serine/threonine kinase		ENST00000452508.6	61	+	Q13315	FALSE	rs587780643		as_specific	0.421446	"L, O"	Rec	FALSE		FALSE		dna_repair;	FALSE	FALSE	FALSE					7.3	FALSE	FALSE	FALSE		0.941222	0.686972	0.454
DZIP3	chr3	108686457	108686457	HepG2	SNP	Missense_Mutation	G	G	C	0.485	16	15	0/1		c.3022G>C	p.A1008P	DAZ interacting zinc finger protein 3	Protein phosphatase 1 regulatory subunits Ring finger proteins	ENST00000361582.8	28	+	Q86Y13	FALSE				0.406484			FALSE		FALSE			FALSE	FALSE	FALSE					7.3	FALSE	FALSE	FALSE		0.754488	0.750425	0.096
MFSD4B	chr6	111266107	111266107	HepG2	DNP	Missense_Mutation	TA	TA	AT	0.976	0	40	1|1		c.545_546TA>AT	p.L182Y	major facilitator superfamily domain containing 4B		ENST00000671876.2	4	+	Q5TF39	FALSE				0.422886			FALSE		FALSE			FALSE	FALSE	FALSE					7.3	FALSE	FALSE	FALSE
TMEM168	chr7	112784538	112784538	HepG2	SNP	Missense_Mutation	A	A	T	0.472	18	17	0/1		c.288T>A	p.N96K	transmembrane protein 168		ENST00000312814.11	2	-	Q9H0V1	FALSE				0.359102			FALSE		FALSE			FALSE	FALSE	FALSE					7.3	FALSE	FALSE	FALSE			0.565719	0.128
LAMP1	chr13	113322394	113322394	HepG2	SNP	Missense_Mutation	G	G	C	0.525	19	21	0/1		c.1227G>C	p.R409S	lysosomal associated membrane protein 1	CD molecules	ENST00000332556.5	9	+	P11279	FALSE	rs375930278		as_specific	0.571072			FALSE		FALSE			FALSE	FALSE	FALSE					7.3	FALSE	FALSE	FALSE		0.590832	0.484452	0.469
NRAS	chr1	114713908	114713908	HepG2	SNP	Missense_Mutation	T	T	A	0.483	14	13	0/1		c.182A>T	p.Q61L	NRAS proto-oncogene, GTPase	RAS type GTPase family	ENST00000369535.5	3	-	P01111	FALSE	rs11554290		as_specific	0.42394	"L, E"	Dom	FALSE		TRUE	p.Q61K(1259) p.Q61R(1687) p.Q61L(367) p.Q61H(239) p.Q61P(34) p.Q61*(2) p.Q61Q(17) p.Q61_E62>HK(1) p.Q61E(12) p.Q61?(13) p.Q61S(1) p.Q61T(1) p.G60_Q61insAS(1)	cancer;gene_function_gain;	FALSE	TRUE	TRUE	ENST00000369535;	95	NRAS Q61 mutations have been found in multiple myeloma, gastrointestinal stromal tumors, melanoma, and others. A melanoma patient harboring a mutation at this locus responded to treatment with the akylating agent temozolomide. However, in colorectal cancer patients, mutations at this locus have been shown to confer resistance to cetuximab. The prognostic impact of mutations at this locus is curre…	12.5	7.3	TRUE	FALSE	TRUE	smoking:1,UV:4,Misc:2	0.873923	0.389495	0.897
USP2	chr11	119358218	119358218	HepG2	SNP	SILENT	C	C	T	0.462	20	17	0/1		c.1272G>A	p.T424T	ubiquitin specific peptidase 2	Ubiquitin specific peptidases	ENST00000260187.7	8	-	O75604	FALSE	rs372189891		as_specific	0.498753			FALSE		FALSE			FALSE	FALSE	FALSE					7.3	FALSE	FALSE	FALSE		0.163855	0.684055
SLC25A5	chrX	119470436	119470436	HepG2	DNP	Missense_Mutation	CT	CT	GG	0.343	21	11	0|1	119470436	c.662_663CT>GG	p.T221R	solute carrier family 25 member 5	Solute carriers	ENST00000317881.9	3	+	P05141	FALSE				0.462687			FALSE		FALSE			FALSE	FALSE	FALSE					7.3	FALSE	FALSE	FALSE
NBPF26	chr1	120724180	120724180	HepG2	SNP	START_CODON_SNP	G	G	A	0.48	15	14	0/1		c.3G>A	p.M1I	NBPF member 26	NBPF members	ENST00000620612.5	1	+	B4DH59	FALSE	rs1377333620		as_specific	0.730673			FALSE		FALSE			FALSE	FALSE	FALSE					7.3	FALSE	FALSE	FALSE
CLASP1	chr2	121382299	121382299	HepG2	SNP	Missense_Mutation	C	C	T	0.712	12	31	0/1		c.3400G>A	p.G1134R	cytoplasmic linker associated protein 1		ENST00000646274.1	32	-	Q7Z460	FALSE	rs775092504		as_specific	0.466334			FALSE		FALSE			FALSE	FALSE	FALSE					7.3	FALSE	FALSE	FALSE		0.852862	0.710096	0.188
PTPRZ1	chr7	122054966	122054966	HepG2	SNP	Missense_Mutation	C	C	A	0.676	11	25	0/1		c.3806C>A	p.P1269Q	protein tyrosine phosphatase, receptor type Z1	Fibronectin type III domain containing Protein tyrosine phosphatases, receptor type	ENST00000449182.1	26	+	P23471	FALSE				0.319202			FALSE		FALSE			FALSE	FALSE	FALSE					7.3	FALSE	FALSE	FALSE		0.867548	0.834371	0.645
OR1N1	chr9	122526993	122526993	HepG2	SNP	Missense_Mutation	A	A	C	0.524	19	21	0/1		c.301T>G	p.F101V	olfactory receptor family 1 subfamily N member 1	Olfactory receptors, family 1	ENST00000304880.2	1	-	Q8NGS0	FALSE	rs570432792		as_specific	0.513716			FALSE		FALSE			FALSE	FALSE	FALSE					7.3	FALSE	FALSE	FALSE		0.289979	0.50243	0.096
MPHOSPH9	chr12	123223068	123223068	HepG2	SNP	SILENT	G	G	A	0.556	11	15	0/1		c.318C>T	p.A106A	M-phase phosphoprotein 9		ENST00000606320.6	4	-	Q99550	FALSE	rs944261576		as_specific	0.36409			FALSE		FALSE			FALSE	FALSE	FALSE					7.3	FALSE	FALSE	FALSE		0.314085	0.839934
KALRN	chr3	124674528	124674528	HepG2	SNP	SILENT	C	C	T	0.32	26	12	0/1		c.2016C>T	p.S672S	kalirin RhoGEF kinase	Rho guanine nucleotide exchange factors I-set domain containing Fibronectin type III domain containing	ENST00000291478.9	16	+	O60229	FALSE	rs766239063		as_specific	0.531172			FALSE		FALSE			FALSE	FALSE	FALSE					7.3	FALSE	FALSE	FALSE		0.147376	0.932568
CFAP100	chr3	126436349	126436349	HepG2	SNP	Missense_Mutation	C	C	T	0.531	22	25	0/1		c.1781C>T	p.S594F	cilia and flagella associated protein 100	Cilia and flagella associated	ENST00000352312.6	17	+	Q494V2	FALSE				0.566085			FALSE		FALSE			FALSE	FALSE	FALSE					7.3	FALSE	FALSE	FALSE		0.491639	0.79255	0.037
C5orf63	chr5	127051405	127051405	HepG2	SNP	Missense_Mutation	T	T	G	0.355	20	11	0|1	127051405	c.251A>C	p.N84T	chromosome 5 open reading frame 63		ENST00000607731.5	5	-	A6NC05	FALSE				0.371571			FALSE		FALSE			FALSE	FALSE	FALSE					7.3	FALSE	FALSE	FALSE		0.750348	0.632333
C5orf63	chr5	127051408	127051408	HepG2	SNP	Missense_Mutation	A	A	T	0.355	20	11	0|1	127051405	c.248T>A	p.L83H	chromosome 5 open reading frame 63		ENST00000607731.5	5	-	A6NC05	FALSE				0.366584			FALSE		FALSE			FALSE	FALSE	FALSE					7.3	FALSE	FALSE	FALSE		0.681291	0.33272
SAP130	chr2	127950217	127950217	HepG2	SNP	Missense_Mutation	C	C	A	0.175	47	9	0/1		c.2611G>T	p.A871S	Sin3A associated protein 130		ENST00000259234.10	17	-	Q9H0E3	FALSE	rs1441197372		as_specific	0.476309			FALSE		FALSE			FALSE	FALSE	FALSE					7.3	FALSE	FALSE	FALSE		0.562793	0.578883	0.023
DNM1	chr9	128203514	128203514	HepG2	SNP	Missense_Mutation	G	G	A	0.535	19	22	0/1		c.44G>A	p.R15Q	dynamin 1	Pleckstrin homology domain containing	ENST00000372923.8	1	+	Q05193	FALSE	rs763288862		as_specific	0.750623			FALSE		FALSE			FALSE	FALSE	FALSE					7.3	FALSE	FALSE	FALSE		0.632691	0.743516	0.463
LEP	chr7	128254426	128254426	HepG2	SNP	Missense_Mutation	A	A	T	0.556	18	23	0/1		c.167A>T	p.K56I	leptin		ENST00000308868.5	3	+	P41159	FALSE				0.561097			FALSE		FALSE			FALSE	FALSE	FALSE					7.3	FALSE	FALSE	FALSE		0.496101		0.283
COPG2	chr7	130550642	130550642	HepG2	SNP	SILENT	C	C	T	0.783	5	17	0/1		c.1656G>A	p.T552T	coatomer protein complex subunit gamma 2		ENST00000425248.5	17	-	Q9UBF2	FALSE	rs1037353875		as_specific	0.329177			FALSE		FALSE			FALSE	FALSE	FALSE					7.3	FALSE	FALSE	FALSE			0.786635
KLF14	chr7	130733862	130733862	HepG2	SNP	Missense_Mutation	G	G	A	0.954	0	19	1|1		c.172C>T	p.P58S	Kruppel like factor 14	Kruppel like factors Zinc fingers C2H2-type	ENST00000583337.3	1	-	Q8TD94	FALSE	rs111400400		as_specific	0.785536			FALSE		FALSE			FALSE	FALSE	FALSE					7.3	FALSE	FALSE	FALSE			0.756902
KLF14	chr7	130733917	130733917	HepG2	SNP	SILENT	A	A	T	0.917	0	10	1|1	130733894	c.117T>A	p.A39A	Kruppel like factor 14	Kruppel like factors Zinc fingers C2H2-type	ENST00000583337.3	1	-	Q8TD94	FALSE	rs111731678		as_specific	0.798005			FALSE		FALSE			FALSE	FALSE	FALSE					7.3	FALSE	FALSE	FALSE			0.628971
FRMD7	chrX	132078253	132078253	HepG2	TNP	Missense_Mutation	TTT	TTT	AAA	0.96	0	23	1|1		c.1762_1764AAA>TTT	p.K588F	FERM domain containing 7	FERM domain containing	ENST00000298542.8	12	-	Q6ZUT3	FALSE				0.439206			FALSE		FALSE			FALSE	FALSE	FALSE					7.3	FALSE	FALSE	FALSE
LRRC27	chr10	132351711	132351711	HepG2	SNP	Missense_Mutation	G	G	A	0.576	13	18	0/1		c.1031G>A	p.R344Q	leucine rich repeat containing 27		ENST00000368614.8	7	+	Q9C0I9	FALSE	rs770968812		as_specific	0.538653			FALSE		FALSE			FALSE	FALSE	FALSE					7.3	FALSE	FALSE	FALSE		0.775547	0.497583	0.016
MOXD1	chr6	132372688	132372688	HepG2	SNP	Missense_Mutation	G	G	A	0.656	11	22	0/1		c.583C>T	p.P195S	monooxygenase DBH like 1		ENST00000367963.8	4	-	Q6UVY6	FALSE	rs752060671		as_specific	0.326683			FALSE		FALSE			FALSE	FALSE	FALSE					7.3	FALSE	FALSE	FALSE		0.761606	0.790147	0.024
GPR39	chr2	132645267	132645267	HepG2	SNP	SILENT	G	G	C	0.666	20	43	0/1		c.1023G>C	p.P341P	G protein-coupled receptor 39	G protein-coupled receptors, Class A orphans	ENST00000329321.4	2	+	O43194	FALSE				0.613466			FALSE		FALSE			FALSE	FALSE	FALSE					7.3	FALSE	FALSE	FALSE		0.35365	0.477925
CFAP46	chr10	132847091	132847091	HepG2	SNP	SILENT	C	C	T	0.454	17	15	0/1		c.6108G>A	p.Q2036Q	cilia and flagella associated protein 46	Tetratricopeptide repeat domain containing Cilia and flagella associated	ENST00000368586.10	43	-	Q8IYW2	FALSE				0.668329			FALSE		FALSE			FALSE	FALSE	FALSE					7.3	FALSE	FALSE	FALSE		0.207802	0.706265
ADAMTSL2	chr9	133554678	133554678	HepG2	SNP	Missense_Mutation	G	G	A	0.551	21	26	0/1		c.1261G>A	p.G421S	ADAMTS like 2	ADAMTS like	ENST00000354484.8	10	+	Q86TH1	FALSE	rs752071055		as_specific	0.690773			FALSE		FALSE			FALSE	FALSE	FALSE					7.3	FALSE	FALSE	FALSE		0.80026		0.082
NCAPD3	chr11	134192750	134192750	HepG2	SNP	Missense_Mutation	C	C	G	0.533	13	15	0/1		c.1984G>C	p.D662H	non-SMC condensin II complex subunit D3	Condensin II subunits	ENST00000534548.7	16	-	P42695	FALSE	rs35935780		as_specific	0.496259			FALSE		FALSE			FALSE	FALSE	FALSE					7.3	FALSE	FALSE	FALSE		0.657269		0.165
CCDC187	chr9	136276208	136276208	HepG2	SNP	SILENT	T	T	G	0.568	15	21	0|1	136276208	c.3211A>C	p.R1071R	coiled-coil domain containing 187		ENST00000638797.1	12	-	A0A096LP49	FALSE	rs934888285		as_specific	0.638404			FALSE		FALSE			FALSE	FALSE	FALSE					7.3	FALSE	FALSE	FALSE			0.623643
CCDC187	chr9	136276218	136276218	HepG2	SNP	SILENT	C	C	T	0.55	17	22	0|1	136276208	c.3201G>A	p.G1067G	coiled-coil domain containing 187		ENST00000638797.1	12	-	A0A096LP49	FALSE	rs1053797701		as_specific	0.645885			FALSE		FALSE			FALSE	FALSE	FALSE					7.3	FALSE	FALSE	FALSE			0.709221
CCDC187	chr9	136276717	136276717	HepG2	SNP	SILENT	C	C	T	0.508	29	30	0/1		c.3051G>A	p.E1017E	coiled-coil domain containing 187		ENST00000638797.1	11	-	A0A096LP49	FALSE	rs930619912		as_specific	0.583541			FALSE		FALSE			FALSE	FALSE	FALSE					7.3	FALSE	FALSE	FALSE			0.806239
CCDC187	chr9	136286383	136286383	HepG2	SNP	SILENT	C	C	A	0.974	0	37	1|1	136286366	c.2241G>T	p.L747L	coiled-coil domain containing 187		ENST00000569961.5	8	-	A0A096LP49	FALSE	rs878980606		as_specific	0.685786			FALSE		FALSE			FALSE	FALSE	FALSE					7.3	FALSE	FALSE	FALSE			0.835649
CCDC187	chr9	136291358	136291358	HepG2	SNP	Missense_Mutation	C	C	T	0.39	25	15	0/1		c.961G>A	p.A321T	coiled-coil domain containing 187		ENST00000569961.5	6	-	A0A096LP49	FALSE	rs943284509		as_specific	0.645885			FALSE		FALSE			FALSE	FALSE	FALSE					7.3	FALSE	FALSE	FALSE			0.58319
CCDC187	chr9	136300266	136300266	HepG2	SNP	SILENT	G	G	A	0.514	16	18	0/1		c.384C>T	p.H128H	coiled-coil domain containing 187		ENST00000569961.5	3	-	A0A096LP49	FALSE	rs1043435986		as_specific	0.568579			FALSE		FALSE			FALSE	FALSE	FALSE					7.3	FALSE	FALSE	FALSE			0.591618
GPSM1	chr9	136349707	136349707	HepG2	SNP	Missense_Mutation	G	G	A	0.548	18	22	0/1		c.1399G>A	p.E467K	G protein signaling modulator 1	Tetratricopeptide repeat domain containing	ENST00000440944.6	11	+	Q86YR5	FALSE	rs782446524		as_specific	0.685786			FALSE		FALSE			FALSE	FALSE	FALSE					7.3	FALSE	FALSE	FALSE		0.760385	0.766107	0.222
HEBP2	chr6	138412948	138412948	HepG2	SNP	Missense_Mutation	G	G	A	0.365	32	18	0/1		c.488G>A	p.R163K	heme binding protein 2		ENST00000607197.6	4	+	Q9Y5Z4	FALSE	rs761404017		as_specific	0.389027			FALSE		FALSE			FALSE	FALSE	FALSE					7.3	FALSE	FALSE	FALSE		0.789165		0.083
PCDHB2	chr5	141096819	141096819	HepG2	SNP	Missense_Mutation	G	G	A	0.489	27	26	0/1		c.2029G>A	p.E677K	protocadherin beta 2	Clustered protocadherins	ENST00000194155.7	1	+	Q9Y5E7	FALSE				0.705736			FALSE		FALSE			FALSE	FALSE	FALSE					7.3	FALSE	FALSE	FALSE		0.454851		0.138
DENND3	chr8	141136661	141136661	HepG2	SNP	SILENT	A	A	G	0.515	15	17	0/1		c.255A>G	p.R85R	DENN domain containing 3	DENN/MADD domain containing WD repeat domain containing	ENST00000519811.5	2	+	A2RUS2	FALSE	rs775301483		as_specific	0.566085			FALSE		FALSE			FALSE	FALSE	FALSE					7.3	FALSE	FALSE	FALSE		0.451375	0.762293
DENND3	chr8	141194196	141194196	HepG2	SNP	Missense_Mutation	G	G	T	0.605	15	22	0/1		c.3800G>T	p.R1267M	DENN domain containing 3	DENN/MADD domain containing WD repeat domain containing	ENST00000519811.5	23	+	A2RUS2	FALSE				0.633416			FALSE		FALSE			FALSE	FALSE	FALSE					7.3	FALSE	FALSE	FALSE		0.315383	0.874656	0.127
GK5	chr3	142187722	142187722	HepG2	SNP	SILENT	A	A	G	0.5	11	11	0/1		c.601T>C	p.L201L	glycerol kinase 5 (putative)	Glycerol kinases	ENST00000392993.7	6	-	Q6ZS86	FALSE				0.341646			FALSE		FALSE			FALSE	FALSE	FALSE					7.3	FALSE	FALSE	FALSE		0.318219	0.873197
TSNARE1	chr8	142331776	142331776	HepG2	SNP	SILENT	G	G	A	0.45	21	17	0/1		c.801C>T	p.N267N	t-SNARE domain containing 1		ENST00000524325.6	5	-	Q96NA8	FALSE	rs374507590		as_specific	0.645885			FALSE		FALSE			FALSE	FALSE	FALSE					7.3	FALSE	FALSE	FALSE		0.285845	0.41334
XRN1	chr3	142425502	142425502	HepG2	SNP	Missense_Mutation	T	T	G	0.467	7	6	0/1		c.443A>C	p.K148T	5'-3' exoribonuclease 1		ENST00000264951.8	4	-	Q8IZH2	FALSE				0.316708			FALSE		FALSE			FALSE	FALSE	FALSE					7.3	FALSE	FALSE	FALSE		0.905387	0.630553	0.263
EPPK1	chr8	143858206	143858206	HepG2	SNP	SILENT	G	G	A	0.483	17	16	0/1		c.15048C>T	p.V5016V	epiplakin 1	Plakins	ENST00000615648.2	2	-	P58107	FALSE	rs782161800		as_specific	0.683292			FALSE		FALSE			FALSE	FALSE	FALSE					7.3	FALSE	FALSE	FALSE
HGH1	chr8	144138356	144138356	HepG2	SNP	Missense_Mutation	A	A	T	0.524	9	10	0/1		c.521A>T	p.H174L	HGH1 homolog		ENST00000347708.5	1	+	Q9BTY7	FALSE	rs943573173		as_specific	0.743142			FALSE		FALSE			FALSE	FALSE	FALSE					7.3	FALSE	FALSE	FALSE		0.68979	0.616304	0.42
SCRT1	chr8	144333835	144333835	HepG2	SNP	Missense_Mutation	C	C	A	0.786	2	10	0/1		c.397G>T	p.A133S	scratch family transcriptional repressor 1	SNAG transcriptional repressors Zinc fingers C2H2-type	ENST00000569446.3	2	-	Q9BWW7	FALSE	rs7013127		as_specific	0.790524			FALSE		FALSE			FALSE	FALSE	FALSE					7.3	FALSE	FALSE	FALSE
SLC39A4	chr8	144414433	144414433	HepG2	SNP	SPLICE_SITE	C	C	T	0.475	20	18	0/1		c.978G>A	p.R326R	solute carrier family 39 member 4	Solute carriers	ENST00000301305.8	6	-	Q6P5W5	FALSE	rs981954961		as_specific	0.650873			FALSE		FALSE			FALSE	FALSE	FALSE					7.3	FALSE	FALSE	FALSE		0.156733	0.809487
RECQL4	chr8	144515784	144515784	HepG2	DNP	Missense_Mutation	GC	GC	CT	0.519	12	13	0/1		c.1237_1238GC>AG	p.A413R	RecQ like helicase 4	RecQ like helicases	ENST00000617875.6	6	-	O94761	FALSE				0.606965	M	Rec	FALSE		FALSE		dna_repair;	FALSE	FALSE	FALSE					7.3	FALSE	FALSE	FALSE
SASH1	chr6	148544579	148544579	HepG2	SNP	Missense_Mutation	C	C	A	0.4	30	19	0/1		c.3109C>A	p.P1037T	SAM and SH3 domain containing 1	SAM and SH3 domain containing Sterile alpha motif domain containing	ENST00000367467.8	18	+	O94885	FALSE				0.633416			FALSE		FALSE			FALSE	FALSE	FALSE					7.3	FALSE	FALSE	FALSE		0.253232		0.062
CPA3	chr3	148879842	148879842	HepG2	SNP	Missense_Mutation	G	G	A	0.563	13	18	0/1		c.529G>A	p.A177T	carboxypeptidase A3	M14 carboxypeptidases	ENST00000296046.4	6	+	P15088	FALSE	rs192487183		as_specific	0.40399			FALSE		FALSE			FALSE	FALSE	FALSE					7.3	FALSE	FALSE	FALSE		0.88672	0.397523	0.521
LYPD6	chr2	149449144	149449144	HepG2	SNP	Nonsense_Mutation	C	C	T	0.722	12	30	0/1		c.214C>T	p.R72*	LY6/PLAUR domain containing 6	LY6/PLAUR domain containing	ENST00000334166.9	3	+	Q86Y78	FALSE	rs778004561		as_specific	0.408978			TRUE		FALSE		gene_function_loss;	FALSE	FALSE	FALSE					7.3	FALSE	TRUE	FALSE		0.987328
ZNF300	chr5	150896183	150896183	HepG2	SNP	SILENT	G	G	T	0.553	16	20	0/1		c.1056C>A	p.P352P	zinc finger protein 300	Zinc fingers C2H2-type	ENST00000394226.2	6	-	Q96RE9	FALSE	rs369365423		as_specific	0.428928			FALSE		FALSE			FALSE	FALSE	FALSE					7.3	FALSE	FALSE	FALSE		0.126731	0.667859
TMUB1	chr7	151082238	151082238	HepG2	SNP	Missense_Mutation	A	A	G	0.673	16	34	0/1		c.326T>C	p.F109S	transmembrane and ubiquitin like domain containing 1		ENST00000392818.7	2	-	Q9BVT8	FALSE	rs1008503443		as_specific	0.623441			FALSE		FALSE			FALSE	FALSE	FALSE					7.3	FALSE	FALSE	FALSE		0.765581	0.946677	0.464
CHPF2	chr7	151232804	151232804	HepG2	SNP	SILENT	C	C	T	0.537	18	21	0/1		c.40C>T	p.L14L	chondroitin polymerizing factor 2	Beta 4-glycosyltransferases Beta 3-glycosyltransferases	ENST00000495645.5	1	+	Q9P2E5	FALSE				0.698254			FALSE		FALSE			FALSE	FALSE	FALSE					7.3	FALSE	FALSE	FALSE		0.183226	0.36712
FLG	chr1	152303122	152303122	HepG2	SNP	Missense_Mutation	A	A	T	0.512	20	20	0/1		c.11764T>A	p.S3922T	filaggrin	S100 fused type protein family EF-hand domain containing	ENST00000368799.2	3	-	P20930	FALSE	rs753063221		as_specific	0.486284			FALSE		FALSE			FALSE	FALSE	FALSE					7.3	FALSE	FALSE	FALSE		0.324013		0.067
SYNE1	chr6	152325084	152325084	HepG2	SNP	SPLICE_SITE	C	C	T	0.389	32	21	0/1		c.15657G>A	p.K5219K	spectrin repeat containing nuclear envelope protein 1	Spectrin repeat containing nuclear envelope family	ENST00000367255.10	81	-	Q8NF91	FALSE				0.431421			FALSE		FALSE			FALSE	FALSE	FALSE					7.3	FALSE	FALSE	FALSE		0.652954
SYNE1	chr6	152427772	152427772	HepG2	SNP	Missense_Mutation	C	C	A	0.323	22	11	0/1		c.5021G>T	p.G1674V	spectrin repeat containing nuclear envelope protein 1	Spectrin repeat containing nuclear envelope family	ENST00000367255.10	38	-	Q8NF91	FALSE				0.369077			FALSE		FALSE			FALSE	FALSE	FALSE					7.3	FALSE	FALSE	FALSE		0.866472	0.282111	0.053
LCE1F	chr1	152776703	152776703	HepG2	SNP	Missense_Mutation	G	G	A	0.208	37	9	0/1		c.332G>A	p.G111D	late cornified envelope 1F	Late cornified envelope proteins	ENST00000334371.3	1	+	Q5T754	FALSE				0.593516			FALSE		FALSE			FALSE	FALSE	FALSE					7.3	FALSE	FALSE	FALSE		0.377895	0.688014	0.076
FLNA	chrX	154353360	154353360	HepG2	SNP	SILENT	A	A	G	0.964	0	26	1|1		c.5958T>C	p.T1986T	filamin A		ENST00000369850.10	37	-	P21333	FALSE	rs782787843		as_specific	0.633416			FALSE		FALSE			FALSE	FALSE	FALSE					7.3	FALSE	FALSE	FALSE
NR4A2	chr2	156330106	156330106	HepG2	SNP	SILENT	C	C	A	0.25	40	12	0/1		c.81G>T	p.S27S	nuclear receptor subfamily 4 group A member 2	Nuclear hormone receptors	ENST00000339562.9	3	-	P43354	FALSE				0.538653			FALSE		FALSE			FALSE	FALSE	FALSE					7.3	FALSE	FALSE	FALSE
IGF2R	chr6	160044609	160044609	HepG2	SNP	Missense_Mutation	G	G	A	0.66	19	39	0/1		c.1717G>A	p.G573S	insulin like growth factor 2 receptor	CD molecules MRH domain containing	ENST00000356956.5	13	+	P11717	FALSE	rs754182952		as_specific	0.369077			FALSE		FALSE			FALSE	FALSE	FALSE					7.3	FALSE	FALSE	FALSE		0.457506	0.5427	0.11
SLC4A10	chr2	161863055	161863055	HepG2	SNP	SILENT	C	C	T	0.377	28	17	0/1		c.759C>T	p.D253D	solute carrier family 4 member 10	Solute carriers	ENST00000415876.6	6	+	Q6U841	FALSE	rs767124138		as_specific	0.336658			FALSE		FALSE			FALSE	FALSE	FALSE					7.3	FALSE	FALSE	FALSE		0.260822
PALLD	chr4	168924412	168924412	HepG2	SNP	SILENT	C	C	T	0.432	21	15	0/1		c.3165C>T	p.D1055D	palladin, cytoskeletal associated protein	I-set domain containing	ENST00000261509.10	18	+	Q8WX93	FALSE	rs1214801400		as_specific	0.386534			FALSE		FALSE			FALSE	FALSE	FALSE					7.3	FALSE	FALSE	FALSE		0.153243	0.262426
LRP2	chr2	169146742	169146742	HepG2	SNP	Missense_Mutation	C	C	T	0.222	22	5	0/1		c.12808G>A	p.E4270K	LDL receptor related protein 2	Low density lipoprotein receptors	ENST00000649046.1	69	-	P98164	FALSE				0.394015			FALSE		FALSE			FALSE	FALSE	FALSE					7.3	FALSE	FALSE	FALSE		0.691969		0.267
THBS2	chr6	169225317	169225317	HepG2	SNP	SILENT	G	G	A	0.738	16	44	0/1		c.2601C>T	p.D867D	thrombospondin 2		ENST00000366787.7	18	-	P35442	FALSE	rs555377989		as_specific	0.61596			FALSE		FALSE			FALSE	FALSE	FALSE					4.61	FALSE	FALSE	FALSE		0.181305	0.749804
FMO4	chr1	171341631	171341631	HepG2	SNP	Nonsense_Mutation	G	G	A	0.333	21	10	0/1		c.1469G>A	p.W490*	flavin containing monooxygenase 4		ENST00000367749.4	10	+	P31512	FALSE				0.461347			TRUE		FALSE		gene_function_loss;	FALSE	FALSE	FALSE					7.3	FALSE	TRUE	FALSE		0.945288
TTN	chr2	178598056	178598056	HepG2	SNP	SILENT	A	A	T	0.166	49	9	0/1		c.49410T>A	p.G16470G	titin	Fibronectin type III domain containing I-set domain containing Immunoglobulin like domain containing	ENST00000342992.10	242	-	Q8WZ42	FALSE				0.371571			FALSE		FALSE			FALSE	FALSE	FALSE					7.3	FALSE	FALSE	FALSE		0.370966	0.79138
TTN	chr2	178635668	178635668	HepG2	SNP	Nonsense_Mutation	T	T	A	0.301	43	18	0/1		c.33952A>T	p.K11318*	titin	Fibronectin type III domain containing I-set domain containing Immunoglobulin like domain containing	ENST00000342992.10	176	-	Q8WZ42	FALSE				0.354115			TRUE		FALSE		gene_function_loss;	FALSE	FALSE	FALSE					7.3	FALSE	TRUE	FALSE		0.991113	0.648046
TTN	chr2	178722061	178722061	HepG2	SNP	Missense_Mutation	A	A	C	0.216	53	14	0/1		c.18870T>G	p.F6290L	titin	Fibronectin type III domain containing I-set domain containing Immunoglobulin like domain containing	ENST00000342992.10	75	-	Q8WZ42	FALSE				0.40399			FALSE		FALSE			FALSE	FALSE	FALSE					7.3	FALSE	FALSE	FALSE		0.74768	0.287321	0.299
HELT	chr4	185020581	185020581	HepG2	SNP	Missense_Mutation	C	C	T	0.417	20	14	0/1		c.538C>T	p.P180S	helt bHLH transcription factor	Basic helix-loop-helix proteins	ENST00000515777.5	4	+	A6NFD8	FALSE				0.718204			FALSE		FALSE			FALSE	FALSE	FALSE					7.3	FALSE	FALSE	FALSE		0.251384	0.649285	0.078
MAP3K13	chr3	185473408	185473408	HepG2	SNP	Missense_Mutation	G	G	A	0.433	17	12	0/1		c.2077G>A	p.G693S	mitogen-activated protein kinase kinase kinase 13	Mitogen-activated protein kinase kinase kinases	ENST00000265026.8	11	+	O43283	FALSE	rs141622951		as_specific	0.586035			FALSE		FALSE			FALSE	FALSE	FALSE					7.3	FALSE	FALSE	FALSE		0.544845		0.186
HMCN1	chr1	186087534	186087534	HepG2	SNP	SILENT	C	C	T	0.513	19	19	0/1		c.9252C>T	p.N3084N	hemicentin 1	Fibulins I-set domain containing	ENST00000271588.9	60	+	Q96RW7	FALSE	rs764091385		as_specific	0.389027			FALSE		FALSE			FALSE	FALSE	FALSE					7.3	FALSE	FALSE	FALSE		0.158766	0.247532
ZC3H15	chr2	186506817	186506817	HepG2	SNP	SILENT	A	A	G	0.27	47	16	0/1		c.1071A>G	p.T357T	zinc finger CCCH-type containing 15	Zinc fingers CCCH-type	ENST00000337859.11	9	+	Q8WU90	FALSE	rs748124183		as_specific	0.349127			FALSE		FALSE			FALSE	FALSE	FALSE					7.3	FALSE	FALSE	FALSE		0.150816
ANKAR	chr2	189711075	189711075	HepG2	SNP	Nonsense_Mutation	C	C	T	0.221	28	7	0/1		c.2146C>T	p.R716*	ankyrin and armadillo repeat containing	Ankyrin repeat domain containing Armadillo repeat containing	ENST00000520309.5	10	+	Q7Z5J8	FALSE	rs145348993		as_specific	0.331671			TRUE		FALSE		gene_function_loss;	FALSE	FALSE	FALSE					4.31	FALSE	TRUE	FALSE		0.978589
DUX4	chr4	190173791	190173791	HepG2	SNP	SILENT	C	C	T	0.575	2	3	0/1		c.18C>T	p.P6P	double homeobox 4		ENST00000565211.1	1	+	Q9UBX2	FALSE	rs1161254481		as_specific	0.695761	M	Dom	FALSE	CIC	FALSE		structural_relation;	FALSE	FALSE	FALSE					7.3	FALSE	FALSE	FALSE
DUX4	chr4	190173829	190173829	HepG2	SNP	Missense_Mutation	G	G	A	0.171	28	5	0/1		c.56G>A	p.G19E	double homeobox 4		ENST00000565211.1	1	+	Q9UBX2	FALSE				0.703242	M	Dom	FALSE	CIC	FALSE		structural_relation;	FALSE	FALSE	FALSE					7.3	FALSE	FALSE	FALSE
KCNT2	chr1	196326753	196326753	HepG2	SNP	Missense_Mutation	T	T	G	0.385	7	4	0/1		c.2240A>C	p.K747T	potassium sodium-activated channel subfamily T member 2	Potassium sodium-activated channel subfamily T	ENST00000294725.13	19	-	Q6UVM3	FALSE				0.294264			FALSE		FALSE			FALSE	FALSE	FALSE					7.3	FALSE	FALSE	FALSE		0.718629	0.79308	0.215
KDM5B	chr1	202729835	202729835	HepG2	SNP	Missense_Mutation	A	A	G	0.5	16	16	0/1		c.4369T>C	p.Y1457H	lysine demethylase 5B	PHD finger proteins Lysine demethylases AT-rich interaction domain containing	ENST00000367265.9	26	-	Q9UGL1	FALSE				0.496259			FALSE		FALSE			FALSE	FALSE	FALSE					7.3	FALSE	FALSE	FALSE		0.453003		0.215
VWC2L	chr2	214414255	214414255	HepG2	SNP	Missense_Mutation	C	C	G	0.364	27	16	0/1		c.62C>G	p.S21C	von Willebrand factor C domain containing protein 2 like		ENST00000312504.10	2	+	B2RUY7	FALSE				0.418953			FALSE		FALSE			FALSE	FALSE	FALSE					7.3	FALSE	FALSE	FALSE		0.838916	0.646495	0.162
WNT10A	chr2	218890268	218890268	HepG2	SNP	Missense_Mutation	G	G	A	0.407	34	24	0/1		c.661G>A	p.G221R	Wnt family member 10A	Wnt family	ENST00000258411.8	3	+	Q9GZT5	FALSE	rs775380022		as_specific	0.628429			FALSE		FALSE			FALSE	FALSE	FALSE	ENST00000258411;				7.3	FALSE	FALSE	FALSE		0.755363	0.273198	0.919
STK11IP	chr2	219608303	219608303	HepG2	SNP	SILENT	G	G	A	0.812	9	42	0/1		c.1476G>A	p.A492A	serine/threonine kinase 11 interacting protein		ENST00000456909.6	14	+	Q8N1F8	FALSE	rs17853277		as_specific	0.640898			FALSE		FALSE			FALSE	FALSE	FALSE					4.31	FALSE	FALSE	FALSE		0.125848
TAF5L	chr1	229602248	229602248	HepG2	SNP	Missense_Mutation	G	G	A	0.567	12	16	0/1		c.919C>T	p.H307Y	TATA-box binding protein associated factor 5 like	WD repeat domain containing	ENST00000366676.5	3	-	O75529	FALSE				0.453865			FALSE		FALSE			FALSE	FALSE	FALSE					7.3	FALSE	FALSE	FALSE		0.894512		0.207
GIGYF2	chr2	232819893	232819893	HepG2	SNP	Missense_Mutation	A	A	G	0.207	46	11	0/1		c.2437A>G	p.R813G	GRB10 interacting GYF protein 2	Trinucleotide repeat containing	ENST00000373563.9	21	+	Q6Y7W6	FALSE				0.416459			FALSE		FALSE			FALSE	FALSE	FALSE					7.3	FALSE	FALSE	FALSE		0.72495	0.746942	0.503
RYR2	chr1	237496748	237496748	HepG2	SNP	Missense_Mutation	G	G	C	0.485	16	16	0/1		c.2199G>C	p.W733C	ryanodine receptor 2	Ryanodine receptors EF-hand domain containing	ENST00000366574.7	20	+	Q92736	FALSE				0.431421			FALSE		FALSE			FALSE	FALSE	FALSE	ENST00000366574;ENST00000360064;				7.3	FALSE	FALSE	FALSE		0.827646		0.776
KIF1A	chr2	240722610	240722610	HepG2	SNP	Missense_Mutation	G	G	A	0.297	57	23	0/1		c.4208C>T	p.T1403I	kinesin family member 1A	Pleckstrin homology domain containing Kinesins	ENST00000649096.1	41	-	Q12756	FALSE	rs371831198		as_specific	0.660848			FALSE		FALSE			FALSE	FALSE	FALSE					3.61	FALSE	FALSE	FALSE		0.750738	0.487437	0.133
KIF1A	chr2	240783739	240783739	HepG2	SNP	SPLICE_SITE	C	C	A	0.24	37	11	0/1		c.798G>T	p.K266N	kinesin family member 1A	Pleckstrin homology domain containing Kinesins	ENST00000649096.1	8	-	Q12756	FALSE				0.670823			FALSE		FALSE		splicing;	FALSE	FALSE	FALSE					7.3	FALSE	FALSE	FALSE		0.78732	0.771002	0.652
OR2T4	chr1	248361988	248361988	HepG2	DNP	Missense_Mutation	CG	CG	TC	0.933	0	13	1|1	248361983	c.324_325CG>TC	p.V109L	olfactory receptor family 2 subfamily T member 4	Olfactory receptors, family 2	ENST00000366473.4	1	+	Q8NH00	FALSE				0.522388			FALSE		FALSE			FALSE	FALSE	FALSE					7.3	FALSE	FALSE	FALSE
[truncated: 7 more columns]
