# Supplementary material for: COSMIC-based mutation database enhances identification efficiency of HLA-I immunopeptidome
Source: J Transl Med. 2024 Feb 10;22:144. doi: 10.1186/s12967-023-04821-0 (PMC10858511; doi:10.1186/s12967-023-04821-0)
Supplement: Supplementary file 5 — Additional file 5: Detailed data of HLA-I class I peptides Gibbs cluster. [file 12967_2023_4821_MOESM5_ESM.xlsx]

## Sheet: gibbs.1g
# /tools/src/gibbscluster-2.0/bin/gibbs_cluster_1.2.2_DB.Linux_x86_64 -mhc1 -trash -l 9 -g 1 -ts 1.5 -blf /tools/src/gibbscluster-2.0/data/blosum%i.freq_rownorm -blm 62 -base 2 -bg 1 -i 10 -s 3 -nt 20 -fr 20 -fs 100 -wlc 200 -swt 0 -lambda 0.8 -dlen 0 -ilen 0 -findels 10 -sigma 5 /var/www/html/services/GibbsCluster-2.0/tmp/mhcIall9_3478534/data/pepdata.txt
# Thu Aug 3 08:05:33 2023
# User: services
# PWD : /var/www/webface/tmp/server/GibbsCluster/64CB43AB00001264F17ABDDD
# Host: Linux engine 5.4.0-149-generic x86_64
# -mhc1 1 Use peptides of fixed length, no window shift
# -trash 1 Use trash cluster to remove outliers
# -l 9 Motif length
# -g 1 Number of initial clusters
# -ts 1.500000 Start temperature
# -blf /tools/src/gibbscluster-2.0/data/blosum%i.freq_rownorm Real value blosum matrix filename
# -blm 62 Blosum matrix number
# -base 2.000000 Baseline value to discard to trash
# -bg 1 [0] Flat (0.05) [1] Precalculated [2] From data
# -i 10 Number of iterations per train example
# -s 3 Seed [-1] Default, [0] Time [>0] Specific seed
# -nt 20 Number of temperature steps
# -fr 20 Interval between Single sequence moves (if -mhc1 == 1)
# -fs 100 Interval between Phase shift moves
# -wlc 200.000000 Weigth on low count
# -swt 0 [0] 1/ns [1] Clustering [2] No sequence weighting
# -lambda 0.800000 Penalty factor for overlapping clusters
# -dlen 0 Max length of deletions
# -ilen 0 Max length of insertions
# -findels 10 Interval between Indel moves
# -sigma 5.000000 Weight on blosum for small cluster confidence
# Command line parameters set to:
#	[-l int] 9 Motif length
#	[-g int] 1 Number of initial clusters
#	[-trash] 1 Use trash cluster to remove outliers
#	[-i int] 10 Number of iterations per train example
#	[-s int] 3 Seed [-1] Default, [0] Time [>0] Specific seed
#	[-f filename] 0 File for frequency matrices
#	[-m filename] 0 File for log-odds matrices
#	[-a filename] aln.txt File for multiple alignments
#	[-pc] 0 Print core of alignment
#	[-c filename] core.txt File for core
#	[-alp string] ARNDCQEGHILKMFPSTWYV Amino acid alphabet
#	[-bg int] 1 [0] Flat (0.05) [1] Precalculated [2] From data
#	[-base float] 2.000000 Baseline value to discard to trash
#	[-mhc1] 1 Use peptides of fixed length, no window shift
#	[-ts float] 1.500000 Start temperature
#	[-te float] 0.000010 Final temperature
#	[-nt int] 20 Number of temperature steps
#	[-ms int] 3 Max phase shift distance
#	[-fs int] 100 Interval between Phase shift moves
#	[-findels int] 10 Interval between Indel moves
#	[-fr int] 20 Interval between Single sequence moves (if -mhc1 == 1)
#	[-lambda float] 0.800000 Penalty factor for overlapping clusters
#	[-sigma float] 5.000000 Weight on blosum for small cluster confidence
#	[-noph] 0 Exclude phase shift move
#	[-r float] 5.000000 Scale factor for phase shift moves
#	[-wlc float] 200.000000 Weigth on low count
#	[-blf filename] /tools/src/gibbscluster-2.0/data/blosum%i.freq_rownorm Real value blosum matrix filename
#	[-blm int] 62 Blosum matrix number
#	[-cX int] 1 [0] Count X as A, [1] Exclude X from count
#	[-v] 0 Verbose mode
#	[-debug] 0 Debug model
#	[-cthr float] 0.620000 Clustering threshold for sequence weighting
#	[-swt int] 0 [0] 1/ns [1] Clustering [2] No sequence weighting
#	[-w string] 1,3,1,1,1,1,1,1,3 Weigths on positions
#	[-iw] 0 Include weights on positions
#	[-noc float] 0.000000 Log-odds score assignment to no count elements
#	[-p1a] 0 Allow only Hydrophobic AA at P1
#	[-p1l filename] ILVMFYW Allowed letters at P1 [Only with -p1a option]
#	[-factor float] 2.885400 Scale factor for matrix 2/log2
#	[-cntthr int] 0 Low bound for amino acids counts to include in matrix
#	[-p1s] 0 Penalize disallowed P1 amino acids in shift
#	[-pkld] 0 Print KLD list (file to -kldf)
#	[-kldf string] kldfq.txt Print complete list of KLD values to specified file
#	[-kldq int] 1000 Total datapoints when printing KLDs
#	[-ilen int] 0 Max length of insertions
#	[-dlen int] 0 Max length of deletions
#	[-xc] 0 Exclude final check of all peptides to clusters
# Random seed is 3
# Read 3787 elements on seqlist /var/www/html/services/GibbsCluster-2.0/tmp/mhcIall9_3478534/data/pepdata.txt
# Number of temperature steps 20 dt 0.078947
# Back ground frequences
# 0 A 0.07400
# 1 R 0.05200
# 2 N 0.04500
# 3 D 0.05400
# 4 C 0.02500
# 5 Q 0.03400
# 6 E 0.05400
# 7 G 0.07400
# 8 H 0.02600
# 9 I 0.06800
# 10 L 0.09900
# 11 K 0.05800
# 12 M 0.02500
# 13 F 0.04700
# 14 P 0.03900
# 15 S 0.05700
# 16 T 0.05100
# 17 W 0.01300
# 18 Y 0.03200
# 19 V 0.07300
# Read_realblosum done. Alphabet ARNDCQEGHILKMFPSTWYV
# G 0 3787
# G 1 0
### Initial alignments weighed KLD sum 0.000000
# Doing temprature step 0 1.500000
# Doing temprature step 1 1.421053
# Doing temprature step 2 1.342106
# Doing temprature step 3 1.263160
# Doing temprature step 4 1.184213
# Doing temprature step 5 1.105266
# Doing temprature step 6 1.026319
# Doing temprature step 7 0.947372
# Doing temprature step 8 0.868425
# Doing temprature step 9 0.789479
# Doing temprature step 10 0.710532
# Doing temprature step 11 0.631585
# Doing temprature step 12 0.552638
# Doing temprature step 13 0.473691
# Doing temprature step 14 0.394744
# Doing temprature step 15 0.315798
# Doing temprature step 16 0.236851
# Doing temprature step 17 0.157904
# Doing temprature step 18 0.078957
# Doing temprature step 19 0.000010
## Sequence alignment for group 0
G 0 0 VIVELIYKV VIVELIYKV o 0 ip -99 il -99 dp -99 dl -99 Peplist sS 8.338 bgG -1 bgS 2.000 cS 6.738
G 0 1 VLAKELVEV VLAKELVEV o 0 ip -99 il -99 dp -99 dl -99 Peplist sS 11.536 bgG -1 bgS 2.000 cS 9.936
G 0 2 KIADKVLSV KIADKVLSV o 0 ip -99 il -99 dp -99 dl -99 Peplist sS 11.612 bgG -1 bgS 2.000 cS 10.012
G 0 3 ILVDWLVQV ILVDWLVQV o 0 ip -99 il -99 dp -99 dl -99 Peplist sS 14.059 bgG -1 bgS 2.000 cS 12.459
G 0 4 ILDESHERV ILDESHERV o 0 ip -99 il -99 dp -99 dl -99 Peplist sS 11.846 bgG -1 bgS 2.000 cS 10.246
G 0 5 SLFGNIKGA SLFGNIKGA o 0 ip -99 il -99 dp -99 dl -99 Peplist sS 2.959 bgG -1 bgS 2.000 cS 1.359
G 0 6 LYPSIIQEF LYPSIIQEF o 0 ip -99 il -99 dp -99 dl -99 Peplist sS 15.673 bgG -1 bgS 2.000 cS 14.073
G 0 7 GLSEPIFQL GLSEPIFQL o 0 ip -99 il -99 dp -99 dl -99 Peplist sS 11.026 bgG -1 bgS 2.000 cS 9.426
G 0 8 ILQDGRIFI ILQDGRIFI o 0 ip -99 il -99 dp -99 dl -99 Peplist sS 3.209 bgG -1 bgS 2.000 cS 1.609
G 0 9 RLQEELEKL RLQEELEKL o 0 ip -99 il -99 dp -99 dl -99 Peplist sS 16.829 bgG -1 bgS 2.000 cS 15.229
G 0 10 FQDPVPLTV FQDPVPLTV o 0 ip -99 il -99 dp -99 dl -99 Peplist sS 9.427 bgG -1 bgS 2.000 cS 7.827
G 0 11 RLLEGVKQA RLLEGVKQA o 0 ip -99 il -99 dp -99 dl -99 Peplist sS 12.082 bgG -1 bgS 2.000 cS 10.482
G 0 12 VYQEIWIGM VYQEIWIGM o 0 ip -99 il -99 dp -99 dl -99 Peplist sS 8.075 bgG -1 bgS 2.000 cS 6.475
G 0 13 ALGRLIPEV ALGRLIPEV o 0 ip -99 il -99 dp -99 dl -99 Peplist sS 7.682 bgG -1 bgS 2.000 cS 6.082
G 0 14 VTSETVVRV VTSETVVRV o 0 ip -99 il -99 dp -99 dl -99 Peplist sS 7.925 bgG -1 bgS 2.000 cS 6.325
G 0 15 TLWPEVQKL TLWPEVQKL o 0 ip -99 il -99 dp -99 dl -99 Peplist sS 17.979 bgG -1 bgS 2.000 cS 16.379
G 0 16 AAMSVAQRV AAMSVAQRV o 0 ip -99 il -99 dp -99 dl -99 Peplist sS 5.738 bgG -1 bgS 2.000 cS 4.138
G 0 17 NLDNPIQTV NLDNPIQTV o 0 ip -99 il -99 dp -99 dl -99 Peplist sS 9.413 bgG -1 bgS 2.000 cS 7.813
G 0 18 YYHHDWFIF YYHHDWFIF o 0 ip -99 il -99 dp -99 dl -99 Peplist sS 9.881 bgG -1 bgS 2.000 cS 8.281
G 0 19 ILDKIVQKV ILDKIVQKV o 0 ip -99 il -99 dp -99 dl -99 Peplist sS 12.703 bgG -1 bgS 2.000 cS 11.103
G 0 20 GLLPLLHRA GLLPLLHRA o 0 ip -99 il -99 dp -99 dl -99 Peplist sS 8.810 bgG -1 bgS 2.000 cS 7.210
G 0 21 VLPARYFYI VLPARYFYI o 0 ip -99 il -99 dp -99 dl -99 Peplist sS 4.884 bgG -1 bgS 2.000 cS 3.284
G 0 22 VYVQNVVKL VYVQNVVKL o 0 ip -99 il -99 dp -99 dl -99 Peplist sS 12.670 bgG -1 bgS 2.000 cS 11.070
G 0 23 KLLSKFYEL KLLSKFYEL o 0 ip -99 il -99 dp -99 dl -99 Peplist sS 18.113 bgG -1 bgS 2.000 cS 16.513
G 0 24 KMLETKWSL KMLETKWSL o 0 ip -99 il -99 dp -99 dl -99 Peplist sS 12.080 bgG -1 bgS 2.000 cS 10.480
G 0 25 ILMDERTFL ILMDERTFL o 0 ip -99 il -99 dp -99 dl -99 Peplist sS 7.277 bgG -1 bgS 2.000 cS 5.677
G 0 26 QQIGKVVQV QQIGKVVQV o 0 ip -99 il -99 dp -99 dl -99 Peplist sS 8.459 bgG -1 bgS 2.000 cS 6.859
G 0 27 NLCPTRIEV NLCPTRIEV o 0 ip -99 il -99 dp -99 dl -99 Peplist sS 4.737 bgG -1 bgS 2.000 cS 3.137
G 0 28 VLAFLVHEL VLAFLVHEL o 0 ip -99 il -99 dp -99 dl -99 Peplist sS 10.520 bgG -1 bgS 2.000 cS 8.920
G 0 29 HLSTIIHEA HLSTIIHEA o 0 ip -99 il -99 dp -99 dl -99 Peplist sS 9.511 bgG -1 bgS 2.000 cS 7.911
G 0 30 YLMDEGAHL YLMDEGAHL o 0 ip -99 il -99 dp -99 dl -99 Peplist sS 9.519 bgG -1 bgS 2.000 cS 7.919
G 0 31 YASSKLLKI YASSKLLKI o 0 ip -99 il -99 dp -99 dl -99 Peplist sS 6.971 bgG -1 bgS 2.000 cS 5.371
G 0 32 KFIDTTSKF KFIDTTSKF o 0 ip -99 il -99 dp -99 dl -99 Peplist sS 9.772 bgG -1 bgS 2.000 cS 8.172
G 0 33 SLLDLEQKL SLLDLEQKL o 0 ip -99 il -99 dp -99 dl -99 Peplist sS 13.060 bgG -1 bgS 2.000 cS 11.460
G 0 34 FVLPELPSV FVLPELPSV o 0 ip -99 il -99 dp -99 dl -99 Peplist sS 9.013 bgG -1 bgS 2.000 cS 7.413
G 0 35 ILDTSVAYV ILDTSVAYV o 0 ip -99 il -99 dp -99 dl -99 Peplist sS 5.963 bgG -1 bgS 2.000 cS 4.363
G 0 36 FYSISQERF FYSISQERF o 0 ip -99 il -99 dp -99 dl -99 Peplist sS 8.709 bgG -1 bgS 2.000 cS 7.109
G 0 37 QAGDRIFFV QAGDRIFFV o 0 ip -99 il -99 dp -99 dl -99 Peplist sS 6.158 bgG -1 bgS 2.000 cS 4.558
G 0 38 HYPPVQVLF HYPPVQVLF o 0 ip -99 il -99 dp -99 dl -99 Peplist sS 17.090 bgG -1 bgS 2.000 cS 15.490
G 0 39 RYAPSLHEL RYAPSLHEL o 0 ip -99 il -99 dp -99 dl -99 Peplist sS 23.065 bgG -1 bgS 2.000 cS 21.465
G 0 40 QYTGGIAKL QYTGGIAKL o 0 ip -99 il -99 dp -99 dl -99 Peplist sS 11.558 bgG -1 bgS 2.000 cS 9.958
G 0 41 QYNTYPIKL QYNTYPIKL o 0 ip -99 il -99 dp -99 dl -99 Peplist sS 13.066 bgG -1 bgS 2.000 cS 11.466
G 0 42 SYINELRTF SYINELRTF o 0 ip -99 il -99 dp -99 dl -99 Peplist sS 15.702 bgG -1 bgS 2.000 cS 14.102
G 0 43 NYISGIQTI NYISGIQTI o 0 ip -99 il -99 dp -99 dl -99 Peplist sS 12.617 bgG -1 bgS 2.000 cS 11.017
G 0 44 RQPAELHLF RQPAELHLF o 0 ip -99 il -99 dp -99 dl -99 Peplist sS 8.626 bgG -1 bgS 2.000 cS 7.026
G 0 45 ILLGFQHYL ILLGFQHYL o 0 ip -99 il -99 dp -99 dl -99 Peplist sS 12.232 bgG -1 bgS 2.000 cS 10.632
G 0 46 YIVPCLHEV YIVPCLHEV o 0 ip -99 il -99 dp -99 dl -99 Peplist sS 11.205 bgG -1 bgS 2.000 cS 9.605
G 0 47 SLHEFLVNL SLHEFLVNL o 0 ip -99 il -99 dp -99 dl -99 Peplist sS 13.445 bgG -1 bgS 2.000 cS 11.845
G 0 48 FALPYIRDV FALPYIRDV o 0 ip -99 il -99 dp -99 dl -99 Peplist sS 8.608 bgG -1 bgS 2.000 cS 7.008
G 0 49 NYAQVLDKF NYAQVLDKF o 0 ip -99 il -99 dp -99 dl -99 Peplist sS 12.342 bgG -1 bgS 2.000 cS 10.742
G 0 50 SLAKIYTEA SLAKIYTEA o 0 ip -99 il -99 dp -99 dl -99 Peplist sS 6.254 bgG -1 bgS 2.000 cS 4.654
G 0 51 LYANMFERL LYANMFERL o 0 ip -99 il -99 dp -99 dl -99 Peplist sS 10.698 bgG -1 bgS 2.000 cS 9.098
G 0 52 KLFGMIITI KLFGMIITI o 0 ip -99 il -99 dp -99 dl -99 Peplist sS 7.673 bgG -1 bgS 2.000 cS 6.073
G 0 53 VAVGVIKAV VAVGVIKAV o 0 ip -99 il -99 dp -99 dl -99 Peplist sS 2.301 bgG -1 bgS 2.000 cS 0.701
G 0 54 LLQKFVPEI LLQKFVPEI o 0 ip -99 il -99 dp -99 dl -99 Peplist sS 8.902 bgG -1 bgS 2.000 cS 7.302
G 0 55 FIDDANYSV FIDDANYSV o 0 ip -99 il -99 dp -99 dl -99 Peplist sS 5.074 bgG -1 bgS 2.000 cS 3.474
G 0 56 ELPKHYFSF ELPKHYFSF o 0 ip -99 il -99 dp -99 dl -99 Peplist sS 9.524 bgG -1 bgS 2.000 cS 7.924
G 0 57 RLLNILMQL RLLNILMQL o 0 ip -99 il -99 dp -99 dl -99 Peplist sS 12.330 bgG -1 bgS 2.000 cS 10.730
G 0 58 RYLTGAWRL RYLTGAWRL o 0 ip -99 il -99 dp -99 dl -99 Peplist sS 13.746 bgG -1 bgS 2.000 cS 12.146
G 0 59 YYRGNYMTF YYRGNYMTF o 0 ip -99 il -99 dp -99 dl -99 Peplist sS 7.778 bgG -1 bgS 2.000 cS 6.178
G 0 60 SLADLNSRL SLADLNSRL o 0 ip -99 il -99 dp -99 dl -99 Peplist sS 9.960 bgG -1 bgS 2.000 cS 8.360
G 0 61 NYIPRFWTF NYIPRFWTF o 0 ip -99 il -99 dp -99 dl -99 Peplist sS 21.104 bgG -1 bgS 2.000 cS 19.504
G 0 62 TYKVISNEF TYKVISNEF o 0 ip -99 il -99 dp -99 dl -99 Peplist sS 8.014 bgG -1 bgS 2.000 cS 6.414
G 0 63 FMDPLLPKL FMDPLLPKL o 0 ip -99 il -99 dp -99 dl -99 Peplist sS 11.725 bgG -1 bgS 2.000 cS 10.125
G 0 64 VYFIGAHNI VYFIGAHNI o 0 ip -99 il -99 dp -99 dl -99 Peplist sS 6.751 bgG -1 bgS 2.000 cS 5.151
G 0 65 PYISNIYLI PYISNIYLI o 0 ip -99 il -99 dp -99 dl -99 Peplist sS 9.209 bgG -1 bgS 2.000 cS 7.609
G 0 66 KLAEKLTIL KLAEKLTIL o 0 ip -99 il -99 dp -99 dl -99 Peplist sS 11.783 bgG -1 bgS 2.000 cS 10.183
G 0 67 RLPLRLFLI RLPLRLFLI o 0 ip -99 il -99 dp -99 dl -99 Peplist sS 6.218 bgG -1 bgS 2.000 cS 4.618
G 0 68 QYLQDAYSF QYLQDAYSF o 0 ip -99 il -99 dp -99 dl -99 Peplist sS 10.789 bgG -1 bgS 2.000 cS 9.189
G 0 69 ALWAKSPGV ALWAKSPGV o 0 ip -99 il -99 dp -99 dl -99 Peplist sS 6.408 bgG -1 bgS 2.000 cS 4.808
G 0 70 KYLGLLENL KYLGLLENL o 0 ip -99 il -99 dp -99 dl -99 Peplist sS 14.398 bgG -1 bgS 2.000 cS 12.798
G 0 71 HLDDSWVTV HLDDSWVTV o 0 ip -99 il -99 dp -99 dl -99 Peplist sS 12.993 bgG -1 bgS 2.000 cS 11.393
G 0 72 QYVSAFSKL QYVSAFSKL o 0 ip -99 il -99 dp -99 dl -99 Peplist sS 9.990 bgG -1 bgS 2.000 cS 8.390
G 0 73 TMIKGLYGI TMIKGLYGI o 0 ip -99 il -99 dp -99 dl -99 Peplist sS 4.182 bgG -1 bgS 2.000 cS 2.582
G 0 74 KTLGKLWRL KTLGKLWRL o 0 ip -99 il -99 dp -99 dl -99 Peplist sS 10.188 bgG -1 bgS 2.000 cS 8.588
G 0 75 NYIGLINRI NYIGLINRI o 0 ip -99 il -99 dp -99 dl -99 Peplist sS 10.818 bgG -1 bgS 2.000 cS 9.218
G 0 76 SYLSRLQYF SYLSRLQYF o 0 ip -99 il -99 dp -99 dl -99 Peplist sS 17.115 bgG -1 bgS 2.000 cS 15.515
G 0 77 VYTRHMTWI VYTRHMTWI o 0 ip -99 il -99 dp -99 dl -99 Peplist sS 7.515 bgG -1 bgS 2.000 cS 5.915
G 0 78 RQVEKAWAL RQVEKAWAL o 0 ip -99 il -99 dp -99 dl -99 Peplist sS 6.669 bgG -1 bgS 2.000 cS 5.069
G 0 79 TLLTKPVEI TLLTKPVEI o 0 ip -99 il -99 dp -99 dl -99 Peplist sS 11.756 bgG -1 bgS 2.000 cS 10.156
G 0 80 AYMPHTFFI AYMPHTFFI o 0 ip -99 il -99 dp -99 dl -99 Peplist sS 14.571 bgG -1 bgS 2.000 cS 12.971
G 0 81 EMEEKYYRF EMEEKYYRF o 0 ip -99 il -99 dp -99 dl -99 Peplist sS 8.491 bgG -1 bgS 2.000 cS 6.891
G 0 82 VYNPVIYVF VYNPVIYVF o 0 ip -99 il -99 dp -99 dl -99 Peplist sS 17.833 bgG -1 bgS 2.000 cS 16.233
G 0 83 LYVGKTSLI LYVGKTSLI o 0 ip -99 il -99 dp -99 dl -99 Peplist sS 3.922 bgG -1 bgS 2.000 cS 2.322
G 0 84 GQTGVIRSV GQTGVIRSV o 0 ip -99 il -99 dp -99 dl -99 Peplist sS 3.537 bgG -1 bgS 2.000 cS 1.937
G 0 85 TYLDIFRDF TYLDIFRDF o 0 ip -99 il -99 dp -99 dl -99 Peplist sS 17.222 bgG -1 bgS 2.000 cS 15.622
G 0 86 SAQEALHVI SAQEALHVI o 0 ip -99 il -99 dp -99 dl -99 Peplist sS 8.167 bgG -1 bgS 2.000 cS 6.567
G 0 87 RLDSTGVNV RLDSTGVNV o 0 ip -99 il -99 dp -99 dl -99 Peplist sS 5.960 bgG -1 bgS 2.000 cS 4.360
G 0 88 SQWDSPMRV SQWDSPMRV o 0 ip -99 il -99 dp -99 dl -99 Peplist sS 11.198 bgG -1 bgS 2.000 cS 9.598
G 0 89 LLFDEYHKL LLFDEYHKL o 0 ip -99 il -99 dp -99 dl -99 Peplist sS 14.475 bgG -1 bgS 2.000 cS 12.875
G 0 90 SLIFKLEEL SLIFKLEEL o 0 ip -99 il -99 dp -99 dl -99 Peplist sS 11.539 bgG -1 bgS 2.000 cS 9.939
G 0 91 VYYPELFVW VYYPELFVW o 0 ip -99 il -99 dp -99 dl -99 Peplist sS 14.832 bgG -1 bgS 2.000 cS 13.232
G 0 92 VALDFEQEM VALDFEQEM o 0 ip -99 il -99 dp -99 dl -99 Peplist sS 5.551 bgG -1 bgS 2.000 cS 3.951
G 0 93 AYLKAIIFF AYLKAIIFF o 0 ip -99 il -99 dp -99 dl -99 Peplist sS 11.436 bgG -1 bgS 2.000 cS 9.836
G 0 94 VLAEELHKV VLAEELHKV o 0 ip -99 il -99 dp -99 dl -99 Peplist sS 18.082 bgG -1 bgS 2.000 cS 16.482
G 0 95 RYNPENNTW RYNPENNTW o 0 ip -99 il -99 dp -99 dl -99 Peplist sS 16.186 bgG -1 bgS 2.000 cS 14.586
G 0 96 ALMDLLLRL ALMDLLLRL o 0 ip -99 il -99 dp -99 dl -99 Peplist sS 11.803 bgG -1 bgS 2.000 cS 10.203
G 0 97 DYLEHITSI DYLEHITSI o 0 ip -99 il -99 dp -99 dl -99 Peplist sS 12.693 bgG -1 bgS 2.000 cS 11.093
G 0 98 AAAIEVHEV AAAIEVHEV o 0 ip -99 il -99 dp -99 dl -99 Peplist sS 8.190 bgG -1 bgS 2.000 cS 6.590
G 0 99 LLLEAVWHL LLLEAVWHL o 0 ip -99 il -99 dp -99 dl -99 Peplist sS 12.955 bgG -1 bgS 2.000 cS 11.355
G 0 100 VFSPDGHLF VFSPDGHLF o 0 ip -99 il -99 dp -99 dl -99 Peplist sS 6.348 bgG -1 bgS 2.000 cS 4.748
G 0 101 KYIPELAYY KYIPELAYY o 0 ip -99 il -99 dp -99 dl -99 Peplist sS 12.743 bgG -1 bgS 2.000 cS 11.143
G 0 102 VASEGIKRY VASEGIKRY o 0 ip -99 il -99 dp -99 dl -99 Peplist sS 4.862 bgG -1 bgS 2.000 cS 3.262
G 0 103 YQFTGIKKY YQFTGIKKY o 0 ip -99 il -99 dp -99 dl -99 Peplist sS 2.718 bgG -1 bgS 2.000 cS 1.118
G 0 104 KLDPTKTTL KLDPTKTTL o 0 ip -99 il -99 dp -99 dl -99 Peplist sS 11.861 bgG -1 bgS 2.000 cS 10.261
G 0 105 MLFGHPLLV MLFGHPLLV o 0 ip -99 il -99 dp -99 dl -99 Peplist sS 7.029 bgG -1 bgS 2.000 cS 5.429
G 0 106 SILEDPPSI SILEDPPSI o 0 ip -99 il -99 dp -99 dl -99 Peplist sS 10.046 bgG -1 bgS 2.000 cS 8.446
G 0 107 RLPEPVHGV RLPEPVHGV o 0 ip -99 il -99 dp -99 dl -99 Peplist sS 16.075 bgG -1 bgS 2.000 cS 14.475
G 0 108 YARDSVSSV YARDSVSSV o 0 ip -99 il -99 dp -99 dl -99 Peplist sS 5.234 bgG -1 bgS 2.000 cS 3.634
G 0 109 FIDKKVLKV FIDKKVLKV o 0 ip -99 il -99 dp -99 dl -99 Peplist sS 6.661 bgG -1 bgS 2.000 cS 5.061
G 0 110 VMITKLVEV VMITKLVEV o 0 ip -99 il -99 dp -99 dl -99 Peplist sS 10.094 bgG -1 bgS 2.000 cS 8.494
G 0 111 FLLPDVIRI FLLPDVIRI o 0 ip -99 il -99 dp -99 dl -99 Peplist sS 12.312 bgG -1 bgS 2.000 cS 10.712
G 0 112 TLWGIQKEL TLWGIQKEL o 0 ip -99 il -99 dp -99 dl -99 Peplist sS 10.802 bgG -1 bgS 2.000 cS 9.202
G 0 113 LYDPVISKL LYDPVISKL o 0 ip -99 il -99 dp -99 dl -99 Peplist sS 15.708 bgG -1 bgS 2.000 cS 14.108
G 0 114 GLKDKIHHV GLKDKIHHV o 0 ip -99 il -99 dp -99 dl -99 Peplist sS 14.253 bgG -1 bgS 2.000 cS 12.653
G 0 115 LYKRYPSLW LYKRYPSLW o 0 ip -99 il -99 dp -99 dl -99 Peplist sS 5.161 bgG -1 bgS 2.000 cS 3.561
G 0 116 LQLDKEFQL LQLDKEFQL o 0 ip -99 il -99 dp -99 dl -99 Peplist sS 8.194 bgG -1 bgS 2.000 cS 6.594
G 0 117 IYMDTLNIF IYMDTLNIF o 0 ip -99 il -99 dp -99 dl -99 Peplist sS 13.080 bgG -1 bgS 2.000 cS 11.480
G 0 118 RYVLYPNNF RYVLYPNNF o 0 ip -99 il -99 dp -99 dl -99 Peplist sS 12.037 bgG -1 bgS 2.000 cS 10.437
G 0 119 KYSLVKNKI KYSLVKNKI o 0 ip -99 il -99 dp -99 dl -99 Peplist sS 7.893 bgG -1 bgS 2.000 cS 6.293
G 0 120 YIKDGITRV YIKDGITRV o 0 ip -99 il -99 dp -99 dl -99 Peplist sS 8.423 bgG -1 bgS 2.000 cS 6.823
G 0 121 KLLAATVLL KLLAATVLL o 0 ip -99 il -99 dp -99 dl -99 Peplist sS 5.351 bgG -1 bgS 2.000 cS 3.751
G 0 122 SALDTITTV SALDTITTV o 0 ip -99 il -99 dp -99 dl -99 Peplist sS 12.652 bgG -1 bgS 2.000 cS 11.052
G 0 123 YLSEKVLAA YLSEKVLAA o 0 ip -99 il -99 dp -99 dl -99 Peplist sS 7.552 bgG -1 bgS 2.000 cS 5.952
G 0 124 LLAEKIYKI LLAEKIYKI o 0 ip -99 il -99 dp -99 dl -99 Peplist sS 13.198 bgG -1 bgS 2.000 cS 11.598
G 0 125 VSTPWLQHL VSTPWLQHL o 0 ip -99 il -99 dp -99 dl -99 Peplist sS 9.063 bgG -1 bgS 2.000 cS 7.463
G 0 126 TYSIGFLRF TYSIGFLRF o 0 ip -99 il -99 dp -99 dl -99 Peplist sS 9.640 bgG -1 bgS 2.000 cS 8.040
G 0 127 VYSDIVGKI VYSDIVGKI o 0 ip -99 il -99 dp -99 dl -99 Peplist sS 11.479 bgG -1 bgS 2.000 cS 9.879
G 0 128 KYNPTWHCI KYNPTWHCI o 0 ip -99 il -99 dp -99 dl -99 Peplist sS 15.782 bgG -1 bgS 2.000 cS 14.182
G 0 129 KLYGKPIRV KLYGKPIRV o 0 ip -99 il -99 dp -99 dl -99 Peplist sS 12.913 bgG -1 bgS 2.000 cS 11.313
G 0 130 VYVSRPSHF VYVSRPSHF o 0 ip -99 il -99 dp -99 dl -99 Peplist sS 12.724 bgG -1 bgS 2.000 cS 11.124
G 0 131 PYNHQHEYF PYNHQHEYF o 0 ip -99 il -99 dp -99 dl -99 Peplist sS 9.403 bgG -1 bgS 2.000 cS 7.803
G 0 132 AWYDRFWLF AWYDRFWLF o 0 ip -99 il -99 dp -99 dl -99 Peplist sS 12.816 bgG -1 bgS 2.000 cS 11.216
G 0 133 YLLEKSRVV YLLEKSRVV o 0 ip -99 il -99 dp -99 dl -99 Peplist sS 13.862 bgG -1 bgS 2.000 cS 12.262
G 0 134 KFVNKSYLL KFVNKSYLL o 0 ip -99 il -99 dp -99 dl -99 Peplist sS 4.798 bgG -1 bgS 2.000 cS 3.198
G 0 135 RWLEKEERF RWLEKEERF o 0 ip -99 il -99 dp -99 dl -99 Peplist sS 13.989 bgG -1 bgS 2.000 cS 12.389
G 0 136 NYKKFYEQF NYKKFYEQF o 0 ip -99 il -99 dp -99 dl -99 Peplist sS 12.990 bgG -1 bgS 2.000 cS 11.390
G 0 137 VLPQRFPQF VLPQRFPQF o 0 ip -99 il -99 dp -99 dl -99 Peplist sS 13.954 bgG -1 bgS 2.000 cS 12.354
G 0 138 HFLDRHLVF HFLDRHLVF o 0 ip -99 il -99 dp -99 dl -99 Peplist sS 5.897 bgG -1 bgS 2.000 cS 4.297
G 0 139 LYAASFINL LYAASFINL o 0 ip -99 il -99 dp -99 dl -99 Peplist sS 6.529 bgG -1 bgS 2.000 cS 4.929
G 0 140 VYAILTHGI VYAILTHGI o 0 ip -99 il -99 dp -99 dl -99 Peplist sS 5.899 bgG -1 bgS 2.000 cS 4.299
G 0 141 TYSPAFKQF TYSPAFKQF o 0 ip -99 il -99 dp -99 dl -99 Peplist sS 18.473 bgG -1 bgS 2.000 cS 16.873
G 0 142 SMPEQAHKV SMPEQAHKV o 0 ip -99 il -99 dp -99 dl -99 Peplist sS 15.278 bgG -1 bgS 2.000 cS 13.678
G 0 143 LLADLLHNV LLADLLHNV o 0 ip -99 il -99 dp -99 dl -99 Peplist sS 12.684 bgG -1 bgS 2.000 cS 11.084
G 0 144 SYLPAFKVF SYLPAFKVF o 0 ip -99 il -99 dp -99 dl -99 Peplist sS 17.229 bgG -1 bgS 2.000 cS 15.629
G 0 145 ALFGGCVSI ALFGGCVSI o 0 ip -99 il -99 dp -99 dl -99 Peplist sS 2.426 bgG -1 bgS 2.000 cS 0.826
G 0 146 SVYPNGHFV SVYPNGHFV o 0 ip -99 il -99 dp -99 dl -99 Peplist sS 4.552 bgG -1 bgS 2.000 cS 2.952
G 0 147 VIIEKTYSL VIIEKTYSL o 0 ip -99 il -99 dp -99 dl -99 Peplist sS 9.914 bgG -1 bgS 2.000 cS 8.314
G 0 148 IYIPPTNKF IYIPPTNKF o 0 ip -99 il -99 dp -99 dl -99 Peplist sS 16.027 bgG -1 bgS 2.000 cS 14.427
G 0 149 KYLKYPQCL KYLKYPQCL o 0 ip -99 il -99 dp -99 dl -99 Peplist sS 15.631 bgG -1 bgS 2.000 cS 14.031
G 0 150 YLDEIVKEV YLDEIVKEV o 0 ip -99 il -99 dp -99 dl -99 Peplist sS 17.308 bgG -1 bgS 2.000 cS 15.708
G 0 151 IYILDPELL IYILDPELL o 0 ip -99 il -99 dp -99 dl -99 Peplist sS 8.997 bgG -1 bgS 2.000 cS 7.397
G 0 152 KLLKDLPEL KLLKDLPEL o 0 ip -99 il -99 dp -99 dl -99 Peplist sS 14.429 bgG -1 bgS 2.000 cS 12.829
G 0 153 NLPDEIYHV NLPDEIYHV o 0 ip -99 il -99 dp -99 dl -99 Peplist sS 16.731 bgG -1 bgS 2.000 cS 15.131
G 0 154 EYFESPFTI EYFESPFTI o 0 ip -99 il -99 dp -99 dl -99 Peplist sS 13.458 bgG -1 bgS 2.000 cS 11.858
G 0 155 YYFRPGHLL YYFRPGHLL o 0 ip -99 il -99 dp -99 dl -99 Peplist sS 9.251 bgG -1 bgS 2.000 cS 7.651
G 0 156 RYVKKLGDF RYVKKLGDF o 0 ip -99 il -99 dp -99 dl -99 Peplist sS 6.905 bgG -1 bgS 2.000 cS 5.305
G 0 157 SMLEDVQRA SMLEDVQRA o 0 ip -99 il -99 dp -99 dl -99 Peplist sS 10.142 bgG -1 bgS 2.000 cS 8.542
G 0 158 LLMEHIQEI LLMEHIQEI o 0 ip -99 il -99 dp -99 dl -99 Peplist sS 12.940 bgG -1 bgS 2.000 cS 11.340
G 0 159 YLMEVTHDL YLMEVTHDL o 0 ip -99 il -99 dp -99 dl -99 Peplist sS 15.259 bgG -1 bgS 2.000 cS 13.659
G 0 160 AASEVLKHL AASEVLKHL o 0 ip -99 il -99 dp -99 dl -99 Peplist sS 10.065 bgG -1 bgS 2.000 cS 8.465
G 0 161 KLQEQIHRV KLQEQIHRV o 0 ip -99 il -99 dp -99 dl -99 Peplist sS 20.221 bgG -1 bgS 2.000 cS 18.621
G 0 162 TYLDSFKRF TYLDSFKRF o 0 ip -99 il -99 dp -99 dl -99 Peplist sS 19.325 bgG -1 bgS 2.000 cS 17.725
G 0 163 KWSKKFFSF KWSKKFFSF o 0 ip -99 il -99 dp -99 dl -99 Peplist sS 13.501 bgG -1 bgS 2.000 cS 11.901
G 0 164 IFIDKIYSI IFIDKIYSI o 0 ip -99 il -99 dp -99 dl -99 Peplist sS 10.383 bgG -1 bgS 2.000 cS 8.783
G 0 165 ALLSGLREA ALLSGLREA o 0 ip -99 il -99 dp -99 dl -99 Peplist sS 6.552 bgG -1 bgS 2.000 cS 4.952
G 0 166 LVIDVIHEV LVIDVIHEV o 0 ip -99 il -99 dp -99 dl -99 Peplist sS 11.750 bgG -1 bgS 2.000 cS 10.150
G 0 167 KYLHPPPHL KYLHPPPHL o 0 ip -99 il -99 dp -99 dl -99 Peplist sS 17.014 bgG -1 bgS 2.000 cS 15.414
G 0 168 AYLKEVEQL AYLKEVEQL o 0 ip -99 il -99 dp -99 dl -99 Peplist sS 17.954 bgG -1 bgS 2.000 cS 16.354
G 0 169 YTKPNPNQI YTKPNPNQI o 0 ip -99 il -99 dp -99 dl -99 Peplist sS 7.423 bgG -1 bgS 2.000 cS 5.823
G 0 170 IIDDTIFNL IIDDTIFNL o 0 ip -99 il -99 dp -99 dl -99 Peplist sS 8.642 bgG -1 bgS 2.000 cS 7.042
G 0 171 KLNDLIQRL KLNDLIQRL o 0 ip -99 il -99 dp -99 dl -99 Peplist sS 15.452 bgG -1 bgS 2.000 cS 13.852
G 0 172 SLHSKLFRV SLHSKLFRV o 0 ip -99 il -99 dp -99 dl -99 Peplist sS 13.563 bgG -1 bgS 2.000 cS 11.963
G 0 173 YQTPRLWLF YQTPRLWLF o 0 ip -99 il -99 dp -99 dl -99 Peplist sS 12.845 bgG -1 bgS 2.000 cS 11.245
G 0 174 SYLKSTKLW SYLKSTKLW o 0 ip -99 il -99 dp -99 dl -99 Peplist sS 11.692 bgG -1 bgS 2.000 cS 10.092
G 0 175 KYPDYEVTW KYPDYEVTW o 0 ip -99 il -99 dp -99 dl -99 Peplist sS 17.541 bgG -1 bgS 2.000 cS 15.941
G 0 176 LLPEGPPAI LLPEGPPAI o 0 ip -99 il -99 dp -99 dl -99 Peplist sS 7.708 bgG -1 bgS 2.000 cS 6.108
G 0 177 ALHDILTEI ALHDILTEI o 0 ip -99 il -99 dp -99 dl -99 Peplist sS 11.997 bgG -1 bgS 2.000 cS 10.397
G 0 178 RYILEPFFI RYILEPFFI o 0 ip -99 il -99 dp -99 dl -99 Peplist sS 9.459 bgG -1 bgS 2.000 cS 7.859
G 0 179 HIIENIVAV HIIENIVAV o 0 ip -99 il -99 dp -99 dl -99 Peplist sS 6.677 bgG -1 bgS 2.000 cS 5.077
G 0 180 HLIEPLANA HLIEPLANA o 0 ip -99 il -99 dp -99 dl -99 Peplist sS 4.158 bgG -1 bgS 2.000 cS 2.558
G 0 181 NLFDRVVTL NLFDRVVTL o 0 ip -99 il -99 dp -99 dl -99 Peplist sS 14.342 bgG -1 bgS 2.000 cS 12.742
G 0 182 IYKDSSTFL IYKDSSTFL o 0 ip -99 il -99 dp -99 dl -99 Peplist sS 8.620 bgG -1 bgS 2.000 cS 7.020
G 0 183 VYANGIRNI VYANGIRNI o 0 ip -99 il -99 dp -99 dl -99 Peplist sS 10.491 bgG -1 bgS 2.000 cS 8.891
G 0 184 EYIRSLNQF EYIRSLNQF o 0 ip -99 il -99 dp -99 dl -99 Peplist sS 11.179 bgG -1 bgS 2.000 cS 9.579
G 0 185 RYPSNLQLF RYPSNLQLF o 0 ip -99 il -99 dp -99 dl -99 Peplist sS 16.525 bgG -1 bgS 2.000 cS 14.925
G 0 186 SGVEVLVSV SGVEVLVSV o 0 ip -99 il -99 dp -99 dl -99 Peplist sS 4.861 bgG -1 bgS 2.000 cS 3.261
G 0 187 VMAPRTLLL VMAPRTLLL o 0 ip -99 il -99 dp -99 dl -99 Peplist sS 7.535 bgG -1 bgS 2.000 cS 5.935
G 0 188 YYWQTSAKW YYWQTSAKW o 0 ip -99 il -99 dp -99 dl -99 Peplist sS 12.598 bgG -1 bgS 2.000 cS 10.998
G 0 189 AAATSVHVV AAATSVHVV o 0 ip -99 il -99 dp -99 dl -99 Peplist sS 6.397 bgG -1 bgS 2.000 cS 4.797
G 0 190 LMYPYIFHV LMYPYIFHV o 0 ip -99 il -99 dp -99 dl -99 Peplist sS 11.535 bgG -1 bgS 2.000 cS 9.935
G 0 191 RVSDINFTL RVSDINFTL o 0 ip -99 il -99 dp -99 dl -99 Peplist sS 8.321 bgG -1 bgS 2.000 cS 6.721
G 0 192 VYLDGIVRI VYLDGIVRI o 0 ip -99 il -99 dp -99 dl -99 Peplist sS 16.889 bgG -1 bgS 2.000 cS 15.289
G 0 193 EYQKVWNLF EYQKVWNLF o 0 ip -99 il -99 dp -99 dl -99 Peplist sS 10.866 bgG -1 bgS 2.000 cS 9.266
G 0 194 KLGDLMVLL KLGDLMVLL o 0 ip -99 il -99 dp -99 dl -99 Peplist sS 8.959 bgG -1 bgS 2.000 cS 7.359
G 0 195 KLFNDAIRL KLFNDAIRL o 0 ip -99 il -99 dp -99 dl -99 Peplist sS 7.314 bgG -1 bgS 2.000 cS 5.714
G 0 196 RIPAYFVTV RIPAYFVTV o 0 ip -99 il -99 dp -99 dl -99 Peplist sS 7.492 bgG -1 bgS 2.000 cS 5.892
G 0 197 VFIDKQTNL VFIDKQTNL o 0 ip -99 il -99 dp -99 dl -99 Peplist sS 8.870 bgG -1 bgS 2.000 cS 7.270
G 0 198 FLTDREVRL FLTDREVRL o 0 ip -99 il -99 dp -99 dl -99 Peplist sS 10.364 bgG -1 bgS 2.000 cS 8.764
G 0 199 KYLTVKDYL KYLTVKDYL o 0 ip -99 il -99 dp -99 dl -99 Peplist sS 9.553 bgG -1 bgS 2.000 cS 7.953
G 0 200 MLDMSVPAV MLDMSVPAV o 0 ip -99 il -99 dp -99 dl -99 Peplist sS 3.685 bgG -1 bgS 2.000 cS 2.085
G 0 201 GLDKQIKEI GLDKQIKEI o 0 ip -99 il -99 dp -99 dl -99 Peplist sS 6.935 bgG -1 bgS 2.000 cS 5.335
G 0 202 FLDTPIAKV FLDTPIAKV o 0 ip -99 il -99 dp -99 dl -99 Peplist sS 6.933 bgG -1 bgS 2.000 cS 5.333
G 0 203 VLQDIQVML VLQDIQVML o 0 ip -99 il -99 dp -99 dl -99 Peplist sS 10.537 bgG -1 bgS 2.000 cS 8.937
G 0 204 KIAQFLESV KIAQFLESV o 0 ip -99 il -99 dp -99 dl -99 Peplist sS 8.024 bgG -1 bgS 2.000 cS 6.424
G 0 205 VLAPRVLRA VLAPRVLRA o 0 ip -99 il -99 dp -99 dl -99 Peplist sS 8.201 bgG -1 bgS 2.000 cS 6.601
G 0 206 SLYGQFRVV SLYGQFRVV o 0 ip -99 il -99 dp -99 dl -99 Peplist sS 9.391 bgG -1 bgS 2.000 cS 7.791
G 0 207 AQLPRIFHV AQLPRIFHV o 0 ip -99 il -99 dp -99 dl -99 Peplist sS 12.700 bgG -1 bgS 2.000 cS 11.100
G 0 208 HLLPDLHAL HLLPDLHAL o 0 ip -99 il -99 dp -99 dl -99 Peplist sS 15.361 bgG -1 bgS 2.000 cS 13.761
G 0 209 YLASLIRSV YLASLIRSV o 0 ip -99 il -99 dp -99 dl -99 Peplist sS 11.594 bgG -1 bgS 2.000 cS 9.994
G 0 210 QYESKVFYL QYESKVFYL o 0 ip -99 il -99 dp -99 dl -99 Peplist sS 12.715 bgG -1 bgS 2.000 cS 11.115
G 0 211 SILSNIHEV SILSNIHEV o 0 ip -99 il -99 dp -99 dl -99 Peplist sS 13.358 bgG -1 bgS 2.000 cS 11.758
G 0 212 YLIKYIAIV YLIKYIAIV o 0 ip -99 il -99 dp -99 dl -99 Peplist sS 7.454 bgG -1 bgS 2.000 cS 5.854
G 0 213 SLAELIQAL SLAELIQAL o 0 ip -99 il -99 dp -99 dl -99 Peplist sS 11.953 bgG -1 bgS 2.000 cS 10.353
G 0 214 GLMDTVKKV GLMDTVKKV o 0 ip -99 il -99 dp -99 dl -99 Peplist sS 12.173 bgG -1 bgS 2.000 cS 10.573
G 0 215 VYNENLVHM VYNENLVHM o 0 ip -99 il -99 dp -99 dl -99 Peplist sS 11.827 bgG -1 bgS 2.000 cS 10.227
G 0 216 SLHSKFIRV SLHSKFIRV o 0 ip -99 il -99 dp -99 dl -99 Peplist sS 13.151 bgG -1 bgS 2.000 cS 11.551
G 0 217 RYTDVSTRY RYTDVSTRY o 0 ip -99 il -99 dp -99 dl -99 Peplist sS 14.362 bgG -1 bgS 2.000 cS 12.762
G 0 218 SLAEGRLYL SLAEGRLYL o 0 ip -99 il -99 dp -99 dl -99 Peplist sS 7.639 bgG -1 bgS 2.000 cS 6.039
G 0 219 LLFDRPMHV LLFDRPMHV o 0 ip -99 il -99 dp -99 dl -99 Peplist sS 11.059 bgG -1 bgS 2.000 cS 9.459
G 0 220 VATSFIRTI VATSFIRTI o 0 ip -99 il -99 dp -99 dl -99 Peplist sS 6.663 bgG -1 bgS 2.000 cS 5.063
G 0 221 TLVYHVVGV TLVYHVVGV o 0 ip -99 il -99 dp -99 dl -99 Peplist sS 5.178 bgG -1 bgS 2.000 cS 3.578
G 0 222 KYFPETWIW KYFPETWIW o 0 ip -99 il -99 dp -99 dl -99 Peplist sS 15.200 bgG -1 bgS 2.000 cS 13.600
G 0 223 SLFKDQMEL SLFKDQMEL o 0 ip -99 il -99 dp -99 dl -99 Peplist sS 9.416 bgG -1 bgS 2.000 cS 7.816
G 0 224 SYKNGFLNL SYKNGFLNL o 0 ip -99 il -99 dp -99 dl -99 Peplist sS 9.511 bgG -1 bgS 2.000 cS 7.911
G 0 225 HLDEARTLL HLDEARTLL o 0 ip -99 il -99 dp -99 dl -99 Peplist sS 5.997 bgG -1 bgS 2.000 cS 4.397
G 0 226 VLPVRYFYL VLPVRYFYL o 0 ip -99 il -99 dp -99 dl -99 Peplist sS 5.940 bgG -1 bgS 2.000 cS 4.340
G 0 227 IYLPYLHEW IYLPYLHEW o 0 ip -99 il -99 dp -99 dl -99 Peplist sS 22.984 bgG -1 bgS 2.000 cS 21.384
G 0 228 ALMEAVSHA ALMEAVSHA o 0 ip -99 il -99 dp -99 dl -99 Peplist sS 6.491 bgG -1 bgS 2.000 cS 4.891
G 0 229 SLAEPRVSV SLAEPRVSV o 0 ip -99 il -99 dp -99 dl -99 Peplist sS 9.141 bgG -1 bgS 2.000 cS 7.541
G 0 230 KLIDDVHRL KLIDDVHRL o 0 ip -99 il -99 dp -99 dl -99 Peplist sS 20.329 bgG -1 bgS 2.000 cS 18.729
G 0 231 HLYGGIILL HLYGGIILL o 0 ip -99 il -99 dp -99 dl -99 Peplist sS 6.417 bgG -1 bgS 2.000 cS 4.817
G 0 232 KYIKEAVRL KYIKEAVRL o 0 ip -99 il -99 dp -99 dl -99 Peplist sS 12.908 bgG -1 bgS 2.000 cS 11.308
G 0 233 TYQRWQFTL TYQRWQFTL o 0 ip -99 il -99 dp -99 dl -99 Peplist sS 12.810 bgG -1 bgS 2.000 cS 11.210
G 0 234 KLGTKIVSV KLGTKIVSV o 0 ip -99 il -99 dp -99 dl -99 Peplist sS 10.895 bgG -1 bgS 2.000 cS 9.295
G 0 235 AATGKLKSF AATGKLKSF o 0 ip -99 il -99 dp -99 dl -99 Peplist sS 7.588 bgG -1 bgS 2.000 cS 5.988
G 0 236 LLASEVPQL LLASEVPQL o 0 ip -99 il -99 dp -99 dl -99 Peplist sS 10.683 bgG -1 bgS 2.000 cS 9.083
G 0 237 KAEPFIKWL KAEPFIKWL o 0 ip -99 il -99 dp -99 dl -99 Peplist sS 7.780 bgG -1 bgS 2.000 cS 6.180
G 0 238 IYDEVVKLL IYDEVVKLL o 0 ip -99 il -99 dp -99 dl -99 Peplist sS 16.013 bgG -1 bgS 2.000 cS 14.413
G 0 239 RLPESFPEL RLPESFPEL o 0 ip -99 il -99 dp -99 dl -99 Peplist sS 17.869 bgG -1 bgS 2.000 cS 16.269
G 0 240 YANYYTREV YANYYTREV o 0 ip -99 il -99 dp -99 dl -99 Peplist sS 5.874 bgG -1 bgS 2.000 cS 4.274
G 0 241 NAMPVRLQV NAMPVRLQV o 0 ip -99 il -99 dp -99 dl -99 Peplist sS 6.586 bgG -1 bgS 2.000 cS 4.986
G 0 242 NLDFNPPHV NLDFNPPHV o 0 ip -99 il -99 dp -99 dl -99 Peplist sS 8.250 bgG -1 bgS 2.000 cS 6.650
G 0 243 QILDFETAL QILDFETAL o 0 ip -99 il -99 dp -99 dl -99 Peplist sS 3.580 bgG -1 bgS 2.000 cS 1.980
G 0 244 KLREDLERL KLREDLERL o 0 ip -99 il -99 dp -99 dl -99 Peplist sS 11.561 bgG -1 bgS 2.000 cS 9.961
G 0 245 FLDEKTHEL FLDEKTHEL o 0 ip -99 il -99 dp -99 dl -99 Peplist sS 17.737 bgG -1 bgS 2.000 cS 16.137
G 0 246 AYAANPHSF AYAANPHSF o 0 ip -99 il -99 dp -99 dl -99 Peplist sS 15.906 bgG -1 bgS 2.000 cS 14.306
G 0 247 FMTTNVPNV FMTTNVPNV o 0 ip -99 il -99 dp -99 dl -99 Peplist sS 7.375 bgG -1 bgS 2.000 cS 5.775
G 0 248 FLQPELVKL FLQPELVKL o 0 ip -99 il -99 dp -99 dl -99 Peplist sS 13.845 bgG -1 bgS 2.000 cS 12.245
G 0 249 TLAEVSTRL TLAEVSTRL o 0 ip -99 il -99 dp -99 dl -99 Peplist sS 12.599 bgG -1 bgS 2.000 cS 10.999
G 0 250 SQIEADFRL SQIEADFRL o 0 ip -99 il -99 dp -99 dl -99 Peplist sS 5.085 bgG -1 bgS 2.000 cS 3.485
G 0 251 VYDVVELKF VYDVVELKF o 0 ip -99 il -99 dp -99 dl -99 Peplist sS 7.490 bgG -1 bgS 2.000 cS 5.890
G 0 252 HYVEKPSTF HYVEKPSTF o 0 ip -99 il -99 dp -99 dl -99 Peplist sS 17.174 bgG -1 bgS 2.000 cS 15.574
G 0 253 QYIDCFQKI QYIDCFQKI o 0 ip -99 il -99 dp -99 dl -99 Peplist sS 14.849 bgG -1 bgS 2.000 cS 13.249
G 0 254 KILDYEVTL KILDYEVTL o 0 ip -99 il -99 dp -99 dl -99 Peplist sS 9.540 bgG -1 bgS 2.000 cS 7.940
G 0 255 TMIDFPQMV TMIDFPQMV o 0 ip -99 il -99 dp -99 dl -99 Peplist sS 12.910 bgG -1 bgS 2.000 cS 11.310
G 0 256 ALASLIRSV ALASLIRSV o 0 ip -99 il -99 dp -99 dl -99 Peplist sS 9.885 bgG -1 bgS 2.000 cS 8.285
G 0 257 RVIDYILDL RVIDYILDL o 0 ip -99 il -99 dp -99 dl -99 Peplist sS 6.521 bgG -1 bgS 2.000 cS 4.921
G 0 258 EYDNFFQHL EYDNFFQHL o 0 ip -99 il -99 dp -99 dl -99 Peplist sS 13.810 bgG -1 bgS 2.000 cS 12.210
G 0 259 KYAPRPIFI KYAPRPIFI o 0 ip -99 il -99 dp -99 dl -99 Peplist sS 15.470 bgG -1 bgS 2.000 cS 13.870
G 0 260 IVDDITYNV IVDDITYNV o 0 ip -99 il -99 dp -99 dl -99 Peplist sS 7.001 bgG -1 bgS 2.000 cS 5.401
G 0 261 ALSDSIHTV ALSDSIHTV o 0 ip -99 il -99 dp -99 dl -99 Peplist sS 17.399 bgG -1 bgS 2.000 cS 15.799
G 0 262 NMVAKVDEV NMVAKVDEV o 0 ip -99 il -99 dp -99 dl -99 Peplist sS 4.486 bgG -1 bgS 2.000 cS 2.886
G 0 263 LLLPGPSAA LLLPGPSAA o 0 ip -99 il -99 dp -99 dl -99 Peplist sS 2.677 bgG -1 bgS 2.000 cS 1.077
G 0 264 AMAASPHAV AMAASPHAV o 0 ip -99 il -99 dp -99 dl -99 Peplist sS 6.384 bgG -1 bgS 2.000 cS 4.784
G 0 265 LYPFQIHSI LYPFQIHSI o 0 ip -99 il -99 dp -99 dl -99 Peplist sS 10.763 bgG -1 bgS 2.000 cS 9.163
G 0 266 IYTSSVNRL IYTSSVNRL o 0 ip -99 il -99 dp -99 dl -99 Peplist sS 13.939 bgG -1 bgS 2.000 cS 12.339
G 0 267 EFPPGTPRF EFPPGTPRF o 0 ip -99 il -99 dp -99 dl -99 Peplist sS 7.704 bgG -1 bgS 2.000 cS 6.104
G 0 268 VYQHLFTRI VYQHLFTRI o 0 ip -99 il -99 dp -99 dl -99 Peplist sS 11.365 bgG -1 bgS 2.000 cS 9.765
G 0 269 RYDPYTQRI RYDPYTQRI o 0 ip -99 il -99 dp -99 dl -99 Peplist sS 18.606 bgG -1 bgS 2.000 cS 17.006
G 0 270 RYQDIIHSI RYQDIIHSI o 0 ip -99 il -99 dp -99 dl -99 Peplist sS 21.810 bgG -1 bgS 2.000 cS 20.210
G 0 271 IYSTDLHKL IYSTDLHKL o 0 ip -99 il -99 dp -99 dl -99 Peplist sS 15.786 bgG -1 bgS 2.000 cS 14.186
G 0 272 QTSEFIRAL QTSEFIRAL o 0 ip -99 il -99 dp -99 dl -99 Peplist sS 5.054 bgG -1 bgS 2.000 cS 3.454
G 0 273 KTASINQNV KTASINQNV o 0 ip -99 il -99 dp -99 dl -99 Peplist sS 3.827 bgG -1 bgS 2.000 cS 2.227
G 0 274 TTFPRPVTV TTFPRPVTV o 0 ip -99 il -99 dp -99 dl -99 Peplist sS 9.245 bgG -1 bgS 2.000 cS 7.645
G 0 275 ALLGILQHV ALLGILQHV o 0 ip -99 il -99 dp -99 dl -99 Peplist sS 12.086 bgG -1 bgS 2.000 cS 10.486
G 0 276 VFPDKGYSF VFPDKGYSF o 0 ip -99 il -99 dp -99 dl -99 Peplist sS 8.203 bgG -1 bgS 2.000 cS 6.603
G 0 277 RLDFNLIRV RLDFNLIRV o 0 ip -99 il -99 dp -99 dl -99 Peplist sS 8.312 bgG -1 bgS 2.000 cS 6.712
G 0 278 AQWHEQILV AQWHEQILV o 0 ip -99 il -99 dp -99 dl -99 Peplist sS 3.934 bgG -1 bgS 2.000 cS 2.334
G 0 279 NYITIKDFL NYITIKDFL o 0 ip -99 il -99 dp -99 dl -99 Peplist sS 4.285 bgG -1 bgS 2.000 cS 2.685
G 0 280 EYLLKVNEI EYLLKVNEI o 0 ip -99 il -99 dp -99 dl -99 Peplist sS 10.010 bgG -1 bgS 2.000 cS 8.410
G 0 281 NLLEEVFHL NLLEEVFHL o 0 ip -99 il -99 dp -99 dl -99 Peplist sS 15.723 bgG -1 bgS 2.000 cS 14.123
G 0 282 YYTDFLITL YYTDFLITL o 0 ip -99 il -99 dp -99 dl -99 Peplist sS 19.663 bgG -1 bgS 2.000 cS 18.063
G 0 283 YQIDTVINL YQIDTVINL o 0 ip -99 il -99 dp -99 dl -99 Peplist sS 10.247 bgG -1 bgS 2.000 cS 8.647
G 0 284 PYSPPAFRF PYSPPAFRF o 0 ip -99 il -99 dp -99 dl -99 Peplist sS 10.936 bgG -1 bgS 2.000 cS 9.336
G 0 285 HLSNIPPSV HLSNIPPSV o 0 ip -99 il -99 dp -99 dl -99 Peplist sS 11.533 bgG -1 bgS 2.000 cS 9.933
G 0 286 FYVDTVRAF FYVDTVRAF o 0 ip -99 il -99 dp -99 dl -99 Peplist sS 13.376 bgG -1 bgS 2.000 cS 11.776
G 0 287 KTDKTLVLL KTDKTLVLL o 0 ip -99 il -99 dp -99 dl -99 Peplist sS 4.162 bgG -1 bgS 2.000 cS 2.562
G 0 288 FAKEHQEFL FAKEHQEFL o 0 ip -99 il -99 dp -99 dl -99 Peplist sS 4.222 bgG -1 bgS 2.000 cS 2.622
G 0 289 GLAGPVRGV GLAGPVRGV o 0 ip -99 il -99 dp -99 dl -99 Peplist sS 2.491 bgG -1 bgS 2.000 cS 0.891
G 0 290 SMMDPNHFL SMMDPNHFL o 0 ip -99 il -99 dp -99 dl -99 Peplist sS 11.154 bgG -1 bgS 2.000 cS 9.554
G 0 291 VYSAGVYRL VYSAGVYRL o 0 ip -99 il -99 dp -99 dl -99 Peplist sS 12.328 bgG -1 bgS 2.000 cS 10.728
G 0 292 NYIMKIHNF NYIMKIHNF o 0 ip -99 il -99 dp -99 dl -99 Peplist sS 16.304 bgG -1 bgS 2.000 cS 14.704
G 0 293 AMWEHPITA AMWEHPITA o 0 ip -99 il -99 dp -99 dl -99 Peplist sS 9.184 bgG -1 bgS 2.000 cS 7.584
G 0 294 ALNNLLHSL ALNNLLHSL o 0 ip -99 il -99 dp -99 dl -99 Peplist sS 10.789 bgG -1 bgS 2.000 cS 9.189
G 0 295 FISEFEHRV FISEFEHRV o 0 ip -99 il -99 dp -99 dl -99 Peplist sS 9.313 bgG -1 bgS 2.000 cS 7.713
G 0 296 EYIQFVPLL EYIQFVPLL o 0 ip -99 il -99 dp -99 dl -99 Peplist sS 11.306 bgG -1 bgS 2.000 cS 9.706
G 0 297 RLASTLVHL RLASTLVHL o 0 ip -99 il -99 dp -99 dl -99 Peplist sS 12.283 bgG -1 bgS 2.000 cS 10.683
G 0 298 KMLDKIISI KMLDKIISI o 0 ip -99 il -99 dp -99 dl -99 Peplist sS 14.394 bgG -1 bgS 2.000 cS 12.794
G 0 299 VYGPLPQSF VYGPLPQSF o 0 ip -99 il -99 dp -99 dl -99 Peplist sS 16.009 bgG -1 bgS 2.000 cS 14.409
G 0 300 RLDDSLLYL RLDDSLLYL o 0 ip -99 il -99 dp -99 dl -99 Peplist sS 12.572 bgG -1 bgS 2.000 cS 10.972
G 0 301 YVSGELEHV YVSGELEHV o 0 ip -99 il -99 dp -99 dl -99 Peplist sS 6.696 bgG -1 bgS 2.000 cS 5.096
G 0 302 VYVKDLSSF VYVKDLSSF o 0 ip -99 il -99 dp -99 dl -99 Peplist sS 10.628 bgG -1 bgS 2.000 cS 9.028
G 0 303 YTIPLAIKL YTIPLAIKL o 0 ip -99 il -99 dp -99 dl -99 Peplist sS 4.934 bgG -1 bgS 2.000 cS 3.334
G 0 304 VATPLNRKM VATPLNRKM o 0 ip -99 il -99 dp -99 dl -99 Peplist sS 2.509 bgG -1 bgS 2.000 cS 0.909
G 0 305 RYLDLFTNF RYLDLFTNF o 0 ip -99 il -99 dp -99 dl -99 Peplist sS 19.608 bgG -1 bgS 2.000 cS 18.008
G 0 306 YMNNDLIGL YMNNDLIGL o 0 ip -99 il -99 dp -99 dl -99 Peplist sS 4.378 bgG -1 bgS 2.000 cS 2.778
G 0 307 HFDDTVVCL HFDDTVVCL o 0 ip -99 il -99 dp -99 dl -99 Peplist sS 6.382 bgG -1 bgS 2.000 cS 4.782
G 0 308 AYAQEIQKL AYAQEIQKL o 0 ip -99 il -99 dp -99 dl -99 Peplist sS 15.351 bgG -1 bgS 2.000 cS 13.751
G 0 309 AYINKVEEL AYINKVEEL o 0 ip -99 il -99 dp -99 dl -99 Peplist sS 17.601 bgG -1 bgS 2.000 cS 16.001
G 0 310 QVLGSLVHV QVLGSLVHV o 0 ip -99 il -99 dp -99 dl -99 Peplist sS 3.170 bgG -1 bgS 2.000 cS 1.570
G 0 311 KYLLHSLVF KYLLHSLVF o 0 ip -99 il -99 dp -99 dl -99 Peplist sS 8.545 bgG -1 bgS 2.000 cS 6.945
G 0 312 DYSSILQKF DYSSILQKF o 0 ip -99 il -99 dp -99 dl -99 Peplist sS 11.862 bgG -1 bgS 2.000 cS 10.262
G 0 313 ALAAALAHI ALAAALAHI o 0 ip -99 il -99 dp -99 dl -99 Peplist sS 2.240 bgG -1 bgS 2.000 cS 0.640
G 0 314 TLLDRMVHL TLLDRMVHL o 0 ip -99 il -99 dp -99 dl -99 Peplist sS 13.745 bgG -1 bgS 2.000 cS 12.145
G 0 315 YLSGIAHFL YLSGIAHFL o 0 ip -99 il -99 dp -99 dl -99 Peplist sS 9.286 bgG -1 bgS 2.000 cS 7.686
G 0 316 HLVLFLHEA HLVLFLHEA o 0 ip -99 il -99 dp -99 dl -99 Peplist sS 4.849 bgG -1 bgS 2.000 cS 3.249
G 0 317 FILPYIHKA FILPYIHKA o 0 ip -99 il -99 dp -99 dl -99 Peplist sS 10.240 bgG -1 bgS 2.000 cS 8.640
G 0 318 LYTEKFEEF LYTEKFEEF o 0 ip -99 il -99 dp -99 dl -99 Peplist sS 19.728 bgG -1 bgS 2.000 cS 18.128
G 0 319 GVLDTLTKV GVLDTLTKV o 0 ip -99 il -99 dp -99 dl -99 Peplist sS 5.871 bgG -1 bgS 2.000 cS 4.271
G 0 320 FLTEFINYI FLTEFINYI o 0 ip -99 il -99 dp -99 dl -99 Peplist sS 12.197 bgG -1 bgS 2.000 cS 10.597
G 0 321 YAHPIEHAV YAHPIEHAV o 0 ip -99 il -99 dp -99 dl -99 Peplist sS 8.486 bgG -1 bgS 2.000 cS 6.886
G 0 322 GLYELVWRV GLYELVWRV o 0 ip -99 il -99 dp -99 dl -99 Peplist sS 11.041 bgG -1 bgS 2.000 cS 9.441
G 0 323 RYPCFFNTL RYPCFFNTL o 0 ip -99 il -99 dp -99 dl -99 Peplist sS 14.319 bgG -1 bgS 2.000 cS 12.719
G 0 324 IFDSKVTEI IFDSKVTEI o 0 ip -99 il -99 dp -99 dl -99 Peplist sS 6.843 bgG -1 bgS 2.000 cS 5.243
G 0 325 ALDSHPTIV ALDSHPTIV o 0 ip -99 il -99 dp -99 dl -99 Peplist sS 7.815 bgG -1 bgS 2.000 cS 6.215
G 0 326 SLAELVHAV SLAELVHAV o 0 ip -99 il -99 dp -99 dl -99 Peplist sS 15.105 bgG -1 bgS 2.000 cS 13.505
G 0 327 LLAEVIENL LLAEVIENL o 0 ip -99 il -99 dp -99 dl -99 Peplist sS 12.094 bgG -1 bgS 2.000 cS 10.494
G 0 328 KLIGQVHEV KLIGQVHEV o 0 ip -99 il -99 dp -99 dl -99 Peplist sS 17.429 bgG -1 bgS 2.000 cS 15.829
G 0 329 IATGEVHSV IATGEVHSV o 0 ip -99 il -99 dp -99 dl -99 Peplist sS 9.478 bgG -1 bgS 2.000 cS 7.878
G 0 330 RYISQPPLL RYISQPPLL o 0 ip -99 il -99 dp -99 dl -99 Peplist sS 16.532 bgG -1 bgS 2.000 cS 14.932
G 0 331 AYLEALSHL AYLEALSHL o 0 ip -99 il -99 dp -99 dl -99 Peplist sS 14.792 bgG -1 bgS 2.000 cS 13.192
G 0 332 NYNFDFRSW NYNFDFRSW o 0 ip -99 il -99 dp -99 dl -99 Peplist sS 8.946 bgG -1 bgS 2.000 cS 7.346
G 0 333 RYSRKGFLF RYSRKGFLF o 0 ip -99 il -99 dp -99 dl -99 Peplist sS 10.166 bgG -1 bgS 2.000 cS 8.566
G 0 334 KVIEINPYL KVIEINPYL o 0 ip -99 il -99 dp -99 dl -99 Peplist sS 7.207 bgG -1 bgS 2.000 cS 5.607
G 0 335 LYQFNPAFF LYQFNPAFF o 0 ip -99 il -99 dp -99 dl -99 Peplist sS 4.529 bgG -1 bgS 2.000 cS 2.929
G 0 336 VLFPEPLTW VLFPEPLTW o 0 ip -99 il -99 dp -99 dl -99 Peplist sS 13.208 bgG -1 bgS 2.000 cS 11.608
G 0 337 VYVGFQVQL VYVGFQVQL o 0 ip -99 il -99 dp -99 dl -99 Peplist sS 12.241 bgG -1 bgS 2.000 cS 10.641
G 0 338 SLDTQPKKV SLDTQPKKV o 0 ip -99 il -99 dp -99 dl -99 Peplist sS 12.642 bgG -1 bgS 2.000 cS 11.042
G 0 339 ALLGDLTKA ALLGDLTKA o 0 ip -99 il -99 dp -99 dl -99 Peplist sS 5.439 bgG -1 bgS 2.000 cS 3.839
G 0 340 SYGDILHVI SYGDILHVI o 0 ip -99 il -99 dp -99 dl -99 Peplist sS 16.400 bgG -1 bgS 2.000 cS 14.800
G 0 341 SAYEQVKQV SAYEQVKQV o 0 ip -99 il -99 dp -99 dl -99 Peplist sS 12.241 bgG -1 bgS 2.000 cS 10.641
G 0 342 TYQSITERI TYQSITERI o 0 ip -99 il -99 dp -99 dl -99 Peplist sS 12.336 bgG -1 bgS 2.000 cS 10.736
G 0 343 TLMTDPVRL TLMTDPVRL o 0 ip -99 il -99 dp -99 dl -99 Peplist sS 10.661 bgG -1 bgS 2.000 cS 9.061
G 0 344 GYIEDLKKF GYIEDLKKF o 0 ip -99 il -99 dp -99 dl -99 Peplist sS 14.474 bgG -1 bgS 2.000 cS 12.874
G 0 345 RLADLKVSI RLADLKVSI o 0 ip -99 il -99 dp -99 dl -99 Peplist sS 8.708 bgG -1 bgS 2.000 cS 7.108
G 0 346 VIWGKVTRA VIWGKVTRA o 0 ip -99 il -99 dp -99 dl -99 Peplist sS 3.427 bgG -1 bgS 2.000 cS 1.827
G 0 347 VYNRLSLLL VYNRLSLLL o 0 ip -99 il -99 dp -99 dl -99 Peplist sS 5.004 bgG -1 bgS 2.000 cS 3.404
G 0 348 RLIESLFTI RLIESLFTI o 0 ip -99 il -99 dp -99 dl -99 Peplist sS 13.382 bgG -1 bgS 2.000 cS 11.782
G 0 349 TLAKYLMEL TLAKYLMEL o 0 ip -99 il -99 dp -99 dl -99 Peplist sS 10.610 bgG -1 bgS 2.000 cS 9.010
G 0 350 KMSELQTYV KMSELQTYV o 0 ip -99 il -99 dp -99 dl -99 Peplist sS 9.849 bgG -1 bgS 2.000 cS 8.249
G 0 351 SAQTTSHEL SAQTTSHEL o 0 ip -99 il -99 dp -99 dl -99 Peplist sS 8.663 bgG -1 bgS 2.000 cS 7.063
G 0 352 ILDPHVVLL ILDPHVVLL o 0 ip -99 il -99 dp -99 dl -99 Peplist sS 13.659 bgG -1 bgS 2.000 cS 12.059
G 0 353 TLFDYEVRL TLFDYEVRL o 0 ip -99 il -99 dp -99 dl -99 Peplist sS 12.072 bgG -1 bgS 2.000 cS 10.472
G 0 354 IYLGQLECF IYLGQLECF o 0 ip -99 il -99 dp -99 dl -99 Peplist sS 11.406 bgG -1 bgS 2.000 cS 9.806
G 0 355 KYFPYLVVI KYFPYLVVI o 0 ip -99 il -99 dp -99 dl -99 Peplist sS 16.278 bgG -1 bgS 2.000 cS 14.678
G 0 356 SQMKSYQSF SQMKSYQSF o 0 ip -99 il -99 dp -99 dl -99 Peplist sS 6.838 bgG -1 bgS 2.000 cS 5.238
G 0 357 SYDPDFNQL SYDPDFNQL o 0 ip -99 il -99 dp -99 dl -99 Peplist sS 21.423 bgG -1 bgS 2.000 cS 19.823
G 0 358 SMLPDCPRV SMLPDCPRV o 0 ip -99 il -99 dp -99 dl -99 Peplist sS 10.999 bgG -1 bgS 2.000 cS 9.399
G 0 359 KLQDGNHLL KLQDGNHLL o 0 ip -99 il -99 dp -99 dl -99 Peplist sS 14.134 bgG -1 bgS 2.000 cS 12.534
G 0 360 YLPPGFLSA YLPPGFLSA o 0 ip -99 il -99 dp -99 dl -99 Peplist sS 9.712 bgG -1 bgS 2.000 cS 8.112
G 0 361 RMWEDPMGA RMWEDPMGA o 0 ip -99 il -99 dp -99 dl -99 Peplist sS 5.290 bgG -1 bgS 2.000 cS 3.690
G 0 362 MYDSFWRQF MYDSFWRQF o 0 ip -99 il -99 dp -99 dl -99 Peplist sS 15.266 bgG -1 bgS 2.000 cS 13.666
G 0 363 HYSVSHSNF HYSVSHSNF o 0 ip -99 il -99 dp -99 dl -99 Peplist sS 5.801 bgG -1 bgS 2.000 cS 4.201
G 0 364 LLAPIRVLL LLAPIRVLL o 0 ip -99 il -99 dp -99 dl -99 Peplist sS 5.984 bgG -1 bgS 2.000 cS 4.384
G 0 365 ALWERIEGV ALWERIEGV o 0 ip -99 il -99 dp -99 dl -99 Peplist sS 13.484 bgG -1 bgS 2.000 cS 11.884
G 0 366 EYMKHTRLF EYMKHTRLF o 0 ip -99 il -99 dp -99 dl -99 Peplist sS 11.042 bgG -1 bgS 2.000 cS 9.442
G 0 367 PYVDRQNRI PYVDRQNRI o 0 ip -99 il -99 dp -99 dl -99 Peplist sS 10.015 bgG -1 bgS 2.000 cS 8.415
G 0 368 MITKRLAQV MITKRLAQV o 0 ip -99 il -99 dp -99 dl -99 Peplist sS 3.883 bgG -1 bgS 2.000 cS 2.283
G 0 369 KLLGKVETA KLLGKVETA o 0 ip -99 il -99 dp -99 dl -99 Peplist sS 10.473 bgG -1 bgS 2.000 cS 8.873
G 0 370 VWPAKPFHF VWPAKPFHF o 0 ip -99 il -99 dp -99 dl -99 Peplist sS 10.012 bgG -1 bgS 2.000 cS 8.412
G 0 371 SLMSHAIEL SLMSHAIEL o 0 ip -99 il -99 dp -99 dl -99 Peplist sS 10.325 bgG -1 bgS 2.000 cS 8.725
G 0 372 KWFFQKLRF KWFFQKLRF o 0 ip -99 il -99 dp -99 dl -99 Peplist sS 1.984 bgG -1 bgS 2.000 cS 0.384
G 0 373 VAKDYPFYL VAKDYPFYL o 0 ip -99 il -99 dp -99 dl -99 Peplist sS 9.176 bgG -1 bgS 2.000 cS 7.576
G 0 374 AIISELVSI AIISELVSI o 0 ip -99 il -99 dp -99 dl -99 Peplist sS 3.729 bgG -1 bgS 2.000 cS 2.129
G 0 375 KLILLITQV KLILLITQV o 0 ip -99 il -99 dp -99 dl -99 Peplist sS 8.798 bgG -1 bgS 2.000 cS 7.198
G 0 376 ALLPHLYTL ALLPHLYTL o 0 ip -99 il -99 dp -99 dl -99 Peplist sS 17.292 bgG -1 bgS 2.000 cS 15.692
G 0 377 ALWTGMHTI ALWTGMHTI o 0 ip -99 il -99 dp -99 dl -99 Peplist sS 10.206 bgG -1 bgS 2.000 cS 8.606
G 0 378 RLFPVAIRL RLFPVAIRL o 0 ip -99 il -99 dp -99 dl -99 Peplist sS 12.961 bgG -1 bgS 2.000 cS 11.361
G 0 379 LVADLVHTV LVADLVHTV o 0 ip -99 il -99 dp -99 dl -99 Peplist sS 8.648 bgG -1 bgS 2.000 cS 7.048
G 0 380 KLIANNTTV KLIANNTTV o 0 ip -99 il -99 dp -99 dl -99 Peplist sS 6.548 bgG -1 bgS 2.000 cS 4.948
G 0 381 KLAKLQAQV KLAKLQAQV o 0 ip -99 il -99 dp -99 dl -99 Peplist sS 9.272 bgG -1 bgS 2.000 cS 7.672
G 0 382 SYATLLHVL SYATLLHVL o 0 ip -99 il -99 dp -99 dl -99 Peplist sS 13.930 bgG -1 bgS 2.000 cS 12.330
G 0 383 VLFTGVKEV VLFTGVKEV o 0 ip -99 il -99 dp -99 dl -99 Peplist sS 10.093 bgG -1 bgS 2.000 cS 8.493
G 0 384 LLQDRLVSV LLQDRLVSV o 0 ip -99 il -99 dp -99 dl -99 Peplist sS 10.813 bgG -1 bgS 2.000 cS 9.213
G 0 385 AYLPKILQI AYLPKILQI o 0 ip -99 il -99 dp -99 dl -99 Peplist sS 18.627 bgG -1 bgS 2.000 cS 17.027
G 0 386 ELDRTPPEV ELDRTPPEV o 0 ip -99 il -99 dp -99 dl -99 Peplist sS 8.797 bgG -1 bgS 2.000 cS 7.197
G 0 387 KLQEKIQEL KLQEKIQEL o 0 ip -99 il -99 dp -99 dl -99 Peplist sS 19.054 bgG -1 bgS 2.000 cS 17.454
G 0 388 RLFPGRVSV RLFPGRVSV o 0 ip -99 il -99 dp -99 dl -99 Peplist sS 11.201 bgG -1 bgS 2.000 cS 9.601
G 0 389 SYLELVKSL SYLELVKSL o 0 ip -99 il -99 dp -99 dl -99 Peplist sS 18.090 bgG -1 bgS 2.000 cS 16.490
G 0 390 KLIPLIFEV KLIPLIFEV o 0 ip -99 il -99 dp -99 dl -99 Peplist sS 17.230 bgG -1 bgS 2.000 cS 15.630
G 0 391 FYGKKFPFF FYGKKFPFF o 0 ip -99 il -99 dp -99 dl -99 Peplist sS 12.694 bgG -1 bgS 2.000 cS 11.094
G 0 392 ALANGVSRI ALANGVSRI o 0 ip -99 il -99 dp -99 dl -99 Peplist sS 6.587 bgG -1 bgS 2.000 cS 4.987
G 0 393 YLPPATQVV YLPPATQVV o 0 ip -99 il -99 dp -99 dl -99 Peplist sS 12.030 bgG -1 bgS 2.000 cS 10.430
G 0 394 FINPWSRKI FINPWSRKI o 0 ip -99 il -99 dp -99 dl -99 Peplist sS 6.063 bgG -1 bgS 2.000 cS 4.463
G 0 395 IYKPVTDFF IYKPVTDFF o 0 ip -99 il -99 dp -99 dl -99 Peplist sS 9.588 bgG -1 bgS 2.000 cS 7.988
G 0 396 KLSNVLQQV KLSNVLQQV o 0 ip -99 il -99 dp -99 dl -99 Peplist sS 14.237 bgG -1 bgS 2.000 cS 12.637
G 0 397 RYFKGPELL RYFKGPELL o 0 ip -99 il -99 dp -99 dl -99 Peplist sS 15.506 bgG -1 bgS 2.000 cS 13.906
G 0 398 SLADFMQEV SLADFMQEV o 0 ip -99 il -99 dp -99 dl -99 Peplist sS 16.625 bgG -1 bgS 2.000 cS 15.025
G 0 399 VLAWGLLNV VLAWGLLNV o 0 ip -99 il -99 dp -99 dl -99 Peplist sS 6.305 bgG -1 bgS 2.000 cS 4.705
G 0 400 YLIHFPVSV YLIHFPVSV o 0 ip -99 il -99 dp -99 dl -99 Peplist sS 13.730 bgG -1 bgS 2.000 cS 12.130
G 0 401 VLWFKPVEL VLWFKPVEL o 0 ip -99 il -99 dp -99 dl -99 Peplist sS 11.481 bgG -1 bgS 2.000 cS 9.881
G 0 402 ILDSGIYRI ILDSGIYRI o 0 ip -99 il -99 dp -99 dl -99 Peplist sS 9.607 bgG -1 bgS 2.000 cS 8.007
G 0 403 AYYGNISHF AYYGNISHF o 0 ip -99 il -99 dp -99 dl -99 Peplist sS 12.318 bgG -1 bgS 2.000 cS 10.718
G 0 404 QLLDLMHTL QLLDLMHTL o 0 ip -99 il -99 dp -99 dl -99 Peplist sS 14.861 bgG -1 bgS 2.000 cS 13.261
G 0 405 AYLKFLDQF AYLKFLDQF o 0 ip -99 il -99 dp -99 dl -99 Peplist sS 15.459 bgG -1 bgS 2.000 cS 13.859
G 0 406 HYMSINDSF HYMSINDSF o 0 ip -99 il -99 dp -99 dl -99 Peplist sS 10.573 bgG -1 bgS 2.000 cS 8.973
G 0 407 AYQLMTDVF AYQLMTDVF o 0 ip -99 il -99 dp -99 dl -99 Peplist sS 2.204 bgG -1 bgS 2.000 cS 0.604
G 0 408 ILPKGSARV ILPKGSARV o 0 ip -99 il -99 dp -99 dl -99 Peplist sS 6.707 bgG -1 bgS 2.000 cS 5.107
G 0 409 QYVDFHNQL QYVDFHNQL o 0 ip -99 il -99 dp -99 dl -99 Peplist sS 16.124 bgG -1 bgS 2.000 cS 14.524
G 0 410 SYIIDPLNL SYIIDPLNL o 0 ip -99 il -99 dp -99 dl -99 Peplist sS 9.454 bgG -1 bgS 2.000 cS 7.854
G 0 411 NYNEKIYEL NYNEKIYEL o 0 ip -99 il -99 dp -99 dl -99 Peplist sS 20.152 bgG -1 bgS 2.000 cS 18.552
G 0 412 KQTELFAHF KQTELFAHF o 0 ip -99 il -99 dp -99 dl -99 Peplist sS 10.158 bgG -1 bgS 2.000 cS 8.558
G 0 413 TLWVDPCEV TLWVDPCEV o 0 ip -99 il -99 dp -99 dl -99 Peplist sS 6.142 bgG -1 bgS 2.000 cS 4.542
G 0 414 SLDSTLHAV SLDSTLHAV o 0 ip -99 il -99 dp -99 dl -99 Peplist sS 12.523 bgG -1 bgS 2.000 cS 10.923
G 0 415 GLTEALHFV GLTEALHFV o 0 ip -99 il -99 dp -99 dl -99 Peplist sS 9.777 bgG -1 bgS 2.000 cS 8.177
G 0 416 IYAPPLPSL IYAPPLPSL o 0 ip -99 il -99 dp -99 dl -99 Peplist sS 15.788 bgG -1 bgS 2.000 cS 14.188
G 0 417 SAAEEVKTY SAAEEVKTY o 0 ip -99 il -99 dp -99 dl -99 Peplist sS 7.078 bgG -1 bgS 2.000 cS 5.478
G 0 418 YIQPQPLGV YIQPQPLGV o 0 ip -99 il -99 dp -99 dl -99 Peplist sS 7.223 bgG -1 bgS 2.000 cS 5.623
G 0 419 YLAHFIEGL YLAHFIEGL o 0 ip -99 il -99 dp -99 dl -99 Peplist sS 11.186 bgG -1 bgS 2.000 cS 9.586
G 0 420 IYIPSYFDF IYIPSYFDF o 0 ip -99 il -99 dp -99 dl -99 Peplist sS 12.408 bgG -1 bgS 2.000 cS 10.808
G 0 421 NIIPRFVQV NIIPRFVQV o 0 ip -99 il -99 dp -99 dl -99 Peplist sS 11.260 bgG -1 bgS 2.000 cS 9.660
G 0 422 ILSGVIRSV ILSGVIRSV o 0 ip -99 il -99 dp -99 dl -99 Peplist sS 10.132 bgG -1 bgS 2.000 cS 8.532
G 0 423 KLLEPVLLL KLLEPVLLL o 0 ip -99 il -99 dp -99 dl -99 Peplist sS 12.123 bgG -1 bgS 2.000 cS 10.523
G 0 424 PYLDSFYEY PYLDSFYEY o 0 ip -99 il -99 dp -99 dl -99 Peplist sS 12.816 bgG -1 bgS 2.000 cS 11.216
G 0 425 ALQEALWEL ALQEALWEL o 0 ip -99 il -99 dp -99 dl -99 Peplist sS 14.351 bgG -1 bgS 2.000 cS 12.751
G 0 426 YYLNEIQSF YYLNEIQSF o 0 ip -99 il -99 dp -99 dl -99 Peplist sS 17.841 bgG -1 bgS 2.000 cS 16.241
G 0 427 KQALKYFNL KQALKYFNL o 0 ip -99 il -99 dp -99 dl -99 Peplist sS 3.845 bgG -1 bgS 2.000 cS 2.245
G 0 428 FYQRFPLSF FYQRFPLSF o 0 ip -99 il -99 dp -99 dl -99 Peplist sS 11.875 bgG -1 bgS 2.000 cS 10.275
G 0 429 AAMEFLQEL AAMEFLQEL o 0 ip -99 il -99 dp -99 dl -99 Peplist sS 12.630 bgG -1 bgS 2.000 cS 11.030
G 0 430 LIGEFLEKV LIGEFLEKV o 0 ip -99 il -99 dp -99 dl -99 Peplist sS 6.254 bgG -1 bgS 2.000 cS 4.654
G 0 431 VYLDYIRVI VYLDYIRVI o 0 ip -99 il -99 dp -99 dl -99 Peplist sS 16.014 bgG -1 bgS 2.000 cS 14.414
G 0 432 SLAEKIQAL SLAEKIQAL o 0 ip -99 il -99 dp -99 dl -99 Peplist sS 14.992 bgG -1 bgS 2.000 cS 13.392
G 0 433 YLYDRLLRI YLYDRLLRI o 0 ip -99 il -99 dp -99 dl -99 Peplist sS 11.580 bgG -1 bgS 2.000 cS 9.980
G 0 434 YLGAKPRSL YLGAKPRSL o 0 ip -99 il -99 dp -99 dl -99 Peplist sS 9.214 bgG -1 bgS 2.000 cS 7.614
G 0 435 GYMEGYYTF GYMEGYYTF o 0 ip -99 il -99 dp -99 dl -99 Peplist sS 13.978 bgG -1 bgS 2.000 cS 12.378
G 0 436 SVLGKIWKL SVLGKIWKL o 0 ip -99 il -99 dp -99 dl -99 Peplist sS 11.214 bgG -1 bgS 2.000 cS 9.614
G 0 437 KWLTKSFHF KWLTKSFHF o 0 ip -99 il -99 dp -99 dl -99 Peplist sS 11.045 bgG -1 bgS 2.000 cS 9.445
G 0 438 KLADKLYNL KLADKLYNL o 0 ip -99 il -99 dp -99 dl -99 Peplist sS 17.681 bgG -1 bgS 2.000 cS 16.081
G 0 439 RYLDELMKL RYLDELMKL o 0 ip -99 il -99 dp -99 dl -99 Peplist sS 19.524 bgG -1 bgS 2.000 cS 17.924
G 0 440 SLAEVLQQL SLAEVLQQL o 0 ip -99 il -99 dp -99 dl -99 Peplist sS 17.560 bgG -1 bgS 2.000 cS 15.960
G 0 441 LAAEFLKQV LAAEFLKQV o 0 ip -99 il -99 dp -99 dl -99 Peplist sS 8.745 bgG -1 bgS 2.000 cS 7.145
G 0 442 SYLVQYMQF SYLVQYMQF o 0 ip -99 il -99 dp -99 dl -99 Peplist sS 11.564 bgG -1 bgS 2.000 cS 9.964
G 0 443 RYMNHMQSL RYMNHMQSL o 0 ip -99 il -99 dp -99 dl -99 Peplist sS 15.762 bgG -1 bgS 2.000 cS 14.162
G 0 444 SYLPHAPPF SYLPHAPPF o 0 ip -99 il -99 dp -99 dl -99 Peplist sS 13.159 bgG -1 bgS 2.000 cS 11.559
G 0 445 TLNEKLFLL TLNEKLFLL o 0 ip -99 il -99 dp -99 dl -99 Peplist sS 13.439 bgG -1 bgS 2.000 cS 11.839
G 0 446 RTIEYLEEV RTIEYLEEV o 0 ip -99 il -99 dp -99 dl -99 Peplist sS 12.278 bgG -1 bgS 2.000 cS 10.678
G 0 447 SASSFFKEL SASSFFKEL o 0 ip -99 il -99 dp -99 dl -99 Peplist sS 10.355 bgG -1 bgS 2.000 cS 8.755
G 0 448 KLQEKVELL KLQEKVELL o 0 ip -99 il -99 dp -99 dl -99 Peplist sS 16.676 bgG -1 bgS 2.000 cS 15.076
G 0 449 GLNEEIARV GLNEEIARV o 0 ip -99 il -99 dp -99 dl -99 Peplist sS 8.743 bgG -1 bgS 2.000 cS 7.143
G 0 450 YFNRKTFSF YFNRKTFSF o 0 ip -99 il -99 dp -99 dl -99 Peplist sS 6.873 bgG -1 bgS 2.000 cS 5.273
G 0 451 SLFRHPKQV SLFRHPKQV o 0 ip -99 il -99 dp -99 dl -99 Peplist sS 13.486 bgG -1 bgS 2.000 cS 11.886
G 0 452 KQIDVYRSV KQIDVYRSV o 0 ip -99 il -99 dp -99 dl -99 Peplist sS 11.069 bgG -1 bgS 2.000 cS 9.469
G 0 453 KASGTLREY KASGTLREY o 0 ip -99 il -99 dp -99 dl -99 Peplist sS 3.466 bgG -1 bgS 2.000 cS 1.866
G 0 454 KYQDILNEI KYQDILNEI o 0 ip -99 il -99 dp -99 dl -99 Peplist sS 18.892 bgG -1 bgS 2.000 cS 17.292
G 0 455 SYSGTFHSL SYSGTFHSL o 0 ip -99 il -99 dp -99 dl -99 Peplist sS 18.353 bgG -1 bgS 2.000 cS 16.753
G 0 456 AMTKDNNLL AMTKDNNLL o 0 ip -99 il -99 dp -99 dl -99 Peplist sS 4.355 bgG -1 bgS 2.000 cS 2.755
G 0 457 VMAPRTVLL VMAPRTVLL o 0 ip -99 il -99 dp -99 dl -99 Peplist sS 9.217 bgG -1 bgS 2.000 cS 7.617
G 0 458 RYLERLIKL RYLERLIKL o 0 ip -99 il -99 dp -99 dl -99 Peplist sS 19.859 bgG -1 bgS 2.000 cS 18.259
G 0 459 FLLPILSQI FLLPILSQI o 0 ip -99 il -99 dp -99 dl -99 Peplist sS 12.324 bgG -1 bgS 2.000 cS 10.724
G 0 460 LLYGHTVTV LLYGHTVTV o 0 ip -99 il -99 dp -99 dl -99 Peplist sS 5.951 bgG -1 bgS 2.000 cS 4.351
G 0 461 RGYDRPKAV RGYDRPKAV o 0 ip -99 il -99 dp -99 dl -99 Peplist sS 3.995 bgG -1 bgS 2.000 cS 2.395
G 0 462 VMSATFAKF VMSATFAKF o 0 ip -99 il -99 dp -99 dl -99 Peplist sS 5.712 bgG -1 bgS 2.000 cS 4.112
G 0 463 RLIQESPTL RLIQESPTL o 0 ip -99 il -99 dp -99 dl -99 Peplist sS 10.551 bgG -1 bgS 2.000 cS 8.951
G 0 464 ILLAEVDKV ILLAEVDKV o 0 ip -99 il -99 dp -99 dl -99 Peplist sS 7.068 bgG -1 bgS 2.000 cS 5.468
G 0 465 RYKEKVAEL RYKEKVAEL o 0 ip -99 il -99 dp -99 dl -99 Peplist sS 17.761 bgG -1 bgS 2.000 cS 16.161
G 0 466 MYTAYHYVI MYTAYHYVI o 0 ip -99 il -99 dp -99 dl -99 Peplist sS 6.141 bgG -1 bgS 2.000 cS 4.541
G 0 467 FLETNVPLL FLETNVPLL o 0 ip -99 il -99 dp -99 dl -99 Peplist sS 5.116 bgG -1 bgS 2.000 cS 3.516
G 0 468 ILAEEQFIL ILAEEQFIL o 0 ip -99 il -99 dp -99 dl -99 Peplist sS 7.336 bgG -1 bgS 2.000 cS 5.736
G 0 469 TLFPRRIFL TLFPRRIFL o 0 ip -99 il -99 dp -99 dl -99 Peplist sS 7.053 bgG -1 bgS 2.000 cS 5.453
G 0 470 TYVWVQYVW TYVWVQYVW o 0 ip -99 il -99 dp -99 dl -99 Peplist sS 9.402 bgG -1 bgS 2.000 cS 7.802
G 0 471 YYLNDLDRI YYLNDLDRI o 0 ip -99 il -99 dp -99 dl -99 Peplist sS 11.591 bgG -1 bgS 2.000 cS 9.991
G 0 472 GLFPAPIHV GLFPAPIHV o 0 ip -99 il -99 dp -99 dl -99 Peplist sS 9.592 bgG -1 bgS 2.000 cS 7.992
G 0 473 FAISILQQI FAISILQQI o 0 ip -99 il -99 dp -99 dl -99 Peplist sS 6.424 bgG -1 bgS 2.000 cS 4.824
G 0 474 YLIELIDRV YLIELIDRV o 0 ip -99 il -99 dp -99 dl -99 Peplist sS 12.817 bgG -1 bgS 2.000 cS 11.217
G 0 475 YLAPHVRTL YLAPHVRTL o 0 ip -99 il -99 dp -99 dl -99 Peplist sS 17.847 bgG -1 bgS 2.000 cS 16.247
G 0 476 TYINPFVSF TYINPFVSF o 0 ip -99 il -99 dp -99 dl -99 Peplist sS 13.364 bgG -1 bgS 2.000 cS 11.764
G 0 477 KYMLKANLI KYMLKANLI o 0 ip -99 il -99 dp -99 dl -99 Peplist sS 7.265 bgG -1 bgS 2.000 cS 5.665
G 0 478 TYLEKAIKI TYLEKAIKI o 0 ip -99 il -99 dp -99 dl -99 Peplist sS 14.356 bgG -1 bgS 2.000 cS 12.756
G 0 479 VLVDRTIYI VLVDRTIYI o 0 ip -99 il -99 dp -99 dl -99 Peplist sS 7.618 bgG -1 bgS 2.000 cS 6.018
G 0 480 VYVDDIYVI VYVDDIYVI o 0 ip -99 il -99 dp -99 dl -99 Peplist sS 13.106 bgG -1 bgS 2.000 cS 11.506
G 0 481 KYITKSFNF KYITKSFNF o 0 ip -99 il -99 dp -99 dl -99 Peplist sS 15.075 bgG -1 bgS 2.000 cS 13.475
G 0 482 VYSDYVNNF VYSDYVNNF o 0 ip -99 il -99 dp -99 dl -99 Peplist sS 19.172 bgG -1 bgS 2.000 cS 17.572
G 0 483 VYSIVPQSW VYSIVPQSW o 0 ip -99 il -99 dp -99 dl -99 Peplist sS 11.668 bgG -1 bgS 2.000 cS 10.068
G 0 484 MTDDKITEV MTDDKITEV o 0 ip -99 il -99 dp -99 dl -99 Peplist sS 9.717 bgG -1 bgS 2.000 cS 8.117
G 0 485 SYALLTYMI SYALLTYMI o 0 ip -99 il -99 dp -99 dl -99 Peplist sS 5.648 bgG -1 bgS 2.000 cS 4.048
G 0 486 IYQRDPLKL IYQRDPLKL o 0 ip -99 il -99 dp -99 dl -99 Peplist sS 10.983 bgG -1 bgS 2.000 cS 9.383
G 0 487 KLVDYARSV KLVDYARSV o 0 ip -99 il -99 dp -99 dl -99 Peplist sS 11.646 bgG -1 bgS 2.000 cS 10.046
G 0 488 RYMPDICVI RYMPDICVI o 0 ip -99 il -99 dp -99 dl -99 Peplist sS 12.732 bgG -1 bgS 2.000 cS 11.132
G 0 489 LYPEGLAQL LYPEGLAQL o 0 ip -99 il -99 dp -99 dl -99 Peplist sS 13.831 bgG -1 bgS 2.000 cS 12.231
G 0 490 SYLESFYHM SYLESFYHM o 0 ip -99 il -99 dp -99 dl -99 Peplist sS 16.341 bgG -1 bgS 2.000 cS 14.741
G 0 491 RLPPPFPGL RLPPPFPGL o 0 ip -99 il -99 dp -99 dl -99 Peplist sS 13.884 bgG -1 bgS 2.000 cS 12.284
G 0 492 AYASHFNKV AYASHFNKV o 0 ip -99 il -99 dp -99 dl -99 Peplist sS 17.577 bgG -1 bgS 2.000 cS 15.977
G 0 493 AVVDVIREL AVVDVIREL o 0 ip -99 il -99 dp -99 dl -99 Peplist sS 8.974 bgG -1 bgS 2.000 cS 7.374
G 0 494 ALLERGYSL ALLERGYSL o 0 ip -99 il -99 dp -99 dl -99 Peplist sS 9.844 bgG -1 bgS 2.000 cS 8.244
G 0 495 RYEFGQALF RYEFGQALF o 0 ip -99 il -99 dp -99 dl -99 Peplist sS 4.340 bgG -1 bgS 2.000 cS 2.740
G 0 496 KYFHPPAHL KYFHPPAHL o 0 ip -99 il -99 dp -99 dl -99 Peplist sS 13.691 bgG -1 bgS 2.000 cS 12.091
G 0 497 YLGPHIASV YLGPHIASV o 0 ip -99 il -99 dp -99 dl -99 Peplist sS 13.401 bgG -1 bgS 2.000 cS 11.801
G 0 498 QLDDLKVEL QLDDLKVEL o 0 ip -99 il -99 dp -99 dl -99 Peplist sS 9.194 bgG -1 bgS 2.000 cS 7.594
G 0 499 LYIENQFFI LYIENQFFI o 0 ip -99 il -99 dp -99 dl -99 Peplist sS 9.538 bgG -1 bgS 2.000 cS 7.938
G 0 500 NMMSGISSV NMMSGISSV o 0 ip -99 il -99 dp -99 dl -99 Peplist sS 6.995 bgG -1 bgS 2.000 cS 5.395
G 0 501 KYVKDFHKF KYVKDFHKF o 0 ip -99 il -99 dp -99 dl -99 Peplist sS 19.979 bgG -1 bgS 2.000 cS 18.379
G 0 502 NQMPTQPQV NQMPTQPQV o 0 ip -99 il -99 dp -99 dl -99 Peplist sS 10.299 bgG -1 bgS 2.000 cS 8.699
G 0 503 TYLEKFQNL TYLEKFQNL o 0 ip -99 il -99 dp -99 dl -99 Peplist sS 20.463 bgG -1 bgS 2.000 cS 18.863
G 0 504 SLWEDYPHV SLWEDYPHV o 0 ip -99 il -99 dp -99 dl -99 Peplist sS 15.674 bgG -1 bgS 2.000 cS 14.074
G 0 505 KLPEKTQTF KLPEKTQTF o 0 ip -99 il -99 dp -99 dl -99 Peplist sS 17.959 bgG -1 bgS 2.000 cS 16.359
G 0 506 DYIPQLAKF DYIPQLAKF o 0 ip -99 il -99 dp -99 dl -99 Peplist sS 13.121 bgG -1 bgS 2.000 cS 11.521
G 0 507 RYVDRVTEF RYVDRVTEF o 0 ip -99 il -99 dp -99 dl -99 Peplist sS 20.019 bgG -1 bgS 2.000 cS 18.419
G 0 508 KIIGIMEEV KIIGIMEEV o 0 ip -99 il -99 dp -99 dl -99 Peplist sS 7.591 bgG -1 bgS 2.000 cS 5.991
G 0 509 IYPEVVHMF IYPEVVHMF o 0 ip -99 il -99 dp -99 dl -99 Peplist sS 20.782 bgG -1 bgS 2.000 cS 19.182
G 0 510 AASEEARSL AASEEARSL o 0 ip -99 il -99 dp -99 dl -99 Peplist sS 5.780 bgG -1 bgS 2.000 cS 4.180
G 0 511 TLASIIKEV TLASIIKEV o 0 ip -99 il -99 dp -99 dl -99 Peplist sS 12.507 bgG -1 bgS 2.000 cS 10.907
G 0 512 KLFEQILKA KLFEQILKA o 0 ip -99 il -99 dp -99 dl -99 Peplist sS 10.310 bgG -1 bgS 2.000 cS 8.710
G 0 513 RLWGEPVNL RLWGEPVNL o 0 ip -99 il -99 dp -99 dl -99 Peplist sS 12.995 bgG -1 bgS 2.000 cS 11.395
G 0 514 GLFPWTPKL GLFPWTPKL o 0 ip -99 il -99 dp -99 dl -99 Peplist sS 12.065 bgG -1 bgS 2.000 cS 10.465
G 0 515 KYIHSANVL KYIHSANVL o 0 ip -99 il -99 dp -99 dl -99 Peplist sS 9.146 bgG -1 bgS 2.000 cS 7.546
G 0 516 TIMPKDIQL TIMPKDIQL o 0 ip -99 il -99 dp -99 dl -99 Peplist sS 7.160 bgG -1 bgS 2.000 cS 5.560
G 0 517 LLDGKVVNV LLDGKVVNV o 0 ip -99 il -99 dp -99 dl -99 Peplist sS 8.616 bgG -1 bgS 2.000 cS 7.016
G 0 518 KLLGNIKNV KLLGNIKNV o 0 ip -99 il -99 dp -99 dl -99 Peplist sS 11.874 bgG -1 bgS 2.000 cS 10.274
G 0 519 RLPAWQPLL RLPAWQPLL o 0 ip -99 il -99 dp -99 dl -99 Peplist sS 9.037 bgG -1 bgS 2.000 cS 7.437
G 0 520 SYLKDTKLW SYLKDTKLW o 0 ip -99 il -99 dp -99 dl -99 Peplist sS 12.333 bgG -1 bgS 2.000 cS 10.733
G 0 521 RLAADDFRV RLAADDFRV o 0 ip -99 il -99 dp -99 dl -99 Peplist sS 5.300 bgG -1 bgS 2.000 cS 3.700
G 0 522 IASKGVKLV IASKGVKLV o 0 ip -99 il -99 dp -99 dl -99 Peplist sS 3.833 bgG -1 bgS 2.000 cS 2.233
G 0 523 LLQDHPWLL LLQDHPWLL o 0 ip -99 il -99 dp -99 dl -99 Peplist sS 13.444 bgG -1 bgS 2.000 cS 11.844
G 0 524 SYLQYLEYL SYLQYLEYL o 0 ip -99 il -99 dp -99 dl -99 Peplist sS 16.352 bgG -1 bgS 2.000 cS 14.752
G 0 525 DYILPQVSF DYILPQVSF o 0 ip -99 il -99 dp -99 dl -99 Peplist sS 2.815 bgG -1 bgS 2.000 cS 1.215
G 0 526 FIWDFIEKV FIWDFIEKV o 0 ip -99 il -99 dp -99 dl -99 Peplist sS 13.267 bgG -1 bgS 2.000 cS 11.667
G 0 527 NYVEVTRKW NYVEVTRKW o 0 ip -99 il -99 dp -99 dl -99 Peplist sS 14.806 bgG -1 bgS 2.000 cS 13.206
G 0 528 SLDKFLASV SLDKFLASV o 0 ip -99 il -99 dp -99 dl -99 Peplist sS 10.928 bgG -1 bgS 2.000 cS 9.328
G 0 529 VLDDKDYFL VLDDKDYFL o 0 ip -99 il -99 dp -99 dl -99 Peplist sS 9.686 bgG -1 bgS 2.000 cS 8.086
G 0 530 KYPVEWAKF KYPVEWAKF o 0 ip -99 il -99 dp -99 dl -99 Peplist sS 12.209 bgG -1 bgS 2.000 cS 10.609
G 0 531 RYLQFAFRW RYLQFAFRW o 0 ip -99 il -99 dp -99 dl -99 Peplist sS 13.967 bgG -1 bgS 2.000 cS 12.367
G 0 532 EYSRFVNQI EYSRFVNQI o 0 ip -99 il -99 dp -99 dl -99 Peplist sS 11.026 bgG -1 bgS 2.000 cS 9.426
G 0 533 VWFRIPNQF VWFRIPNQF o 0 ip -99 il -99 dp -99 dl -99 Peplist sS 9.979 bgG -1 bgS 2.000 cS 8.379
G 0 534 AYLSKAMEI AYLSKAMEI o 0 ip -99 il -99 dp -99 dl -99 Peplist sS 10.540 bgG -1 bgS 2.000 cS 8.940
G 0 535 NLDPAVHEV NLDPAVHEV o 0 ip -99 il -99 dp -99 dl -99 Peplist sS 17.388 bgG -1 bgS 2.000 cS 15.788
G 0 536 KILSELFTV KILSELFTV o 0 ip -99 il -99 dp -99 dl -99 Peplist sS 9.512 bgG -1 bgS 2.000 cS 7.912
G 0 537 VYPNWAIGL VYPNWAIGL o 0 ip -99 il -99 dp -99 dl -99 Peplist sS 7.676 bgG -1 bgS 2.000 cS 6.076
G 0 538 SAADFLLDI SAADFLLDI o 0 ip -99 il -99 dp -99 dl -99 Peplist sS 5.098 bgG -1 bgS 2.000 cS 3.498
G 0 539 RFKNKAYLL RFKNKAYLL o 0 ip -99 il -99 dp -99 dl -99 Peplist sS 2.104 bgG -1 bgS 2.000 cS 0.504
G 0 540 ILADVVQKL ILADVVQKL o 0 ip -99 il -99 dp -99 dl -99 Peplist sS 16.311 bgG -1 bgS 2.000 cS 14.711
G 0 541 RYYGNISRF RYYGNISRF o 0 ip -99 il -99 dp -99 dl -99 Peplist sS 14.241 bgG -1 bgS 2.000 cS 12.641
G 0 542 YYEVHKELF YYEVHKELF o 0 ip -99 il -99 dp -99 dl -99 Peplist sS 6.265 bgG -1 bgS 2.000 cS 4.665
G 0 543 NYLPQISHL NYLPQISHL o 0 ip -99 il -99 dp -99 dl -99 Peplist sS 17.698 bgG -1 bgS 2.000 cS 16.098
G 0 544 TASPVIKAV TASPVIKAV o 0 ip -99 il -99 dp -99 dl -99 Peplist sS 8.421 bgG -1 bgS 2.000 cS 6.821
G 0 545 SYLSSILRF SYLSSILRF o 0 ip -99 il -99 dp -99 dl -99 Peplist sS 15.432 bgG -1 bgS 2.000 cS 13.832
G 0 546 GLAPLEVRV GLAPLEVRV o 0 ip -99 il -99 dp -99 dl -99 Peplist sS 6.314 bgG -1 bgS 2.000 cS 4.714
G 0 547 KLDEDVKMI KLDEDVKMI o 0 ip -99 il -99 dp -99 dl -99 Peplist sS 11.495 bgG -1 bgS 2.000 cS 9.895
G 0 548 KQPEDYFYL KQPEDYFYL o 0 ip -99 il -99 dp -99 dl -99 Peplist sS 10.041 bgG -1 bgS 2.000 cS 8.441
G 0 549 VYNPVRAEW VYNPVRAEW o 0 ip -99 il -99 dp -99 dl -99 Peplist sS 12.363 bgG -1 bgS 2.000 cS 10.763
G 0 550 SYLDCIRAI SYLDCIRAI o 0 ip -99 il -99 dp -99 dl -99 Peplist sS 13.178 bgG -1 bgS 2.000 cS 11.578
G 0 551 KIIDLLPKV KIIDLLPKV o 0 ip -99 il -99 dp -99 dl -99 Peplist sS 11.426 bgG -1 bgS 2.000 cS 9.826
G 0 552 ILPREFYAW ILPREFYAW o 0 ip -99 il -99 dp -99 dl -99 Peplist sS 7.923 bgG -1 bgS 2.000 cS 6.323
G 0 553 RYGPIVDVY RYGPIVDVY o 0 ip -99 il -99 dp -99 dl -99 Peplist sS 9.253 bgG -1 bgS 2.000 cS 7.653
G 0 554 ILEKKVEKV ILEKKVEKV o 0 ip -99 il -99 dp -99 dl -99 Peplist sS 10.935 bgG -1 bgS 2.000 cS 9.335
G 0 555 TLLGDVVRL TLLGDVVRL o 0 ip -99 il -99 dp -99 dl -99 Peplist sS 11.237 bgG -1 bgS 2.000 cS 9.637
G 0 556 FYIPKIQDL FYIPKIQDL o 0 ip -99 il -99 dp -99 dl -99 Peplist sS 16.474 bgG -1 bgS 2.000 cS 14.874
G 0 557 KLHDINAQL KLHDINAQL o 0 ip -99 il -99 dp -99 dl -99 Peplist sS 11.748 bgG -1 bgS 2.000 cS 10.148
G 0 558 AYLTEFVNL AYLTEFVNL o 0 ip -99 il -99 dp -99 dl -99 Peplist sS 13.809 bgG -1 bgS 2.000 cS 12.209
G 0 559 AASSIQRVL AASSIQRVL o 0 ip -99 il -99 dp -99 dl -99 Peplist sS 3.251 bgG -1 bgS 2.000 cS 1.651
G 0 560 SYSSTFHSL SYSSTFHSL o 0 ip -99 il -99 dp -99 dl -99 Peplist sS 19.305 bgG -1 bgS 2.000 cS 17.705
G 0 561 MYPYIFHVL MYPYIFHVL o 0 ip -99 il -99 dp -99 dl -99 Peplist sS 13.521 bgG -1 bgS 2.000 cS 11.921
G 0 562 LLIKQVVEV LLIKQVVEV o 0 ip -99 il -99 dp -99 dl -99 Peplist sS 10.009 bgG -1 bgS 2.000 cS 8.409
G 0 563 VQTEVNREL VQTEVNREL o 0 ip -99 il -99 dp -99 dl -99 Peplist sS 8.435 bgG -1 bgS 2.000 cS 6.835
G 0 564 TLQEQLEKA TLQEQLEKA o 0 ip -99 il -99 dp -99 dl -99 Peplist sS 9.975 bgG -1 bgS 2.000 cS 8.375
G 0 565 SIMDYVVFV SIMDYVVFV o 0 ip -99 il -99 dp -99 dl -99 Peplist sS 10.657 bgG -1 bgS 2.000 cS 9.057
G 0 566 YAFPKAVSV YAFPKAVSV o 0 ip -99 il -99 dp -99 dl -99 Peplist sS 9.968 bgG -1 bgS 2.000 cS 8.368
G 0 567 SYIEHIFEI SYIEHIFEI o 0 ip -99 il -99 dp -99 dl -99 Peplist sS 20.186 bgG -1 bgS 2.000 cS 18.586
G 0 568 VYKKYPNVF VYKKYPNVF o 0 ip -99 il -99 dp -99 dl -99 Peplist sS 11.765 bgG -1 bgS 2.000 cS 10.165
G 0 569 SLLPHPIIV SLLPHPIIV o 0 ip -99 il -99 dp -99 dl -99 Peplist sS 12.929 bgG -1 bgS 2.000 cS 11.329
G 0 570 RLPEAIEEV RLPEAIEEV o 0 ip -99 il -99 dp -99 dl -99 Peplist sS 17.074 bgG -1 bgS 2.000 cS 15.474
G 0 571 QYMERLQLL QYMERLQLL o 0 ip -99 il -99 dp -99 dl -99 Peplist sS 15.854 bgG -1 bgS 2.000 cS 14.254
G 0 572 IYYIDMQKF IYYIDMQKF o 0 ip -99 il -99 dp -99 dl -99 Peplist sS 8.739 bgG -1 bgS 2.000 cS 7.139
G 0 573 GLIDGRLTI GLIDGRLTI o 0 ip -99 il -99 dp -99 dl -99 Peplist sS 2.381 bgG -1 bgS 2.000 cS 0.781
G 0 574 ATDPTIHTV ATDPTIHTV o 0 ip -99 il -99 dp -99 dl -99 Peplist sS 12.276 bgG -1 bgS 2.000 cS 10.676
G 0 575 LYTHIVTDI LYTHIVTDI o 0 ip -99 il -99 dp -99 dl -99 Peplist sS 6.690 bgG -1 bgS 2.000 cS 5.090
G 0 576 RFCDNVWTF RFCDNVWTF o 0 ip -99 il -99 dp -99 dl -99 Peplist sS 10.430 bgG -1 bgS 2.000 cS 8.830
G 0 577 KYDEGLYRF KYDEGLYRF o 0 ip -99 il -99 dp -99 dl -99 Peplist sS 20.540 bgG -1 bgS 2.000 cS 18.940
G 0 578 YYLNDLERI YYLNDLERI o 0 ip -99 il -99 dp -99 dl -99 Peplist sS 14.787 bgG -1 bgS 2.000 cS 13.187
G 0 579 NATGFLRNL NATGFLRNL o 0 ip -99 il -99 dp -99 dl -99 Peplist sS 5.264 bgG -1 bgS 2.000 cS 3.664
G 0 580 YALDLSTFL YALDLSTFL o 0 ip -99 il -99 dp -99 dl -99 Peplist sS 6.885 bgG -1 bgS 2.000 cS 5.285
G 0 581 VLFYSPREV VLFYSPREV o 0 ip -99 il -99 dp -99 dl -99 Peplist sS 9.229 bgG -1 bgS 2.000 cS 7.629
G 0 582 RLGPTGKEV RLGPTGKEV o 0 ip -99 il -99 dp -99 dl -99 Peplist sS 8.643 bgG -1 bgS 2.000 cS 7.043
G 0 583 KLDVDAPRL KLDVDAPRL o 0 ip -99 il -99 dp -99 dl -99 Peplist sS 5.797 bgG -1 bgS 2.000 cS 4.197
G 0 584 RYDPQTNEW RYDPQTNEW o 0 ip -99 il -99 dp -99 dl -99 Peplist sS 19.669 bgG -1 bgS 2.000 cS 18.069
G 0 585 SISDVIAQV SISDVIAQV o 0 ip -99 il -99 dp -99 dl -99 Peplist sS 11.517 bgG -1 bgS 2.000 cS 9.917
G 0 586 SLLDNMIGV SLLDNMIGV o 0 ip -99 il -99 dp -99 dl -99 Peplist sS 10.922 bgG -1 bgS 2.000 cS 9.322
G 0 587 YLGEGPRMV YLGEGPRMV o 0 ip -99 il -99 dp -99 dl -99 Peplist sS 11.206 bgG -1 bgS 2.000 cS 9.606
G 0 588 GLDELFVQV GLDELFVQV o 0 ip -99 il -99 dp -99 dl -99 Peplist sS 11.217 bgG -1 bgS 2.000 cS 9.617
G 0 589 RLWKAIHTA RLWKAIHTA o 0 ip -99 il -99 dp -99 dl -99 Peplist sS 11.153 bgG -1 bgS 2.000 cS 9.553
G 0 590 KLDQDLNEV KLDQDLNEV o 0 ip -99 il -99 dp -99 dl -99 Peplist sS 12.409 bgG -1 bgS 2.000 cS 10.809
G 0 591 RAIAKIRSY RAIAKIRSY o 0 ip -99 il -99 dp -99 dl -99 Peplist sS 3.199 bgG -1 bgS 2.000 cS 1.599
G 0 592 TYVIYAHLL TYVIYAHLL o 0 ip -99 il -99 dp -99 dl -99 Peplist sS 7.887 bgG -1 bgS 2.000 cS 6.287
G 0 593 AYPAIRYLL AYPAIRYLL o 0 ip -99 il -99 dp -99 dl -99 Peplist sS 7.655 bgG -1 bgS 2.000 cS 6.055
G 0 594 KLTEENTTL KLTEENTTL o 0 ip -99 il -99 dp -99 dl -99 Peplist sS 12.714 bgG -1 bgS 2.000 cS 11.114
G 0 595 TYMKDLYQL TYMKDLYQL o 0 ip -99 il -99 dp -99 dl -99 Peplist sS 16.700 bgG -1 bgS 2.000 cS 15.100
G 0 596 SYMWTINNF SYMWTINNF o 0 ip -99 il -99 dp -99 dl -99 Peplist sS 15.496 bgG -1 bgS 2.000 cS 13.896
G 0 597 ALLPQNHKL ALLPQNHKL o 0 ip -99 il -99 dp -99 dl -99 Peplist sS 17.024 bgG -1 bgS 2.000 cS 15.424
G 0 598 KWPETPLLL KWPETPLLL o 0 ip -99 il -99 dp -99 dl -99 Peplist sS 10.792 bgG -1 bgS 2.000 cS 9.192
G 0 599 GLWGPVHEL GLWGPVHEL o 0 ip -99 il -99 dp -99 dl -99 Peplist sS 11.387 bgG -1 bgS 2.000 cS 9.787
G 0 600 TLADYLHLL TLADYLHLL o 0 ip -99 il -99 dp -99 dl -99 Peplist sS 16.985 bgG -1 bgS 2.000 cS 15.385
G 0 601 SLKDNVPKA SLKDNVPKA o 0 ip -99 il -99 dp -99 dl -99 Peplist sS 9.611 bgG -1 bgS 2.000 cS 8.011
G 0 602 HLLPSLRQV HLLPSLRQV o 0 ip -99 il -99 dp -99 dl -99 Peplist sS 15.591 bgG -1 bgS 2.000 cS 13.991
G 0 603 NYIHWVEDL NYIHWVEDL o 0 ip -99 il -99 dp -99 dl -99 Peplist sS 12.473 bgG -1 bgS 2.000 cS 10.873
G 0 604 AMNGKSFSV AMNGKSFSV o 0 ip -99 il -99 dp -99 dl -99 Peplist sS 7.496 bgG -1 bgS 2.000 cS 5.896
G 0 605 QYIKDSYDL QYIKDSYDL o 0 ip -99 il -99 dp -99 dl -99 Peplist sS 8.682 bgG -1 bgS 2.000 cS 7.082
G 0 606 HLDEAIHVL HLDEAIHVL o 0 ip -99 il -99 dp -99 dl -99 Peplist sS 13.885 bgG -1 bgS 2.000 cS 12.285
G 0 607 AMGIAPPKV AMGIAPPKV o 0 ip -99 il -99 dp -99 dl -99 Peplist sS 3.217 bgG -1 bgS 2.000 cS 1.617
G 0 608 SLFRWRHQA SLFRWRHQA o 0 ip -99 il -99 dp -99 dl -99 Peplist sS 7.016 bgG -1 bgS 2.000 cS 5.416
G 0 609 YLEEDVYQL YLEEDVYQL o 0 ip -99 il -99 dp -99 dl -99 Peplist sS 15.010 bgG -1 bgS 2.000 cS 13.410
G 0 610 KMPDDVWLV KMPDDVWLV o 0 ip -99 il -99 dp -99 dl -99 Peplist sS 15.820 bgG -1 bgS 2.000 cS 14.220
G 0 611 YYTDIMHTL YYTDIMHTL o 0 ip -99 il -99 dp -99 dl -99 Peplist sS 22.082 bgG -1 bgS 2.000 cS 20.482
G 0 612 SIIGRLLEV SIIGRLLEV o 0 ip -99 il -99 dp -99 dl -99 Peplist sS 5.631 bgG -1 bgS 2.000 cS 4.031
G 0 613 NYVKDLSRL NYVKDLSRL o 0 ip -99 il -99 dp -99 dl -99 Peplist sS 9.999 bgG -1 bgS 2.000 cS 8.399
G 0 614 KLIPFLEKL KLIPFLEKL o 0 ip -99 il -99 dp -99 dl -99 Peplist sS 18.556 bgG -1 bgS 2.000 cS 16.956
G 0 615 AWHPHTNKF AWHPHTNKF o 0 ip -99 il -99 dp -99 dl -99 Peplist sS 11.933 bgG -1 bgS 2.000 cS 10.333
G 0 616 SLTGHISTV SLTGHISTV o 0 ip -99 il -99 dp -99 dl -99 Peplist sS 11.596 bgG -1 bgS 2.000 cS 9.996
G 0 617 NYTEWLQDL NYTEWLQDL o 0 ip -99 il -99 dp -99 dl -99 Peplist sS 14.878 bgG -1 bgS 2.000 cS 13.278
G 0 618 RYEGILYTI RYEGILYTI o 0 ip -99 il -99 dp -99 dl -99 Peplist sS 11.809 bgG -1 bgS 2.000 cS 10.209
G 0 619 HIMPTVHTV HIMPTVHTV o 0 ip -99 il -99 dp -99 dl -99 Peplist sS 14.176 bgG -1 bgS 2.000 cS 12.576
G 0 620 AIMDIVIKV AIMDIVIKV o 0 ip -99 il -99 dp -99 dl -99 Peplist sS 11.173 bgG -1 bgS 2.000 cS 9.573
G 0 621 NYFIPSHYF NYFIPSHYF o 0 ip -99 il -99 dp -99 dl -99 Peplist sS 9.917 bgG -1 bgS 2.000 cS 8.317
G 0 622 VYKTIMEQF VYKTIMEQF o 0 ip -99 il -99 dp -99 dl -99 Peplist sS 11.647 bgG -1 bgS 2.000 cS 10.047
G 0 623 IYFKKPLNI IYFKKPLNI o 0 ip -99 il -99 dp -99 dl -99 Peplist sS 11.419 bgG -1 bgS 2.000 cS 9.819
G 0 624 AYALLSHFL AYALLSHFL o 0 ip -99 il -99 dp -99 dl -99 Peplist sS 7.933 bgG -1 bgS 2.000 cS 6.333
G 0 625 TYDSVTDKF TYDSVTDKF o 0 ip -99 il -99 dp -99 dl -99 Peplist sS 13.005 bgG -1 bgS 2.000 cS 11.405
G 0 626 LMVDHVTEV LMVDHVTEV o 0 ip -99 il -99 dp -99 dl -99 Peplist sS 10.502 bgG -1 bgS 2.000 cS 8.902
G 0 627 YLFERTFNL YLFERTFNL o 0 ip -99 il -99 dp -99 dl -99 Peplist sS 13.772 bgG -1 bgS 2.000 cS 12.172
G 0 628 KVFDEVIEV KVFDEVIEV o 0 ip -99 il -99 dp -99 dl -99 Peplist sS 11.344 bgG -1 bgS 2.000 cS 9.744
G 0 629 KYIPICPVF KYIPICPVF o 0 ip -99 il -99 dp -99 dl -99 Peplist sS 14.721 bgG -1 bgS 2.000 cS 13.121
G 0 630 IYQKAFEHL IYQKAFEHL o 0 ip -99 il -99 dp -99 dl -99 Peplist sS 13.409 bgG -1 bgS 2.000 cS 11.809
G 0 631 KLFNEFIQL KLFNEFIQL o 0 ip -99 il -99 dp -99 dl -99 Peplist sS 13.281 bgG -1 bgS 2.000 cS 11.681
G 0 632 RLDIIETNV RLDIIETNV o 0 ip -99 il -99 dp -99 dl -99 Peplist sS 4.566 bgG -1 bgS 2.000 cS 2.966
G 0 633 KGTSVVKVL KGTSVVKVL o 0 ip -99 il -99 dp -99 dl -99 Peplist sS 2.592 bgG -1 bgS 2.000 cS 0.992
G 0 634 ILQDEQYLM ILQDEQYLM o 0 ip -99 il -99 dp -99 dl -99 Peplist sS 6.775 bgG -1 bgS 2.000 cS 5.175
G 0 635 GLHPRPQAV GLHPRPQAV o 0 ip -99 il -99 dp -99 dl -99 Peplist sS 8.288 bgG -1 bgS 2.000 cS 6.688
G 0 636 ALSSLIHAL ALSSLIHAL o 0 ip -99 il -99 dp -99 dl -99 Peplist sS 10.400 bgG -1 bgS 2.000 cS 8.800
G 0 637 YTMKKVHAL YTMKKVHAL o 0 ip -99 il -99 dp -99 dl -99 Peplist sS 9.727 bgG -1 bgS 2.000 cS 8.127
G 0 638 RLTKEVTAA RLTKEVTAA o 0 ip -99 il -99 dp -99 dl -99 Peplist sS 5.057 bgG -1 bgS 2.000 cS 3.457
G 0 639 RYPDSHQLF RYPDSHQLF o 0 ip -99 il -99 dp -99 dl -99 Peplist sS 17.734 bgG -1 bgS 2.000 cS 16.134
G 0 640 DYGDRFWDI DYGDRFWDI o 0 ip -99 il -99 dp -99 dl -99 Peplist sS 8.166 bgG -1 bgS 2.000 cS 6.566
G 0 641 SLWRDLIDL SLWRDLIDL o 0 ip -99 il -99 dp -99 dl -99 Peplist sS 6.811 bgG -1 bgS 2.000 cS 5.211
G 0 642 IYNKYWPLF IYNKYWPLF o 0 ip -99 il -99 dp -99 dl -99 Peplist sS 12.791 bgG -1 bgS 2.000 cS 11.191
G 0 643 RYPSLWRRL RYPSLWRRL o 0 ip -99 il -99 dp -99 dl -99 Peplist sS 15.450 bgG -1 bgS 2.000 cS 13.850
G 0 644 KYGSVIQLL KYGSVIQLL o 0 ip -99 il -99 dp -99 dl -99 Peplist sS 14.224 bgG -1 bgS 2.000 cS 12.624
G 0 645 RLTDYVAFL RLTDYVAFL o 0 ip -99 il -99 dp -99 dl -99 Peplist sS 13.708 bgG -1 bgS 2.000 cS 12.108
G 0 646 YFPPKGYAF YFPPKGYAF o 0 ip -99 il -99 dp -99 dl -99 Peplist sS 7.395 bgG -1 bgS 2.000 cS 5.795
G 0 647 ALLRQLKEV ALLRQLKEV o 0 ip -99 il -99 dp -99 dl -99 Peplist sS 10.832 bgG -1 bgS 2.000 cS 9.232
G 0 648 NALGVILQV NALGVILQV o 0 ip -99 il -99 dp -99 dl -99 Peplist sS 7.179 bgG -1 bgS 2.000 cS 5.579
G 0 649 RYPDNLKHL RYPDNLKHL o 0 ip -99 il -99 dp -99 dl -99 Peplist sS 20.172 bgG -1 bgS 2.000 cS 18.572
G 0 650 RYGLLTNEI RYGLLTNEI o 0 ip -99 il -99 dp -99 dl -99 Peplist sS 6.133 bgG -1 bgS 2.000 cS 4.533
G 0 651 TYIDKSTQL TYIDKSTQL o 0 ip -99 il -99 dp -99 dl -99 Peplist sS 18.672 bgG -1 bgS 2.000 cS 17.072
G 0 652 SLYKGLLSV SLYKGLLSV o 0 ip -99 il -99 dp -99 dl -99 Peplist sS 8.357 bgG -1 bgS 2.000 cS 6.757
G 0 653 AYATHPFKF AYATHPFKF o 0 ip -99 il -99 dp -99 dl -99 Peplist sS 17.071 bgG -1 bgS 2.000 cS 15.471
G 0 654 RYFLPPYTF RYFLPPYTF o 0 ip -99 il -99 dp -99 dl -99 Peplist sS 13.287 bgG -1 bgS 2.000 cS 11.687
G 0 655 NYIRITSEI NYIRITSEI o 0 ip -99 il -99 dp -99 dl -99 Peplist sS 8.456 bgG -1 bgS 2.000 cS 6.856
G 0 656 KYIDKTIRV KYIDKTIRV o 0 ip -99 il -99 dp -99 dl -99 Peplist sS 19.658 bgG -1 bgS 2.000 cS 18.058
G 0 657 MYAKEFDLL MYAKEFDLL o 0 ip -99 il -99 dp -99 dl -99 Peplist sS 9.661 bgG -1 bgS 2.000 cS 8.061
G 0 658 VYAEVSRLL VYAEVSRLL o 0 ip -99 il -99 dp -99 dl -99 Peplist sS 14.434 bgG -1 bgS 2.000 cS 12.834
G 0 659 RLWPKIQGL RLWPKIQGL o 0 ip -99 il -99 dp -99 dl -99 Peplist sS 17.315 bgG -1 bgS 2.000 cS 15.715
G 0 660 RYLDLLTTW RYLDLLTTW o 0 ip -99 il -99 dp -99 dl -99 Peplist sS 18.497 bgG -1 bgS 2.000 cS 16.897
G 0 661 KLSEIPLTL KLSEIPLTL o 0 ip -99 il -99 dp -99 dl -99 Peplist sS 14.786 bgG -1 bgS 2.000 cS 13.186
G 0 662 AYSPAIQMF AYSPAIQMF o 0 ip -99 il -99 dp -99 dl -99 Peplist sS 15.662 bgG -1 bgS 2.000 cS 14.062
G 0 663 KLDEENPKI KLDEENPKI o 0 ip -99 il -99 dp -99 dl -99 Peplist sS 12.520 bgG -1 bgS 2.000 cS 10.920
G 0 664 AYLDKSPQF AYLDKSPQF o 0 ip -99 il -99 dp -99 dl -99 Peplist sS 21.094 bgG -1 bgS 2.000 cS 19.494
G 0 665 SLVSSLYKV SLVSSLYKV o 0 ip -99 il -99 dp -99 dl -99 Peplist sS 11.316 bgG -1 bgS 2.000 cS 9.716
G 0 666 GLHGWAFTL GLHGWAFTL o 0 ip -99 il -99 dp -99 dl -99 Peplist sS 3.296 bgG -1 bgS 2.000 cS 1.696
G 0 667 KYAWVLDKL KYAWVLDKL o 0 ip -99 il -99 dp -99 dl -99 Peplist sS 14.234 bgG -1 bgS 2.000 cS 12.634
G 0 668 KYVYVVTEL KYVYVVTEL o 0 ip -99 il -99 dp -99 dl -99 Peplist sS 13.999 bgG -1 bgS 2.000 cS 12.399
G 0 669 KAQDFVKKF KAQDFVKKF o 0 ip -99 il -99 dp -99 dl -99 Peplist sS 14.507 bgG -1 bgS 2.000 cS 12.907
G 0 670 SMFGKLIDL SMFGKLIDL o 0 ip -99 il -99 dp -99 dl -99 Peplist sS 6.494 bgG -1 bgS 2.000 cS 4.894
G 0 671 RYVEIVSQF RYVEIVSQF o 0 ip -99 il -99 dp -99 dl -99 Peplist sS 18.761 bgG -1 bgS 2.000 cS 17.161
G 0 672 RFLMKSYSF RFLMKSYSF o 0 ip -99 il -99 dp -99 dl -99 Peplist sS 7.298 bgG -1 bgS 2.000 cS 5.698
G 0 673 KLLEKVRKV KLLEKVRKV o 0 ip -99 il -99 dp -99 dl -99 Peplist sS 19.722 bgG -1 bgS 2.000 cS 18.122
G 0 674 ALLGKLDAI ALLGKLDAI o 0 ip -99 il -99 dp -99 dl -99 Peplist sS 5.020 bgG -1 bgS 2.000 cS 3.420
G 0 675 NLAEKLIGV NLAEKLIGV o 0 ip -99 il -99 dp -99 dl -99 Peplist sS 10.720 bgG -1 bgS 2.000 cS 9.120
G 0 676 IYEPNFIFF IYEPNFIFF o 0 ip -99 il -99 dp -99 dl -99 Peplist sS 12.413 bgG -1 bgS 2.000 cS 10.813
G 0 677 QYLDRAEKL QYLDRAEKL o 0 ip -99 il -99 dp -99 dl -99 Peplist sS 15.852 bgG -1 bgS 2.000 cS 14.252
G 0 678 NYLSHHLTI NYLSHHLTI o 0 ip -99 il -99 dp -99 dl -99 Peplist sS 10.673 bgG -1 bgS 2.000 cS 9.073
G 0 679 LYIVHPTMF LYIVHPTMF o 0 ip -99 il -99 dp -99 dl -99 Peplist sS 7.876 bgG -1 bgS 2.000 cS 6.276
G 0 680 YMHGFFMDI YMHGFFMDI o 0 ip -99 il -99 dp -99 dl -99 Peplist sS 2.890 bgG -1 bgS 2.000 cS 1.290
G 0 681 VYTHQSDVW VYTHQSDVW o 0 ip -99 il -99 dp -99 dl -99 Peplist sS 7.402 bgG -1 bgS 2.000 cS 5.802
G 0 682 NYAQVFNKL NYAQVFNKL o 0 ip -99 il -99 dp -99 dl -99 Peplist sS 15.330 bgG -1 bgS 2.000 cS 13.730
G 0 683 SYTSGLETL SYTSGLETL o 0 ip -99 il -99 dp -99 dl -99 Peplist sS 15.889 bgG -1 bgS 2.000 cS 14.289
G 0 684 NATNAVKRL NATNAVKRL o 0 ip -99 il -99 dp -99 dl -99 Peplist sS 4.316 bgG -1 bgS 2.000 cS 2.716
G 0 685 TYVPWPLML TYVPWPLML o 0 ip -99 il -99 dp -99 dl -99 Peplist sS 14.159 bgG -1 bgS 2.000 cS 12.559
G 0 686 TQILSVPKV TQILSVPKV o 0 ip -99 il -99 dp -99 dl -99 Peplist sS 3.651 bgG -1 bgS 2.000 cS 2.051
G 0 687 IYPSIFHVL IYPSIFHVL o 0 ip -99 il -99 dp -99 dl -99 Peplist sS 16.848 bgG -1 bgS 2.000 cS 15.248
G 0 688 TLSEVTNQL TLSEVTNQL o 0 ip -99 il -99 dp -99 dl -99 Peplist sS 14.358 bgG -1 bgS 2.000 cS 12.758
G 0 689 SLIAGVIRV SLIAGVIRV o 0 ip -99 il -99 dp -99 dl -99 Peplist sS 8.731 bgG -1 bgS 2.000 cS 7.131
G 0 690 RAAQFLRKM RAAQFLRKM o 0 ip -99 il -99 dp -99 dl -99 Peplist sS 4.594 bgG -1 bgS 2.000 cS 2.994
G 0 691 GLDPAVIKV GLDPAVIKV o 0 ip -99 il -99 dp -99 dl -99 Peplist sS 9.964 bgG -1 bgS 2.000 cS 8.364
G 0 692 VLPESLPVL VLPESLPVL o 0 ip -99 il -99 dp -99 dl -99 Peplist sS 11.496 bgG -1 bgS 2.000 cS 9.896
G 0 693 YYDVKFNFL YYDVKFNFL o 0 ip -99 il -99 dp -99 dl -99 Peplist sS 12.671 bgG -1 bgS 2.000 cS 11.071
G 0 694 VASARVQKL VASARVQKL o 0 ip -99 il -99 dp -99 dl -99 Peplist sS 5.517 bgG -1 bgS 2.000 cS 3.917
G 0 695 VYVELNQQI VYVELNQQI o 0 ip -99 il -99 dp -99 dl -99 Peplist sS 11.299 bgG -1 bgS 2.000 cS 9.699
G 0 696 NVIERLQEA NVIERLQEA o 0 ip -99 il -99 dp -99 dl -99 Peplist sS 3.532 bgG -1 bgS 2.000 cS 1.932
G 0 697 YYSPTKNEI YYSPTKNEI o 0 ip -99 il -99 dp -99 dl -99 Peplist sS 14.530 bgG -1 bgS 2.000 cS 12.930
G 0 698 VMAGDIYSV VMAGDIYSV o 0 ip -99 il -99 dp -99 dl -99 Peplist sS 9.117 bgG -1 bgS 2.000 cS 7.517
G 0 699 IATPFIKLF IATPFIKLF o 0 ip -99 il -99 dp -99 dl -99 Peplist sS 9.924 bgG -1 bgS 2.000 cS 8.324
G 0 700 KYPDRVPVI KYPDRVPVI o 0 ip -99 il -99 dp -99 dl -99 Peplist sS 17.531 bgG -1 bgS 2.000 cS 15.931
G 0 701 ILAQEIVKA ILAQEIVKA o 0 ip -99 il -99 dp -99 dl -99 Peplist sS 4.988 bgG -1 bgS 2.000 cS 3.388
G 0 702 RMWGRLVGL RMWGRLVGL o 0 ip -99 il -99 dp -99 dl -99 Peplist sS 7.846 bgG -1 bgS 2.000 cS 6.246
G 0 703 TYQDIFRDF TYQDIFRDF o 0 ip -99 il -99 dp -99 dl -99 Peplist sS 16.042 bgG -1 bgS 2.000 cS 14.442
G 0 704 ALSWVLTVL ALSWVLTVL o 0 ip -99 il -99 dp -99 dl -99 Peplist sS 7.559 bgG -1 bgS 2.000 cS 5.959
G 0 705 TLTSKLYSL TLTSKLYSL o 0 ip -99 il -99 dp -99 dl -99 Peplist sS 13.302 bgG -1 bgS 2.000 cS 11.702
G 0 706 KYGPIFTVF KYGPIFTVF o 0 ip -99 il -99 dp -99 dl -99 Peplist sS 16.750 bgG -1 bgS 2.000 cS 15.150
G 0 707 NYKKFYEAF NYKKFYEAF o 0 ip -99 il -99 dp -99 dl -99 Peplist sS 8.785 bgG -1 bgS 2.000 cS 7.185
G 0 708 LLSSHVRGV LLSSHVRGV o 0 ip -99 il -99 dp -99 dl -99 Peplist sS 6.601 bgG -1 bgS 2.000 cS 5.001
G 0 709 YITERIIAV YITERIIAV o 0 ip -99 il -99 dp -99 dl -99 Peplist sS 7.762 bgG -1 bgS 2.000 cS 6.162
G 0 710 AVIGDVIRV AVIGDVIRV o 0 ip -99 il -99 dp -99 dl -99 Peplist sS 4.014 bgG -1 bgS 2.000 cS 2.414
G 0 711 KVLDLKINL KVLDLKINL o 0 ip -99 il -99 dp -99 dl -99 Peplist sS 4.129 bgG -1 bgS 2.000 cS 2.529
G 0 712 NLMEQPIKV NLMEQPIKV o 0 ip -99 il -99 dp -99 dl -99 Peplist sS 14.986 bgG -1 bgS 2.000 cS 13.386
G 0 713 TYPKRTDVW TYPKRTDVW o 0 ip -99 il -99 dp -99 dl -99 Peplist sS 8.536 bgG -1 bgS 2.000 cS 6.936
G 0 714 NLLPKLHIV NLLPKLHIV o 0 ip -99 il -99 dp -99 dl -99 Peplist sS 14.921 bgG -1 bgS 2.000 cS 13.321
G 0 715 SLAEGLRTV SLAEGLRTV o 0 ip -99 il -99 dp -99 dl -99 Peplist sS 14.445 bgG -1 bgS 2.000 cS 12.845
G 0 716 VAPPKAHEV VAPPKAHEV o 0 ip -99 il -99 dp -99 dl -99 Peplist sS 13.790 bgG -1 bgS 2.000 cS 12.190
G 0 717 ISTEKVNQL ISTEKVNQL o 0 ip -99 il -99 dp -99 dl -99 Peplist sS 9.626 bgG -1 bgS 2.000 cS 8.026
G 0 718 SLLEKSLGL SLLEKSLGL o 0 ip -99 il -99 dp -99 dl -99 Peplist sS 10.678 bgG -1 bgS 2.000 cS 9.078
G 0 719 RLINQVLEL RLINQVLEL o 0 ip -99 il -99 dp -99 dl -99 Peplist sS 12.017 bgG -1 bgS 2.000 cS 10.417
G 0 720 ILLGKVQQL ILLGKVQQL o 0 ip -99 il -99 dp -99 dl -99 Peplist sS 14.151 bgG -1 bgS 2.000 cS 12.551
G 0 721 RYKAVWLIF RYKAVWLIF o 0 ip -99 il -99 dp -99 dl -99 Peplist sS 4.474 bgG -1 bgS 2.000 cS 2.874
G 0 722 TLLERAFSL TLLERAFSL o 0 ip -99 il -99 dp -99 dl -99 Peplist sS 11.398 bgG -1 bgS 2.000 cS 9.798
G 0 723 KIKDYFEKL KIKDYFEKL o 0 ip -99 il -99 dp -99 dl -99 Peplist sS 11.947 bgG -1 bgS 2.000 cS 10.347
G 0 724 RYNHITATY RYNHITATY o 0 ip -99 il -99 dp -99 dl -99 Peplist sS 7.761 bgG -1 bgS 2.000 cS 6.161
G 0 725 KLHDVEHVL KLHDVEHVL o 0 ip -99 il -99 dp -99 dl -99 Peplist sS 13.269 bgG -1 bgS 2.000 cS 11.669
G 0 726 SLIRSVVAL SLIRSVVAL o 0 ip -99 il -99 dp -99 dl -99 Peplist sS 7.093 bgG -1 bgS 2.000 cS 5.493
G 0 727 KMMDVTVTI KMMDVTVTI o 0 ip -99 il -99 dp -99 dl -99 Peplist sS 12.260 bgG -1 bgS 2.000 cS 10.660
G 0 728 AYTLLGHEF AYTLLGHEF o 0 ip -99 il -99 dp -99 dl -99 Peplist sS 8.539 bgG -1 bgS 2.000 cS 6.939
G 0 729 KNTPYVNEV KNTPYVNEV o 0 ip -99 il -99 dp -99 dl -99 Peplist sS 10.790 bgG -1 bgS 2.000 cS 9.190
G 0 730 ILYGKIIHL ILYGKIIHL o 0 ip -99 il -99 dp -99 dl -99 Peplist sS 9.851 bgG -1 bgS 2.000 cS 8.251
G 0 731 SLATKIQAA SLATKIQAA o 0 ip -99 il -99 dp -99 dl -99 Peplist sS 5.462 bgG -1 bgS 2.000 cS 3.862
G 0 732 GLAELYVMV GLAELYVMV o 0 ip -99 il -99 dp -99 dl -99 Peplist sS 5.085 bgG -1 bgS 2.000 cS 3.485
G 0 733 SLDALLSQV SLDALLSQV o 0 ip -99 il -99 dp -99 dl -99 Peplist sS 7.316 bgG -1 bgS 2.000 cS 5.716
G 0 734 MLADVVFEI MLADVVFEI o 0 ip -99 il -99 dp -99 dl -99 Peplist sS 13.859 bgG -1 bgS 2.000 cS 12.259
G 0 735 ALFQRPPLI ALFQRPPLI o 0 ip -99 il -99 dp -99 dl -99 Peplist sS 7.725 bgG -1 bgS 2.000 cS 6.125
G 0 736 YLGEIVRQI YLGEIVRQI o 0 ip -99 il -99 dp -99 dl -99 Peplist sS 13.561 bgG -1 bgS 2.000 cS 11.961
G 0 737 AYPHRLNLF AYPHRLNLF o 0 ip -99 il -99 dp -99 dl -99 Peplist sS 13.942 bgG -1 bgS 2.000 cS 12.342
G 0 738 KMDPIISRV KMDPIISRV o 0 ip -99 il -99 dp -99 dl -99 Peplist sS 14.233 bgG -1 bgS 2.000 cS 12.633
G 0 739 FYTKRFQEL FYTKRFQEL o 0 ip -99 il -99 dp -99 dl -99 Peplist sS 16.170 bgG -1 bgS 2.000 cS 14.570
G 0 740 NYGWIIRYL NYGWIIRYL o 0 ip -99 il -99 dp -99 dl -99 Peplist sS 10.741 bgG -1 bgS 2.000 cS 9.141
G 0 741 QYTDRLLNI QYTDRLLNI o 0 ip -99 il -99 dp -99 dl -99 Peplist sS 12.395 bgG -1 bgS 2.000 cS 10.795
G 0 742 KMDDKALLV KMDDKALLV o 0 ip -99 il -99 dp -99 dl -99 Peplist sS 9.179 bgG -1 bgS 2.000 cS 7.579
G 0 743 SYQKNPLKL SYQKNPLKL o 0 ip -99 il -99 dp -99 dl -99 Peplist sS 15.055 bgG -1 bgS 2.000 cS 13.455
G 0 744 SLLDGFEQK SLLDGFEQK o 0 ip -99 il -99 dp -99 dl -99 Peplist sS 2.683 bgG -1 bgS 2.000 cS 1.083
G 0 745 AFLRNLPSF AFLRNLPSF o 0 ip -99 il -99 dp -99 dl -99 Peplist sS 6.375 bgG -1 bgS 2.000 cS 4.775
G 0 746 KMDEVLYSI KMDEVLYSI o 0 ip -99 il -99 dp -99 dl -99 Peplist sS 13.408 bgG -1 bgS 2.000 cS 11.808
G 0 747 HLYDIHVTV HLYDIHVTV o 0 ip -99 il -99 dp -99 dl -99 Peplist sS 12.447 bgG -1 bgS 2.000 cS 10.847
G 0 748 NYLDRFLSL NYLDRFLSL o 0 ip -99 il -99 dp -99 dl -99 Peplist sS 16.963 bgG -1 bgS 2.000 cS 15.363
G 0 749 SLLQTLYKV SLLQTLYKV o 0 ip -99 il -99 dp -99 dl -99 Peplist sS 13.411 bgG -1 bgS 2.000 cS 11.811
G 0 750 NYAFLHRTL NYAFLHRTL o 0 ip -99 il -99 dp -99 dl -99 Peplist sS 6.998 bgG -1 bgS 2.000 cS 5.398
G 0 751 KLLGKVTIA KLLGKVTIA o 0 ip -99 il -99 dp -99 dl -99 Peplist sS 4.407 bgG -1 bgS 2.000 cS 2.807
G 0 752 VYITGKEVF VYITGKEVF o 0 ip -99 il -99 dp -99 dl -99 Peplist sS 7.673 bgG -1 bgS 2.000 cS 6.073
G 0 753 SFMPNSPRF SFMPNSPRF o 0 ip -99 il -99 dp -99 dl -99 Peplist sS 11.576 bgG -1 bgS 2.000 cS 9.976
G 0 754 AIQDKLFQV AIQDKLFQV o 0 ip -99 il -99 dp -99 dl -99 Peplist sS 12.722 bgG -1 bgS 2.000 cS 11.122
G 0 755 NLLKLIAEV NLLKLIAEV o 0 ip -99 il -99 dp -99 dl -99 Peplist sS 9.418 bgG -1 bgS 2.000 cS 7.818
G 0 756 LYVPVMITW LYVPVMITW o 0 ip -99 il -99 dp -99 dl -99 Peplist sS 11.426 bgG -1 bgS 2.000 cS 9.826
G 0 757 LYIVEPLKF LYIVEPLKF o 0 ip -99 il -99 dp -99 dl -99 Peplist sS 8.417 bgG -1 bgS 2.000 cS 6.817
G 0 758 ALFPERITV ALFPERITV o 0 ip -99 il -99 dp -99 dl -99 Peplist sS 9.744 bgG -1 bgS 2.000 cS 8.144
G 0 759 RLPSSWALF RLPSSWALF o 0 ip -99 il -99 dp -99 dl -99 Peplist sS 9.079 bgG -1 bgS 2.000 cS 7.479
G 0 760 EVISKLYAV EVISKLYAV o 0 ip -99 il -99 dp -99 dl -99 Peplist sS 2.277 bgG -1 bgS 2.000 cS 0.677
G 0 761 KLMELLEEI KLMELLEEI o 0 ip -99 il -99 dp -99 dl -99 Peplist sS 14.428 bgG -1 bgS 2.000 cS 12.828
G 0 762 RFLDKALEL RFLDKALEL o 0 ip -99 il -99 dp -99 dl -99 Peplist sS 9.832 bgG -1 bgS 2.000 cS 8.232
G 0 763 KYVKVFHQF KYVKVFHQF o 0 ip -99 il -99 dp -99 dl -99 Peplist sS 21.606 bgG -1 bgS 2.000 cS 20.006
G 0 764 TLSDIMVSL TLSDIMVSL o 0 ip -99 il -99 dp -99 dl -99 Peplist sS 12.431 bgG -1 bgS 2.000 cS 10.831
G 0 765 YLDPVQRDL YLDPVQRDL o 0 ip -99 il -99 dp -99 dl -99 Peplist sS 11.939 bgG -1 bgS 2.000 cS 10.339
G 0 766 AFLKVSSVF AFLKVSSVF o 0 ip -99 il -99 dp -99 dl -99 Peplist sS 2.663 bgG -1 bgS 2.000 cS 1.063
G 0 767 TAATFLKKV TAATFLKKV o 0 ip -99 il -99 dp -99 dl -99 Peplist sS 6.773 bgG -1 bgS 2.000 cS 5.173
G 0 768 VQADAPHGV VQADAPHGV o 0 ip -99 il -99 dp -99 dl -99 Peplist sS 9.464 bgG -1 bgS 2.000 cS 7.864
G 0 769 SLYDYNPNL SLYDYNPNL o 0 ip -99 il -99 dp -99 dl -99 Peplist sS 12.506 bgG -1 bgS 2.000 cS 10.906
G 0 770 VAVERVKEY VAVERVKEY o 0 ip -99 il -99 dp -99 dl -99 Peplist sS 4.714 bgG -1 bgS 2.000 cS 3.114
G 0 771 SFHNIHNTF SFHNIHNTF o 0 ip -99 il -99 dp -99 dl -99 Peplist sS 5.468 bgG -1 bgS 2.000 cS 3.868
G 0 772 KINNEIRSV KINNEIRSV o 0 ip -99 il -99 dp -99 dl -99 Peplist sS 6.695 bgG -1 bgS 2.000 cS 5.095
G 0 773 LLHGHIVEL LLHGHIVEL o 0 ip -99 il -99 dp -99 dl -99 Peplist sS 8.318 bgG -1 bgS 2.000 cS 6.718
G 0 774 HLLQYNHRV HLLQYNHRV o 0 ip -99 il -99 dp -99 dl -99 Peplist sS 12.799 bgG -1 bgS 2.000 cS 11.199
G 0 775 TLWYRSPEV TLWYRSPEV o 0 ip -99 il -99 dp -99 dl -99 Peplist sS 9.559 bgG -1 bgS 2.000 cS 7.959
G 0 776 YGLPVVVKL YGLPVVVKL o 0 ip -99 il -99 dp -99 dl -99 Peplist sS 10.196 bgG -1 bgS 2.000 cS 8.596
G 0 777 RYDEIRRHW RYDEIRRHW o 0 ip -99 il -99 dp -99 dl -99 Peplist sS 15.543 bgG -1 bgS 2.000 cS 13.943
G 0 778 ALFPGVALL ALFPGVALL o 0 ip -99 il -99 dp -99 dl -99 Peplist sS 10.838 bgG -1 bgS 2.000 cS 9.238
G 0 779 KLFDRPQEL KLFDRPQEL o 0 ip -99 il -99 dp -99 dl -99 Peplist sS 18.587 bgG -1 bgS 2.000 cS 16.987
G 0 780 KVLEILHRV KVLEILHRV o 0 ip -99 il -99 dp -99 dl -99 Peplist sS 14.829 bgG -1 bgS 2.000 cS 13.229
G 0 781 RYSPVLSRF RYSPVLSRF o 0 ip -99 il -99 dp -99 dl -99 Peplist sS 19.543 bgG -1 bgS 2.000 cS 17.943
G 0 782 NYGVLLHEL NYGVLLHEL o 0 ip -99 il -99 dp -99 dl -99 Peplist sS 10.422 bgG -1 bgS 2.000 cS 8.822
G 0 783 IYMPMIPEL IYMPMIPEL o 0 ip -99 il -99 dp -99 dl -99 Peplist sS 17.829 bgG -1 bgS 2.000 cS 16.229
G 0 784 VYFSAIQKI VYFSAIQKI o 0 ip -99 il -99 dp -99 dl -99 Peplist sS 12.774 bgG -1 bgS 2.000 cS 11.174
G 0 785 FYVRGLFSF FYVRGLFSF o 0 ip -99 il -99 dp -99 dl -99 Peplist sS 10.329 bgG -1 bgS 2.000 cS 8.729
G 0 786 KWVDYSNKF KWVDYSNKF o 0 ip -99 il -99 dp -99 dl -99 Peplist sS 12.652 bgG -1 bgS 2.000 cS 11.052
G 0 787 SLKMKVVEV SLKMKVVEV o 0 ip -99 il -99 dp -99 dl -99 Peplist sS 9.539 bgG -1 bgS 2.000 cS 7.939
G 0 788 KLDAFVEGV KLDAFVEGV o 0 ip -99 il -99 dp -99 dl -99 Peplist sS 8.921 bgG -1 bgS 2.000 cS 7.321
G 0 789 KYINTDAKF KYINTDAKF o 0 ip -99 il -99 dp -99 dl -99 Peplist sS 9.651 bgG -1 bgS 2.000 cS 8.051
G 0 790 ALEHRVYEV ALEHRVYEV o 0 ip -99 il -99 dp -99 dl -99 Peplist sS 10.283 bgG -1 bgS 2.000 cS 8.683
G 0 791 SLYGYLRGA SLYGYLRGA o 0 ip -99 il -99 dp -99 dl -99 Peplist sS 2.701 bgG -1 bgS 2.000 cS 1.101
G 0 792 FLGEKIASV FLGEKIASV o 0 ip -99 il -99 dp -99 dl -99 Peplist sS 10.821 bgG -1 bgS 2.000 cS 9.221
G 0 793 KYDPNVYSI KYDPNVYSI o 0 ip -99 il -99 dp -99 dl -99 Peplist sS 19.383 bgG -1 bgS 2.000 cS 17.783
G 0 794 YAITTLHNL YAITTLHNL o 0 ip -99 il -99 dp -99 dl -99 Peplist sS 9.261 bgG -1 bgS 2.000 cS 7.661
G 0 795 TYNPEIYVI TYNPEIYVI o 0 ip -99 il -99 dp -99 dl -99 Peplist sS 14.699 bgG -1 bgS 2.000 cS 13.099
G 0 796 RMLPHAPGV RMLPHAPGV o 0 ip -99 il -99 dp -99 dl -99 Peplist sS 10.405 bgG -1 bgS 2.000 cS 8.805
G 0 797 KYMDVQFDF KYMDVQFDF o 0 ip -99 il -99 dp -99 dl -99 Peplist sS 17.379 bgG -1 bgS 2.000 cS 15.779
G 0 798 SLPDIKVYL SLPDIKVYL o 0 ip -99 il -99 dp -99 dl -99 Peplist sS 12.171 bgG -1 bgS 2.000 cS 10.571
G 0 799 KLVPFLKKV KLVPFLKKV o 0 ip -99 il -99 dp -99 dl -99 Peplist sS 15.730 bgG -1 bgS 2.000 cS 14.130
G 0 800 IFTDLSSRF IFTDLSSRF o 0 ip -99 il -99 dp -99 dl -99 Peplist sS 5.300 bgG -1 bgS 2.000 cS 3.700
G 0 801 KLISELQKL KLISELQKL o 0 ip -99 il -99 dp -99 dl -99 Peplist sS 14.112 bgG -1 bgS 2.000 cS 12.512
G 0 802 DYVEGLRVF DYVEGLRVF o 0 ip -99 il -99 dp -99 dl -99 Peplist sS 8.347 bgG -1 bgS 2.000 cS 6.747
G 0 803 SYYTSLPRF SYYTSLPRF o 0 ip -99 il -99 dp -99 dl -99 Peplist sS 13.948 bgG -1 bgS 2.000 cS 12.348
G 0 804 IFMENAFEL IFMENAFEL o 0 ip -99 il -99 dp -99 dl -99 Peplist sS 7.004 bgG -1 bgS 2.000 cS 5.404
G 0 805 VYIKHPVSL VYIKHPVSL o 0 ip -99 il -99 dp -99 dl -99 Peplist sS 15.807 bgG -1 bgS 2.000 cS 14.207
G 0 806 SLLGHLMIV SLLGHLMIV o 0 ip -99 il -99 dp -99 dl -99 Peplist sS 6.441 bgG -1 bgS 2.000 cS 4.841
G 0 807 ALMADMVYV ALMADMVYV o 0 ip -99 il -99 dp -99 dl -99 Peplist sS 5.511 bgG -1 bgS 2.000 cS 3.911
G 0 808 ALPDQSFLW ALPDQSFLW o 0 ip -99 il -99 dp -99 dl -99 Peplist sS 12.155 bgG -1 bgS 2.000 cS 10.555
G 0 809 QLPELFHKI QLPELFHKI o 0 ip -99 il -99 dp -99 dl -99 Peplist sS 15.664 bgG -1 bgS 2.000 cS 14.064
G 0 810 IYTRLLPAL IYTRLLPAL o 0 ip -99 il -99 dp -99 dl -99 Peplist sS 8.193 bgG -1 bgS 2.000 cS 6.593
G 0 811 SLPDHLPSV SLPDHLPSV o 0 ip -99 il -99 dp -99 dl -99 Peplist sS 17.877 bgG -1 bgS 2.000 cS 16.277
G 0 812 ALSSVIKEL ALSSVIKEL o 0 ip -99 il -99 dp -99 dl -99 Peplist sS 12.485 bgG -1 bgS 2.000 cS 10.885
G 0 813 AYSLNFPLL AYSLNFPLL o 0 ip -99 il -99 dp -99 dl -99 Peplist sS 9.738 bgG -1 bgS 2.000 cS 8.138
G 0 814 RLFDWLVSV RLFDWLVSV o 0 ip -99 il -99 dp -99 dl -99 Peplist sS 16.999 bgG -1 bgS 2.000 cS 15.399
G 0 815 ALDSTNVEL ALDSTNVEL o 0 ip -99 il -99 dp -99 dl -99 Peplist sS 8.478 bgG -1 bgS 2.000 cS 6.878
G 0 816 ALQEMVHQV ALQEMVHQV o 0 ip -99 il -99 dp -99 dl -99 Peplist sS 17.035 bgG -1 bgS 2.000 cS 15.435
G 0 817 RYPDRITLI RYPDRITLI o 0 ip -99 il -99 dp -99 dl -99 Peplist sS 17.308 bgG -1 bgS 2.000 cS 15.708
G 0 818 SLIKKIKDV SLIKKIKDV o 0 ip -99 il -99 dp -99 dl -99 Peplist sS 10.564 bgG -1 bgS 2.000 cS 8.964
G 0 819 KLAEGVLDV KLAEGVLDV o 0 ip -99 il -99 dp -99 dl -99 Peplist sS 10.233 bgG -1 bgS 2.000 cS 8.633
G 0 820 RLAEVELRL RLAEVELRL o 0 ip -99 il -99 dp -99 dl -99 Peplist sS 11.384 bgG -1 bgS 2.000 cS 9.784
G 0 821 QYIEWLQKL QYIEWLQKL o 0 ip -99 il -99 dp -99 dl -99 Peplist sS 18.963 bgG -1 bgS 2.000 cS 17.363
G 0 822 ALFNGAQKL ALFNGAQKL o 0 ip -99 il -99 dp -99 dl -99 Peplist sS 7.117 bgG -1 bgS 2.000 cS 5.517
G 0 823 VYSQILRKL VYSQILRKL o 0 ip -99 il -99 dp -99 dl -99 Peplist sS 14.017 bgG -1 bgS 2.000 cS 12.417
G 0 824 NYTARFSRF NYTARFSRF o 0 ip -99 il -99 dp -99 dl -99 Peplist sS 11.080 bgG -1 bgS 2.000 cS 9.480
G 0 825 FSWPDVREL FSWPDVREL o 0 ip -99 il -99 dp -99 dl -99 Peplist sS 8.869 bgG -1 bgS 2.000 cS 7.269
G 0 826 WLEENVHEV WLEENVHEV o 0 ip -99 il -99 dp -99 dl -99 Peplist sS 14.172 bgG -1 bgS 2.000 cS 12.572
G 0 827 NYQRLFDFF NYQRLFDFF o 0 ip -99 il -99 dp -99 dl -99 Peplist sS 7.195 bgG -1 bgS 2.000 cS 5.595
G 0 828 ALMPVLNQV ALMPVLNQV o 0 ip -99 il -99 dp -99 dl -99 Peplist sS 17.171 bgG -1 bgS 2.000 cS 15.571
G 0 829 DYGKSFKKI DYGKSFKKI o 0 ip -99 il -99 dp -99 dl -99 Peplist sS 5.657 bgG -1 bgS 2.000 cS 4.057
G 0 830 KYFLWVVKF KYFLWVVKF o 0 ip -99 il -99 dp -99 dl -99 Peplist sS 15.224 bgG -1 bgS 2.000 cS 13.624
G 0 831 LYVVDLKKF LYVVDLKKF o 0 ip -99 il -99 dp -99 dl -99 Peplist sS 6.508 bgG -1 bgS 2.000 cS 4.908
G 0 832 KYSDITIMF KYSDITIMF o 0 ip -99 il -99 dp -99 dl -99 Peplist sS 16.107 bgG -1 bgS 2.000 cS 14.507
G 0 833 KYGMVTYLL KYGMVTYLL o 0 ip -99 il -99 dp -99 dl -99 Peplist sS 9.523 bgG -1 bgS 2.000 cS 7.923
G 0 834 TYEEVFYFV TYEEVFYFV o 0 ip -99 il -99 dp -99 dl -99 Peplist sS 14.886 bgG -1 bgS 2.000 cS 13.286
G 0 835 KYPLLLREL KYPLLLREL o 0 ip -99 il -99 dp -99 dl -99 Peplist sS 12.129 bgG -1 bgS 2.000 cS 10.529
G 0 836 IIIPEIQKV IIIPEIQKV o 0 ip -99 il -99 dp -99 dl -99 Peplist sS 11.121 bgG -1 bgS 2.000 cS 9.521
G 0 837 LYGKIAEAF LYGKIAEAF o 0 ip -99 il -99 dp -99 dl -99 Peplist sS 4.520 bgG -1 bgS 2.000 cS 2.920
G 0 838 SLIKQIPRI SLIKQIPRI o 0 ip -99 il -99 dp -99 dl -99 Peplist sS 12.199 bgG -1 bgS 2.000 cS 10.599
G 0 839 FYISPVNKL FYISPVNKL o 0 ip -99 il -99 dp -99 dl -99 Peplist sS 13.841 bgG -1 bgS 2.000 cS 12.241
G 0 840 HYVGDLRAI HYVGDLRAI o 0 ip -99 il -99 dp -99 dl -99 Peplist sS 6.476 bgG -1 bgS 2.000 cS 4.876
G 0 841 VLKEVLSMI VLKEVLSMI o 0 ip -99 il -99 dp -99 dl -99 Peplist sS 5.676 bgG -1 bgS 2.000 cS 4.076
G 0 842 SILKKVLEA SILKKVLEA o 0 ip -99 il -99 dp -99 dl -99 Peplist sS 4.296 bgG -1 bgS 2.000 cS 2.696
G 0 843 ALNELLQHV ALNELLQHV o 0 ip -99 il -99 dp -99 dl -99 Peplist sS 12.484 bgG -1 bgS 2.000 cS 10.884
G 0 844 KYDTDFYIL KYDTDFYIL o 0 ip -99 il -99 dp -99 dl -99 Peplist sS 11.672 bgG -1 bgS 2.000 cS 10.072
G 0 845 HLLNESPML HLLNESPML o 0 ip -99 il -99 dp -99 dl -99 Peplist sS 7.492 bgG -1 bgS 2.000 cS 5.892
G 0 846 VYQGAIRQI VYQGAIRQI o 0 ip -99 il -99 dp -99 dl -99 Peplist sS 11.297 bgG -1 bgS 2.000 cS 9.697
G 0 847 KYITDVVKL KYITDVVKL o 0 ip -99 il -99 dp -99 dl -99 Peplist sS 15.853 bgG -1 bgS 2.000 cS 14.253
G 0 848 VWAKILSSF VWAKILSSF o 0 ip -99 il -99 dp -99 dl -99 Peplist sS 7.033 bgG -1 bgS 2.000 cS 5.433
G 0 849 FLDDVVHSL FLDDVVHSL o 0 ip -99 il -99 dp -99 dl -99 Peplist sS 18.265 bgG -1 bgS 2.000 cS 16.665
G 0 850 TYQLGFHSI TYQLGFHSI o 0 ip -99 il -99 dp -99 dl -99 Peplist sS 11.472 bgG -1 bgS 2.000 cS 9.872
G 0 851 SMLDDLRNV SMLDDLRNV o 0 ip -99 il -99 dp -99 dl -99 Peplist sS 13.381 bgG -1 bgS 2.000 cS 11.781
G 0 852 TYAPAIHQI TYAPAIHQI o 0 ip -99 il -99 dp -99 dl -99 Peplist sS 19.673 bgG -1 bgS 2.000 cS 18.073
G 0 853 ILDEAIYKV ILDEAIYKV o 0 ip -99 il -99 dp -99 dl -99 Peplist sS 13.924 bgG -1 bgS 2.000 cS 12.324
G 0 854 RLWNETVEL RLWNETVEL o 0 ip -99 il -99 dp -99 dl -99 Peplist sS 12.694 bgG -1 bgS 2.000 cS 11.094
G 0 855 SYQKVIELF SYQKVIELF o 0 ip -99 il -99 dp -99 dl -99 Peplist sS 16.557 bgG -1 bgS 2.000 cS 14.957
G 0 856 FLIPIYHQV FLIPIYHQV o 0 ip -99 il -99 dp -99 dl -99 Peplist sS 17.456 bgG -1 bgS 2.000 cS 15.856
G 0 857 VYPTAVHVL VYPTAVHVL o 0 ip -99 il -99 dp -99 dl -99 Peplist sS 13.713 bgG -1 bgS 2.000 cS 12.113
G 0 858 YYFDYKEQL YYFDYKEQL o 0 ip -99 il -99 dp -99 dl -99 Peplist sS 18.891 bgG -1 bgS 2.000 cS 17.291
G 0 859 RYNEKCFKL RYNEKCFKL o 0 ip -99 il -99 dp -99 dl -99 Peplist sS 17.002 bgG -1 bgS 2.000 cS 15.402
G 0 860 FLSHIPITL FLSHIPITL o 0 ip -99 il -99 dp -99 dl -99 Peplist sS 9.859 bgG -1 bgS 2.000 cS 8.259
G 0 861 KYMQKSLEL KYMQKSLEL o 0 ip -99 il -99 dp -99 dl -99 Peplist sS 14.509 bgG -1 bgS 2.000 cS 12.909
G 0 862 SYLNSVQRL SYLNSVQRL o 0 ip -99 il -99 dp -99 dl -99 Peplist sS 16.328 bgG -1 bgS 2.000 cS 14.728
G 0 863 QLSEVFIQL QLSEVFIQL o 0 ip -99 il -99 dp -99 dl -99 Peplist sS 14.776 bgG -1 bgS 2.000 cS 13.176
G 0 864 WLAEKLPTL WLAEKLPTL o 0 ip -99 il -99 dp -99 dl -99 Peplist sS 14.205 bgG -1 bgS 2.000 cS 12.605
G 0 865 AVANIVNSV AVANIVNSV o 0 ip -99 il -99 dp -99 dl -99 Peplist sS 5.140 bgG -1 bgS 2.000 cS 3.540
G 0 866 RIIDTVAQV RIIDTVAQV o 0 ip -99 il -99 dp -99 dl -99 Peplist sS 11.243 bgG -1 bgS 2.000 cS 9.643
G 0 867 LLFDGDAHL LLFDGDAHL o 0 ip -99 il -99 dp -99 dl -99 Peplist sS 4.302 bgG -1 bgS 2.000 cS 2.702
G 0 868 LYSEVDVHF LYSEVDVHF o 0 ip -99 il -99 dp -99 dl -99 Peplist sS 11.003 bgG -1 bgS 2.000 cS 9.403
G 0 869 MYSDVWKQL MYSDVWKQL o 0 ip -99 il -99 dp -99 dl -99 Peplist sS 17.133 bgG -1 bgS 2.000 cS 15.533
G 0 870 SVWFGPKEV SVWFGPKEV o 0 ip -99 il -99 dp -99 dl -99 Peplist sS 4.553 bgG -1 bgS 2.000 cS 2.953
G 0 871 RFYNHPLHF RFYNHPLHF o 0 ip -99 il -99 dp -99 dl -99 Peplist sS 7.642 bgG -1 bgS 2.000 cS 6.042
G 0 872 QLAQFVHEV QLAQFVHEV o 0 ip -99 il -99 dp -99 dl -99 Peplist sS 14.989 bgG -1 bgS 2.000 cS 13.389
G 0 873 RYQKSTELL RYQKSTELL o 0 ip -99 il -99 dp -99 dl -99 Peplist sS 12.547 bgG -1 bgS 2.000 cS 10.947
G 0 874 LLSESNERL LLSESNERL o 0 ip -99 il -99 dp -99 dl -99 Peplist sS 7.971 bgG -1 bgS 2.000 cS 6.371
G 0 875 VYVSDIQEL VYVSDIQEL o 0 ip -99 il -99 dp -99 dl -99 Peplist sS 14.355 bgG -1 bgS 2.000 cS 12.755
G 0 876 YMDQWVPVI YMDQWVPVI o 0 ip -99 il -99 dp -99 dl -99 Peplist sS 7.861 bgG -1 bgS 2.000 cS 6.261
G 0 877 YLADLYHFV YLADLYHFV o 0 ip -99 il -99 dp -99 dl -99 Peplist sS 14.344 bgG -1 bgS 2.000 cS 12.744
G 0 878 VYPGDPLRF VYPGDPLRF o 0 ip -99 il -99 dp -99 dl -99 Peplist sS 13.828 bgG -1 bgS 2.000 cS 12.228
G 0 879 AMHGHLEAV AMHGHLEAV o 0 ip -99 il -99 dp -99 dl -99 Peplist sS 5.722 bgG -1 bgS 2.000 cS 4.122
G 0 880 AIIDKYIKL AIIDKYIKL o 0 ip -99 il -99 dp -99 dl -99 Peplist sS 9.567 bgG -1 bgS 2.000 cS 7.967
G 0 881 YYGLYRDLF YYGLYRDLF o 0 ip -99 il -99 dp -99 dl -99 Peplist sS 2.905 bgG -1 bgS 2.000 cS 1.305
G 0 882 IYNGKVTSI IYNGKVTSI o 0 ip -99 il -99 dp -99 dl -99 Peplist sS 11.678 bgG -1 bgS 2.000 cS 10.078
G 0 883 SLLESVQKL SLLESVQKL o 0 ip -99 il -99 dp -99 dl -99 Peplist sS 17.014 bgG -1 bgS 2.000 cS 15.414
G 0 884 ALPSLPGKI ALPSLPGKI o 0 ip -99 il -99 dp -99 dl -99 Peplist sS 3.854 bgG -1 bgS 2.000 cS 2.254
G 0 885 KLGEIVTTI KLGEIVTTI o 0 ip -99 il -99 dp -99 dl -99 Peplist sS 12.131 bgG -1 bgS 2.000 cS 10.531
G 0 886 LYEEINQVF LYEEINQVF o 0 ip -99 il -99 dp -99 dl -99 Peplist sS 7.994 bgG -1 bgS 2.000 cS 6.394
G 0 887 DYGEINQLL DYGEINQLL o 0 ip -99 il -99 dp -99 dl -99 Peplist sS 6.740 bgG -1 bgS 2.000 cS 5.140
G 0 888 SLWFKPEEL SLWFKPEEL o 0 ip -99 il -99 dp -99 dl -99 Peplist sS 13.820 bgG -1 bgS 2.000 cS 12.220
G 0 889 TYITSVSRL TYITSVSRL o 0 ip -99 il -99 dp -99 dl -99 Peplist sS 11.359 bgG -1 bgS 2.000 cS 9.759
G 0 890 KLPSNLPQL KLPSNLPQL o 0 ip -99 il -99 dp -99 dl -99 Peplist sS 15.065 bgG -1 bgS 2.000 cS 13.465
G 0 891 KILPDLNTV KILPDLNTV o 0 ip -99 il -99 dp -99 dl -99 Peplist sS 12.096 bgG -1 bgS 2.000 cS 10.496
G 0 892 IQLPGRVQL IQLPGRVQL o 0 ip -99 il -99 dp -99 dl -99 Peplist sS 6.416 bgG -1 bgS 2.000 cS 4.816
G 0 893 EWIPLAWKW EWIPLAWKW o 0 ip -99 il -99 dp -99 dl -99 Peplist sS 6.714 bgG -1 bgS 2.000 cS 5.114
G 0 894 KVADGFKVV KVADGFKVV o 0 ip -99 il -99 dp -99 dl -99 Peplist sS 7.829 bgG -1 bgS 2.000 cS 6.229
G 0 895 QMISRIEYV QMISRIEYV o 0 ip -99 il -99 dp -99 dl -99 Peplist sS 9.053 bgG -1 bgS 2.000 cS 7.453
G 0 896 KLFDAPLSI KLFDAPLSI o 0 ip -99 il -99 dp -99 dl -99 Peplist sS 11.249 bgG -1 bgS 2.000 cS 9.649
G 0 897 TSTPNAKTV TSTPNAKTV o 0 ip -99 il -99 dp -99 dl -99 Peplist sS 3.398 bgG -1 bgS 2.000 cS 1.798
G 0 898 RYLSKVLEL RYLSKVLEL o 0 ip -99 il -99 dp -99 dl -99 Peplist sS 18.577 bgG -1 bgS 2.000 cS 16.977
G 0 899 KYPENFFLL KYPENFFLL o 0 ip -99 il -99 dp -99 dl -99 Peplist sS 19.748 bgG -1 bgS 2.000 cS 18.148
G 0 900 VLMDKLVEL VLMDKLVEL o 0 ip -99 il -99 dp -99 dl -99 Peplist sS 17.062 bgG -1 bgS 2.000 cS 15.462
G 0 901 VYADQPHIF VYADQPHIF o 0 ip -99 il -99 dp -99 dl -99 Peplist sS 18.269 bgG -1 bgS 2.000 cS 16.669
G 0 902 IYPYVIQEL IYPYVIQEL o 0 ip -99 il -99 dp -99 dl -99 Peplist sS 14.782 bgG -1 bgS 2.000 cS 13.182
G 0 903 LAQEIVKAL LAQEIVKAL o 0 ip -99 il -99 dp -99 dl -99 Peplist sS 4.396 bgG -1 bgS 2.000 cS 2.796
G 0 904 LYTPVLIRF LYTPVLIRF o 0 ip -99 il -99 dp -99 dl -99 Peplist sS 16.146 bgG -1 bgS 2.000 cS 14.546
G 0 905 RLASYLDRV RLASYLDRV o 0 ip -99 il -99 dp -99 dl -99 Peplist sS 11.590 bgG -1 bgS 2.000 cS 9.990
G 0 906 RYYAFPQMI RYYAFPQMI o 0 ip -99 il -99 dp -99 dl -99 Peplist sS 10.484 bgG -1 bgS 2.000 cS 8.884
G 0 907 FLNGKSVGV FLNGKSVGV o 0 ip -99 il -99 dp -99 dl -99 Peplist sS 4.833 bgG -1 bgS 2.000 cS 3.233
G 0 908 RFLPHGQLL RFLPHGQLL o 0 ip -99 il -99 dp -99 dl -99 Peplist sS 7.255 bgG -1 bgS 2.000 cS 5.655
G 0 909 RFLSGIINF RFLSGIINF o 0 ip -99 il -99 dp -99 dl -99 Peplist sS 7.999 bgG -1 bgS 2.000 cS 6.399
G 0 910 TILEKCFKV TILEKCFKV o 0 ip -99 il -99 dp -99 dl -99 Peplist sS 8.572 bgG -1 bgS 2.000 cS 6.972
G 0 911 AYAPPPHVI AYAPPPHVI o 0 ip -99 il -99 dp -99 dl -99 Peplist sS 16.524 bgG -1 bgS 2.000 cS 14.924
G 0 912 KLSEVNKRL KLSEVNKRL o 0 ip -99 il -99 dp -99 dl -99 Peplist sS 13.184 bgG -1 bgS 2.000 cS 11.584
G 0 913 VMADIRELI VMADIRELI o 0 ip -99 il -99 dp -99 dl -99 Peplist sS 5.843 bgG -1 bgS 2.000 cS 4.243
G 0 914 VLPGHFNTF VLPGHFNTF o 0 ip -99 il -99 dp -99 dl -99 Peplist sS 13.583 bgG -1 bgS 2.000 cS 11.983
G 0 915 KLLEVQPQV KLLEVQPQV o 0 ip -99 il -99 dp -99 dl -99 Peplist sS 17.875 bgG -1 bgS 2.000 cS 16.275
G 0 916 PYLDKFFTL PYLDKFFTL o 0 ip -99 il -99 dp -99 dl -99 Peplist sS 18.671 bgG -1 bgS 2.000 cS 17.071
G 0 917 SILEHQIQV SILEHQIQV o 0 ip -99 il -99 dp -99 dl -99 Peplist sS 11.407 bgG -1 bgS 2.000 cS 9.807
G 0 918 KYVKIFDNF KYVKIFDNF o 0 ip -99 il -99 dp -99 dl -99 Peplist sS 13.033 bgG -1 bgS 2.000 cS 11.433
G 0 919 KAATVTKEL KAATVTKEL o 0 ip -99 il -99 dp -99 dl -99 Peplist sS 7.128 bgG -1 bgS 2.000 cS 5.528
G 0 920 VLWDRTFSL VLWDRTFSL o 0 ip -99 il -99 dp -99 dl -99 Peplist sS 14.545 bgG -1 bgS 2.000 cS 12.945
G 0 921 IYIKHPHLF IYIKHPHLF o 0 ip -99 il -99 dp -99 dl -99 Peplist sS 18.138 bgG -1 bgS 2.000 cS 16.538
G 0 922 LYLEFLQKF LYLEFLQKF o 0 ip -99 il -99 dp -99 dl -99 Peplist sS 18.297 bgG -1 bgS 2.000 cS 16.697
G 0 923 ALKDFLFQA ALKDFLFQA o 0 ip -99 il -99 dp -99 dl -99 Peplist sS 8.899 bgG -1 bgS 2.000 cS 7.299
G 0 924 WLLDNVRKV WLLDNVRKV o 0 ip -99 il -99 dp -99 dl -99 Peplist sS 15.047 bgG -1 bgS 2.000 cS 13.447
G 0 925 SAQEFQKQL SAQEFQKQL o 0 ip -99 il -99 dp -99 dl -99 Peplist sS 11.158 bgG -1 bgS 2.000 cS 9.558
G 0 926 SAFPYAHRF SAFPYAHRF o 0 ip -99 il -99 dp -99 dl -99 Peplist sS 13.788 bgG -1 bgS 2.000 cS 12.188
G 0 927 YISEENFRV YISEENFRV o 0 ip -99 il -99 dp -99 dl -99 Peplist sS 8.794 bgG -1 bgS 2.000 cS 7.194
G 0 928 VMYGKVYRI VMYGKVYRI o 0 ip -99 il -99 dp -99 dl -99 Peplist sS 8.919 bgG -1 bgS 2.000 cS 7.319
G 0 929 SYLKQLPHF SYLKQLPHF o 0 ip -99 il -99 dp -99 dl -99 Peplist sS 18.366 bgG -1 bgS 2.000 cS 16.766
G 0 930 KYQEVTNNL KYQEVTNNL o 0 ip -99 il -99 dp -99 dl -99 Peplist sS 17.404 bgG -1 bgS 2.000 cS 15.804
G 0 931 KIDDKPVKI KIDDKPVKI o 0 ip -99 il -99 dp -99 dl -99 Peplist sS 12.680 bgG -1 bgS 2.000 cS 11.080
G 0 932 TYENLIHVW TYENLIHVW o 0 ip -99 il -99 dp -99 dl -99 Peplist sS 10.510 bgG -1 bgS 2.000 cS 8.910
G 0 933 YMIAHITGL YMIAHITGL o 0 ip -99 il -99 dp -99 dl -99 Peplist sS 5.793 bgG -1 bgS 2.000 cS 4.193
G 0 934 TYHGVFVNI TYHGVFVNI o 0 ip -99 il -99 dp -99 dl -99 Peplist sS 10.963 bgG -1 bgS 2.000 cS 9.363
G 0 935 SLIDGIKRA SLIDGIKRA o 0 ip -99 il -99 dp -99 dl -99 Peplist sS 10.318 bgG -1 bgS 2.000 cS 8.718
G 0 936 NATKTFREF NATKTFREF o 0 ip -99 il -99 dp -99 dl -99 Peplist sS 8.531 bgG -1 bgS 2.000 cS 6.931
G 0 937 ALLRVTPFI ALLRVTPFI o 0 ip -99 il -99 dp -99 dl -99 Peplist sS 5.682 bgG -1 bgS 2.000 cS 4.082
G 0 938 VFYPYPQYF VFYPYPQYF o 0 ip -99 il -99 dp -99 dl -99 Peplist sS 11.394 bgG -1 bgS 2.000 cS 9.794
G 0 939 KAMDDTFYL KAMDDTFYL o 0 ip -99 il -99 dp -99 dl -99 Peplist sS 10.822 bgG -1 bgS 2.000 cS 9.222
G 0 940 IYAPKLQEF IYAPKLQEF o 0 ip -99 il -99 dp -99 dl -99 Peplist sS 20.887 bgG -1 bgS 2.000 cS 19.287
G 0 941 SLQSTILGV SLQSTILGV o 0 ip -99 il -99 dp -99 dl -99 Peplist sS 7.221 bgG -1 bgS 2.000 cS 5.621
G 0 942 NLAEKPKTV NLAEKPKTV o 0 ip -99 il -99 dp -99 dl -99 Peplist sS 15.402 bgG -1 bgS 2.000 cS 13.802
G 0 943 MLANDIARL MLANDIARL o 0 ip -99 il -99 dp -99 dl -99 Peplist sS 6.974 bgG -1 bgS 2.000 cS 5.374
G 0 944 VYVLESWHL VYVLESWHL o 0 ip -99 il -99 dp -99 dl -99 Peplist sS 8.757 bgG -1 bgS 2.000 cS 7.157
G 0 945 SLSDTVEKL SLSDTVEKL o 0 ip -99 il -99 dp -99 dl -99 Peplist sS 17.240 bgG -1 bgS 2.000 cS 15.640
G 0 946 ILVDWLVEV ILVDWLVEV o 0 ip -99 il -99 dp -99 dl -99 Peplist sS 13.727 bgG -1 bgS 2.000 cS 12.127
G 0 947 GLLDCPIFL GLLDCPIFL o 0 ip -99 il -99 dp -99 dl -99 Peplist sS 6.459 bgG -1 bgS 2.000 cS 4.859
G 0 948 IYNEYIYDL IYNEYIYDL o 0 ip -99 il -99 dp -99 dl -99 Peplist sS 14.736 bgG -1 bgS 2.000 cS 13.136
G 0 949 TYRNVMEQF TYRNVMEQF o 0 ip -99 il -99 dp -99 dl -99 Peplist sS 10.848 bgG -1 bgS 2.000 cS 9.248
G 0 950 KLTDIQIEL KLTDIQIEL o 0 ip -99 il -99 dp -99 dl -99 Peplist sS 15.337 bgG -1 bgS 2.000 cS 13.737
G 0 951 FILPKEIAV FILPKEIAV o 0 ip -99 il -99 dp -99 dl -99 Peplist sS 4.126 bgG -1 bgS 2.000 cS 2.526
G 0 952 IYVHDLLTF IYVHDLLTF o 0 ip -99 il -99 dp -99 dl -99 Peplist sS 9.928 bgG -1 bgS 2.000 cS 8.328
G 0 953 STSDVVRQY STSDVVRQY o 0 ip -99 il -99 dp -99 dl -99 Peplist sS 7.524 bgG -1 bgS 2.000 cS 5.924
G 0 954 KYNRQSMTL KYNRQSMTL o 0 ip -99 il -99 dp -99 dl -99 Peplist sS 10.266 bgG -1 bgS 2.000 cS 8.666
G 0 955 KLDNQVSKV KLDNQVSKV o 0 ip -99 il -99 dp -99 dl -99 Peplist sS 12.116 bgG -1 bgS 2.000 cS 10.516
G 0 956 KQMEPLHAV KQMEPLHAV o 0 ip -99 il -99 dp -99 dl -99 Peplist sS 10.981 bgG -1 bgS 2.000 cS 9.381
G 0 957 RYDGQVAVF RYDGQVAVF o 0 ip -99 il -99 dp -99 dl -99 Peplist sS 12.919 bgG -1 bgS 2.000 cS 11.319
G 0 958 PLLDLHIEL PLLDLHIEL o 0 ip -99 il -99 dp -99 dl -99 Peplist sS 8.993 bgG -1 bgS 2.000 cS 7.393
G 0 959 RVLDLVLQL RVLDLVLQL o 0 ip -99 il -99 dp -99 dl -99 Peplist sS 9.888 bgG -1 bgS 2.000 cS 8.288
G 0 960 KLYDGFQYL KLYDGFQYL o 0 ip -99 il -99 dp -99 dl -99 Peplist sS 15.324 bgG -1 bgS 2.000 cS 13.724
G 0 961 VYSYLFKKL VYSYLFKKL o 0 ip -99 il -99 dp -99 dl -99 Peplist sS 11.518 bgG -1 bgS 2.000 cS 9.918
G 0 962 DYIKFLRSI DYIKFLRSI o 0 ip -99 il -99 dp -99 dl -99 Peplist sS 8.272 bgG -1 bgS 2.000 cS 6.672
G 0 963 YYEEQHPEL YYEEQHPEL o 0 ip -99 il -99 dp -99 dl -99 Peplist sS 16.377 bgG -1 bgS 2.000 cS 14.777
G 0 964 SYPTFFPRF SYPTFFPRF o 0 ip -99 il -99 dp -99 dl -99 Peplist sS 18.648 bgG -1 bgS 2.000 cS 17.048
G 0 965 KYEELFPAF KYEELFPAF o 0 ip -99 il -99 dp -99 dl -99 Peplist sS 14.063 bgG -1 bgS 2.000 cS 12.463
G 0 966 EYIAKQFGF EYIAKQFGF o 0 ip -99 il -99 dp -99 dl -99 Peplist sS 7.157 bgG -1 bgS 2.000 cS 5.557
G 0 967 IYAKHLEHW IYAKHLEHW o 0 ip -99 il -99 dp -99 dl -99 Peplist sS 15.174 bgG -1 bgS 2.000 cS 13.574
G 0 968 TSTPKINFV TSTPKINFV o 0 ip -99 il -99 dp -99 dl -99 Peplist sS 7.511 bgG -1 bgS 2.000 cS 5.911
G 0 969 RLLDSEIKI RLLDSEIKI o 0 ip -99 il -99 dp -99 dl -99 Peplist sS 10.626 bgG -1 bgS 2.000 cS 9.026
G 0 970 KYMDINFDF KYMDINFDF o 0 ip -99 il -99 dp -99 dl -99 Peplist sS 15.547 bgG -1 bgS 2.000 cS 13.947
G 0 971 TIPEAFRGV TIPEAFRGV o 0 ip -99 il -99 dp -99 dl -99 Peplist sS 5.829 bgG -1 bgS 2.000 cS 4.229
G 0 972 TYEGIFKTL TYEGIFKTL o 0 ip -99 il -99 dp -99 dl -99 Peplist sS 11.399 bgG -1 bgS 2.000 cS 9.799
G 0 973 RLAHYIDRV RLAHYIDRV o 0 ip -99 il -99 dp -99 dl -99 Peplist sS 11.983 bgG -1 bgS 2.000 cS 10.383
G 0 974 LSSSVIREL LSSSVIREL o 0 ip -99 il -99 dp -99 dl -99 Peplist sS 2.885 bgG -1 bgS 2.000 cS 1.285
G 0 975 FYNLLTRTF FYNLLTRTF o 0 ip -99 il -99 dp -99 dl -99 Peplist sS 6.477 bgG -1 bgS 2.000 cS 4.877
G 0 976 IYTPIFNEY IYTPIFNEY o 0 ip -99 il -99 dp -99 dl -99 Peplist sS 15.332 bgG -1 bgS 2.000 cS 13.732
G 0 977 RLMNDMTAV RLMNDMTAV o 0 ip -99 il -99 dp -99 dl -99 Peplist sS 7.283 bgG -1 bgS 2.000 cS 5.683
G 0 978 VANFFPKKL VANFFPKKL o 0 ip -99 il -99 dp -99 dl -99 Peplist sS 4.124 bgG -1 bgS 2.000 cS 2.524
G 0 979 FMLPDPQNI FMLPDPQNI o 0 ip -99 il -99 dp -99 dl -99 Peplist sS 10.846 bgG -1 bgS 2.000 cS 9.246
G 0 980 HLYSEVKEV HLYSEVKEV o 0 ip -99 il -99 dp -99 dl -99 Peplist sS 11.458 bgG -1 bgS 2.000 cS 9.858
G 0 981 AIWKELISL AIWKELISL o 0 ip -99 il -99 dp -99 dl -99 Peplist sS 6.057 bgG -1 bgS 2.000 cS 4.457
G 0 982 SYMPTVSHL SYMPTVSHL o 0 ip -99 il -99 dp -99 dl -99 Peplist sS 18.676 bgG -1 bgS 2.000 cS 17.076
G 0 983 SLIPNLRNV SLIPNLRNV o 0 ip -99 il -99 dp -99 dl -99 Peplist sS 14.784 bgG -1 bgS 2.000 cS 13.184
G 0 984 KYFRFIGRF KYFRFIGRF o 0 ip -99 il -99 dp -99 dl -99 Peplist sS 10.982 bgG -1 bgS 2.000 cS 9.382
G 0 985 SYVQVTSNF SYVQVTSNF o 0 ip -99 il -99 dp -99 dl -99 Peplist sS 10.240 bgG -1 bgS 2.000 cS 8.640
G 0 986 RAWEHIKEL RAWEHIKEL o 0 ip -99 il -99 dp -99 dl -99 Peplist sS 15.283 bgG -1 bgS 2.000 cS 13.683
G 0 987 TYPKIWVKV TYPKIWVKV o 0 ip -99 il -99 dp -99 dl -99 Peplist sS 15.760 bgG -1 bgS 2.000 cS 14.160
G 0 988 FAIKSLRKL FAIKSLRKL o 0 ip -99 il -99 dp -99 dl -99 Peplist sS 5.669 bgG -1 bgS 2.000 cS 4.069
G 0 989 AFIEKHWTF AFIEKHWTF o 0 ip -99 il -99 dp -99 dl -99 Peplist sS 12.328 bgG -1 bgS 2.000 cS 10.728
G 0 990 GVLPNIQAV GVLPNIQAV o 0 ip -99 il -99 dp -99 dl -99 Peplist sS 4.221 bgG -1 bgS 2.000 cS 2.621
G 0 991 SLIRNLEQL SLIRNLEQL o 0 ip -99 il -99 dp -99 dl -99 Peplist sS 12.318 bgG -1 bgS 2.000 cS 10.718
G 0 992 GMDRYLIYV GMDRYLIYV o 0 ip -99 il -99 dp -99 dl -99 Peplist sS 3.280 bgG -1 bgS 2.000 cS 1.680
G 0 993 QYLEQSSKL QYLEQSSKL o 0 ip -99 il -99 dp -99 dl -99 Peplist sS 14.804 bgG -1 bgS 2.000 cS 13.204
G 0 994 TYGAFLQKF TYGAFLQKF o 0 ip -99 il -99 dp -99 dl -99 Peplist sS 11.818 bgG -1 bgS 2.000 cS 10.218
G 0 995 MLNEHDFEV MLNEHDFEV o 0 ip -99 il -99 dp -99 dl -99 Peplist sS 9.194 bgG -1 bgS 2.000 cS 7.594
G 0 996 AYIERMNYI AYIERMNYI o 0 ip -99 il -99 dp -99 dl -99 Peplist sS 13.395 bgG -1 bgS 2.000 cS 11.795
G 0 997 RILDYVINL RILDYVINL o 0 ip -99 il -99 dp -99 dl -99 Peplist sS 12.018 bgG -1 bgS 2.000 cS 10.418
G 0 998 SASVYIKKV SASVYIKKV o 0 ip -99 il -99 dp -99 dl -99 Peplist sS 6.196 bgG -1 bgS 2.000 cS 4.596
G 0 999 QATELVHQL QATELVHQL o 0 ip -99 il -99 dp -99 dl -99 Peplist sS 13.151 bgG -1 bgS 2.000 cS 11.551
G 0 1000 KYGKDFNDI KYGKDFNDI o 0 ip -99 il -99 dp -99 dl -99 Peplist sS 9.047 bgG -1 bgS 2.000 cS 7.447
G 0 1001 IYDKFIAQL IYDKFIAQL o 0 ip -99 il -99 dp -99 dl -99 Peplist sS 14.487 bgG -1 bgS 2.000 cS 12.887
G 0 1002 AYSPRHYVI AYSPRHYVI o 0 ip -99 il -99 dp -99 dl -99 Peplist sS 13.091 bgG -1 bgS 2.000 cS 11.491
G 0 1003 EYLDDRNTF EYLDDRNTF o 0 ip -99 il -99 dp -99 dl -99 Peplist sS 12.573 bgG -1 bgS 2.000 cS 10.973
G 0 1004 TLAAIIHGA TLAAIIHGA o 0 ip -99 il -99 dp -99 dl -99 Peplist sS 3.746 bgG -1 bgS 2.000 cS 2.146
G 0 1005 YYASIAKAF YYASIAKAF o 0 ip -99 il -99 dp -99 dl -99 Peplist sS 10.239 bgG -1 bgS 2.000 cS 8.639
G 0 1006 YYIRFFITY YYIRFFITY o 0 ip -99 il -99 dp -99 dl -99 Peplist sS 11.024 bgG -1 bgS 2.000 cS 9.424
G 0 1007 RNTEYLFEL RNTEYLFEL o 0 ip -99 il -99 dp -99 dl -99 Peplist sS 9.738 bgG -1 bgS 2.000 cS 8.138
G 0 1008 RIYKYIHKV RIYKYIHKV o 0 ip -99 il -99 dp -99 dl -99 Peplist sS 12.920 bgG -1 bgS 2.000 cS 11.320
G 0 1009 KYIDFDHVF KYIDFDHVF o 0 ip -99 il -99 dp -99 dl -99 Peplist sS 17.560 bgG -1 bgS 2.000 cS 15.960
G 0 1010 TQNPNYYNL TQNPNYYNL o 0 ip -99 il -99 dp -99 dl -99 Peplist sS 7.758 bgG -1 bgS 2.000 cS 6.158
G 0 1011 YLLSYIQSI YLLSYIQSI o 0 ip -99 il -99 dp -99 dl -99 Peplist sS 13.445 bgG -1 bgS 2.000 cS 11.845
G 0 1012 NYVDCMKKF NYVDCMKKF o 0 ip -99 il -99 dp -99 dl -99 Peplist sS 12.211 bgG -1 bgS 2.000 cS 10.611
G 0 1013 NMVDIIHSV NMVDIIHSV o 0 ip -99 il -99 dp -99 dl -99 Peplist sS 14.513 bgG -1 bgS 2.000 cS 12.913
G 0 1014 ALWHVPEHA ALWHVPEHA o 0 ip -99 il -99 dp -99 dl -99 Peplist sS 9.294 bgG -1 bgS 2.000 cS 7.694
G 0 1015 RYLDGWNAI RYLDGWNAI o 0 ip -99 il -99 dp -99 dl -99 Peplist sS 14.768 bgG -1 bgS 2.000 cS 13.168
G 0 1016 SLDKDIVAL SLDKDIVAL o 0 ip -99 il -99 dp -99 dl -99 Peplist sS 9.330 bgG -1 bgS 2.000 cS 7.730
G 0 1017 HLFDAFVSV HLFDAFVSV o 0 ip -99 il -99 dp -99 dl -99 Peplist sS 13.332 bgG -1 bgS 2.000 cS 11.732
G 0 1018 RYVELAWGF RYVELAWGF o 0 ip -99 il -99 dp -99 dl -99 Peplist sS 11.944 bgG -1 bgS 2.000 cS 10.344
G 0 1019 SYNEHWNYL SYNEHWNYL o 0 ip -99 il -99 dp -99 dl -99 Peplist sS 17.843 bgG -1 bgS 2.000 cS 16.243
G 0 1020 QLNDVAHLV QLNDVAHLV o 0 ip -99 il -99 dp -99 dl -99 Peplist sS 11.848 bgG -1 bgS 2.000 cS 10.248
G 0 1021 KIGSIIFQV KIGSIIFQV o 0 ip -99 il -99 dp -99 dl -99 Peplist sS 8.534 bgG -1 bgS 2.000 cS 6.934
G 0 1022 KSSDIAKTF KSSDIAKTF o 0 ip -99 il -99 dp -99 dl -99 Peplist sS 5.776 bgG -1 bgS 2.000 cS 4.176
G 0 1023 SMDENFHPL SMDENFHPL o 0 ip -99 il -99 dp -99 dl -99 Peplist sS 11.916 bgG -1 bgS 2.000 cS 10.316
G 0 1024 VYGFQWRHF VYGFQWRHF o 0 ip -99 il -99 dp -99 dl -99 Peplist sS 8.778 bgG -1 bgS 2.000 cS 7.178
G 0 1025 TLWGGLLRL TLWGGLLRL o 0 ip -99 il -99 dp -99 dl -99 Peplist sS 8.954 bgG -1 bgS 2.000 cS 7.354
G 0 1026 QYNPHVHQL QYNPHVHQL o 0 ip -99 il -99 dp -99 dl -99 Peplist sS 22.813 bgG -1 bgS 2.000 cS 21.213
G 0 1027 KLSELQLRV KLSELQLRV o 0 ip -99 il -99 dp -99 dl -99 Peplist sS 11.240 bgG -1 bgS 2.000 cS 9.640
G 0 1028 KYLYVDKNF KYLYVDKNF o 0 ip -99 il -99 dp -99 dl -99 Peplist sS 9.666 bgG -1 bgS 2.000 cS 8.066
G 0 1029 SLFSSPPEI SLFSSPPEI o 0 ip -99 il -99 dp -99 dl -99 Peplist sS 11.774 bgG -1 bgS 2.000 cS 10.174
G 0 1030 SYVSKFKSF SYVSKFKSF o 0 ip -99 il -99 dp -99 dl -99 Peplist sS 16.617 bgG -1 bgS 2.000 cS 15.017
G 0 1031 RYPTSIASL RYPTSIASL o 0 ip -99 il -99 dp -99 dl -99 Peplist sS 13.050 bgG -1 bgS 2.000 cS 11.450
G 0 1032 YQNDKITQL YQNDKITQL o 0 ip -99 il -99 dp -99 dl -99 Peplist sS 14.093 bgG -1 bgS 2.000 cS 12.493
G 0 1033 SYLDSIHFF SYLDSIHFF o 0 ip -99 il -99 dp -99 dl -99 Peplist sS 21.531 bgG -1 bgS 2.000 cS 19.931
G 0 1034 DYPRYLFEI DYPRYLFEI o 0 ip -99 il -99 dp -99 dl -99 Peplist sS 9.248 bgG -1 bgS 2.000 cS 7.648
G 0 1035 QLTNVILHL QLTNVILHL o 0 ip -99 il -99 dp -99 dl -99 Peplist sS 9.087 bgG -1 bgS 2.000 cS 7.487
G 0 1036 RYLCFTRSF RYLCFTRSF o 0 ip -99 il -99 dp -99 dl -99 Peplist sS 12.245 bgG -1 bgS 2.000 cS 10.645
G 0 1037 SVDSKPPVI SVDSKPPVI o 0 ip -99 il -99 dp -99 dl -99 Peplist sS 5.305 bgG -1 bgS 2.000 cS 3.705
G 0 1038 FWDGKIVLV FWDGKIVLV o 0 ip -99 il -99 dp -99 dl -99 Peplist sS 7.335 bgG -1 bgS 2.000 cS 5.735
G 0 1039 FIDPKKIKV FIDPKKIKV o 0 ip -99 il -99 dp -99 dl -99 Peplist sS 6.839 bgG -1 bgS 2.000 cS 5.239
G 0 1040 YLDGRLEPL YLDGRLEPL o 0 ip -99 il -99 dp -99 dl -99 Peplist sS 6.486 bgG -1 bgS 2.000 cS 4.886
G 0 1041 HYKPTPLYF HYKPTPLYF o 0 ip -99 il -99 dp -99 dl -99 Peplist sS 13.810 bgG -1 bgS 2.000 cS 12.210
G 0 1042 YIDDTLTMV YIDDTLTMV o 0 ip -99 il -99 dp -99 dl -99 Peplist sS 8.354 bgG -1 bgS 2.000 cS 6.754
G 0 1043 SLAHELWKV SLAHELWKV o 0 ip -99 il -99 dp -99 dl -99 Peplist sS 14.677 bgG -1 bgS 2.000 cS 13.077
G 0 1044 VLPDMFFSF VLPDMFFSF o 0 ip -99 il -99 dp -99 dl -99 Peplist sS 14.966 bgG -1 bgS 2.000 cS 13.366
G 0 1045 YLYPDLSRL YLYPDLSRL o 0 ip -99 il -99 dp -99 dl -99 Peplist sS 13.181 bgG -1 bgS 2.000 cS 11.581
G 0 1046 RMFGIPVVV RMFGIPVVV o 0 ip -99 il -99 dp -99 dl -99 Peplist sS 8.890 bgG -1 bgS 2.000 cS 7.290
G 0 1047 YYIDCIRQV YYIDCIRQV o 0 ip -99 il -99 dp -99 dl -99 Peplist sS 18.984 bgG -1 bgS 2.000 cS 17.384
G 0 1048 TLAAQILAV TLAAQILAV o 0 ip -99 il -99 dp -99 dl -99 Peplist sS 4.025 bgG -1 bgS 2.000 cS 2.425
G 0 1049 SYTYLSLGF SYTYLSLGF o 0 ip -99 il -99 dp -99 dl -99 Peplist sS 5.794 bgG -1 bgS 2.000 cS 4.194
G 0 1050 RLMNETTAV RLMNETTAV o 0 ip -99 il -99 dp -99 dl -99 Peplist sS 7.989 bgG -1 bgS 2.000 cS 6.389
G 0 1051 KLFEEIREI KLFEEIREI o 0 ip -99 il -99 dp -99 dl -99 Peplist sS 15.430 bgG -1 bgS 2.000 cS 13.830
G 0 1052 KYLESVKPF KYLESVKPF o 0 ip -99 il -99 dp -99 dl -99 Peplist sS 14.153 bgG -1 bgS 2.000 cS 12.553
G 0 1053 LLDRFLATV LLDRFLATV o 0 ip -99 il -99 dp -99 dl -99 Peplist sS 5.521 bgG -1 bgS 2.000 cS 3.921
G 0 1054 LYGRHFNYL LYGRHFNYL o 0 ip -99 il -99 dp -99 dl -99 Peplist sS 9.041 bgG -1 bgS 2.000 cS 7.441
G 0 1055 SLIDKRIKL SLIDKRIKL o 0 ip -99 il -99 dp -99 dl -99 Peplist sS 13.160 bgG -1 bgS 2.000 cS 11.560
G 0 1056 EYQIKTNQL EYQIKTNQL o 0 ip -99 il -99 dp -99 dl -99 Peplist sS 9.125 bgG -1 bgS 2.000 cS 7.525
G 0 1057 ALDKATVLL ALDKATVLL o 0 ip -99 il -99 dp -99 dl -99 Peplist sS 5.820 bgG -1 bgS 2.000 cS 4.220
G 0 1058 GMLDLVKKV GMLDLVKKV o 0 ip -99 il -99 dp -99 dl -99 Peplist sS 9.669 bgG -1 bgS 2.000 cS 8.069
G 0 1059 NYGLRTFLF NYGLRTFLF o 0 ip -99 il -99 dp -99 dl -99 Peplist sS 5.486 bgG -1 bgS 2.000 cS 3.886
G 0 1060 RLLDVLAPL RLLDVLAPL o 0 ip -99 il -99 dp -99 dl -99 Peplist sS 9.991 bgG -1 bgS 2.000 cS 8.391
G 0 1061 VASTVKHAL VASTVKHAL o 0 ip -99 il -99 dp -99 dl -99 Peplist sS 2.783 bgG -1 bgS 2.000 cS 1.183
G 0 1062 RYTPFSNGL RYTPFSNGL o 0 ip -99 il -99 dp -99 dl -99 Peplist sS 15.968 bgG -1 bgS 2.000 cS 14.368
G 0 1063 QYLDVLHAL QYLDVLHAL o 0 ip -99 il -99 dp -99 dl -99 Peplist sS 19.088 bgG -1 bgS 2.000 cS 17.488
G 0 1064 YLNDLHEVL YLNDLHEVL o 0 ip -99 il -99 dp -99 dl -99 Peplist sS 10.684 bgG -1 bgS 2.000 cS 9.084
G 0 1065 QYPEVKEFF QYPEVKEFF o 0 ip -99 il -99 dp -99 dl -99 Peplist sS 13.334 bgG -1 bgS 2.000 cS 11.734
G 0 1066 LLQEDPWRV LLQEDPWRV o 0 ip -99 il -99 dp -99 dl -99 Peplist sS 13.566 bgG -1 bgS 2.000 cS 11.966
G 0 1067 KVPKTAENF KVPKTAENF o 0 ip -99 il -99 dp -99 dl -99 Peplist sS 3.945 bgG -1 bgS 2.000 cS 2.345
G 0 1068 FTAEFLEKV FTAEFLEKV o 0 ip -99 il -99 dp -99 dl -99 Peplist sS 9.229 bgG -1 bgS 2.000 cS 7.629
G 0 1069 KYGDIIFDF KYGDIIFDF o 0 ip -99 il -99 dp -99 dl -99 Peplist sS 16.083 bgG -1 bgS 2.000 cS 14.483
G 0 1070 YLDNGVVFV YLDNGVVFV o 0 ip -99 il -99 dp -99 dl -99 Peplist sS 9.370 bgG -1 bgS 2.000 cS 7.770
G 0 1071 KMADIEYRL KMADIEYRL o 0 ip -99 il -99 dp -99 dl -99 Peplist sS 12.561 bgG -1 bgS 2.000 cS 10.961
G 0 1072 AVIEHLERL AVIEHLERL o 0 ip -99 il -99 dp -99 dl -99 Peplist sS 9.988 bgG -1 bgS 2.000 cS 8.388
G 0 1073 EYLDRAEKL EYLDRAEKL o 0 ip -99 il -99 dp -99 dl -99 Peplist sS 14.133 bgG -1 bgS 2.000 cS 12.533
G 0 1074 TLSEDMILL TLSEDMILL o 0 ip -99 il -99 dp -99 dl -99 Peplist sS 9.037 bgG -1 bgS 2.000 cS 7.437
G 0 1075 FLPRKFPSL FLPRKFPSL o 0 ip -99 il -99 dp -99 dl -99 Peplist sS 11.966 bgG -1 bgS 2.000 cS 10.366
G 0 1076 SMMDVDHQI SMMDVDHQI o 0 ip -99 il -99 dp -99 dl -99 Peplist sS 13.100 bgG -1 bgS 2.000 cS 11.500
G 0 1077 VLYPGCDTL VLYPGCDTL o 0 ip -99 il -99 dp -99 dl -99 Peplist sS 5.709 bgG -1 bgS 2.000 cS 4.109
G 0 1078 RYFDALLKL RYFDALLKL o 0 ip -99 il -99 dp -99 dl -99 Peplist sS 16.848 bgG -1 bgS 2.000 cS 15.248
G 0 1079 AYFHQPEAI AYFHQPEAI o 0 ip -99 il -99 dp -99 dl -99 Peplist sS 11.259 bgG -1 bgS 2.000 cS 9.659
G 0 1080 SWLTSSWNF SWLTSSWNF o 0 ip -99 il -99 dp -99 dl -99 Peplist sS 7.898 bgG -1 bgS 2.000 cS 6.298
G 0 1081 SLLDLHTKV SLLDLHTKV o 0 ip -99 il -99 dp -99 dl -99 Peplist sS 14.300 bgG -1 bgS 2.000 cS 12.700
G 0 1082 QYASLMHSF QYASLMHSF o 0 ip -99 il -99 dp -99 dl -99 Peplist sS 14.447 bgG -1 bgS 2.000 cS 12.847
G 0 1083 GLADKVYFL GLADKVYFL o 0 ip -99 il -99 dp -99 dl -99 Peplist sS 11.755 bgG -1 bgS 2.000 cS 10.155
G 0 1084 TLDAGNIKL TLDAGNIKL o 0 ip -99 il -99 dp -99 dl -99 Peplist sS 4.208 bgG -1 bgS 2.000 cS 2.608
G 0 1085 VLGPTLKNV VLGPTLKNV o 0 ip -99 il -99 dp -99 dl -99 Peplist sS 10.172 bgG -1 bgS 2.000 cS 8.572
G 0 1086 LYSLKQYFL LYSLKQYFL o 0 ip -99 il -99 dp -99 dl -99 Peplist sS 6.071 bgG -1 bgS 2.000 cS 4.471
G 0 1087 YYAEVETRI YYAEVETRI o 0 ip -99 il -99 dp -99 dl -99 Peplist sS 14.420 bgG -1 bgS 2.000 cS 12.820
G 0 1088 GVYGDVHRV GVYGDVHRV o 0 ip -99 il -99 dp -99 dl -99 Peplist sS 3.879 bgG -1 bgS 2.000 cS 2.279
G 0 1089 KMLEKLPEL KMLEKLPEL o 0 ip -99 il -99 dp -99 dl -99 Peplist sS 17.658 bgG -1 bgS 2.000 cS 16.058
G 0 1090 TYNQKHSLF TYNQKHSLF o 0 ip -99 il -99 dp -99 dl -99 Peplist sS 9.978 bgG -1 bgS 2.000 cS 8.378
G 0 1091 KYFLKPEVL KYFLKPEVL o 0 ip -99 il -99 dp -99 dl -99 Peplist sS 12.898 bgG -1 bgS 2.000 cS 11.298
G 0 1092 IYTDIIYIF IYTDIIYIF o 0 ip -99 il -99 dp -99 dl -99 Peplist sS 15.122 bgG -1 bgS 2.000 cS 13.522
G 0 1093 SYVGSLYVW SYVGSLYVW o 0 ip -99 il -99 dp -99 dl -99 Peplist sS 10.260 bgG -1 bgS 2.000 cS 8.660
G 0 1094 NQFPGFKEV NQFPGFKEV o 0 ip -99 il -99 dp -99 dl -99 Peplist sS 10.502 bgG -1 bgS 2.000 cS 8.902
G 0 1095 KYPNVFKKI KYPNVFKKI o 0 ip -99 il -99 dp -99 dl -99 Peplist sS 16.344 bgG -1 bgS 2.000 cS 14.744
G 0 1096 RLKDKIPNV RLKDKIPNV o 0 ip -99 il -99 dp -99 dl -99 Peplist sS 15.474 bgG -1 bgS 2.000 cS 13.874
G 0 1097 FLKEYLHFV FLKEYLHFV o 0 ip -99 il -99 dp -99 dl -99 Peplist sS 12.274 bgG -1 bgS 2.000 cS 10.674
G 0 1098 YYNGMVVFW YYNGMVVFW o 0 ip -99 il -99 dp -99 dl -99 Peplist sS 10.064 bgG -1 bgS 2.000 cS 8.464
G 0 1099 RYLNKAFHI RYLNKAFHI o 0 ip -99 il -99 dp -99 dl -99 Peplist sS 13.425 bgG -1 bgS 2.000 cS 11.825
G 0 1100 RLIDGLVNA RLIDGLVNA o 0 ip -99 il -99 dp -99 dl -99 Peplist sS 9.081 bgG -1 bgS 2.000 cS 7.481
G 0 1101 NYSNVSIHL NYSNVSIHL o 0 ip -99 il -99 dp -99 dl -99 Peplist sS 11.006 bgG -1 bgS 2.000 cS 9.406
G 0 1102 RLQEEINEV RLQEEINEV o 0 ip -99 il -99 dp -99 dl -99 Peplist sS 17.331 bgG -1 bgS 2.000 cS 15.731
G 0 1103 NYTPYKYNL NYTPYKYNL o 0 ip -99 il -99 dp -99 dl -99 Peplist sS 14.826 bgG -1 bgS 2.000 cS 13.226
G 0 1104 FLDDVNLIL FLDDVNLIL o 0 ip -99 il -99 dp -99 dl -99 Peplist sS 4.783 bgG -1 bgS 2.000 cS 3.183
G 0 1105 RIDPALLTV RIDPALLTV o 0 ip -99 il -99 dp -99 dl -99 Peplist sS 7.990 bgG -1 bgS 2.000 cS 6.390
G 0 1106 SYSPQAFKF SYSPQAFKF o 0 ip -99 il -99 dp -99 dl -99 Peplist sS 17.980 bgG -1 bgS 2.000 cS 16.380
G 0 1107 SLFPFIEKL SLFPFIEKL o 0 ip -99 il -99 dp -99 dl -99 Peplist sS 18.822 bgG -1 bgS 2.000 cS 17.222
G 0 1108 RFLDFITNI RFLDFITNI o 0 ip -99 il -99 dp -99 dl -99 Peplist sS 11.009 bgG -1 bgS 2.000 cS 9.409
G 0 1109 NMLPQIFRV NMLPQIFRV o 0 ip -99 il -99 dp -99 dl -99 Peplist sS 14.884 bgG -1 bgS 2.000 cS 13.284
G 0 1110 ALGKAPSKV ALGKAPSKV o 0 ip -99 il -99 dp -99 dl -99 Peplist sS 6.634 bgG -1 bgS 2.000 cS 5.034
G 0 1111 YITELLKKL YITELLKKL o 0 ip -99 il -99 dp -99 dl -99 Peplist sS 9.598 bgG -1 bgS 2.000 cS 7.998
G 0 1112 IYGKTKEQF IYGKTKEQF o 0 ip -99 il -99 dp -99 dl -99 Peplist sS 9.742 bgG -1 bgS 2.000 cS 8.142
G 0 1113 LQLEAIHKV LQLEAIHKV o 0 ip -99 il -99 dp -99 dl -99 Peplist sS 10.882 bgG -1 bgS 2.000 cS 9.282
G 0 1114 RYNGGLLEF RYNGGLLEF o 0 ip -99 il -99 dp -99 dl -99 Peplist sS 13.507 bgG -1 bgS 2.000 cS 11.907
G 0 1115 VFLLKPLKW VFLLKPLKW o 0 ip -99 il -99 dp -99 dl -99 Peplist sS 4.090 bgG -1 bgS 2.000 cS 2.490
G 0 1116 NYSDAIVWL NYSDAIVWL o 0 ip -99 il -99 dp -99 dl -99 Peplist sS 13.307 bgG -1 bgS 2.000 cS 11.707
G 0 1117 NYDKVEKLF NYDKVEKLF o 0 ip -99 il -99 dp -99 dl -99 Peplist sS 9.769 bgG -1 bgS 2.000 cS 8.169
G 0 1118 RLSPKVWVA RLSPKVWVA o 0 ip -99 il -99 dp -99 dl -99 Peplist sS 12.682 bgG -1 bgS 2.000 cS 11.082
G 0 1119 RYTTEFHEL RYTTEFHEL o 0 ip -99 il -99 dp -99 dl -99 Peplist sS 20.577 bgG -1 bgS 2.000 cS 18.977
G 0 1120 QYPSICPRL QYPSICPRL o 0 ip -99 il -99 dp -99 dl -99 Peplist sS 11.124 bgG -1 bgS 2.000 cS 9.524
G 0 1121 ALWNEEALL ALWNEEALL o 0 ip -99 il -99 dp -99 dl -99 Peplist sS 4.391 bgG -1 bgS 2.000 cS 2.791
G 0 1122 YASENVNKL YASENVNKL o 0 ip -99 il -99 dp -99 dl -99 Peplist sS 12.820 bgG -1 bgS 2.000 cS 11.220
G 0 1123 YMIQFDQYI YMIQFDQYI o 0 ip -99 il -99 dp -99 dl -99 Peplist sS 3.543 bgG -1 bgS 2.000 cS 1.943
G 0 1124 FLPPLPTSV FLPPLPTSV o 0 ip -99 il -99 dp -99 dl -99 Peplist sS 13.316 bgG -1 bgS 2.000 cS 11.716
G 0 1125 YSLEKVFGI YSLEKVFGI o 0 ip -99 il -99 dp -99 dl -99 Peplist sS 6.936 bgG -1 bgS 2.000 cS 5.336
G 0 1126 SLADIAQKL SLADIAQKL o 0 ip -99 il -99 dp -99 dl -99 Peplist sS 13.819 bgG -1 bgS 2.000 cS 12.219
G 0 1127 ALGPTGRGV ALGPTGRGV o 0 ip -99 il -99 dp -99 dl -99 Peplist sS 3.026 bgG -1 bgS 2.000 cS 1.426
G 0 1128 RAFGIPIRV RAFGIPIRV o 0 ip -99 il -99 dp -99 dl -99 Peplist sS 8.751 bgG -1 bgS 2.000 cS 7.151
G 0 1129 ILAELLLRV ILAELLLRV o 0 ip -99 il -99 dp -99 dl -99 Peplist sS 10.050 bgG -1 bgS 2.000 cS 8.450
G 0 1130 RLHDVLMEL RLHDVLMEL o 0 ip -99 il -99 dp -99 dl -99 Peplist sS 14.596 bgG -1 bgS 2.000 cS 12.996
G 0 1131 VQPSKYHFL VQPSKYHFL o 0 ip -99 il -99 dp -99 dl -99 Peplist sS 8.489 bgG -1 bgS 2.000 cS 6.889
G 0 1132 RLGDKILQV RLGDKILQV o 0 ip -99 il -99 dp -99 dl -99 Peplist sS 15.699 bgG -1 bgS 2.000 cS 14.099
G 0 1133 TASPLVKSV TASPLVKSV o 0 ip -99 il -99 dp -99 dl -99 Peplist sS 8.960 bgG -1 bgS 2.000 cS 7.360
G 0 1134 VYVPLKELL VYVPLKELL o 0 ip -99 il -99 dp -99 dl -99 Peplist sS 10.084 bgG -1 bgS 2.000 cS 8.484
G 0 1135 QLYEFDIKV QLYEFDIKV o 0 ip -99 il -99 dp -99 dl -99 Peplist sS 7.952 bgG -1 bgS 2.000 cS 6.352
G 0 1136 RYGNTPFLF RYGNTPFLF o 0 ip -99 il -99 dp -99 dl -99 Peplist sS 13.200 bgG -1 bgS 2.000 cS 11.600
G 0 1137 YLITLLEHL YLITLLEHL o 0 ip -99 il -99 dp -99 dl -99 Peplist sS 10.749 bgG -1 bgS 2.000 cS 9.149
G 0 1138 TYLKAVKLF TYLKAVKLF o 0 ip -99 il -99 dp -99 dl -99 Peplist sS 12.728 bgG -1 bgS 2.000 cS 11.128
G 0 1139 RVPPPPHGA RVPPPPHGA o 0 ip -99 il -99 dp -99 dl -99 Peplist sS 5.549 bgG -1 bgS 2.000 cS 3.949
G 0 1140 RYSVFFQSL RYSVFFQSL o 0 ip -99 il -99 dp -99 dl -99 Peplist sS 14.291 bgG -1 bgS 2.000 cS 12.691
G 0 1141 ISFPDPKML ISFPDPKML o 0 ip -99 il -99 dp -99 dl -99 Peplist sS 4.130 bgG -1 bgS 2.000 cS 2.530
G 0 1142 TVIAKVNNV TVIAKVNNV o 0 ip -99 il -99 dp -99 dl -99 Peplist sS 3.635 bgG -1 bgS 2.000 cS 2.035
G 0 1143 ILYPKTLFL ILYPKTLFL o 0 ip -99 il -99 dp -99 dl -99 Peplist sS 8.648 bgG -1 bgS 2.000 cS 7.048
G 0 1144 RLYHITDQV RLYHITDQV o 0 ip -99 il -99 dp -99 dl -99 Peplist sS 9.409 bgG -1 bgS 2.000 cS 7.809
G 0 1145 EYGVHWNFF EYGVHWNFF o 0 ip -99 il -99 dp -99 dl -99 Peplist sS 4.500 bgG -1 bgS 2.000 cS 2.900
G 0 1146 DYLEWPEYF DYLEWPEYF o 0 ip -99 il -99 dp -99 dl -99 Peplist sS 16.185 bgG -1 bgS 2.000 cS 14.585
G 0 1147 ILDHEVPSL ILDHEVPSL o 0 ip -99 il -99 dp -99 dl -99 Peplist sS 10.904 bgG -1 bgS 2.000 cS 9.304
G 0 1148 AMAENILAA AMAENILAA o 0 ip -99 il -99 dp -99 dl -99 Peplist sS 2.383 bgG -1 bgS 2.000 cS 0.783
G 0 1149 MISPVLILF MISPVLILF o 0 ip -99 il -99 dp -99 dl -99 Peplist sS 6.569 bgG -1 bgS 2.000 cS 4.969
G 0 1150 NMSDFIMKV NMSDFIMKV o 0 ip -99 il -99 dp -99 dl -99 Peplist sS 12.246 bgG -1 bgS 2.000 cS 10.646
G 0 1151 VIIPKNWSL VIIPKNWSL o 0 ip -99 il -99 dp -99 dl -99 Peplist sS 9.974 bgG -1 bgS 2.000 cS 8.374
G 0 1152 ALIEKLVEL ALIEKLVEL o 0 ip -99 il -99 dp -99 dl -99 Peplist sS 16.094 bgG -1 bgS 2.000 cS 14.494
G 0 1153 FLVDIKPSL FLVDIKPSL o 0 ip -99 il -99 dp -99 dl -99 Peplist sS 8.693 bgG -1 bgS 2.000 cS 7.093
G 0 1154 FYPPKVELF FYPPKVELF o 0 ip -99 il -99 dp -99 dl -99 Peplist sS 20.051 bgG -1 bgS 2.000 cS 18.451
G 0 1155 WLDETLAQV WLDETLAQV o 0 ip -99 il -99 dp -99 dl -99 Peplist sS 11.156 bgG -1 bgS 2.000 cS 9.556
G 0 1156 KVGPVPVLV KVGPVPVLV o 0 ip -99 il -99 dp -99 dl -99 Peplist sS 7.955 bgG -1 bgS 2.000 cS 6.355
G 0 1157 LYKTIFEGF LYKTIFEGF o 0 ip -99 il -99 dp -99 dl -99 Peplist sS 7.050 bgG -1 bgS 2.000 cS 5.450
G 0 1158 YLEPKLTQV YLEPKLTQV o 0 ip -99 il -99 dp -99 dl -99 Peplist sS 15.627 bgG -1 bgS 2.000 cS 14.027
G 0 1159 SMLNRILAV SMLNRILAV o 0 ip -99 il -99 dp -99 dl -99 Peplist sS 6.365 bgG -1 bgS 2.000 cS 4.765
G 0 1160 RYIPTAAAF RYIPTAAAF o 0 ip -99 il -99 dp -99 dl -99 Peplist sS 11.814 bgG -1 bgS 2.000 cS 10.214
G 0 1161 ILDKKVEKV ILDKKVEKV o 0 ip -99 il -99 dp -99 dl -99 Peplist sS 14.103 bgG -1 bgS 2.000 cS 12.503
G 0 1162 TLADVLYHV TLADVLYHV o 0 ip -99 il -99 dp -99 dl -99 Peplist sS 16.476 bgG -1 bgS 2.000 cS 14.876
G 0 1163 RWFDKSFTF RWFDKSFTF o 0 ip -99 il -99 dp -99 dl -99 Peplist sS 14.934 bgG -1 bgS 2.000 cS 13.334
G 0 1164 SYLKEFIHI SYLKEFIHI o 0 ip -99 il -99 dp -99 dl -99 Peplist sS 15.166 bgG -1 bgS 2.000 cS 13.566
G 0 1165 AYQSIQNYL AYQSIQNYL o 0 ip -99 il -99 dp -99 dl -99 Peplist sS 12.530 bgG -1 bgS 2.000 cS 10.930
G 0 1166 VYHSDIPKW VYHSDIPKW o 0 ip -99 il -99 dp -99 dl -99 Peplist sS 14.363 bgG -1 bgS 2.000 cS 12.763
G 0 1167 AGSTYVNRV AGSTYVNRV o 0 ip -99 il -99 dp -99 dl -99 Peplist sS 2.619 bgG -1 bgS 2.000 cS 1.019
G 0 1168 QMLDVAIRV QMLDVAIRV o 0 ip -99 il -99 dp -99 dl -99 Peplist sS 9.298 bgG -1 bgS 2.000 cS 7.698
G 0 1169 TLWYRPPEL TLWYRPPEL o 0 ip -99 il -99 dp -99 dl -99 Peplist sS 12.119 bgG -1 bgS 2.000 cS 10.519
G 0 1170 RYQTKFRHL RYQTKFRHL o 0 ip -99 il -99 dp -99 dl -99 Peplist sS 17.499 bgG -1 bgS 2.000 cS 15.899
G 0 1171 MYTKLFVGF MYTKLFVGF o 0 ip -99 il -99 dp -99 dl -99 Peplist sS 9.830 bgG -1 bgS 2.000 cS 8.230
G 0 1172 TYTDRVFFL TYTDRVFFL o 0 ip -99 il -99 dp -99 dl -99 Peplist sS 17.001 bgG -1 bgS 2.000 cS 15.401
G 0 1173 ALLNIKVKL ALLNIKVKL o 0 ip -99 il -99 dp -99 dl -99 Peplist sS 8.074 bgG -1 bgS 2.000 cS 6.474
G 0 1174 KVGKFVPKI KVGKFVPKI o 0 ip -99 il -99 dp -99 dl -99 Peplist sS 5.439 bgG -1 bgS 2.000 cS 3.839
G 0 1175 LLPDKWFDI LLPDKWFDI o 0 ip -99 il -99 dp -99 dl -99 Peplist sS 8.531 bgG -1 bgS 2.000 cS 6.931
G 0 1176 PYQPFPTHF PYQPFPTHF o 0 ip -99 il -99 dp -99 dl -99 Peplist sS 16.676 bgG -1 bgS 2.000 cS 15.076
G 0 1177 TYAPVKSFL TYAPVKSFL o 0 ip -99 il -99 dp -99 dl -99 Peplist sS 10.815 bgG -1 bgS 2.000 cS 9.215
G 0 1178 NYNDRYDEI NYNDRYDEI o 0 ip -99 il -99 dp -99 dl -99 Peplist sS 11.559 bgG -1 bgS 2.000 cS 9.959
G 0 1179 PYLWWKKYI PYLWWKKYI o 0 ip -99 il -99 dp -99 dl -99 Peplist sS 5.131 bgG -1 bgS 2.000 cS 3.531
G 0 1180 YLQNWSHVL YLQNWSHVL o 0 ip -99 il -99 dp -99 dl -99 Peplist sS 11.697 bgG -1 bgS 2.000 cS 10.097
G 0 1181 YYYINYTTI YYYINYTTI o 0 ip -99 il -99 dp -99 dl -99 Peplist sS 7.328 bgG -1 bgS 2.000 cS 5.728
G 0 1182 KLAESVEKA KLAESVEKA o 0 ip -99 il -99 dp -99 dl -99 Peplist sS 11.501 bgG -1 bgS 2.000 cS 9.901
G 0 1183 YLTAEILEL YLTAEILEL o 0 ip -99 il -99 dp -99 dl -99 Peplist sS 9.354 bgG -1 bgS 2.000 cS 7.754
G 0 1184 VYLPCLQNI VYLPCLQNI o 0 ip -99 il -99 dp -99 dl -99 Peplist sS 13.643 bgG -1 bgS 2.000 cS 12.043
G 0 1185 EYTRALFLL EYTRALFLL o 0 ip -99 il -99 dp -99 dl -99 Peplist sS 7.296 bgG -1 bgS 2.000 cS 5.696
G 0 1186 LLSEDFVSV LLSEDFVSV o 0 ip -99 il -99 dp -99 dl -99 Peplist sS 11.048 bgG -1 bgS 2.000 cS 9.448
G 0 1187 TLFPVRLLV TLFPVRLLV o 0 ip -99 il -99 dp -99 dl -99 Peplist sS 7.785 bgG -1 bgS 2.000 cS 6.185
G 0 1188 KLSDLQTQL KLSDLQTQL o 0 ip -99 il -99 dp -99 dl -99 Peplist sS 14.041 bgG -1 bgS 2.000 cS 12.441
G 0 1189 TMLGKFYHF TMLGKFYHF o 0 ip -99 il -99 dp -99 dl -99 Peplist sS 13.653 bgG -1 bgS 2.000 cS 12.053
G 0 1190 QLQDFDWQV QLQDFDWQV o 0 ip -99 il -99 dp -99 dl -99 Peplist sS 12.385 bgG -1 bgS 2.000 cS 10.785
G 0 1191 VYKPPGLKW VYKPPGLKW o 0 ip -99 il -99 dp -99 dl -99 Peplist sS 6.619 bgG -1 bgS 2.000 cS 5.019
G 0 1192 AYNNQSNRL AYNNQSNRL o 0 ip -99 il -99 dp -99 dl -99 Peplist sS 11.629 bgG -1 bgS 2.000 cS 10.029
G 0 1193 VLFGLLREV VLFGLLREV o 0 ip -99 il -99 dp -99 dl -99 Peplist sS 9.457 bgG -1 bgS 2.000 cS 7.857
G 0 1194 FYQPKIQQF FYQPKIQQF o 0 ip -99 il -99 dp -99 dl -99 Peplist sS 21.685 bgG -1 bgS 2.000 cS 20.085
G 0 1195 FAHPYQYEL FAHPYQYEL o 0 ip -99 il -99 dp -99 dl -99 Peplist sS 9.879 bgG -1 bgS 2.000 cS 8.279
G 0 1196 ALMDEVVKA ALMDEVVKA o 0 ip -99 il -99 dp -99 dl -99 Peplist sS 11.046 bgG -1 bgS 2.000 cS 9.446
G 0 1197 RQIDQFLVV RQIDQFLVV o 0 ip -99 il -99 dp -99 dl -99 Peplist sS 9.258 bgG -1 bgS 2.000 cS 7.658
G 0 1198 TVMDEIHTV TVMDEIHTV o 0 ip -99 il -99 dp -99 dl -99 Peplist sS 13.482 bgG -1 bgS 2.000 cS 11.882
G 0 1199 RAIDSIHQL RAIDSIHQL o 0 ip -99 il -99 dp -99 dl -99 Peplist sS 16.673 bgG -1 bgS 2.000 cS 15.073
G 0 1200 FYAELYHII FYAELYHII o 0 ip -99 il -99 dp -99 dl -99 Peplist sS 10.292 bgG -1 bgS 2.000 cS 8.692
G 0 1201 RLLDYVVNI RLLDYVVNI o 0 ip -99 il -99 dp -99 dl -99 Peplist sS 15.727 bgG -1 bgS 2.000 cS 14.127
G 0 1202 SYTSVKENF SYTSVKENF o 0 ip -99 il -99 dp -99 dl -99 Peplist sS 13.472 bgG -1 bgS 2.000 cS 11.872
G 0 1203 TYFSTPLLL TYFSTPLLL o 0 ip -99 il -99 dp -99 dl -99 Peplist sS 11.463 bgG -1 bgS 2.000 cS 9.863
G 0 1204 IYNGKLFDL IYNGKLFDL o 0 ip -99 il -99 dp -99 dl -99 Peplist sS 10.365 bgG -1 bgS 2.000 cS 8.765
G 0 1205 KLWSETFDV KLWSETFDV o 0 ip -99 il -99 dp -99 dl -99 Peplist sS 9.935 bgG -1 bgS 2.000 cS 8.335
G 0 1206 HLYEDLFRA HLYEDLFRA o 0 ip -99 il -99 dp -99 dl -99 Peplist sS 8.094 bgG -1 bgS 2.000 cS 6.494
G 0 1207 RLLEQKVEL RLLEQKVEL o 0 ip -99 il -99 dp -99 dl -99 Peplist sS 13.864 bgG -1 bgS 2.000 cS 12.264
G 0 1208 LYATFLPKW LYATFLPKW o 0 ip -99 il -99 dp -99 dl -99 Peplist sS 12.045 bgG -1 bgS 2.000 cS 10.445
G 0 1209 PYLDKFFAL PYLDKFFAL o 0 ip -99 il -99 dp -99 dl -99 Peplist sS 15.680 bgG -1 bgS 2.000 cS 14.080
G 0 1210 RYGPVVSFW RYGPVVSFW o 0 ip -99 il -99 dp -99 dl -99 Peplist sS 14.459 bgG -1 bgS 2.000 cS 12.859
G 0 1211 YVKDIYAYL YVKDIYAYL o 0 ip -99 il -99 dp -99 dl -99 Peplist sS 3.506 bgG -1 bgS 2.000 cS 1.906
G 0 1212 RMYNKIFAI RMYNKIFAI o 0 ip -99 il -99 dp -99 dl -99 Peplist sS 7.170 bgG -1 bgS 2.000 cS 5.570
G 0 1213 TYEDLINKI TYEDLINKI o 0 ip -99 il -99 dp -99 dl -99 Peplist sS 13.197 bgG -1 bgS 2.000 cS 11.597
G 0 1214 RYPAIIYNI RYPAIIYNI o 0 ip -99 il -99 dp -99 dl -99 Peplist sS 13.153 bgG -1 bgS 2.000 cS 11.553
G 0 1215 RLAGVGWRV RLAGVGWRV o 0 ip -99 il -99 dp -99 dl -99 Peplist sS 9.413 bgG -1 bgS 2.000 cS 7.813
G 0 1216 GVFDGLHTV GVFDGLHTV o 0 ip -99 il -99 dp -99 dl -99 Peplist sS 7.892 bgG -1 bgS 2.000 cS 6.292
G 0 1217 HLAPRTPEV HLAPRTPEV o 0 ip -99 il -99 dp -99 dl -99 Peplist sS 14.738 bgG -1 bgS 2.000 cS 13.138
G 0 1218 TATEALLRV TATEALLRV o 0 ip -99 il -99 dp -99 dl -99 Peplist sS 6.720 bgG -1 bgS 2.000 cS 5.120
G 0 1219 ALLEMDARL ALLEMDARL o 0 ip -99 il -99 dp -99 dl -99 Peplist sS 5.983 bgG -1 bgS 2.000 cS 4.383
G 0 1220 LLPGKTYSF LLPGKTYSF o 0 ip -99 il -99 dp -99 dl -99 Peplist sS 9.605 bgG -1 bgS 2.000 cS 8.005
G 0 1221 ALLPELREV ALLPELREV o 0 ip -99 il -99 dp -99 dl -99 Peplist sS 16.294 bgG -1 bgS 2.000 cS 14.694
G 0 1222 LYTDIINIF LYTDIINIF o 0 ip -99 il -99 dp -99 dl -99 Peplist sS 12.255 bgG -1 bgS 2.000 cS 10.655
G 0 1223 SYTKWKCLL SYTKWKCLL o 0 ip -99 il -99 dp -99 dl -99 Peplist sS 7.833 bgG -1 bgS 2.000 cS 6.233
G 0 1224 MLDDRAYLV MLDDRAYLV o 0 ip -99 il -99 dp -99 dl -99 Peplist sS 8.875 bgG -1 bgS 2.000 cS 7.275
G 0 1225 IYLERFPIF IYLERFPIF o 0 ip -99 il -99 dp -99 dl -99 Peplist sS 14.786 bgG -1 bgS 2.000 cS 13.186
G 0 1226 TYSKKHFRI TYSKKHFRI o 0 ip -99 il -99 dp -99 dl -99 Peplist sS 13.410 bgG -1 bgS 2.000 cS 11.810
G 0 1227 PYPPPPPEF PYPPPPPEF o 0 ip -99 il -99 dp -99 dl -99 Peplist sS 16.954 bgG -1 bgS 2.000 cS 15.354
G 0 1228 HLAPYSDEL HLAPYSDEL o 0 ip -99 il -99 dp -99 dl -99 Peplist sS 11.974 bgG -1 bgS 2.000 cS 10.374
G 0 1229 YYQDTPKQI YYQDTPKQI o 0 ip -99 il -99 dp -99 dl -99 Peplist sS 18.686 bgG -1 bgS 2.000 cS 17.086
G 0 1230 YLLEKSRAI YLLEKSRAI o 0 ip -99 il -99 dp -99 dl -99 Peplist sS 11.278 bgG -1 bgS 2.000 cS 9.678
G 0 1231 AIDEKVQAV AIDEKVQAV o 0 ip -99 il -99 dp -99 dl -99 Peplist sS 9.201 bgG -1 bgS 2.000 cS 7.601
G 0 1232 LLIENVASL LLIENVASL o 0 ip -99 il -99 dp -99 dl -99 Peplist sS 9.435 bgG -1 bgS 2.000 cS 7.835
G 0 1233 VYLPNINKI VYLPNINKI o 0 ip -99 il -99 dp -99 dl -99 Peplist sS 18.368 bgG -1 bgS 2.000 cS 16.768
G 0 1234 RYTDVTTVL RYTDVTTVL o 0 ip -99 il -99 dp -99 dl -99 Peplist sS 16.564 bgG -1 bgS 2.000 cS 14.964
G 0 1235 VYPDGIRHI VYPDGIRHI o 0 ip -99 il -99 dp -99 dl -99 Peplist sS 16.925 bgG -1 bgS 2.000 cS 15.325
G 0 1236 LYSEVSHLL LYSEVSHLL o 0 ip -99 il -99 dp -99 dl -99 Peplist sS 15.074 bgG -1 bgS 2.000 cS 13.474
G 0 1237 ISQGIPKQV ISQGIPKQV o 0 ip -99 il -99 dp -99 dl -99 Peplist sS 3.737 bgG -1 bgS 2.000 cS 2.137
G 0 1238 AYLSGMLRF AYLSGMLRF o 0 ip -99 il -99 dp -99 dl -99 Peplist sS 12.174 bgG -1 bgS 2.000 cS 10.574
G 0 1239 EYNNNFHVL EYNNNFHVL o 0 ip -99 il -99 dp -99 dl -99 Peplist sS 12.094 bgG -1 bgS 2.000 cS 10.494
G 0 1240 QLLPNLRAV QLLPNLRAV o 0 ip -99 il -99 dp -99 dl -99 Peplist sS 11.380 bgG -1 bgS 2.000 cS 9.780
G 0 1241 VYISEHEHF VYISEHEHF o 0 ip -99 il -99 dp -99 dl -99 Peplist sS 14.853 bgG -1 bgS 2.000 cS 13.253
G 0 1242 KYIPAFCEL KYIPAFCEL o 0 ip -99 il -99 dp -99 dl -99 Peplist sS 16.337 bgG -1 bgS 2.000 cS 14.737
G 0 1243 RYEGFFSLW RYEGFFSLW o 0 ip -99 il -99 dp -99 dl -99 Peplist sS 10.405 bgG -1 bgS 2.000 cS 8.805
G 0 1244 KLIDKLDSL KLIDKLDSL o 0 ip -99 il -99 dp -99 dl -99 Peplist sS 14.970 bgG -1 bgS 2.000 cS 13.370
G 0 1245 RYTVRSFGI RYTVRSFGI o 0 ip -99 il -99 dp -99 dl -99 Peplist sS 6.207 bgG -1 bgS 2.000 cS 4.607
G 0 1246 RLIDKSFSI RLIDKSFSI o 0 ip -99 il -99 dp -99 dl -99 Peplist sS 14.508 bgG -1 bgS 2.000 cS 12.908
G 0 1247 HYFNTPFQL HYFNTPFQL o 0 ip -99 il -99 dp -99 dl -99 Peplist sS 15.997 bgG -1 bgS 2.000 cS 14.397
G 0 1248 YVTDVLYRV YVTDVLYRV o 0 ip -99 il -99 dp -99 dl -99 Peplist sS 12.497 bgG -1 bgS 2.000 cS 10.897
G 0 1249 YYFSKLIEF YYFSKLIEF o 0 ip -99 il -99 dp -99 dl -99 Peplist sS 18.474 bgG -1 bgS 2.000 cS 16.874
G 0 1250 ALSEKIVSV ALSEKIVSV o 0 ip -99 il -99 dp -99 dl -99 Peplist sS 15.497 bgG -1 bgS 2.000 cS 13.897
G 0 1251 QIPDHPKHF QIPDHPKHF o 0 ip -99 il -99 dp -99 dl -99 Peplist sS 11.897 bgG -1 bgS 2.000 cS 10.297
G 0 1252 YYVDFFKTL YYVDFFKTL o 0 ip -99 il -99 dp -99 dl -99 Peplist sS 19.286 bgG -1 bgS 2.000 cS 17.686
G 0 1253 KYQKGFSLW KYQKGFSLW o 0 ip -99 il -99 dp -99 dl -99 Peplist sS 12.340 bgG -1 bgS 2.000 cS 10.740
G 0 1254 FYDDKVSAL FYDDKVSAL o 0 ip -99 il -99 dp -99 dl -99 Peplist sS 14.823 bgG -1 bgS 2.000 cS 13.223
G 0 1255 NYIEFTRIL NYIEFTRIL o 0 ip -99 il -99 dp -99 dl -99 Peplist sS 11.362 bgG -1 bgS 2.000 cS 9.762
G 0 1256 FLDIHNIHV FLDIHNIHV o 0 ip -99 il -99 dp -99 dl -99 Peplist sS 3.948 bgG -1 bgS 2.000 cS 2.348
G 0 1257 VSEPRYFQL VSEPRYFQL o 0 ip -99 il -99 dp -99 dl -99 Peplist sS 4.272 bgG -1 bgS 2.000 cS 2.672
G 0 1258 YMIDNVILL YMIDNVILL o 0 ip -99 il -99 dp -99 dl -99 Peplist sS 12.316 bgG -1 bgS 2.000 cS 10.716
G 0 1259 HLGPEGRSV HLGPEGRSV o 0 ip -99 il -99 dp -99 dl -99 Peplist sS 6.535 bgG -1 bgS 2.000 cS 4.935
G 0 1260 VLPSVLNKF VLPSVLNKF o 0 ip -99 il -99 dp -99 dl -99 Peplist sS 13.851 bgG -1 bgS 2.000 cS 12.251
G 0 1261 KILEDVVGV KILEDVVGV o 0 ip -99 il -99 dp -99 dl -99 Peplist sS 8.707 bgG -1 bgS 2.000 cS 7.107
G 0 1262 LYFHINQTL LYFHINQTL o 0 ip -99 il -99 dp -99 dl -99 Peplist sS 9.559 bgG -1 bgS 2.000 cS 7.959
G 0 1263 DYLKNTYRL DYLKNTYRL o 0 ip -99 il -99 dp -99 dl -99 Peplist sS 10.329 bgG -1 bgS 2.000 cS 8.729
G 0 1264 NASEQVKML NASEQVKML o 0 ip -99 il -99 dp -99 dl -99 Peplist sS 7.328 bgG -1 bgS 2.000 cS 5.728
G 0 1265 KYVSGEFRF KYVSGEFRF o 0 ip -99 il -99 dp -99 dl -99 Peplist sS 11.996 bgG -1 bgS 2.000 cS 10.396
G 0 1266 KAISGVHTV KAISGVHTV o 0 ip -99 il -99 dp -99 dl -99 Peplist sS 12.506 bgG -1 bgS 2.000 cS 10.906
G 0 1267 NVFDGLVRV NVFDGLVRV o 0 ip -99 il -99 dp -99 dl -99 Peplist sS 7.402 bgG -1 bgS 2.000 cS 5.802
G 0 1268 KILEIFHKV KILEIFHKV o 0 ip -99 il -99 dp -99 dl -99 Peplist sS 17.417 bgG -1 bgS 2.000 cS 15.817
G 0 1269 AYHNSPAYL AYHNSPAYL o 0 ip -99 il -99 dp -99 dl -99 Peplist sS 9.401 bgG -1 bgS 2.000 cS 7.801
G 0 1270 YYQIRSSQL YYQIRSSQL o 0 ip -99 il -99 dp -99 dl -99 Peplist sS 9.359 bgG -1 bgS 2.000 cS 7.759
G 0 1271 LMDSNLPRL LMDSNLPRL o 0 ip -99 il -99 dp -99 dl -99 Peplist sS 7.062 bgG -1 bgS 2.000 cS 5.462
G 0 1272 ALNENINQV ALNENINQV o 0 ip -99 il -99 dp -99 dl -99 Peplist sS 15.056 bgG -1 bgS 2.000 cS 13.456
G 0 1273 SLNDCFVKV SLNDCFVKV o 0 ip -99 il -99 dp -99 dl -99 Peplist sS 13.868 bgG -1 bgS 2.000 cS 12.268
G 0 1274 GQIEVVPEV GQIEVVPEV o 0 ip -99 il -99 dp -99 dl -99 Peplist sS 9.244 bgG -1 bgS 2.000 cS 7.644
G 0 1275 YLPEDFIRV YLPEDFIRV o 0 ip -99 il -99 dp -99 dl -99 Peplist sS 16.411 bgG -1 bgS 2.000 cS 14.811
G 0 1276 NAAAALHML NAAAALHML o 0 ip -99 il -99 dp -99 dl -99 Peplist sS 2.427 bgG -1 bgS 2.000 cS 0.827
G 0 1277 YYVRAWVVF YYVRAWVVF o 0 ip -99 il -99 dp -99 dl -99 Peplist sS 8.436 bgG -1 bgS 2.000 cS 6.836
G 0 1278 NYLVLPNRI NYLVLPNRI o 0 ip -99 il -99 dp -99 dl -99 Peplist sS 8.836 bgG -1 bgS 2.000 cS 7.236
G 0 1279 AYEHKFYEI AYEHKFYEI o 0 ip -99 il -99 dp -99 dl -99 Peplist sS 13.742 bgG -1 bgS 2.000 cS 12.142
G 0 1280 RYGSFPIFI RYGSFPIFI o 0 ip -99 il -99 dp -99 dl -99 Peplist sS 10.567 bgG -1 bgS 2.000 cS 8.967
G 0 1281 RYLGKVLEL RYLGKVLEL o 0 ip -99 il -99 dp -99 dl -99 Peplist sS 17.627 bgG -1 bgS 2.000 cS 16.027
G 0 1282 TLAEHIIEA TLAEHIIEA o 0 ip -99 il -99 dp -99 dl -99 Peplist sS 10.284 bgG -1 bgS 2.000 cS 8.684
G 0 1283 IYQFIMDRF IYQFIMDRF o 0 ip -99 il -99 dp -99 dl -99 Peplist sS 6.690 bgG -1 bgS 2.000 cS 5.090
G 0 1284 AYSVEHNQL AYSVEHNQL o 0 ip -99 il -99 dp -99 dl -99 Peplist sS 10.314 bgG -1 bgS 2.000 cS 8.714
G 0 1285 ILDDIGHGV ILDDIGHGV o 0 ip -99 il -99 dp -99 dl -99 Peplist sS 8.971 bgG -1 bgS 2.000 cS 7.371
G 0 1286 RYDPHLNRW RYDPHLNRW o 0 ip -99 il -99 dp -99 dl -99 Peplist sS 21.107 bgG -1 bgS 2.000 cS 19.507
G 0 1287 KLYGRAPQL KLYGRAPQL o 0 ip -99 il -99 dp -99 dl -99 Peplist sS 9.081 bgG -1 bgS 2.000 cS 7.481
G 0 1288 SALEVVRKY SALEVVRKY o 0 ip -99 il -99 dp -99 dl -99 Peplist sS 9.825 bgG -1 bgS 2.000 cS 8.225
G 0 1289 EWISFGHKF EWISFGHKF o 0 ip -99 il -99 dp -99 dl -99 Peplist sS 6.168 bgG -1 bgS 2.000 cS 4.568
G 0 1290 KLAESKVSV KLAESKVSV o 0 ip -99 il -99 dp -99 dl -99 Peplist sS 10.489 bgG -1 bgS 2.000 cS 8.889
G 0 1291 QFVPPLPEW QFVPPLPEW o 0 ip -99 il -99 dp -99 dl -99 Peplist sS 6.916 bgG -1 bgS 2.000 cS 5.316
G 0 1292 IYLEKLKTI IYLEKLKTI o 0 ip -99 il -99 dp -99 dl -99 Peplist sS 16.670 bgG -1 bgS 2.000 cS 15.070
G 0 1293 NLAENISRV NLAENISRV o 0 ip -99 il -99 dp -99 dl -99 Peplist sS 12.377 bgG -1 bgS 2.000 cS 10.777
G 0 1294 VLDDKLYVV VLDDKLYVV o 0 ip -99 il -99 dp -99 dl -99 Peplist sS 14.713 bgG -1 bgS 2.000 cS 13.113
G 0 1295 TLVDEVFRI TLVDEVFRI o 0 ip -99 il -99 dp -99 dl -99 Peplist sS 12.469 bgG -1 bgS 2.000 cS 10.869
G 0 1296 LLPPPMKEL LLPPPMKEL o 0 ip -99 il -99 dp -99 dl -99 Peplist sS 9.740 bgG -1 bgS 2.000 cS 8.140
G 0 1297 SYSHIMALI SYSHIMALI o 0 ip -99 il -99 dp -99 dl -99 Peplist sS 8.554 bgG -1 bgS 2.000 cS 6.954
G 0 1298 SYPKIIEEF SYPKIIEEF o 0 ip -99 il -99 dp -99 dl -99 Peplist sS 19.826 bgG -1 bgS 2.000 cS 18.226
G 0 1299 HLIDFMSEI HLIDFMSEI o 0 ip -99 il -99 dp -99 dl -99 Peplist sS 11.062 bgG -1 bgS 2.000 cS 9.462
G 0 1300 VFVEATHVL VFVEATHVL o 0 ip -99 il -99 dp -99 dl -99 Peplist sS 5.452 bgG -1 bgS 2.000 cS 3.852
G 0 1301 KLDETGNSL KLDETGNSL o 0 ip -99 il -99 dp -99 dl -99 Peplist sS 9.624 bgG -1 bgS 2.000 cS 8.024
G 0 1302 ALLDDSVRV ALLDDSVRV o 0 ip -99 il -99 dp -99 dl -99 Peplist sS 13.228 bgG -1 bgS 2.000 cS 11.628
G 0 1303 YYSKFFDLI YYSKFFDLI o 0 ip -99 il -99 dp -99 dl -99 Peplist sS 11.684 bgG -1 bgS 2.000 cS 10.084
G 0 1304 QLVRDLLEV QLVRDLLEV o 0 ip -99 il -99 dp -99 dl -99 Peplist sS 5.233 bgG -1 bgS 2.000 cS 3.633
G 0 1305 GVLENIFGV GVLENIFGV o 0 ip -99 il -99 dp -99 dl -99 Peplist sS 3.352 bgG -1 bgS 2.000 cS 1.752
G 0 1306 MLIGEIFEL MLIGEIFEL o 0 ip -99 il -99 dp -99 dl -99 Peplist sS 10.684 bgG -1 bgS 2.000 cS 9.084
G 0 1307 YLEEFITNI YLEEFITNI o 0 ip -99 il -99 dp -99 dl -99 Peplist sS 10.728 bgG -1 bgS 2.000 cS 9.128
G 0 1308 HLDPAVKEV HLDPAVKEV o 0 ip -99 il -99 dp -99 dl -99 Peplist sS 14.131 bgG -1 bgS 2.000 cS 12.531
G 0 1309 VYNPTRNEW VYNPTRNEW o 0 ip -99 il -99 dp -99 dl -99 Peplist sS 13.262 bgG -1 bgS 2.000 cS 11.662
G 0 1310 HYTIVFNTF HYTIVFNTF o 0 ip -99 il -99 dp -99 dl -99 Peplist sS 13.282 bgG -1 bgS 2.000 cS 11.682
G 0 1311 ILPGSLFRF ILPGSLFRF o 0 ip -99 il -99 dp -99 dl -99 Peplist sS 10.371 bgG -1 bgS 2.000 cS 8.771
G 0 1312 QLLDFERTL QLLDFERTL o 0 ip -99 il -99 dp -99 dl -99 Peplist sS 11.763 bgG -1 bgS 2.000 cS 10.163
G 0 1313 SLLDVAVHM SLLDVAVHM o 0 ip -99 il -99 dp -99 dl -99 Peplist sS 9.353 bgG -1 bgS 2.000 cS 7.753
G 0 1314 VIAEILRGV VIAEILRGV o 0 ip -99 il -99 dp -99 dl -99 Peplist sS 6.014 bgG -1 bgS 2.000 cS 4.414
G 0 1315 LMDHTIPEV LMDHTIPEV o 0 ip -99 il -99 dp -99 dl -99 Peplist sS 7.927 bgG -1 bgS 2.000 cS 6.327
G 0 1316 VYHNLKNVI VYHNLKNVI o 0 ip -99 il -99 dp -99 dl -99 Peplist sS 2.947 bgG -1 bgS 2.000 cS 1.347
G 0 1317 RTLETLIRL RTLETLIRL o 0 ip -99 il -99 dp -99 dl -99 Peplist sS 9.256 bgG -1 bgS 2.000 cS 7.656
G 0 1318 KYLWWKKYL KYLWWKKYL o 0 ip -99 il -99 dp -99 dl -99 Peplist sS 12.327 bgG -1 bgS 2.000 cS 10.727
G 0 1319 QAYPEVRIV QAYPEVRIV o 0 ip -99 il -99 dp -99 dl -99 Peplist sS 4.637 bgG -1 bgS 2.000 cS 3.037
G 0 1320 EYKIAFPYL EYKIAFPYL o 0 ip -99 il -99 dp -99 dl -99 Peplist sS 3.967 bgG -1 bgS 2.000 cS 2.367
G 0 1321 IYGEGFQTW IYGEGFQTW o 0 ip -99 il -99 dp -99 dl -99 Peplist sS 14.770 bgG -1 bgS 2.000 cS 13.170
G 0 1322 SSTNALRQL SSTNALRQL o 0 ip -99 il -99 dp -99 dl -99 Peplist sS 3.498 bgG -1 bgS 2.000 cS 1.898
G 0 1323 SLAGSLRSV SLAGSLRSV o 0 ip -99 il -99 dp -99 dl -99 Peplist sS 9.915 bgG -1 bgS 2.000 cS 8.315
G 0 1324 SLASLLVSV SLASLLVSV o 0 ip -99 il -99 dp -99 dl -99 Peplist sS 10.343 bgG -1 bgS 2.000 cS 8.743
G 0 1325 RQAEKYYIL RQAEKYYIL o 0 ip -99 il -99 dp -99 dl -99 Peplist sS 7.579 bgG -1 bgS 2.000 cS 5.979
G 0 1326 TYISDWWTL TYISDWWTL o 0 ip -99 il -99 dp -99 dl -99 Peplist sS 15.565 bgG -1 bgS 2.000 cS 13.965
G 0 1327 SLDQPTQTV SLDQPTQTV o 0 ip -99 il -99 dp -99 dl -99 Peplist sS 9.103 bgG -1 bgS 2.000 cS 7.503
G 0 1328 KLFEFMHET KLFEFMHET o 0 ip -99 il -99 dp -99 dl -99 Peplist sS 11.144 bgG -1 bgS 2.000 cS 9.544
G 0 1329 TVMGKIFAV TVMGKIFAV o 0 ip -99 il -99 dp -99 dl -99 Peplist sS 4.734 bgG -1 bgS 2.000 cS 3.134
G 0 1330 IYQDVTLKW IYQDVTLKW o 0 ip -99 il -99 dp -99 dl -99 Peplist sS 14.771 bgG -1 bgS 2.000 cS 13.171
G 0 1331 RLIDLGVGL RLIDLGVGL o 0 ip -99 il -99 dp -99 dl -99 Peplist sS 5.989 bgG -1 bgS 2.000 cS 4.389
G 0 1332 ALIARVTNV ALIARVTNV o 0 ip -99 il -99 dp -99 dl -99 Peplist sS 7.317 bgG -1 bgS 2.000 cS 5.717
G 0 1333 ALVSSLHLL ALVSSLHLL o 0 ip -99 il -99 dp -99 dl -99 Peplist sS 9.771 bgG -1 bgS 2.000 cS 8.171
G 0 1334 KLDEILKEI KLDEILKEI o 0 ip -99 il -99 dp -99 dl -99 Peplist sS 14.580 bgG -1 bgS 2.000 cS 12.980
G 0 1335 YTSGTFRTV YTSGTFRTV o 0 ip -99 il -99 dp -99 dl -99 Peplist sS 5.981 bgG -1 bgS 2.000 cS 4.381
G 0 1336 TLDDLIAAV TLDDLIAAV o 0 ip -99 il -99 dp -99 dl -99 Peplist sS 9.013 bgG -1 bgS 2.000 cS 7.413
G 0 1337 RIFGYPVGI RIFGYPVGI o 0 ip -99 il -99 dp -99 dl -99 Peplist sS 3.604 bgG -1 bgS 2.000 cS 2.004
G 0 1338 IYNGDMEKI IYNGDMEKI o 0 ip -99 il -99 dp -99 dl -99 Peplist sS 9.538 bgG -1 bgS 2.000 cS 7.938
G 0 1339 RLISKFDTV RLISKFDTV o 0 ip -99 il -99 dp -99 dl -99 Peplist sS 13.204 bgG -1 bgS 2.000 cS 11.604
G 0 1340 TYPDVNNSI TYPDVNNSI o 0 ip -99 il -99 dp -99 dl -99 Peplist sS 14.638 bgG -1 bgS 2.000 cS 13.038
G 0 1341 AYLKAIVLF AYLKAIVLF o 0 ip -99 il -99 dp -99 dl -99 Peplist sS 12.892 bgG -1 bgS 2.000 cS 11.292
G 0 1342 IMVRDVPHV IMVRDVPHV o 0 ip -99 il -99 dp -99 dl -99 Peplist sS 6.111 bgG -1 bgS 2.000 cS 4.511
G 0 1343 TLKDTITSV TLKDTITSV o 0 ip -99 il -99 dp -99 dl -99 Peplist sS 11.270 bgG -1 bgS 2.000 cS 9.670
G 0 1344 RLLDSVRAI RLLDSVRAI o 0 ip -99 il -99 dp -99 dl -99 Peplist sS 11.914 bgG -1 bgS 2.000 cS 10.314
G 0 1345 IYLPEVRKI IYLPEVRKI o 0 ip -99 il -99 dp -99 dl -99 Peplist sS 17.735 bgG -1 bgS 2.000 cS 16.135
G 0 1346 FYLLISKTF FYLLISKTF o 0 ip -99 il -99 dp -99 dl -99 Peplist sS 9.039 bgG -1 bgS 2.000 cS 7.439
G 0 1347 HMSGKLTNV HMSGKLTNV o 0 ip -99 il -99 dp -99 dl -99 Peplist sS 8.300 bgG -1 bgS 2.000 cS 6.700
G 0 1348 VYADKLLNI VYADKLLNI o 0 ip -99 il -99 dp -99 dl -99 Peplist sS 14.613 bgG -1 bgS 2.000 cS 13.013
G 0 1349 AYQHLFYLL AYQHLFYLL o 0 ip -99 il -99 dp -99 dl -99 Peplist sS 12.713 bgG -1 bgS 2.000 cS 11.113
G 0 1350 KYLELCVDL KYLELCVDL o 0 ip -99 il -99 dp -99 dl -99 Peplist sS 10.349 bgG -1 bgS 2.000 cS 8.749
G 0 1351 KTTKFIKSF KTTKFIKSF o 0 ip -99 il -99 dp -99 dl -99 Peplist sS 8.057 bgG -1 bgS 2.000 cS 6.457
G 0 1352 KYIQKPGLL KYIQKPGLL o 0 ip -99 il -99 dp -99 dl -99 Peplist sS 9.891 bgG -1 bgS 2.000 cS 8.291
G 0 1353 FMGDVFINV FMGDVFINV o 0 ip -99 il -99 dp -99 dl -99 Peplist sS 9.374 bgG -1 bgS 2.000 cS 7.774
G 0 1354 RLFENYIEL RLFENYIEL o 0 ip -99 il -99 dp -99 dl -99 Peplist sS 14.135 bgG -1 bgS 2.000 cS 12.535
G 0 1355 RYGNVSHFV RYGNVSHFV o 0 ip -99 il -99 dp -99 dl -99 Peplist sS 13.241 bgG -1 bgS 2.000 cS 11.641
G 0 1356 RYSEYAEEF RYSEYAEEF o 0 ip -99 il -99 dp -99 dl -99 Peplist sS 18.799 bgG -1 bgS 2.000 cS 17.199
G 0 1357 VMDSKIVQV VMDSKIVQV o 0 ip -99 il -99 dp -99 dl -99 Peplist sS 12.605 bgG -1 bgS 2.000 cS 11.005
G 0 1358 MYQEHINEI MYQEHINEI o 0 ip -99 il -99 dp -99 dl -99 Peplist sS 16.413 bgG -1 bgS 2.000 cS 14.813
G 0 1359 AMIELVERL AMIELVERL o 0 ip -99 il -99 dp -99 dl -99 Peplist sS 12.357 bgG -1 bgS 2.000 cS 10.757
G 0 1360 SLFDVSHML SLFDVSHML o 0 ip -99 il -99 dp -99 dl -99 Peplist sS 15.912 bgG -1 bgS 2.000 cS 14.312
G 0 1361 EYISTVKTL EYISTVKTL o 0 ip -99 il -99 dp -99 dl -99 Peplist sS 11.805 bgG -1 bgS 2.000 cS 10.205
G 0 1362 NYGQYFTLW NYGQYFTLW o 0 ip -99 il -99 dp -99 dl -99 Peplist sS 9.912 bgG -1 bgS 2.000 cS 8.312
G 0 1363 TVFEHTFHV TVFEHTFHV o 0 ip -99 il -99 dp -99 dl -99 Peplist sS 8.773 bgG -1 bgS 2.000 cS 7.173
G 0 1364 SAADLVHFL SAADLVHFL o 0 ip -99 il -99 dp -99 dl -99 Peplist sS 12.063 bgG -1 bgS 2.000 cS 10.463
G 0 1365 NYLVRINEI NYLVRINEI o 0 ip -99 il -99 dp -99 dl -99 Peplist sS 10.609 bgG -1 bgS 2.000 cS 9.009
G 0 1366 QYQKVPVLF QYQKVPVLF o 0 ip -99 il -99 dp -99 dl -99 Peplist sS 13.668 bgG -1 bgS 2.000 cS 12.068
G 0 1367 GLLGTLVQL GLLGTLVQL o 0 ip -99 il -99 dp -99 dl -99 Peplist sS 7.804 bgG -1 bgS 2.000 cS 6.204
G 0 1368 EYGKFFVTL EYGKFFVTL o 0 ip -99 il -99 dp -99 dl -99 Peplist sS 11.102 bgG -1 bgS 2.000 cS 9.502
G 0 1369 RISDVHFSV RISDVHFSV o 0 ip -99 il -99 dp -99 dl -99 Peplist sS 10.948 bgG -1 bgS 2.000 cS 9.348
G 0 1370 HYAALAHYF HYAALAHYF o 0 ip -99 il -99 dp -99 dl -99 Peplist sS 9.827 bgG -1 bgS 2.000 cS 8.227
G 0 1371 ALAEEVEQV ALAEEVEQV o 0 ip -99 il -99 dp -99 dl -99 Peplist sS 16.675 bgG -1 bgS 2.000 cS 15.075
G 0 1372 RLAMILYDI RLAMILYDI o 0 ip -99 il -99 dp -99 dl -99 Peplist sS 5.370 bgG -1 bgS 2.000 cS 3.770
G 0 1373 FLKNELDNV FLKNELDNV o 0 ip -99 il -99 dp -99 dl -99 Peplist sS 3.054 bgG -1 bgS 2.000 cS 1.454
G 0 1374 YLDPNYQSI YLDPNYQSI o 0 ip -99 il -99 dp -99 dl -99 Peplist sS 13.018 bgG -1 bgS 2.000 cS 11.418
G 0 1375 TLQEKIHRL TLQEKIHRL o 0 ip -99 il -99 dp -99 dl -99 Peplist sS 19.558 bgG -1 bgS 2.000 cS 17.958
G 0 1376 QYTPHSHQF QYTPHSHQF o 0 ip -99 il -99 dp -99 dl -99 Peplist sS 21.961 bgG -1 bgS 2.000 cS 20.361
G 0 1377 AMLTVLHEI AMLTVLHEI o 0 ip -99 il -99 dp -99 dl -99 Peplist sS 11.696 bgG -1 bgS 2.000 cS 10.096
G 0 1378 VYLTDPQGL VYLTDPQGL o 0 ip -99 il -99 dp -99 dl -99 Peplist sS 11.677 bgG -1 bgS 2.000 cS 10.077
G 0 1379 AMNDILAQV AMNDILAQV o 0 ip -99 il -99 dp -99 dl -99 Peplist sS 11.430 bgG -1 bgS 2.000 cS 9.830
G 0 1380 RIIDVVYNA RIIDVVYNA o 0 ip -99 il -99 dp -99 dl -99 Peplist sS 7.746 bgG -1 bgS 2.000 cS 6.146
G 0 1381 SYIHYVFRL SYIHYVFRL o 0 ip -99 il -99 dp -99 dl -99 Peplist sS 18.108 bgG -1 bgS 2.000 cS 16.508
G 0 1382 ALANHLIKV ALANHLIKV o 0 ip -99 il -99 dp -99 dl -99 Peplist sS 10.959 bgG -1 bgS 2.000 cS 9.359
G 0 1383 IYPGTFRHL IYPGTFRHL o 0 ip -99 il -99 dp -99 dl -99 Peplist sS 14.278 bgG -1 bgS 2.000 cS 12.678
G 0 1384 RYFKTPRKF RYFKTPRKF o 0 ip -99 il -99 dp -99 dl -99 Peplist sS 18.219 bgG -1 bgS 2.000 cS 16.619
G 0 1385 SYELRYFQI SYELRYFQI o 0 ip -99 il -99 dp -99 dl -99 Peplist sS 6.945 bgG -1 bgS 2.000 cS 5.345
G 0 1386 KVWGNVVTV KVWGNVVTV o 0 ip -99 il -99 dp -99 dl -99 Peplist sS 7.882 bgG -1 bgS 2.000 cS 6.282
G 0 1387 KTLEGEFSV KTLEGEFSV o 0 ip -99 il -99 dp -99 dl -99 Peplist sS 6.612 bgG -1 bgS 2.000 cS 5.012
G 0 1388 SLAVSSPRL SLAVSSPRL o 0 ip -99 il -99 dp -99 dl -99 Peplist sS 6.224 bgG -1 bgS 2.000 cS 4.624
G 0 1389 TYPLRWFLL TYPLRWFLL o 0 ip -99 il -99 dp -99 dl -99 Peplist sS 9.362 bgG -1 bgS 2.000 cS 7.762
G 0 1390 NYPDEFTKL NYPDEFTKL o 0 ip -99 il -99 dp -99 dl -99 Peplist sS 19.548 bgG -1 bgS 2.000 cS 17.948
G 0 1391 QLGDLPWQV QLGDLPWQV o 0 ip -99 il -99 dp -99 dl -99 Peplist sS 13.916 bgG -1 bgS 2.000 cS 12.316
G 0 1392 ALASVIKEL ALASVIKEL o 0 ip -99 il -99 dp -99 dl -99 Peplist sS 12.663 bgG -1 bgS 2.000 cS 11.063
G 0 1393 TLSDIVVTL TLSDIVVTL o 0 ip -99 il -99 dp -99 dl -99 Peplist sS 15.060 bgG -1 bgS 2.000 cS 13.460
G 0 1394 AYLPVNESF AYLPVNESF o 0 ip -99 il -99 dp -99 dl -99 Peplist sS 17.915 bgG -1 bgS 2.000 cS 16.315
G 0 1395 SLFDLNFQA SLFDLNFQA o 0 ip -99 il -99 dp -99 dl -99 Peplist sS 8.158 bgG -1 bgS 2.000 cS 6.558
G 0 1396 GLLWQIIKV GLLWQIIKV o 0 ip -99 il -99 dp -99 dl -99 Peplist sS 8.271 bgG -1 bgS 2.000 cS 6.671
G 0 1397 QAVDYIKKL QAVDYIKKL o 0 ip -99 il -99 dp -99 dl -99 Peplist sS 9.673 bgG -1 bgS 2.000 cS 8.073
G 0 1398 SLYEENNKL SLYEENNKL o 0 ip -99 il -99 dp -99 dl -99 Peplist sS 12.414 bgG -1 bgS 2.000 cS 10.814
G 0 1399 KLIEFLLKA KLIEFLLKA o 0 ip -99 il -99 dp -99 dl -99 Peplist sS 10.134 bgG -1 bgS 2.000 cS 8.534
G 0 1400 NYNSVCSKF NYNSVCSKF o 0 ip -99 il -99 dp -99 dl -99 Peplist sS 8.997 bgG -1 bgS 2.000 cS 7.397
G 0 1401 FLFGYPKRL FLFGYPKRL o 0 ip -99 il -99 dp -99 dl -99 Peplist sS 10.860 bgG -1 bgS 2.000 cS 9.260
G 0 1402 ATWSDPHKA ATWSDPHKA o 0 ip -99 il -99 dp -99 dl -99 Peplist sS 5.568 bgG -1 bgS 2.000 cS 3.968
G 0 1403 EYRPEFSNF EYRPEFSNF o 0 ip -99 il -99 dp -99 dl -99 Peplist sS 9.820 bgG -1 bgS 2.000 cS 8.220
G 0 1404 LYTEAIKFF LYTEAIKFF o 0 ip -99 il -99 dp -99 dl -99 Peplist sS 11.436 bgG -1 bgS 2.000 cS 9.836
G 0 1405 ILFGHENRV ILFGHENRV o 0 ip -99 il -99 dp -99 dl -99 Peplist sS 7.474 bgG -1 bgS 2.000 cS 5.874
G 0 1406 FLDLTEQEF FLDLTEQEF o 0 ip -99 il -99 dp -99 dl -99 Peplist sS 4.253 bgG -1 bgS 2.000 cS 2.653
G 0 1407 SLEDILHQV SLEDILHQV o 0 ip -99 il -99 dp -99 dl -99 Peplist sS 17.808 bgG -1 bgS 2.000 cS 16.208
G 0 1408 RYLDKTEQW RYLDKTEQW o 0 ip -99 il -99 dp -99 dl -99 Peplist sS 22.575 bgG -1 bgS 2.000 cS 20.975
G 0 1409 RLPDPFAKV RLPDPFAKV o 0 ip -99 il -99 dp -99 dl -99 Peplist sS 15.483 bgG -1 bgS 2.000 cS 13.883
G 0 1410 DYAYLREHF DYAYLREHF o 0 ip -99 il -99 dp -99 dl -99 Peplist sS 3.235 bgG -1 bgS 2.000 cS 1.635
G 0 1411 SYILRLEEI SYILRLEEI o 0 ip -99 il -99 dp -99 dl -99 Peplist sS 11.290 bgG -1 bgS 2.000 cS 9.690
G 0 1412 TYLRDQHFL TYLRDQHFL o 0 ip -99 il -99 dp -99 dl -99 Peplist sS 12.913 bgG -1 bgS 2.000 cS 11.313
G 0 1413 IYTMIYRNL IYTMIYRNL o 0 ip -99 il -99 dp -99 dl -99 Peplist sS 8.499 bgG -1 bgS 2.000 cS 6.899
G 0 1414 ALWEGPSKA ALWEGPSKA o 0 ip -99 il -99 dp -99 dl -99 Peplist sS 9.080 bgG -1 bgS 2.000 cS 7.480
G 0 1415 ILDDSHLLV ILDDSHLLV o 0 ip -99 il -99 dp -99 dl -99 Peplist sS 7.833 bgG -1 bgS 2.000 cS 6.233
G 0 1416 SLHDAIMIV SLHDAIMIV o 0 ip -99 il -99 dp -99 dl -99 Peplist sS 6.531 bgG -1 bgS 2.000 cS 4.931
G 0 1417 LLLPDVIKV LLLPDVIKV o 0 ip -99 il -99 dp -99 dl -99 Peplist sS 12.848 bgG -1 bgS 2.000 cS 11.248
G 0 1418 ALDDNVCMA ALDDNVCMA o 0 ip -99 il -99 dp -99 dl -99 Peplist sS 3.804 bgG -1 bgS 2.000 cS 2.204
G 0 1419 RLASYLEKV RLASYLEKV o 0 ip -99 il -99 dp -99 dl -99 Peplist sS 15.247 bgG -1 bgS 2.000 cS 13.647
G 0 1420 KYISGPHEL KYISGPHEL o 0 ip -99 il -99 dp -99 dl -99 Peplist sS 20.906 bgG -1 bgS 2.000 cS 19.306
G 0 1421 VLLGKVYVV VLLGKVYVV o 0 ip -99 il -99 dp -99 dl -99 Peplist sS 11.860 bgG -1 bgS 2.000 cS 10.260
G 0 1422 IYPWVHVVI IYPWVHVVI o 0 ip -99 il -99 dp -99 dl -99 Peplist sS 8.306 bgG -1 bgS 2.000 cS 6.706
G 0 1423 VLKEYLDNV VLKEYLDNV o 0 ip -99 il -99 dp -99 dl -99 Peplist sS 8.472 bgG -1 bgS 2.000 cS 6.872
G 0 1424 LYEEAFTVF LYEEAFTVF o 0 ip -99 il -99 dp -99 dl -99 Peplist sS 8.648 bgG -1 bgS 2.000 cS 7.048
G 0 1425 PYSDSTAKL PYSDSTAKL o 0 ip -99 il -99 dp -99 dl -99 Peplist sS 10.736 bgG -1 bgS 2.000 cS 9.136
G 0 1426 VLFEGTRAV VLFEGTRAV o 0 ip -99 il -99 dp -99 dl -99 Peplist sS 8.871 bgG -1 bgS 2.000 cS 7.271
G 0 1427 VLAPHLTRA VLAPHLTRA o 0 ip -99 il -99 dp -99 dl -99 Peplist sS 9.971 bgG -1 bgS 2.000 cS 8.371
G 0 1428 YMEEIYHRI YMEEIYHRI o 0 ip -99 il -99 dp -99 dl -99 Peplist sS 11.398 bgG -1 bgS 2.000 cS 9.798
G 0 1429 NMARAVFGV NMARAVFGV o 0 ip -99 il -99 dp -99 dl -99 Peplist sS 3.106 bgG -1 bgS 2.000 cS 1.506
G 0 1430 NLYPFVKTV NLYPFVKTV o 0 ip -99 il -99 dp -99 dl -99 Peplist sS 14.204 bgG -1 bgS 2.000 cS 12.604
G 0 1431 SLIRIVPVV SLIRIVPVV o 0 ip -99 il -99 dp -99 dl -99 Peplist sS 10.012 bgG -1 bgS 2.000 cS 8.412
G 0 1432 FLDPDRHFL FLDPDRHFL o 0 ip -99 il -99 dp -99 dl -99 Peplist sS 10.256 bgG -1 bgS 2.000 cS 8.656
G 0 1433 RYKQDVERF RYKQDVERF o 0 ip -99 il -99 dp -99 dl -99 Peplist sS 14.456 bgG -1 bgS 2.000 cS 12.856
G 0 1434 SLLKRLRKA SLLKRLRKA o 0 ip -99 il -99 dp -99 dl -99 Peplist sS 8.382 bgG -1 bgS 2.000 cS 6.782
G 0 1435 KLQEEIPVL KLQEEIPVL o 0 ip -99 il -99 dp -99 dl -99 Peplist sS 14.200 bgG -1 bgS 2.000 cS 12.600
G 0 1436 ILDQKINEV ILDQKINEV o 0 ip -99 il -99 dp -99 dl -99 Peplist sS 12.576 bgG -1 bgS 2.000 cS 10.976
G 0 1437 YYLQNAFLV YYLQNAFLV o 0 ip -99 il -99 dp -99 dl -99 Peplist sS 11.326 bgG -1 bgS 2.000 cS 9.726
G 0 1438 VAAGSYQRF VAAGSYQRF o 0 ip -99 il -99 dp -99 dl -99 Peplist sS 4.915 bgG -1 bgS 2.000 cS 3.315
G 0 1439 KIAESIPYL KIAESIPYL o 0 ip -99 il -99 dp -99 dl -99 Peplist sS 10.154 bgG -1 bgS 2.000 cS 8.554
G 0 1440 TYEKFFGLL TYEKFFGLL o 0 ip -99 il -99 dp -99 dl -99 Peplist sS 5.306 bgG -1 bgS 2.000 cS 3.706
G 0 1441 HLYDYTVKL HLYDYTVKL o 0 ip -99 il -99 dp -99 dl -99 Peplist sS 13.651 bgG -1 bgS 2.000 cS 12.051
G 0 1442 KLVTDLTKV KLVTDLTKV o 0 ip -99 il -99 dp -99 dl -99 Peplist sS 9.623 bgG -1 bgS 2.000 cS 8.023
G 0 1443 KYQKLLWTI KYQKLLWTI o 0 ip -99 il -99 dp -99 dl -99 Peplist sS 14.419 bgG -1 bgS 2.000 cS 12.819
G 0 1444 KYVESFRRF KYVESFRRF o 0 ip -99 il -99 dp -99 dl -99 Peplist sS 18.376 bgG -1 bgS 2.000 cS 16.776
G 0 1445 SYLDRTEQL SYLDRTEQL o 0 ip -99 il -99 dp -99 dl -99 Peplist sS 20.708 bgG -1 bgS 2.000 cS 19.108
G 0 1446 YFLDKIDVI YFLDKIDVI o 0 ip -99 il -99 dp -99 dl -99 Peplist sS 8.058 bgG -1 bgS 2.000 cS 6.458
G 0 1447 VLQKHLRKL VLQKHLRKL o 0 ip -99 il -99 dp -99 dl -99 Peplist sS 12.090 bgG -1 bgS 2.000 cS 10.490
G 0 1448 AASWTSRQV AASWTSRQV o 0 ip -99 il -99 dp -99 dl -99 Peplist sS 4.812 bgG -1 bgS 2.000 cS 3.212
G 0 1449 KYIMDLERL KYIMDLERL o 0 ip -99 il -99 dp -99 dl -99 Peplist sS 13.763 bgG -1 bgS 2.000 cS 12.163
G 0 1450 KMQETLVGL KMQETLVGL o 0 ip -99 il -99 dp -99 dl -99 Peplist sS 9.520 bgG -1 bgS 2.000 cS 7.920
G 0 1451 ILLKDILSV ILLKDILSV o 0 ip -99 il -99 dp -99 dl -99 Peplist sS 9.066 bgG -1 bgS 2.000 cS 7.466
G 0 1452 SVIEQLFFV SVIEQLFFV o 0 ip -99 il -99 dp -99 dl -99 Peplist sS 7.925 bgG -1 bgS 2.000 cS 6.325
G 0 1453 IYLEYLQAI IYLEYLQAI o 0 ip -99 il -99 dp -99 dl -99 Peplist sS 14.058 bgG -1 bgS 2.000 cS 12.458
G 0 1454 RLWEEAVKA RLWEEAVKA o 0 ip -99 il -99 dp -99 dl -99 Peplist sS 8.958 bgG -1 bgS 2.000 cS 7.358
G 0 1455 WTPPEDYRL WTPPEDYRL o 0 ip -99 il -99 dp -99 dl -99 Peplist sS 3.503 bgG -1 bgS 2.000 cS 1.903
G 0 1456 QLLEKVIEL QLLEKVIEL o 0 ip -99 il -99 dp -99 dl -99 Peplist sS 16.126 bgG -1 bgS 2.000 cS 14.526
G 0 1457 RLLDTTITF RLLDTTITF o 0 ip -99 il -99 dp -99 dl -99 Peplist sS 15.136 bgG -1 bgS 2.000 cS 13.536
G 0 1458 LYNGKTTKL LYNGKTTKL o 0 ip -99 il -99 dp -99 dl -99 Peplist sS 10.555 bgG -1 bgS 2.000 cS 8.955
G 0 1459 VYMIRVYLL VYMIRVYLL o 0 ip -99 il -99 dp -99 dl -99 Peplist sS 10.943 bgG -1 bgS 2.000 cS 9.343
G 0 1460 IMLEALERV IMLEALERV o 0 ip -99 il -99 dp -99 dl -99 Peplist sS 11.315 bgG -1 bgS 2.000 cS 9.715
G 0 1461 FAKPEATEV FAKPEATEV o 0 ip -99 il -99 dp -99 dl -99 Peplist sS 4.081 bgG -1 bgS 2.000 cS 2.481
G 0 1462 SLDPSSPQV SLDPSSPQV o 0 ip -99 il -99 dp -99 dl -99 Peplist sS 14.984 bgG -1 bgS 2.000 cS 13.384
G 0 1463 SLAEFVQSL SLAEFVQSL o 0 ip -99 il -99 dp -99 dl -99 Peplist sS 16.931 bgG -1 bgS 2.000 cS 15.331
G 0 1464 ILLPIVQKA ILLPIVQKA o 0 ip -99 il -99 dp -99 dl -99 Peplist sS 11.677 bgG -1 bgS 2.000 cS 10.077
G 0 1465 KYMVYPQTF KYMVYPQTF o 0 ip -99 il -99 dp -99 dl -99 Peplist sS 16.056 bgG -1 bgS 2.000 cS 14.456
G 0 1466 HLAPNTFNV HLAPNTFNV o 0 ip -99 il -99 dp -99 dl -99 Peplist sS 12.748 bgG -1 bgS 2.000 cS 11.148
G 0 1467 FYINGQYQF FYINGQYQF o 0 ip -99 il -99 dp -99 dl -99 Peplist sS 13.754 bgG -1 bgS 2.000 cS 12.154
G 0 1468 HLFGNLEKL HLFGNLEKL o 0 ip -99 il -99 dp -99 dl -99 Peplist sS 11.344 bgG -1 bgS 2.000 cS 9.744
G 0 1469 AWIEHVHVI AWIEHVHVI o 0 ip -99 il -99 dp -99 dl -99 Peplist sS 12.380 bgG -1 bgS 2.000 cS 10.780
G 0 1470 AQADFAKVL AQADFAKVL o 0 ip -99 il -99 dp -99 dl -99 Peplist sS 4.472 bgG -1 bgS 2.000 cS 2.872
G 0 1471 RLTDLVKEY RLTDLVKEY o 0 ip -99 il -99 dp -99 dl -99 Peplist sS 11.721 bgG -1 bgS 2.000 cS 10.121
G 0 1472 KATNVVRLL KATNVVRLL o 0 ip -99 il -99 dp -99 dl -99 Peplist sS 7.765 bgG -1 bgS 2.000 cS 6.165
G 0 1473 QLLDFERSL QLLDFERSL o 0 ip -99 il -99 dp -99 dl -99 Peplist sS 11.413 bgG -1 bgS 2.000 cS 9.813
G 0 1474 SLFPGKLEV SLFPGKLEV o 0 ip -99 il -99 dp -99 dl -99 Peplist sS 10.619 bgG -1 bgS 2.000 cS 9.019
G 0 1475 NLFEWHFTV NLFEWHFTV o 0 ip -99 il -99 dp -99 dl -99 Peplist sS 13.747 bgG -1 bgS 2.000 cS 12.147
G 0 1476 ATGENLPRV ATGENLPRV o 0 ip -99 il -99 dp -99 dl -99 Peplist sS 6.118 bgG -1 bgS 2.000 cS 4.518
G 0 1477 VLMEYIRSL VLMEYIRSL o 0 ip -99 il -99 dp -99 dl -99 Peplist sS 15.510 bgG -1 bgS 2.000 cS 13.910
G 0 1478 LYHDIFSRL LYHDIFSRL o 0 ip -99 il -99 dp -99 dl -99 Peplist sS 13.735 bgG -1 bgS 2.000 cS 12.135
G 0 1479 RYLVEVEEL RYLVEVEEL o 0 ip -99 il -99 dp -99 dl -99 Peplist sS 15.690 bgG -1 bgS 2.000 cS 14.090
G 0 1480 NLYKAPILL NLYKAPILL o 0 ip -99 il -99 dp -99 dl -99 Peplist sS 5.716 bgG -1 bgS 2.000 cS 4.116
G 0 1481 SLMMTIINL SLMMTIINL o 0 ip -99 il -99 dp -99 dl -99 Peplist sS 7.959 bgG -1 bgS 2.000 cS 6.359
G 0 1482 ALADNLLRV ALADNLLRV o 0 ip -99 il -99 dp -99 dl -99 Peplist sS 12.687 bgG -1 bgS 2.000 cS 11.087
G 0 1483 PYNPLWAQL PYNPLWAQL o 0 ip -99 il -99 dp -99 dl -99 Peplist sS 11.123 bgG -1 bgS 2.000 cS 9.523
G 0 1484 VQDENVRGV VQDENVRGV o 0 ip -99 il -99 dp -99 dl -99 Peplist sS 7.088 bgG -1 bgS 2.000 cS 5.488
G 0 1485 IYLDGIITI IYLDGIITI o 0 ip -99 il -99 dp -99 dl -99 Peplist sS 15.178 bgG -1 bgS 2.000 cS 13.578
G 0 1486 EYLTKVDKL EYLTKVDKL o 0 ip -99 il -99 dp -99 dl -99 Peplist sS 11.975 bgG -1 bgS 2.000 cS 10.375
G 0 1487 IYAIVKEKY IYAIVKEKY o 0 ip -99 il -99 dp -99 dl -99 Peplist sS 3.601 bgG -1 bgS 2.000 cS 2.001
G 0 1488 EYLTKWPKF EYLTKWPKF o 0 ip -99 il -99 dp -99 dl -99 Peplist sS 14.522 bgG -1 bgS 2.000 cS 12.922
G 0 1489 TYVPNIDRI TYVPNIDRI o 0 ip -99 il -99 dp -99 dl -99 Peplist sS 12.774 bgG -1 bgS 2.000 cS 11.174
G 0 1490 PYNDYFEYF PYNDYFEYF o 0 ip -99 il -99 dp -99 dl -99 Peplist sS 16.356 bgG -1 bgS 2.000 cS 14.756
G 0 1491 HYIYIENQF HYIYIENQF o 0 ip -99 il -99 dp -99 dl -99 Peplist sS 11.104 bgG -1 bgS 2.000 cS 9.504
G 0 1492 KYIEHFSKF KYIEHFSKF o 0 ip -99 il -99 dp -99 dl -99 Peplist sS 21.055 bgG -1 bgS 2.000 cS 19.455
G 0 1493 ALCPRLWDV ALCPRLWDV o 0 ip -99 il -99 dp -99 dl -99 Peplist sS 8.090 bgG -1 bgS 2.000 cS 6.490
G 0 1494 VYGPMKNYL VYGPMKNYL o 0 ip -99 il -99 dp -99 dl -99 Peplist sS 9.144 bgG -1 bgS 2.000 cS 7.544
G 0 1495 KYERISWSF KYERISWSF o 0 ip -99 il -99 dp -99 dl -99 Peplist sS 12.285 bgG -1 bgS 2.000 cS 10.685
G 0 1496 KLNPQDHRL KLNPQDHRL o 0 ip -99 il -99 dp -99 dl -99 Peplist sS 14.560 bgG -1 bgS 2.000 cS 12.960
G 0 1497 AYGSLFNTI AYGSLFNTI o 0 ip -99 il -99 dp -99 dl -99 Peplist sS 9.990 bgG -1 bgS 2.000 cS 8.390
G 0 1498 ALDEKLLNI ALDEKLLNI o 0 ip -99 il -99 dp -99 dl -99 Peplist sS 10.705 bgG -1 bgS 2.000 cS 9.105
G 0 1499 EYIDHLKAW EYIDHLKAW o 0 ip -99 il -99 dp -99 dl -99 Peplist sS 12.652 bgG -1 bgS 2.000 cS 11.052
G 0 1500 LYNKIREDF LYNKIREDF o 0 ip -99 il -99 dp -99 dl -99 Peplist sS 4.782 bgG -1 bgS 2.000 cS 3.182
G 0 1501 VYAQVARLF VYAQVARLF o 0 ip -99 il -99 dp -99 dl -99 Peplist sS 9.424 bgG -1 bgS 2.000 cS 7.824
G 0 1502 VLQGKLAEV VLQGKLAEV o 0 ip -99 il -99 dp -99 dl -99 Peplist sS 10.216 bgG -1 bgS 2.000 cS 8.616
G 0 1503 QLIDKVWQL QLIDKVWQL o 0 ip -99 il -99 dp -99 dl -99 Peplist sS 19.046 bgG -1 bgS 2.000 cS 17.446
G 0 1504 RLPDSGVYV RLPDSGVYV o 0 ip -99 il -99 dp -99 dl -99 Peplist sS 9.689 bgG -1 bgS 2.000 cS 8.089
G 0 1505 YYRAIQFYL YYRAIQFYL o 0 ip -99 il -99 dp -99 dl -99 Peplist sS 7.234 bgG -1 bgS 2.000 cS 5.634
G 0 1506 IYVIPQPHF IYVIPQPHF o 0 ip -99 il -99 dp -99 dl -99 Peplist sS 6.537 bgG -1 bgS 2.000 cS 4.937
G 0 1507 YLLGHDIRI YLLGHDIRI o 0 ip -99 il -99 dp -99 dl -99 Peplist sS 6.172 bgG -1 bgS 2.000 cS 4.572
G 0 1508 SLPDSPLRF SLPDSPLRF o 0 ip -99 il -99 dp -99 dl -99 Peplist sS 15.453 bgG -1 bgS 2.000 cS 13.853
G 0 1509 SIAQIIVTV SIAQIIVTV o 0 ip -99 il -99 dp -99 dl -99 Peplist sS 7.243 bgG -1 bgS 2.000 cS 5.643
G 0 1510 SAVDFIRTL SAVDFIRTL o 0 ip -99 il -99 dp -99 dl -99 Peplist sS 11.489 bgG -1 bgS 2.000 cS 9.889
G 0 1511 IYSIDFTRF IYSIDFTRF o 0 ip -99 il -99 dp -99 dl -99 Peplist sS 10.624 bgG -1 bgS 2.000 cS 9.024
G 0 1512 SVITQVFHV SVITQVFHV o 0 ip -99 il -99 dp -99 dl -99 Peplist sS 7.127 bgG -1 bgS 2.000 cS 5.527
G 0 1513 EYLRQIFRL EYLRQIFRL o 0 ip -99 il -99 dp -99 dl -99 Peplist sS 12.854 bgG -1 bgS 2.000 cS 11.254
G 0 1514 SLFSGKPEV SLFSGKPEV o 0 ip -99 il -99 dp -99 dl -99 Peplist sS 9.541 bgG -1 bgS 2.000 cS 7.941
G 0 1515 KIADFGWSV KIADFGWSV o 0 ip -99 il -99 dp -99 dl -99 Peplist sS 8.400 bgG -1 bgS 2.000 cS 6.800
G 0 1516 YYLSKIEEL YYLSKIEEL o 0 ip -99 il -99 dp -99 dl -99 Peplist sS 20.912 bgG -1 bgS 2.000 cS 19.312
G 0 1517 IALPSLRIL IALPSLRIL o 0 ip -99 il -99 dp -99 dl -99 Peplist sS 4.388 bgG -1 bgS 2.000 cS 2.788
G 0 1518 VYKPAQNSW VYKPAQNSW o 0 ip -99 il -99 dp -99 dl -99 Peplist sS 11.416 bgG -1 bgS 2.000 cS 9.816
G 0 1519 RLSNRVVRV RLSNRVVRV o 0 ip -99 il -99 dp -99 dl -99 Peplist sS 12.652 bgG -1 bgS 2.000 cS 11.052
G 0 1520 RMPRWYFLL RMPRWYFLL o 0 ip -99 il -99 dp -99 dl -99 Peplist sS 8.489 bgG -1 bgS 2.000 cS 6.889
G 0 1521 YLDPRITVA YLDPRITVA o 0 ip -99 il -99 dp -99 dl -99 Peplist sS 8.848 bgG -1 bgS 2.000 cS 7.248
G 0 1522 AYIADHLGF AYIADHLGF o 0 ip -99 il -99 dp -99 dl -99 Peplist sS 5.161 bgG -1 bgS 2.000 cS 3.561
G 0 1523 TLQTWLVQA TLQTWLVQA o 0 ip -99 il -99 dp -99 dl -99 Peplist sS 6.025 bgG -1 bgS 2.000 cS 4.425
G 0 1524 GLIEILKKV GLIEILKKV o 0 ip -99 il -99 dp -99 dl -99 Peplist sS 11.123 bgG -1 bgS 2.000 cS 9.523
G 0 1525 VMEKRSFKV VMEKRSFKV o 0 ip -99 il -99 dp -99 dl -99 Peplist sS 5.489 bgG -1 bgS 2.000 cS 3.889
G 0 1526 KYLGDVKNI KYLGDVKNI o 0 ip -99 il -99 dp -99 dl -99 Peplist sS 13.193 bgG -1 bgS 2.000 cS 11.593
G 0 1527 RLTEKFVLL RLTEKFVLL o 0 ip -99 il -99 dp -99 dl -99 Peplist sS 16.586 bgG -1 bgS 2.000 cS 14.986
G 0 1528 TYFDKNYNL TYFDKNYNL o 0 ip -99 il -99 dp -99 dl -99 Peplist sS 16.888 bgG -1 bgS 2.000 cS 15.288
G 0 1529 VYMNRVKEI VYMNRVKEI o 0 ip -99 il -99 dp -99 dl -99 Peplist sS 13.343 bgG -1 bgS 2.000 cS 11.743
G 0 1530 SLLPFLKAV SLLPFLKAV o 0 ip -99 il -99 dp -99 dl -99 Peplist sS 14.149 bgG -1 bgS 2.000 cS 12.549
G 0 1531 KLTENLVAL KLTENLVAL o 0 ip -99 il -99 dp -99 dl -99 Peplist sS 12.406 bgG -1 bgS 2.000 cS 10.806
G 0 1532 MYTPKAEVW MYTPKAEVW o 0 ip -99 il -99 dp -99 dl -99 Peplist sS 12.634 bgG -1 bgS 2.000 cS 11.034
G 0 1533 RLYQGINQL RLYQGINQL o 0 ip -99 il -99 dp -99 dl -99 Peplist sS 12.002 bgG -1 bgS 2.000 cS 10.402
G 0 1534 KLLEKLYKV KLLEKLYKV o 0 ip -99 il -99 dp -99 dl -99 Peplist sS 19.973 bgG -1 bgS 2.000 cS 18.373
G 0 1535 HYIRKYNRF HYIRKYNRF o 0 ip -99 il -99 dp -99 dl -99 Peplist sS 14.184 bgG -1 bgS 2.000 cS 12.584
G 0 1536 TLTGKTITL TLTGKTITL o 0 ip -99 il -99 dp -99 dl -99 Peplist sS 9.493 bgG -1 bgS 2.000 cS 7.893
G 0 1537 EYADIFCQF EYADIFCQF o 0 ip -99 il -99 dp -99 dl -99 Peplist sS 14.941 bgG -1 bgS 2.000 cS 13.341
G 0 1538 VFDPKVFTF VFDPKVFTF o 0 ip -99 il -99 dp -99 dl -99 Peplist sS 13.763 bgG -1 bgS 2.000 cS 12.163
G 0 1539 HLLEEPIYL HLLEEPIYL o 0 ip -99 il -99 dp -99 dl -99 Peplist sS 14.040 bgG -1 bgS 2.000 cS 12.440
G 0 1540 SIYPSPTGV SIYPSPTGV o 0 ip -99 il -99 dp -99 dl -99 Peplist sS 6.398 bgG -1 bgS 2.000 cS 4.798
G 0 1541 ALAKIEIKL ALAKIEIKL o 0 ip -99 il -99 dp -99 dl -99 Peplist sS 7.510 bgG -1 bgS 2.000 cS 5.910
G 0 1542 KYGQGFYLI KYGQGFYLI o 0 ip -99 il -99 dp -99 dl -99 Peplist sS 10.557 bgG -1 bgS 2.000 cS 8.957
G 0 1543 KVAPAPAVV KVAPAPAVV o 0 ip -99 il -99 dp -99 dl -99 Peplist sS 5.214 bgG -1 bgS 2.000 cS 3.614
G 0 1544 LYMDKFEEF LYMDKFEEF o 0 ip -99 il -99 dp -99 dl -99 Peplist sS 20.678 bgG -1 bgS 2.000 cS 19.078
G 0 1545 SLFNGSHYL SLFNGSHYL o 0 ip -99 il -99 dp -99 dl -99 Peplist sS 11.549 bgG -1 bgS 2.000 cS 9.949
G 0 1546 FLLDKKIGV FLLDKKIGV o 0 ip -99 il -99 dp -99 dl -99 Peplist sS 8.368 bgG -1 bgS 2.000 cS 6.768
G 0 1547 FLDNERHEV FLDNERHEV o 0 ip -99 il -99 dp -99 dl -99 Peplist sS 9.835 bgG -1 bgS 2.000 cS 8.235
G 0 1548 SYSNIKNGL SYSNIKNGL o 0 ip -99 il -99 dp -99 dl -99 Peplist sS 8.265 bgG -1 bgS 2.000 cS 6.665
G 0 1549 MLPPPPLTA MLPPPPLTA o 0 ip -99 il -99 dp -99 dl -99 Peplist sS 5.868 bgG -1 bgS 2.000 cS 4.268
G 0 1550 YLNKHIQKV YLNKHIQKV o 0 ip -99 il -99 dp -99 dl -99 Peplist sS 14.906 bgG -1 bgS 2.000 cS 13.306
G 0 1551 YYRPRFFLL YYRPRFFLL o 0 ip -99 il -99 dp -99 dl -99 Peplist sS 15.022 bgG -1 bgS 2.000 cS 13.422
G 0 1552 ALSPHNILL ALSPHNILL o 0 ip -99 il -99 dp -99 dl -99 Peplist sS 9.880 bgG -1 bgS 2.000 cS 8.280
G 0 1553 YYLTDVDRI YYLTDVDRI o 0 ip -99 il -99 dp -99 dl -99 Peplist sS 11.906 bgG -1 bgS 2.000 cS 10.306
G 0 1554 NLLTHIENV NLLTHIENV o 0 ip -99 il -99 dp -99 dl -99 Peplist sS 11.382 bgG -1 bgS 2.000 cS 9.782
G 0 1555 YLSVKIWDL YLSVKIWDL o 0 ip -99 il -99 dp -99 dl -99 Peplist sS 8.923 bgG -1 bgS 2.000 cS 7.323
G 0 1556 TYAEKLHRL TYAEKLHRL o 0 ip -99 il -99 dp -99 dl -99 Peplist sS 22.656 bgG -1 bgS 2.000 cS 21.056
G 0 1557 LLQEDLVHI LLQEDLVHI o 0 ip -99 il -99 dp -99 dl -99 Peplist sS 8.433 bgG -1 bgS 2.000 cS 6.833
G 0 1558 FADPHSKRV FADPHSKRV o 0 ip -99 il -99 dp -99 dl -99 Peplist sS 9.008 bgG -1 bgS 2.000 cS 7.408
G 0 1559 TLQKEIEKV TLQKEIEKV o 0 ip -99 il -99 dp -99 dl -99 Peplist sS 12.892 bgG -1 bgS 2.000 cS 11.292
G 0 1560 HLSDTTVRL HLSDTTVRL o 0 ip -99 il -99 dp -99 dl -99 Peplist sS 12.511 bgG -1 bgS 2.000 cS 10.911
G 0 1561 MYPFQIHSI MYPFQIHSI o 0 ip -99 il -99 dp -99 dl -99 Peplist sS 11.938 bgG -1 bgS 2.000 cS 10.338
G 0 1562 VYLDKFIRL VYLDKFIRL o 0 ip -99 il -99 dp -99 dl -99 Peplist sS 20.712 bgG -1 bgS 2.000 cS 19.112
G 0 1563 QYIDKLNEL QYIDKLNEL o 0 ip -99 il -99 dp -99 dl -99 Peplist sS 19.717 bgG -1 bgS 2.000 cS 18.117
G 0 1564 SLAPSITNV SLAPSITNV o 0 ip -99 il -99 dp -99 dl -99 Peplist sS 14.136 bgG -1 bgS 2.000 cS 12.536
G 0 1565 AYGNQESKL AYGNQESKL o 0 ip -99 il -99 dp -99 dl -99 Peplist sS 7.043 bgG -1 bgS 2.000 cS 5.443
G 0 1566 SYMGHFDLL SYMGHFDLL o 0 ip -99 il -99 dp -99 dl -99 Peplist sS 13.337 bgG -1 bgS 2.000 cS 11.737
G 0 1567 ILDDNMQKL ILDDNMQKL o 0 ip -99 il -99 dp -99 dl -99 Peplist sS 13.326 bgG -1 bgS 2.000 cS 11.726
G 0 1568 VLHDRIVSV VLHDRIVSV o 0 ip -99 il -99 dp -99 dl -99 Peplist sS 13.295 bgG -1 bgS 2.000 cS 11.695
G 0 1569 VYPNSFFRY VYPNSFFRY o 0 ip -99 il -99 dp -99 dl -99 Peplist sS 10.637 bgG -1 bgS 2.000 cS 9.037
G 0 1570 VLKVFLENV VLKVFLENV o 0 ip -99 il -99 dp -99 dl -99 Peplist sS 4.719 bgG -1 bgS 2.000 cS 3.119
G 0 1571 LYKDVRDLL LYKDVRDLL o 0 ip -99 il -99 dp -99 dl -99 Peplist sS 4.812 bgG -1 bgS 2.000 cS 3.212
G 0 1572 NAMPHIKTY NAMPHIKTY o 0 ip -99 il -99 dp -99 dl -99 Peplist sS 7.228 bgG -1 bgS 2.000 cS 5.628
G 0 1573 AYTPFHAVL AYTPFHAVL o 0 ip -99 il -99 dp -99 dl -99 Peplist sS 13.232 bgG -1 bgS 2.000 cS 11.632
G 0 1574 EYDQCFNRW EYDQCFNRW o 0 ip -99 il -99 dp -99 dl -99 Peplist sS 9.083 bgG -1 bgS 2.000 cS 7.483
G 0 1575 KYKDAANLL KYKDAANLL o 0 ip -99 il -99 dp -99 dl -99 Peplist sS 10.041 bgG -1 bgS 2.000 cS 8.441
G 0 1576 SLWHNITVV SLWHNITVV o 0 ip -99 il -99 dp -99 dl -99 Peplist sS 11.194 bgG -1 bgS 2.000 cS 9.594
G 0 1577 HLMPTRYSV HLMPTRYSV o 0 ip -99 il -99 dp -99 dl -99 Peplist sS 11.384 bgG -1 bgS 2.000 cS 9.784
G 0 1578 IYPQIPDHL IYPQIPDHL o 0 ip -99 il -99 dp -99 dl -99 Peplist sS 12.330 bgG -1 bgS 2.000 cS 10.730
G 0 1579 RYGSPINTF RYGSPINTF o 0 ip -99 il -99 dp -99 dl -99 Peplist sS 14.017 bgG -1 bgS 2.000 cS 12.417
G 0 1580 SYNRTFMKL SYNRTFMKL o 0 ip -99 il -99 dp -99 dl -99 Peplist sS 12.656 bgG -1 bgS 2.000 cS 11.056
G 0 1581 KYAHMINGF KYAHMINGF o 0 ip -99 il -99 dp -99 dl -99 Peplist sS 12.101 bgG -1 bgS 2.000 cS 10.501
G 0 1582 VYVERILLL VYVERILLL o 0 ip -99 il -99 dp -99 dl -99 Peplist sS 12.628 bgG -1 bgS 2.000 cS 11.028
G 0 1583 NARSIPRTV NARSIPRTV o 0 ip -99 il -99 dp -99 dl -99 Peplist sS 3.151 bgG -1 bgS 2.000 cS 1.551
G 0 1584 MLAWINESL MLAWINESL o 0 ip -99 il -99 dp -99 dl -99 Peplist sS 6.210 bgG -1 bgS 2.000 cS 4.610
G 0 1585 YLENGKETL YLENGKETL o 0 ip -99 il -99 dp -99 dl -99 Peplist sS 4.925 bgG -1 bgS 2.000 cS 3.325
G 0 1586 LYQDKFPFF LYQDKFPFF o 0 ip -99 il -99 dp -99 dl -99 Peplist sS 16.347 bgG -1 bgS 2.000 cS 14.747
G 0 1587 YVFPGVTRL YVFPGVTRL o 0 ip -99 il -99 dp -99 dl -99 Peplist sS 10.212 bgG -1 bgS 2.000 cS 8.612
G 0 1588 RYLEGTSCI RYLEGTSCI o 0 ip -99 il -99 dp -99 dl -99 Peplist sS 10.555 bgG -1 bgS 2.000 cS 8.955
G 0 1589 EYGPIHILW EYGPIHILW o 0 ip -99 il -99 dp -99 dl -99 Peplist sS 9.060 bgG -1 bgS 2.000 cS 7.460
G 0 1590 MLAKHVITL MLAKHVITL o 0 ip -99 il -99 dp -99 dl -99 Peplist sS 10.076 bgG -1 bgS 2.000 cS 8.476
G 0 1591 AYLPWRRNL AYLPWRRNL o 0 ip -99 il -99 dp -99 dl -99 Peplist sS 14.817 bgG -1 bgS 2.000 cS 13.217
G 0 1592 RLAEVVHEL RLAEVVHEL o 0 ip -99 il -99 dp -99 dl -99 Peplist sS 21.474 bgG -1 bgS 2.000 cS 19.874
G 0 1593 GMYPNLVHV GMYPNLVHV o 0 ip -99 il -99 dp -99 dl -99 Peplist sS 8.197 bgG -1 bgS 2.000 cS 6.597
G 0 1594 GLWEEAYRV GLWEEAYRV o 0 ip -99 il -99 dp -99 dl -99 Peplist sS 9.727 bgG -1 bgS 2.000 cS 8.127
G 0 1595 TMPDLYHLL TMPDLYHLL o 0 ip -99 il -99 dp -99 dl -99 Peplist sS 12.206 bgG -1 bgS 2.000 cS 10.606
G 0 1596 DYNFVFTSF DYNFVFTSF o 0 ip -99 il -99 dp -99 dl -99 Peplist sS 6.663 bgG -1 bgS 2.000 cS 5.063
G 0 1597 HLAIKLEQV HLAIKLEQV o 0 ip -99 il -99 dp -99 dl -99 Peplist sS 10.535 bgG -1 bgS 2.000 cS 8.935
G 0 1598 SYLSQHQRI SYLSQHQRI o 0 ip -99 il -99 dp -99 dl -99 Peplist sS 14.591 bgG -1 bgS 2.000 cS 12.991
G 0 1599 KTSDFLKVL KTSDFLKVL o 0 ip -99 il -99 dp -99 dl -99 Peplist sS 7.685 bgG -1 bgS 2.000 cS 6.085
G 0 1600 AYNPVTHQL AYNPVTHQL o 0 ip -99 il -99 dp -99 dl -99 Peplist sS 21.246 bgG -1 bgS 2.000 cS 19.646
G 0 1601 SAVDRQREY SAVDRQREY o 0 ip -99 il -99 dp -99 dl -99 Peplist sS 5.032 bgG -1 bgS 2.000 cS 3.432
G 0 1602 TYLNDFFSY TYLNDFFSY o 0 ip -99 il -99 dp -99 dl -99 Peplist sS 10.863 bgG -1 bgS 2.000 cS 9.263
G 0 1603 RLASELQAL RLASELQAL o 0 ip -99 il -99 dp -99 dl -99 Peplist sS 10.329 bgG -1 bgS 2.000 cS 8.729
G 0 1604 HYDEQQNFF HYDEQQNFF o 0 ip -99 il -99 dp -99 dl -99 Peplist sS 14.971 bgG -1 bgS 2.000 cS 13.371
G 0 1605 NYQNVVHKL NYQNVVHKL o 0 ip -99 il -99 dp -99 dl -99 Peplist sS 18.358 bgG -1 bgS 2.000 cS 16.758
G 0 1606 PYPQYFTQL PYPQYFTQL o 0 ip -99 il -99 dp -99 dl -99 Peplist sS 13.496 bgG -1 bgS 2.000 cS 11.896
G 0 1607 KYVKGLISI KYVKGLISI o 0 ip -99 il -99 dp -99 dl -99 Peplist sS 10.511 bgG -1 bgS 2.000 cS 8.911
G 0 1608 AMLNEPWAV AMLNEPWAV o 0 ip -99 il -99 dp -99 dl -99 Peplist sS 9.099 bgG -1 bgS 2.000 cS 7.499
G 0 1609 RYKNDHINL RYKNDHINL o 0 ip -99 il -99 dp -99 dl -99 Peplist sS 8.897 bgG -1 bgS 2.000 cS 7.297
G 0 1610 NYPSAFHSV NYPSAFHSV o 0 ip -99 il -99 dp -99 dl -99 Peplist sS 17.129 bgG -1 bgS 2.000 cS 15.529
G 0 1611 SATDTIRKM SATDTIRKM o 0 ip -99 il -99 dp -99 dl -99 Peplist sS 8.348 bgG -1 bgS 2.000 cS 6.748
G 0 1612 ILLEMIHSI ILLEMIHSI o 0 ip -99 il -99 dp -99 dl -99 Peplist sS 13.763 bgG -1 bgS 2.000 cS 12.163
G 0 1613 RYGIHPAKF RYGIHPAKF o 0 ip -99 il -99 dp -99 dl -99 Peplist sS 11.455 bgG -1 bgS 2.000 cS 9.855
G 0 1614 FLWKEPATM FLWKEPATM o 0 ip -99 il -99 dp -99 dl -99 Peplist sS 5.825 bgG -1 bgS 2.000 cS 4.225
G 0 1615 GYPLWKVTF GYPLWKVTF o 0 ip -99 il -99 dp -99 dl -99 Peplist sS 5.380 bgG -1 bgS 2.000 cS 3.780
G 0 1616 ALDPIIHGL ALDPIIHGL o 0 ip -99 il -99 dp -99 dl -99 Peplist sS 15.775 bgG -1 bgS 2.000 cS 14.175
G 0 1617 KFYTDPSYF KFYTDPSYF o 0 ip -99 il -99 dp -99 dl -99 Peplist sS 4.624 bgG -1 bgS 2.000 cS 3.024
G 0 1618 KYGNFIDKL KYGNFIDKL o 0 ip -99 il -99 dp -99 dl -99 Peplist sS 12.835 bgG -1 bgS 2.000 cS 11.235
G 0 1619 ALADVLRRL ALADVLRRL o 0 ip -99 il -99 dp -99 dl -99 Peplist sS 15.196 bgG -1 bgS 2.000 cS 13.596
G 0 1620 HIMEHLEGV HIMEHLEGV o 0 ip -99 il -99 dp -99 dl -99 Peplist sS 8.231 bgG -1 bgS 2.000 cS 6.631
G 0 1621 SAFPEVRSL SAFPEVRSL o 0 ip -99 il -99 dp -99 dl -99 Peplist sS 12.308 bgG -1 bgS 2.000 cS 10.708
G 0 1622 TYLNWLVRM TYLNWLVRM o 0 ip -99 il -99 dp -99 dl -99 Peplist sS 11.040 bgG -1 bgS 2.000 cS 9.440
G 0 1623 YLQPKLLGI YLQPKLLGI o 0 ip -99 il -99 dp -99 dl -99 Peplist sS 10.368 bgG -1 bgS 2.000 cS 8.768
G 0 1624 RYKAPFHQL RYKAPFHQL o 0 ip -99 il -99 dp -99 dl -99 Peplist sS 14.568 bgG -1 bgS 2.000 cS 12.968
G 0 1625 QLVDIIEKV QLVDIIEKV o 0 ip -99 il -99 dp -99 dl -99 Peplist sS 14.409 bgG -1 bgS 2.000 cS 12.809
G 0 1626 SMLGEEIQL SMLGEEIQL o 0 ip -99 il -99 dp -99 dl -99 Peplist sS 7.299 bgG -1 bgS 2.000 cS 5.699
G 0 1627 SASDFLKKL SASDFLKKL o 0 ip -99 il -99 dp -99 dl -99 Peplist sS 12.586 bgG -1 bgS 2.000 cS 10.986
G 0 1628 RYTERVDYL RYTERVDYL o 0 ip -99 il -99 dp -99 dl -99 Peplist sS 16.892 bgG -1 bgS 2.000 cS 15.292
G 0 1629 VYIDKVRSL VYIDKVRSL o 0 ip -99 il -99 dp -99 dl -99 Peplist sS 19.903 bgG -1 bgS 2.000 cS 18.303
G 0 1630 RSHPFIKEY RSHPFIKEY o 0 ip -99 il -99 dp -99 dl -99 Peplist sS 5.153 bgG -1 bgS 2.000 cS 3.553
G 0 1631 ILQETVKEL ILQETVKEL o 0 ip -99 il -99 dp -99 dl -99 Peplist sS 13.407 bgG -1 bgS 2.000 cS 11.807
G 0 1632 TLDGSLHAV TLDGSLHAV o 0 ip -99 il -99 dp -99 dl -99 Peplist sS 9.633 bgG -1 bgS 2.000 cS 8.033
G 0 1633 YLSQDTVSV YLSQDTVSV o 0 ip -99 il -99 dp -99 dl -99 Peplist sS 9.107 bgG -1 bgS 2.000 cS 7.507
G 0 1634 SLITLIEKV SLITLIEKV o 0 ip -99 il -99 dp -99 dl -99 Peplist sS 11.827 bgG -1 bgS 2.000 cS 10.227
G 0 1635 FLFGEVHKA FLFGEVHKA o 0 ip -99 il -99 dp -99 dl -99 Peplist sS 9.007 bgG -1 bgS 2.000 cS 7.407
G 0 1636 PYLSEVLTF PYLSEVLTF o 0 ip -99 il -99 dp -99 dl -99 Peplist sS 11.641 bgG -1 bgS 2.000 cS 10.041
G 0 1637 VLGEFLKEI VLGEFLKEI o 0 ip -99 il -99 dp -99 dl -99 Peplist sS 10.715 bgG -1 bgS 2.000 cS 9.115
G 0 1638 KLIELKAEI KLIELKAEI o 0 ip -99 il -99 dp -99 dl -99 Peplist sS 7.696 bgG -1 bgS 2.000 cS 6.096
G 0 1639 KLGSVPVTV KLGSVPVTV o 0 ip -99 il -99 dp -99 dl -99 Peplist sS 11.998 bgG -1 bgS 2.000 cS 10.398
G 0 1640 FLFEDFSKA FLFEDFSKA o 0 ip -99 il -99 dp -99 dl -99 Peplist sS 7.380 bgG -1 bgS 2.000 cS 5.780
G 0 1641 RATFYLNVL RATFYLNVL o 0 ip -99 il -99 dp -99 dl -99 Peplist sS 3.602 bgG -1 bgS 2.000 cS 2.002
G 0 1642 RAADLIKDF RAADLIKDF o 0 ip -99 il -99 dp -99 dl -99 Peplist sS 8.090 bgG -1 bgS 2.000 cS 6.490
G 0 1643 PYHPHPHVF PYHPHPHVF o 0 ip -99 il -99 dp -99 dl -99 Peplist sS 17.073 bgG -1 bgS 2.000 cS 15.473
G 0 1644 ILIDWLVQV ILIDWLVQV o 0 ip -99 il -99 dp -99 dl -99 Peplist sS 15.896 bgG -1 bgS 2.000 cS 14.296
G 0 1645 IYLEVIHNL IYLEVIHNL o 0 ip -99 il -99 dp -99 dl -99 Peplist sS 21.313 bgG -1 bgS 2.000 cS 19.713
G 0 1646 RLTPKLMEV RLTPKLMEV o 0 ip -99 il -99 dp -99 dl -99 Peplist sS 17.176 bgG -1 bgS 2.000 cS 15.576
G 0 1647 KYAPSGFYI KYAPSGFYI o 0 ip -99 il -99 dp -99 dl -99 Peplist sS 11.213 bgG -1 bgS 2.000 cS 9.613
G 0 1648 GLADITQQL GLADITQQL o 0 ip -99 il -99 dp -99 dl -99 Peplist sS 11.607 bgG -1 bgS 2.000 cS 10.007
G 0 1649 AYDVLFHQW AYDVLFHQW o 0 ip -99 il -99 dp -99 dl -99 Peplist sS 14.593 bgG -1 bgS 2.000 cS 12.993
G 0 1650 RMSDVVKGV RMSDVVKGV o 0 ip -99 il -99 dp -99 dl -99 Peplist sS 12.144 bgG -1 bgS 2.000 cS 10.544
G 0 1651 ALLDRIVSV ALLDRIVSV o 0 ip -99 il -99 dp -99 dl -99 Peplist sS 15.495 bgG -1 bgS 2.000 cS 13.895
G 0 1652 VLIENVASL VLIENVASL o 0 ip -99 il -99 dp -99 dl -99 Peplist sS 12.131 bgG -1 bgS 2.000 cS 10.531
G 0 1653 QYILFPLRF QYILFPLRF o 0 ip -99 il -99 dp -99 dl -99 Peplist sS 10.313 bgG -1 bgS 2.000 cS 8.713
G 0 1654 KYIDYLMTW KYIDYLMTW o 0 ip -99 il -99 dp -99 dl -99 Peplist sS 18.473 bgG -1 bgS 2.000 cS 16.873
G 0 1655 AYGEFLSRL AYGEFLSRL o 0 ip -99 il -99 dp -99 dl -99 Peplist sS 14.280 bgG -1 bgS 2.000 cS 12.680
G 0 1656 AYLVHIEHL AYLVHIEHL o 0 ip -99 il -99 dp -99 dl -99 Peplist sS 14.091 bgG -1 bgS 2.000 cS 12.491
G 0 1657 FLHDNMVEI FLHDNMVEI o 0 ip -99 il -99 dp -99 dl -99 Peplist sS 9.415 bgG -1 bgS 2.000 cS 7.815
G 0 1658 EYSKQMQRF EYSKQMQRF o 0 ip -99 il -99 dp -99 dl -99 Peplist sS 11.875 bgG -1 bgS 2.000 cS 10.275
G 0 1659 TLVEAIKQV TLVEAIKQV o 0 ip -99 il -99 dp -99 dl -99 Peplist sS 11.857 bgG -1 bgS 2.000 cS 10.257
G 0 1660 KMPEINAKV KMPEINAKV o 0 ip -99 il -99 dp -99 dl -99 Peplist sS 11.129 bgG -1 bgS 2.000 cS 9.529
G 0 1661 SYRELFEFF SYRELFEFF o 0 ip -99 il -99 dp -99 dl -99 Peplist sS 12.760 bgG -1 bgS 2.000 cS 11.160
G 0 1662 TYHPGVPVF TYHPGVPVF o 0 ip -99 il -99 dp -99 dl -99 Peplist sS 15.625 bgG -1 bgS 2.000 cS 14.025
G 0 1663 IYHPNVDKL IYHPNVDKL o 0 ip -99 il -99 dp -99 dl -99 Peplist sS 14.798 bgG -1 bgS 2.000 cS 13.198
G 0 1664 LVDDNYFYL LVDDNYFYL o 0 ip -99 il -99 dp -99 dl -99 Peplist sS 4.026 bgG -1 bgS 2.000 cS 2.426
G 0 1665 VGTNIVKKL VGTNIVKKL o 0 ip -99 il -99 dp -99 dl -99 Peplist sS 2.576 bgG -1 bgS 2.000 cS 0.976
G 0 1666 VFYPNSNKF VFYPNSNKF o 0 ip -99 il -99 dp -99 dl -99 Peplist sS 8.684 bgG -1 bgS 2.000 cS 7.084
G 0 1667 VYSDKLWIF VYSDKLWIF o 0 ip -99 il -99 dp -99 dl -99 Peplist sS 16.839 bgG -1 bgS 2.000 cS 15.239
G 0 1668 MMPAVFHTV MMPAVFHTV o 0 ip -99 il -99 dp -99 dl -99 Peplist sS 10.509 bgG -1 bgS 2.000 cS 8.909
G 0 1669 EYLIVFPKL EYLIVFPKL o 0 ip -99 il -99 dp -99 dl -99 Peplist sS 11.774 bgG -1 bgS 2.000 cS 10.174
G 0 1670 SLLDDLHSA SLLDDLHSA o 0 ip -99 il -99 dp -99 dl -99 Peplist sS 13.981 bgG -1 bgS 2.000 cS 12.381
G 0 1671 VQPPHLFLW VQPPHLFLW o 0 ip -99 il -99 dp -99 dl -99 Peplist sS 10.404 bgG -1 bgS 2.000 cS 8.804
G 0 1672 AYLEAIHNF AYLEAIHNF o 0 ip -99 il -99 dp -99 dl -99 Peplist sS 20.261 bgG -1 bgS 2.000 cS 18.661
G 0 1673 EYIDRMIKI EYIDRMIKI o 0 ip -99 il -99 dp -99 dl -99 Peplist sS 11.845 bgG -1 bgS 2.000 cS 10.245
G 0 1674 ILADIVISA ILADIVISA o 0 ip -99 il -99 dp -99 dl -99 Peplist sS 8.128 bgG -1 bgS 2.000 cS 6.528
G 0 1675 LYYDAIWHF LYYDAIWHF o 0 ip -99 il -99 dp -99 dl -99 Peplist sS 15.949 bgG -1 bgS 2.000 cS 14.349
G 0 1676 KFIDKQLEL KFIDKQLEL o 0 ip -99 il -99 dp -99 dl -99 Peplist sS 11.178 bgG -1 bgS 2.000 cS 9.578
G 0 1677 YLIPLLERL YLIPLLERL o 0 ip -99 il -99 dp -99 dl -99 Peplist sS 15.689 bgG -1 bgS 2.000 cS 14.089
G 0 1678 TLAHIHYGV TLAHIHYGV o 0 ip -99 il -99 dp -99 dl -99 Peplist sS 7.430 bgG -1 bgS 2.000 cS 5.830
G 0 1679 KLLDIRSYL KLLDIRSYL o 0 ip -99 il -99 dp -99 dl -99 Peplist sS 10.736 bgG -1 bgS 2.000 cS 9.136
G 0 1680 KINSKHLRV KINSKHLRV o 0 ip -99 il -99 dp -99 dl -99 Peplist sS 5.846 bgG -1 bgS 2.000 cS 4.246
G 0 1681 KALDLVKKL KALDLVKKL o 0 ip -99 il -99 dp -99 dl -99 Peplist sS 12.672 bgG -1 bgS 2.000 cS 11.072
G 0 1682 AYGDIILTF AYGDIILTF o 0 ip -99 il -99 dp -99 dl -99 Peplist sS 15.446 bgG -1 bgS 2.000 cS 13.846
G 0 1683 LLFPESIRV LLFPESIRV o 0 ip -99 il -99 dp -99 dl -99 Peplist sS 9.513 bgG -1 bgS 2.000 cS 7.913
G 0 1684 SLAQYLINV SLAQYLINV o 0 ip -99 il -99 dp -99 dl -99 Peplist sS 10.191 bgG -1 bgS 2.000 cS 8.591
G 0 1685 TLSGHSQEV TLSGHSQEV o 0 ip -99 il -99 dp -99 dl -99 Peplist sS 10.637 bgG -1 bgS 2.000 cS 9.037
G 0 1686 KLDVGNAEV KLDVGNAEV o 0 ip -99 il -99 dp -99 dl -99 Peplist sS 4.497 bgG -1 bgS 2.000 cS 2.897
G 0 1687 RLNGEIQAL RLNGEIQAL o 0 ip -99 il -99 dp -99 dl -99 Peplist sS 9.343 bgG -1 bgS 2.000 cS 7.743
G 0 1688 RYKLYQEMF RYKLYQEMF o 0 ip -99 il -99 dp -99 dl -99 Peplist sS 8.038 bgG -1 bgS 2.000 cS 6.438
G 0 1689 RLFSSIVTV RLFSSIVTV o 0 ip -99 il -99 dp -99 dl -99 Peplist sS 12.454 bgG -1 bgS 2.000 cS 10.854
G 0 1690 MLFDKFRSV MLFDKFRSV o 0 ip -99 il -99 dp -99 dl -99 Peplist sS 15.291 bgG -1 bgS 2.000 cS 13.691
G 0 1691 YTTDRVMTV YTTDRVMTV o 0 ip -99 il -99 dp -99 dl -99 Peplist sS 9.031 bgG -1 bgS 2.000 cS 7.431
G 0 1692 TYGPSFPAF TYGPSFPAF o 0 ip -99 il -99 dp -99 dl -99 Peplist sS 13.954 bgG -1 bgS 2.000 cS 12.354
G 0 1693 VMAPFTMTI VMAPFTMTI o 0 ip -99 il -99 dp -99 dl -99 Peplist sS 8.214 bgG -1 bgS 2.000 cS 6.614
G 0 1694 IVDSKPNGV IVDSKPNGV o 0 ip -99 il -99 dp -99 dl -99 Peplist sS 3.935 bgG -1 bgS 2.000 cS 2.335
G 0 1695 ALHEEVVGV ALHEEVVGV o 0 ip -99 il -99 dp -99 dl -99 Peplist sS 10.067 bgG -1 bgS 2.000 cS 8.467
G 0 1696 NALGHVRYV NALGHVRYV o 0 ip -99 il -99 dp -99 dl -99 Peplist sS 7.416 bgG -1 bgS 2.000 cS 5.816
G 0 1697 LYNPRVQEI LYNPRVQEI o 0 ip -99 il -99 dp -99 dl -99 Peplist sS 14.730 bgG -1 bgS 2.000 cS 13.130
G 0 1698 RYIRDAHTF RYIRDAHTF o 0 ip -99 il -99 dp -99 dl -99 Peplist sS 14.973 bgG -1 bgS 2.000 cS 13.373
G 0 1699 ALMELFPKL ALMELFPKL o 0 ip -99 il -99 dp -99 dl -99 Peplist sS 15.262 bgG -1 bgS 2.000 cS 13.662
G 0 1700 SLGRWPWQV SLGRWPWQV o 0 ip -99 il -99 dp -99 dl -99 Peplist sS 13.453 bgG -1 bgS 2.000 cS 11.853
G 0 1701 TLMEEVLLL TLMEEVLLL o 0 ip -99 il -99 dp -99 dl -99 Peplist sS 11.631 bgG -1 bgS 2.000 cS 10.031
G 0 1702 ALASHILTA ALASHILTA o 0 ip -99 il -99 dp -99 dl -99 Peplist sS 5.485 bgG -1 bgS 2.000 cS 3.885
G 0 1703 TARPGPRAV TARPGPRAV o 0 ip -99 il -99 dp -99 dl -99 Peplist sS 3.239 bgG -1 bgS 2.000 cS 1.639
G 0 1704 DYATIFNNL DYATIFNNL o 0 ip -99 il -99 dp -99 dl -99 Peplist sS 8.795 bgG -1 bgS 2.000 cS 7.195
G 0 1705 NYGDQVQHF NYGDQVQHF o 0 ip -99 il -99 dp -99 dl -99 Peplist sS 17.574 bgG -1 bgS 2.000 cS 15.974
G 0 1706 RYAEQISVL RYAEQISVL o 0 ip -99 il -99 dp -99 dl -99 Peplist sS 15.977 bgG -1 bgS 2.000 cS 14.377
G 0 1707 YYQEYPMSI YYQEYPMSI o 0 ip -99 il -99 dp -99 dl -99 Peplist sS 16.498 bgG -1 bgS 2.000 cS 14.898
G 0 1708 RQVTGVTRV RQVTGVTRV o 0 ip -99 il -99 dp -99 dl -99 Peplist sS 5.453 bgG -1 bgS 2.000 cS 3.853
G 0 1709 HYLSKTYWW HYLSKTYWW o 0 ip -99 il -99 dp -99 dl -99 Peplist sS 13.842 bgG -1 bgS 2.000 cS 12.242
G 0 1710 ILDIPFHQV ILDIPFHQV o 0 ip -99 il -99 dp -99 dl -99 Peplist sS 10.520 bgG -1 bgS 2.000 cS 8.920
G 0 1711 LYIDFGGKF LYIDFGGKF o 0 ip -99 il -99 dp -99 dl -99 Peplist sS 5.884 bgG -1 bgS 2.000 cS 4.284
G 0 1712 SFDETVTHF SFDETVTHF o 0 ip -99 il -99 dp -99 dl -99 Peplist sS 11.795 bgG -1 bgS 2.000 cS 10.195
G 0 1713 KLGDLFFRV KLGDLFFRV o 0 ip -99 il -99 dp -99 dl -99 Peplist sS 14.467 bgG -1 bgS 2.000 cS 12.867
G 0 1714 KLDDYVYYV KLDDYVYYV o 0 ip -99 il -99 dp -99 dl -99 Peplist sS 18.412 bgG -1 bgS 2.000 cS 16.812
G 0 1715 KIYEGQVEV KIYEGQVEV o 0 ip -99 il -99 dp -99 dl -99 Peplist sS 8.659 bgG -1 bgS 2.000 cS 7.059
G 0 1716 HLLDIYIQL HLLDIYIQL o 0 ip -99 il -99 dp -99 dl -99 Peplist sS 14.487 bgG -1 bgS 2.000 cS 12.887
G 0 1717 FYAERFFKF FYAERFFKF o 0 ip -99 il -99 dp -99 dl -99 Peplist sS 19.590 bgG -1 bgS 2.000 cS 17.990
G 0 1718 ALLESPKAL ALLESPKAL o 0 ip -99 il -99 dp -99 dl -99 Peplist sS 11.054 bgG -1 bgS 2.000 cS 9.454
G 0 1719 EQPETYYKW EQPETYYKW o 0 ip -99 il -99 dp -99 dl -99 Peplist sS 7.205 bgG -1 bgS 2.000 cS 5.605
G 0 1720 AAKDYNQKL AAKDYNQKL o 0 ip -99 il -99 dp -99 dl -99 Peplist sS 7.064 bgG -1 bgS 2.000 cS 5.464
G 0 1721 GMLDGLVNV GMLDGLVNV o 0 ip -99 il -99 dp -99 dl -99 Peplist sS 8.052 bgG -1 bgS 2.000 cS 6.452
G 0 1722 RLQESVMEA RLQESVMEA o 0 ip -99 il -99 dp -99 dl -99 Peplist sS 8.787 bgG -1 bgS 2.000 cS 7.187
G 0 1723 VYMDWYEKF VYMDWYEKF o 0 ip -99 il -99 dp -99 dl -99 Peplist sS 20.247 bgG -1 bgS 2.000 cS 18.647
G 0 1724 TLLESIQHV TLLESIQHV o 0 ip -99 il -99 dp -99 dl -99 Peplist sS 15.329 bgG -1 bgS 2.000 cS 13.729
G 0 1725 ILLPRIIEA ILLPRIIEA o 0 ip -99 il -99 dp -99 dl -99 Peplist sS 9.888 bgG -1 bgS 2.000 cS 8.288
G 0 1726 HFHPSVALF HFHPSVALF o 0 ip -99 il -99 dp -99 dl -99 Peplist sS 5.579 bgG -1 bgS 2.000 cS 3.979
G 0 1727 LVFGKPVRV LVFGKPVRV o 0 ip -99 il -99 dp -99 dl -99 Peplist sS 4.155 bgG -1 bgS 2.000 cS 2.555
G 0 1728 RTLDKVLEV RTLDKVLEV o 0 ip -99 il -99 dp -99 dl -99 Peplist sS 12.513 bgG -1 bgS 2.000 cS 10.913
G 0 1729 VLNPETTVV VLNPETTVV o 0 ip -99 il -99 dp -99 dl -99 Peplist sS 9.619 bgG -1 bgS 2.000 cS 8.019
G 0 1730 ALSKIIAVL ALSKIIAVL o 0 ip -99 il -99 dp -99 dl -99 Peplist sS 7.201 bgG -1 bgS 2.000 cS 5.601
G 0 1731 SLLMSIHNI SLLMSIHNI o 0 ip -99 il -99 dp -99 dl -99 Peplist sS 10.209 bgG -1 bgS 2.000 cS 8.609
G 0 1732 RYIKELCNL RYIKELCNL o 0 ip -99 il -99 dp -99 dl -99 Peplist sS 11.661 bgG -1 bgS 2.000 cS 10.061
G 0 1733 TYLEKIDGF TYLEKIDGF o 0 ip -99 il -99 dp -99 dl -99 Peplist sS 15.562 bgG -1 bgS 2.000 cS 13.962
G 0 1734 KMLDNFYNF KMLDNFYNF o 0 ip -99 il -99 dp -99 dl -99 Peplist sS 16.845 bgG -1 bgS 2.000 cS 15.245
G 0 1735 RALAQYLLF RALAQYLLF o 0 ip -99 il -99 dp -99 dl -99 Peplist sS 2.505 bgG -1 bgS 2.000 cS 0.905
G 0 1736 RYLVISEKL RYLVISEKL o 0 ip -99 il -99 dp -99 dl -99 Peplist sS 13.261 bgG -1 bgS 2.000 cS 11.661
G 0 1737 VLIDYQRNV VLIDYQRNV o 0 ip -99 il -99 dp -99 dl -99 Peplist sS 13.107 bgG -1 bgS 2.000 cS 11.507
G 0 1738 SYISKVDVL SYISKVDVL o 0 ip -99 il -99 dp -99 dl -99 Peplist sS 13.351 bgG -1 bgS 2.000 cS 11.751
G 0 1739 YQIAEQFRV YQIAEQFRV o 0 ip -99 il -99 dp -99 dl -99 Peplist sS 5.041 bgG -1 bgS 2.000 cS 3.441
G 0 1740 TYVTEVREL TYVTEVREL o 0 ip -99 il -99 dp -99 dl -99 Peplist sS 13.013 bgG -1 bgS 2.000 cS 11.413
G 0 1741 YYIFIPSKF YYIFIPSKF o 0 ip -99 il -99 dp -99 dl -99 Peplist sS 13.256 bgG -1 bgS 2.000 cS 11.656
G 0 1742 LLAPKLNEA LLAPKLNEA o 0 ip -99 il -99 dp -99 dl -99 Peplist sS 8.946 bgG -1 bgS 2.000 cS 7.346
G 0 1743 ALFPLLPKV ALFPLLPKV o 0 ip -99 il -99 dp -99 dl -99 Peplist sS 14.480 bgG -1 bgS 2.000 cS 12.880
G 0 1744 KASDLYITL KASDLYITL o 0 ip -99 il -99 dp -99 dl -99 Peplist sS 8.195 bgG -1 bgS 2.000 cS 6.595
G 0 1745 AYERVEERF AYERVEERF o 0 ip -99 il -99 dp -99 dl -99 Peplist sS 8.707 bgG -1 bgS 2.000 cS 7.107
G 0 1746 RLYTEPLLV RLYTEPLLV o 0 ip -99 il -99 dp -99 dl -99 Peplist sS 8.052 bgG -1 bgS 2.000 cS 6.452
G 0 1747 ATADYICKV ATADYICKV o 0 ip -99 il -99 dp -99 dl -99 Peplist sS 6.963 bgG -1 bgS 2.000 cS 5.363
G 0 1748 VLLESEQFL VLLESEQFL o 0 ip -99 il -99 dp -99 dl -99 Peplist sS 8.257 bgG -1 bgS 2.000 cS 6.657
G 0 1749 KLARDLKAV KLARDLKAV o 0 ip -99 il -99 dp -99 dl -99 Peplist sS 7.175 bgG -1 bgS 2.000 cS 5.575
G 0 1750 RYSFYTFSL RYSFYTFSL o 0 ip -99 il -99 dp -99 dl -99 Peplist sS 12.033 bgG -1 bgS 2.000 cS 10.433
G 0 1751 VLADLKVQL VLADLKVQL o 0 ip -99 il -99 dp -99 dl -99 Peplist sS 10.157 bgG -1 bgS 2.000 cS 8.557
G 0 1752 FLLEKGYEV FLLEKGYEV o 0 ip -99 il -99 dp -99 dl -99 Peplist sS 12.102 bgG -1 bgS 2.000 cS 10.502
G 0 1753 YMGQSIHQV YMGQSIHQV o 0 ip -99 il -99 dp -99 dl -99 Peplist sS 11.753 bgG -1 bgS 2.000 cS 10.153
G 0 1754 SMTLAIHEI SMTLAIHEI o 0 ip -99 il -99 dp -99 dl -99 Peplist sS 7.659 bgG -1 bgS 2.000 cS 6.059
G 0 1755 RATPGLLKI RATPGLLKI o 0 ip -99 il -99 dp -99 dl -99 Peplist sS 8.722 bgG -1 bgS 2.000 cS 7.122
G 0 1756 KIWDPVHRV KIWDPVHRV o 0 ip -99 il -99 dp -99 dl -99 Peplist sS 15.873 bgG -1 bgS 2.000 cS 14.273
G 0 1757 RFIDAVYKL RFIDAVYKL o 0 ip -99 il -99 dp -99 dl -99 Peplist sS 12.629 bgG -1 bgS 2.000 cS 11.029
G 0 1758 YLDVVQSNV YLDVVQSNV o 0 ip -99 il -99 dp -99 dl -99 Peplist sS 5.536 bgG -1 bgS 2.000 cS 3.936
G 0 1759 SLYREILFL SLYREILFL o 0 ip -99 il -99 dp -99 dl -99 Peplist sS 6.004 bgG -1 bgS 2.000 cS 4.404
G 0 1760 HYLERRNYI HYLERRNYI o 0 ip -99 il -99 dp -99 dl -99 Peplist sS 11.718 bgG -1 bgS 2.000 cS 10.118
G 0 1761 QMLELITRL QMLELITRL o 0 ip -99 il -99 dp -99 dl -99 Peplist sS 11.122 bgG -1 bgS 2.000 cS 9.522
G 0 1762 FTTSNIRKV FTTSNIRKV o 0 ip -99 il -99 dp -99 dl -99 Peplist sS 5.524 bgG -1 bgS 2.000 cS 3.924
G 0 1763 HLTDTSHGV HLTDTSHGV o 0 ip -99 il -99 dp -99 dl -99 Peplist sS 12.739 bgG -1 bgS 2.000 cS 11.139
G 0 1764 ALWEKNTHL ALWEKNTHL o 0 ip -99 il -99 dp -99 dl -99 Peplist sS 13.902 bgG -1 bgS 2.000 cS 12.302
G 0 1765 HLPPTFHAV HLPPTFHAV o 0 ip -99 il -99 dp -99 dl -99 Peplist sS 16.517 bgG -1 bgS 2.000 cS 14.917
G 0 1766 RLIDAFKGV RLIDAFKGV o 0 ip -99 il -99 dp -99 dl -99 Peplist sS 11.980 bgG -1 bgS 2.000 cS 10.380
G 0 1767 TLLNVIKSV TLLNVIKSV o 0 ip -99 il -99 dp -99 dl -99 Peplist sS 11.672 bgG -1 bgS 2.000 cS 10.072
G 0 1768 TLLDSPIKV TLLDSPIKV o 0 ip -99 il -99 dp -99 dl -99 Peplist sS 15.118 bgG -1 bgS 2.000 cS 13.518
G 0 1769 RLFDQAFGL RLFDQAFGL o 0 ip -99 il -99 dp -99 dl -99 Peplist sS 10.431 bgG -1 bgS 2.000 cS 8.831
G 0 1770 RLLPKVQEV RLLPKVQEV o 0 ip -99 il -99 dp -99 dl -99 Peplist sS 21.162 bgG -1 bgS 2.000 cS 19.562
G 0 1771 ALSQDIPEI ALSQDIPEI o 0 ip -99 il -99 dp -99 dl -99 Peplist sS 9.388 bgG -1 bgS 2.000 cS 7.788
G 0 1772 RYAEEVGIF RYAEEVGIF o 0 ip -99 il -99 dp -99 dl -99 Peplist sS 9.613 bgG -1 bgS 2.000 cS 8.013
G 0 1773 RLTDFLDCV RLTDFLDCV o 0 ip -99 il -99 dp -99 dl -99 Peplist sS 11.039 bgG -1 bgS 2.000 cS 9.439
G 0 1774 YMSDSFINV YMSDSFINV o 0 ip -99 il -99 dp -99 dl -99 Peplist sS 12.222 bgG -1 bgS 2.000 cS 10.622
G 0 1775 AYLEAYKEF AYLEAYKEF o 0 ip -99 il -99 dp -99 dl -99 Peplist sS 16.080 bgG -1 bgS 2.000 cS 14.480
G 0 1776 YLTDLQVSL YLTDLQVSL o 0 ip -99 il -99 dp -99 dl -99 Peplist sS 12.923 bgG -1 bgS 2.000 cS 11.323
G 0 1777 KVSGVILSV KVSGVILSV o 0 ip -99 il -99 dp -99 dl -99 Peplist sS 5.042 bgG -1 bgS 2.000 cS 3.442
G 0 1778 SAAEYYKEV SAAEYYKEV o 0 ip -99 il -99 dp -99 dl -99 Peplist sS 11.233 bgG -1 bgS 2.000 cS 9.633
G 0 1779 RLYDGLFKV RLYDGLFKV o 0 ip -99 il -99 dp -99 dl -99 Peplist sS 16.024 bgG -1 bgS 2.000 cS 14.424
G 0 1780 TYLKRYNKI TYLKRYNKI o 0 ip -99 il -99 dp -99 dl -99 Peplist sS 12.802 bgG -1 bgS 2.000 cS 11.202
G 0 1781 ALADGVQKV ALADGVQKV o 0 ip -99 il -99 dp -99 dl -99 Peplist sS 15.809 bgG -1 bgS 2.000 cS 14.209
G 0 1782 LLIEMEQRL LLIEMEQRL o 0 ip -99 il -99 dp -99 dl -99 Peplist sS 6.474 bgG -1 bgS 2.000 cS 4.874
G 0 1783 EWASRFWLW EWASRFWLW o 0 ip -99 il -99 dp -99 dl -99 Peplist sS 6.566 bgG -1 bgS 2.000 cS 4.966
G 0 1784 VAWPNPREI VAWPNPREI o 0 ip -99 il -99 dp -99 dl -99 Peplist sS 11.553 bgG -1 bgS 2.000 cS 9.953
G 0 1785 LLIGHLERV LLIGHLERV o 0 ip -99 il -99 dp -99 dl -99 Peplist sS 9.424 bgG -1 bgS 2.000 cS 7.824
G 0 1786 SLLGGNIRL SLLGGNIRL o 0 ip -99 il -99 dp -99 dl -99 Peplist sS 8.018 bgG -1 bgS 2.000 cS 6.418
G 0 1787 QYAIISEAW QYAIISEAW o 0 ip -99 il -99 dp -99 dl -99 Peplist sS 5.410 bgG -1 bgS 2.000 cS 3.810
G 0 1788 ALNEQIARL ALNEQIARL o 0 ip -99 il -99 dp -99 dl -99 Peplist sS 12.276 bgG -1 bgS 2.000 cS 10.676
G 0 1789 TYLPTSPLL TYLPTSPLL o 0 ip -99 il -99 dp -99 dl -99 Peplist sS 15.503 bgG -1 bgS 2.000 cS 13.903
G 0 1790 KQVSDLISV KQVSDLISV o 0 ip -99 il -99 dp -99 dl -99 Peplist sS 5.130 bgG -1 bgS 2.000 cS 3.530
G 0 1791 EYTPRSWNF EYTPRSWNF o 0 ip -99 il -99 dp -99 dl -99 Peplist sS 15.328 bgG -1 bgS 2.000 cS 13.728
G 0 1792 TLVDFDNHL TLVDFDNHL o 0 ip -99 il -99 dp -99 dl -99 Peplist sS 8.968 bgG -1 bgS 2.000 cS 7.368
G 0 1793 KILPTLEAV KILPTLEAV o 0 ip -99 il -99 dp -99 dl -99 Peplist sS 9.663 bgG -1 bgS 2.000 cS 8.063
G 0 1794 SLLENIAKA SLLENIAKA o 0 ip -99 il -99 dp -99 dl -99 Peplist sS 10.145 bgG -1 bgS 2.000 cS 8.545
G 0 1795 RLLDGAFKL RLLDGAFKL o 0 ip -99 il -99 dp -99 dl -99 Peplist sS 14.186 bgG -1 bgS 2.000 cS 12.586
G 0 1796 YYQSSVQYL YYQSSVQYL o 0 ip -99 il -99 dp -99 dl -99 Peplist sS 15.331 bgG -1 bgS 2.000 cS 13.731
G 0 1797 SYIDLLQRF SYIDLLQRF o 0 ip -99 il -99 dp -99 dl -99 Peplist sS 19.449 bgG -1 bgS 2.000 cS 17.849
G 0 1798 AYSRVQYQF AYSRVQYQF o 0 ip -99 il -99 dp -99 dl -99 Peplist sS 14.882 bgG -1 bgS 2.000 cS 13.282
G 0 1799 RYSLWFKQI RYSLWFKQI o 0 ip -99 il -99 dp -99 dl -99 Peplist sS 12.892 bgG -1 bgS 2.000 cS 11.292
G 0 1800 SYTPVLNQF SYTPVLNQF o 0 ip -99 il -99 dp -99 dl -99 Peplist sS 22.260 bgG -1 bgS 2.000 cS 20.660
G 0 1801 VYENVSHFL VYENVSHFL o 0 ip -99 il -99 dp -99 dl -99 Peplist sS 10.385 bgG -1 bgS 2.000 cS 8.785
G 0 1802 LMTKEISSV LMTKEISSV o 0 ip -99 il -99 dp -99 dl -99 Peplist sS 5.137 bgG -1 bgS 2.000 cS 3.537
G 0 1803 SLYGGTITI SLYGGTITI o 0 ip -99 il -99 dp -99 dl -99 Peplist sS 5.521 bgG -1 bgS 2.000 cS 3.921
G 0 1804 TLLTAIVKL TLLTAIVKL o 0 ip -99 il -99 dp -99 dl -99 Peplist sS 9.783 bgG -1 bgS 2.000 cS 8.183
G 0 1805 LLQEVEHQL LLQEVEHQL o 0 ip -99 il -99 dp -99 dl -99 Peplist sS 12.737 bgG -1 bgS 2.000 cS 11.137
G 0 1806 TLAQRVKEV TLAQRVKEV o 0 ip -99 il -99 dp -99 dl -99 Peplist sS 11.065 bgG -1 bgS 2.000 cS 9.465
G 0 1807 KYPDLIAEL KYPDLIAEL o 0 ip -99 il -99 dp -99 dl -99 Peplist sS 18.705 bgG -1 bgS 2.000 cS 17.105
G 0 1808 HYLDTTTLI HYLDTTTLI o 0 ip -99 il -99 dp -99 dl -99 Peplist sS 13.162 bgG -1 bgS 2.000 cS 11.562
G 0 1809 TLFNVIKSV TLFNVIKSV o 0 ip -99 il -99 dp -99 dl -99 Peplist sS 10.877 bgG -1 bgS 2.000 cS 9.277
G 0 1810 VLLRVLILL VLLRVLILL o 0 ip -99 il -99 dp -99 dl -99 Peplist sS 7.990 bgG -1 bgS 2.000 cS 6.390
G 0 1811 RYPHFKTKI RYPHFKTKI o 0 ip -99 il -99 dp -99 dl -99 Peplist sS 12.450 bgG -1 bgS 2.000 cS 10.850
G 0 1812 VMFKEPVEV VMFKEPVEV o 0 ip -99 il -99 dp -99 dl -99 Peplist sS 10.808 bgG -1 bgS 2.000 cS 9.208
G 0 1813 KLVGEFLEV KLVGEFLEV o 0 ip -99 il -99 dp -99 dl -99 Peplist sS 10.294 bgG -1 bgS 2.000 cS 8.694
G 0 1814 SLSSVLSHV SLSSVLSHV o 0 ip -99 il -99 dp -99 dl -99 Peplist sS 11.337 bgG -1 bgS 2.000 cS 9.737
G 0 1815 ILDISEHTL ILDISEHTL o 0 ip -99 il -99 dp -99 dl -99 Peplist sS 5.160 bgG -1 bgS 2.000 cS 3.560
G 0 1816 VYHILKVLF VYHILKVLF o 0 ip -99 il -99 dp -99 dl -99 Peplist sS 2.761 bgG -1 bgS 2.000 cS 1.161
G 0 1817 VYIPCIYVL VYIPCIYVL o 0 ip -99 il -99 dp -99 dl -99 Peplist sS 14.503 bgG -1 bgS 2.000 cS 12.903
G 0 1818 RAVEELHKL RAVEELHKL o 0 ip -99 il -99 dp -99 dl -99 Peplist sS 14.197 bgG -1 bgS 2.000 cS 12.597
G 0 1819 ALLKVNQEL ALLKVNQEL o 0 ip -99 il -99 dp -99 dl -99 Peplist sS 11.063 bgG -1 bgS 2.000 cS 9.463
G 0 1820 KYPDAVATW KYPDAVATW o 0 ip -99 il -99 dp -99 dl -99 Peplist sS 17.173 bgG -1 bgS 2.000 cS 15.573
G 0 1821 TYNPAFSRL TYNPAFSRL o 0 ip -99 il -99 dp -99 dl -99 Peplist sS 14.879 bgG -1 bgS 2.000 cS 13.279
G 0 1822 WAPKPYHKF WAPKPYHKF o 0 ip -99 il -99 dp -99 dl -99 Peplist sS 7.691 bgG -1 bgS 2.000 cS 6.091
G 0 1823 KLLKENLCL KLLKENLCL o 0 ip -99 il -99 dp -99 dl -99 Peplist sS 5.037 bgG -1 bgS 2.000 cS 3.437
G 0 1824 YYTREVMLI YYTREVMLI o 0 ip -99 il -99 dp -99 dl -99 Peplist sS 9.937 bgG -1 bgS 2.000 cS 8.337
G 0 1825 FLIDKTTTV FLIDKTTTV o 0 ip -99 il -99 dp -99 dl -99 Peplist sS 13.706 bgG -1 bgS 2.000 cS 12.106
G 0 1826 HLNGHIKQV HLNGHIKQV o 0 ip -99 il -99 dp -99 dl -99 Peplist sS 11.872 bgG -1 bgS 2.000 cS 10.272
G 0 1827 RMFDGKFVV RMFDGKFVV o 0 ip -99 il -99 dp -99 dl -99 Peplist sS 8.407 bgG -1 bgS 2.000 cS 6.807
G 0 1828 RVAPEEHPV RVAPEEHPV o 0 ip -99 il -99 dp -99 dl -99 Peplist sS 4.737 bgG -1 bgS 2.000 cS 3.137
G 0 1829 IVDDKFFKL IVDDKFFKL o 0 ip -99 il -99 dp -99 dl -99 Peplist sS 11.774 bgG -1 bgS 2.000 cS 10.174
G 0 1830 TIHDSIQYV TIHDSIQYV o 0 ip -99 il -99 dp -99 dl -99 Peplist sS 7.846 bgG -1 bgS 2.000 cS 6.246
G 0 1831 KYMDIEFDF KYMDIEFDF o 0 ip -99 il -99 dp -99 dl -99 Peplist sS 14.909 bgG -1 bgS 2.000 cS 13.309
G 0 1832 NYLDQIAKF NYLDQIAKF o 0 ip -99 il -99 dp -99 dl -99 Peplist sS 18.699 bgG -1 bgS 2.000 cS 17.099
G 0 1833 RLNKVIKSV RLNKVIKSV o 0 ip -99 il -99 dp -99 dl -99 Peplist sS 12.627 bgG -1 bgS 2.000 cS 11.027
G 0 1834 SLLENPLKL SLLENPLKL o 0 ip -99 il -99 dp -99 dl -99 Peplist sS 15.667 bgG -1 bgS 2.000 cS 14.067
G 0 1835 YYPRVEYGF YYPRVEYGF o 0 ip -99 il -99 dp -99 dl -99 Peplist sS 11.016 bgG -1 bgS 2.000 cS 9.416
G 0 1836 RFVNVVPTF RFVNVVPTF o 0 ip -99 il -99 dp -99 dl -99 Peplist sS 8.536 bgG -1 bgS 2.000 cS 6.936
G 0 1837 MLDEILLQL MLDEILLQL o 0 ip -99 il -99 dp -99 dl -99 Peplist sS 11.975 bgG -1 bgS 2.000 cS 10.375
G 0 1838 KWFSTPLLL KWFSTPLLL o 0 ip -99 il -99 dp -99 dl -99 Peplist sS 7.180 bgG -1 bgS 2.000 cS 5.580
G 0 1839 HYLNVAFDL HYLNVAFDL o 0 ip -99 il -99 dp -99 dl -99 Peplist sS 8.653 bgG -1 bgS 2.000 cS 7.053
G 0 1840 RYLEKPMEI RYLEKPMEI o 0 ip -99 il -99 dp -99 dl -99 Peplist sS 19.788 bgG -1 bgS 2.000 cS 18.188
G 0 1841 KIVDFSYSV KIVDFSYSV o 0 ip -99 il -99 dp -99 dl -99 Peplist sS 9.474 bgG -1 bgS 2.000 cS 7.874
G 0 1842 FLGPEPKSV FLGPEPKSV o 0 ip -99 il -99 dp -99 dl -99 Peplist sS 11.610 bgG -1 bgS 2.000 cS 10.010
G 0 1843 KYIDRLIQL KYIDRLIQL o 0 ip -99 il -99 dp -99 dl -99 Peplist sS 20.041 bgG -1 bgS 2.000 cS 18.441
G 0 1844 LLYGKYVSV LLYGKYVSV o 0 ip -99 il -99 dp -99 dl -99 Peplist sS 6.025 bgG -1 bgS 2.000 cS 4.425
G 0 1845 AMHGHVEVV AMHGHVEVV o 0 ip -99 il -99 dp -99 dl -99 Peplist sS 7.090 bgG -1 bgS 2.000 cS 5.490
G 0 1846 SYILRPVAF SYILRPVAF o 0 ip -99 il -99 dp -99 dl -99 Peplist sS 10.076 bgG -1 bgS 2.000 cS 8.476
G 0 1847 AAGAYVHMV AAGAYVHMV o 0 ip -99 il -99 dp -99 dl -99 Peplist sS 4.478 bgG -1 bgS 2.000 cS 2.878
G 0 1848 YLFPETEFI YLFPETEFI o 0 ip -99 il -99 dp -99 dl -99 Peplist sS 11.337 bgG -1 bgS 2.000 cS 9.737
G 0 1849 DYLRWVQTL DYLRWVQTL o 0 ip -99 il -99 dp -99 dl -99 Peplist sS 11.267 bgG -1 bgS 2.000 cS 9.667
G 0 1850 KWKPSPLLF KWKPSPLLF o 0 ip -99 il -99 dp -99 dl -99 Peplist sS 7.935 bgG -1 bgS 2.000 cS 6.335
G 0 1851 TYIKSPPFF TYIKSPPFF o 0 ip -99 il -99 dp -99 dl -99 Peplist sS 13.195 bgG -1 bgS 2.000 cS 11.595
G 0 1852 NYSNIRFQF NYSNIRFQF o 0 ip -99 il -99 dp -99 dl -99 Peplist sS 11.546 bgG -1 bgS 2.000 cS 9.946
G 0 1853 MYPDVFAHF MYPDVFAHF o 0 ip -99 il -99 dp -99 dl -99 Peplist sS 17.928 bgG -1 bgS 2.000 cS 16.328
G 0 1854 ILWETVPSM ILWETVPSM o 0 ip -99 il -99 dp -99 dl -99 Peplist sS 10.386 bgG -1 bgS 2.000 cS 8.786
G 0 1855 KFIWTNHKF KFIWTNHKF o 0 ip -99 il -99 dp -99 dl -99 Peplist sS 9.147 bgG -1 bgS 2.000 cS 7.547
G 0 1856 ALDHMVEYV ALDHMVEYV o 0 ip -99 il -99 dp -99 dl -99 Peplist sS 9.421 bgG -1 bgS 2.000 cS 7.821
G 0 1857 RLGGIPVGV RLGGIPVGV o 0 ip -99 il -99 dp -99 dl -99 Peplist sS 7.475 bgG -1 bgS 2.000 cS 5.875
G 0 1858 ISSPNVNRL ISSPNVNRL o 0 ip -99 il -99 dp -99 dl -99 Peplist sS 7.169 bgG -1 bgS 2.000 cS 5.569
G 0 1859 RFIPYTEEF RFIPYTEEF o 0 ip -99 il -99 dp -99 dl -99 Peplist sS 13.935 bgG -1 bgS 2.000 cS 12.335
G 0 1860 SLIDKLYNI SLIDKLYNI o 0 ip -99 il -99 dp -99 dl -99 Peplist sS 15.491 bgG -1 bgS 2.000 cS 13.891
G 0 1861 SLIDIVTEI SLIDIVTEI o 0 ip -99 il -99 dp -99 dl -99 Peplist sS 15.534 bgG -1 bgS 2.000 cS 13.934
G 0 1862 RLSPVSPAL RLSPVSPAL o 0 ip -99 il -99 dp -99 dl -99 Peplist sS 12.592 bgG -1 bgS 2.000 cS 10.992
G 0 1863 LLDVQPHTV LLDVQPHTV o 0 ip -99 il -99 dp -99 dl -99 Peplist sS 9.159 bgG -1 bgS 2.000 cS 7.559
G 0 1864 SLIDFLRVV SLIDFLRVV o 0 ip -99 il -99 dp -99 dl -99 Peplist sS 14.282 bgG -1 bgS 2.000 cS 12.682
G 0 1865 SVMGNIIHV SVMGNIIHV o 0 ip -99 il -99 dp -99 dl -99 Peplist sS 6.049 bgG -1 bgS 2.000 cS 4.449
G 0 1866 AMAAVPAKV AMAAVPAKV o 0 ip -99 il -99 dp -99 dl -99 Peplist sS 6.495 bgG -1 bgS 2.000 cS 4.895
G 0 1867 TVLGKIWKL TVLGKIWKL o 0 ip -99 il -99 dp -99 dl -99 Peplist sS 9.890 bgG -1 bgS 2.000 cS 8.290
G 0 1868 ALTNAVAHV ALTNAVAHV o 0 ip -99 il -99 dp -99 dl -99 Peplist sS 7.559 bgG -1 bgS 2.000 cS 5.959
G 0 1869 LYQDGVFKF LYQDGVFKF o 0 ip -99 il -99 dp -99 dl -99 Peplist sS 16.916 bgG -1 bgS 2.000 cS 15.316
G 0 1870 SMSSKIIGI SMSSKIIGI o 0 ip -99 il -99 dp -99 dl -99 Peplist sS 6.475 bgG -1 bgS 2.000 cS 4.875
G 0 1871 ILDEMSHKL ILDEMSHKL o 0 ip -99 il -99 dp -99 dl -99 Peplist sS 13.454 bgG -1 bgS 2.000 cS 11.854
G 0 1872 HYIERIQKL HYIERIQKL o 0 ip -99 il -99 dp -99 dl -99 Peplist sS 19.517 bgG -1 bgS 2.000 cS 17.917
G 0 1873 VYKLHRETF VYKLHRETF o 0 ip -99 il -99 dp -99 dl -99 Peplist sS 5.716 bgG -1 bgS 2.000 cS 4.116
G 0 1874 LYPEIFEKF LYPEIFEKF o 0 ip -99 il -99 dp -99 dl -99 Peplist sS 18.926 bgG -1 bgS 2.000 cS 17.326
G 0 1875 KLDYGQHVV KLDYGQHVV o 0 ip -99 il -99 dp -99 dl -99 Peplist sS 9.457 bgG -1 bgS 2.000 cS 7.857
G 0 1876 SLLGHVIRL SLLGHVIRL o 0 ip -99 il -99 dp -99 dl -99 Peplist sS 13.331 bgG -1 bgS 2.000 cS 11.731
[truncated: 1,916 more rows]

## Sheet: gibbs.2g
# /tools/src/gibbscluster-2.0/bin/gibbs_cluster_1.2.2_DB.Linux_x86_64 -mhc1 -trash -l 9 -g 2 -ts 1.5 -blf /tools/src/gibbscluster-2.0/data/blosum%i.freq_rownorm -blm 62 -base 2 -bg 1 -i 10 -s 4 -nt 20 -fr 20 -fs 100 -wlc 200 -swt 0 -lambda 0.8 -dlen 0 -ilen 0 -findels 10 -sigma 5 /var/www/html/services/GibbsCluster-2.0/tmp/mhcIall9_3478534/data/pepdata.txt
# Thu Aug 3 08:06:34 2023
# User: services
# PWD : /var/www/webface/tmp/server/GibbsCluster/64CB43AB00001264F17ABDDD
# Host: Linux engine 5.4.0-149-generic x86_64
# -mhc1 1 Use peptides of fixed length, no window shift
# -trash 1 Use trash cluster to remove outliers
# -l 9 Motif length
# -g 2 Number of initial clusters
# -ts 1.500000 Start temperature
# -blf /tools/src/gibbscluster-2.0/data/blosum%i.freq_rownorm Real value blosum matrix filename
# -blm 62 Blosum matrix number
# -base 2.000000 Baseline value to discard to trash
# -bg 1 [0] Flat (0.05) [1] Precalculated [2] From data
# -i 10 Number of iterations per train example
# -s 4 Seed [-1] Default, [0] Time [>0] Specific seed
# -nt 20 Number of temperature steps
# -fr 20 Interval between Single sequence moves (if -mhc1 == 1)
# -fs 100 Interval between Phase shift moves
# -wlc 200.000000 Weigth on low count
# -swt 0 [0] 1/ns [1] Clustering [2] No sequence weighting
# -lambda 0.800000 Penalty factor for overlapping clusters
# -dlen 0 Max length of deletions
# -ilen 0 Max length of insertions
# -findels 10 Interval between Indel moves
# -sigma 5.000000 Weight on blosum for small cluster confidence
# Command line parameters set to:
#	[-l int] 9 Motif length
#	[-g int] 2 Number of initial clusters
#	[-trash] 1 Use trash cluster to remove outliers
#	[-i int] 10 Number of iterations per train example
#	[-s int] 4 Seed [-1] Default, [0] Time [>0] Specific seed
#	[-f filename] 0 File for frequency matrices
#	[-m filename] 0 File for log-odds matrices
#	[-a filename] aln.txt File for multiple alignments
#	[-pc] 0 Print core of alignment
#	[-c filename] core.txt File for core
#	[-alp string] ARNDCQEGHILKMFPSTWYV Amino acid alphabet
#	[-bg int] 1 [0] Flat (0.05) [1] Precalculated [2] From data
#	[-base float] 2.000000 Baseline value to discard to trash
#	[-mhc1] 1 Use peptides of fixed length, no window shift
#	[-ts float] 1.500000 Start temperature
#	[-te float] 0.000010 Final temperature
#	[-nt int] 20 Number of temperature steps
#	[-ms int] 3 Max phase shift distance
#	[-fs int] 100 Interval between Phase shift moves
#	[-findels int] 10 Interval between Indel moves
#	[-fr int] 20 Interval between Single sequence moves (if -mhc1 == 1)
#	[-lambda float] 0.800000 Penalty factor for overlapping clusters
#	[-sigma float] 5.000000 Weight on blosum for small cluster confidence
#	[-noph] 0 Exclude phase shift move
#	[-r float] 5.000000 Scale factor for phase shift moves
#	[-wlc float] 200.000000 Weigth on low count
#	[-blf filename] /tools/src/gibbscluster-2.0/data/blosum%i.freq_rownorm Real value blosum matrix filename
#	[-blm int] 62 Blosum matrix number
#	[-cX int] 1 [0] Count X as A, [1] Exclude X from count
#	[-v] 0 Verbose mode
#	[-debug] 0 Debug model
#	[-cthr float] 0.620000 Clustering threshold for sequence weighting
#	[-swt int] 0 [0] 1/ns [1] Clustering [2] No sequence weighting
#	[-w string] 1,3,1,1,1,1,1,1,3 Weigths on positions
#	[-iw] 0 Include weights on positions
#	[-noc float] 0.000000 Log-odds score assignment to no count elements
#	[-p1a] 0 Allow only Hydrophobic AA at P1
#	[-p1l filename] ILVMFYW Allowed letters at P1 [Only with -p1a option]
#	[-factor float] 2.885400 Scale factor for matrix 2/log2
#	[-cntthr int] 0 Low bound for amino acids counts to include in matrix
#	[-p1s] 0 Penalize disallowed P1 amino acids in shift
#	[-pkld] 0 Print KLD list (file to -kldf)
#	[-kldf string] kldfq.txt Print complete list of KLD values to specified file
#	[-kldq int] 1000 Total datapoints when printing KLDs
#	[-ilen int] 0 Max length of insertions
#	[-dlen int] 0 Max length of deletions
#	[-xc] 0 Exclude final check of all peptides to clusters
# Random seed is 4
# Read 3787 elements on seqlist /var/www/html/services/GibbsCluster-2.0/tmp/mhcIall9_3478534/data/pepdata.txt
# Number of temperature steps 20 dt 0.078947
# Back ground frequences
# 0 A 0.07400
# 1 R 0.05200
# 2 N 0.04500
# 3 D 0.05400
# 4 C 0.02500
# 5 Q 0.03400
# 6 E 0.05400
# 7 G 0.07400
# 8 H 0.02600
# 9 I 0.06800
# 10 L 0.09900
# 11 K 0.05800
# 12 M 0.02500
# 13 F 0.04700
# 14 P 0.03900
# 15 S 0.05700
# 16 T 0.05100
# 17 W 0.01300
# 18 Y 0.03200
# 19 V 0.07300
# Read_realblosum done. Alphabet ARNDCQEGHILKMFPSTWYV
# G 0 1894
# G 1 1893
# G 2 0
### Initial alignments weighed KLD sum 0.000000
# Doing temprature step 0 1.500000
# Doing temprature step 1 1.421053
# Doing temprature step 2 1.342106
# Doing temprature step 3 1.263160
# Doing temprature step 4 1.184213
# Doing temprature step 5 1.105266
# Doing temprature step 6 1.026319
# Doing temprature step 7 0.947372
# Doing temprature step 8 0.868425
# Doing temprature step 9 0.789479
# Doing temprature step 10 0.710532
# Doing temprature step 11 0.631585
# Doing temprature step 12 0.552638
# Doing temprature step 13 0.473691
# Doing temprature step 14 0.394744
# Doing temprature step 15 0.315798
# Doing temprature step 16 0.236851
# Doing temprature step 17 0.157904
# Doing temprature step 18 0.078957
# Doing temprature step 19 0.000010
## Sequence alignment for group 0
G 0 0 GLLDCPIFL GLLDCPIFL o 0 ip -99 il -99 dp -99 dl -99 Peplist sS 9.571 bgG -1 bgS 2.000 cS 7.971
G 0 1 GVYGDVHRV GVYGDVHRV o 0 ip -99 il -99 dp -99 dl -99 Peplist sS 11.445 bgG -1 bgS 2.000 cS 9.845
G 0 2 NAYDFIMKL NAYDFIMKL o 0 ip -99 il -99 dp -99 dl -99 Peplist sS 12.398 bgG 1 bgS 2.407 cS 10.472
G 0 3 QMLELITRL QMLELITRL o 0 ip -99 il -99 dp -99 dl -99 Peplist sS 11.989 bgG 1 bgS 4.513 cS 8.379
G 0 4 SLSSFLHGV SLSSFLHGV o 0 ip -99 il -99 dp -99 dl -99 Peplist sS 18.258 bgG -1 bgS 2.000 cS 16.658
G 0 5 KLQEQIHRV KLQEQIHRV o 0 ip -99 il -99 dp -99 dl -99 Peplist sS 23.139 bgG 1 bgS 4.618 cS 19.444
G 0 6 SATETINKL SATETINKL o 0 ip -99 il -99 dp -99 dl -99 Peplist sS 14.732 bgG 1 bgS 6.630 cS 9.428
G 0 7 GLLPLLHRA GLLPLLHRA o 0 ip -99 il -99 dp -99 dl -99 Peplist sS 13.627 bgG -1 bgS 2.000 cS 12.027
G 0 8 ISSEAHREV ISSEAHREV o 0 ip -99 il -99 dp -99 dl -99 Peplist sS 6.488 bgG -1 bgS 2.000 cS 4.888
G 0 9 LLLEAVWHL LLLEAVWHL o 0 ip -99 il -99 dp -99 dl -99 Peplist sS 13.820 bgG 1 bgS 4.178 cS 10.477
G 0 10 FLSHIPITL FLSHIPITL o 0 ip -99 il -99 dp -99 dl -99 Peplist sS 13.076 bgG -1 bgS 2.000 cS 11.476
G 0 11 ILAEEQFIL ILAEEQFIL o 0 ip -99 il -99 dp -99 dl -99 Peplist sS 8.189 bgG -1 bgS 2.000 cS 6.589
G 0 12 FVDDYTVRV FVDDYTVRV o 0 ip -99 il -99 dp -99 dl -99 Peplist sS 15.398 bgG -1 bgS 2.000 cS 13.798
G 0 13 RTIEYLEEV RTIEYLEEV o 0 ip -99 il -99 dp -99 dl -99 Peplist sS 13.600 bgG 1 bgS 3.277 cS 10.978
G 0 14 KVSGVILSV KVSGVILSV o 0 ip -99 il -99 dp -99 dl -99 Peplist sS 10.235 bgG -1 bgS 2.000 cS 8.635
G 0 15 LMDHTIPEV LMDHTIPEV o 0 ip -99 il -99 dp -99 dl -99 Peplist sS 14.346 bgG -1 bgS 2.000 cS 12.746
G 0 16 SAIPYALRV SAIPYALRV o 0 ip -99 il -99 dp -99 dl -99 Peplist sS 11.072 bgG -1 bgS 2.000 cS 9.472
G 0 17 NATQFIKQL NATQFIKQL o 0 ip -99 il -99 dp -99 dl -99 Peplist sS 10.152 bgG -1 bgS 2.000 cS 8.552
G 0 18 YLPPATQVV YLPPATQVV o 0 ip -99 il -99 dp -99 dl -99 Peplist sS 11.672 bgG 1 bgS 3.172 cS 9.135
G 0 19 FQHTGIYSV FQHTGIYSV o 0 ip -99 il -99 dp -99 dl -99 Peplist sS 8.613 bgG -1 bgS 2.000 cS 7.013
G 0 20 ALLPHLYTL ALLPHLYTL o 0 ip -99 il -99 dp -99 dl -99 Peplist sS 18.271 bgG 1 bgS 9.346 cS 10.794
G 0 21 VLAKELVEV VLAKELVEV o 0 ip -99 il -99 dp -99 dl -99 Peplist sS 17.191 bgG -1 bgS 2.000 cS 15.591
G 0 22 ILDEPTNHL ILDEPTNHL o 0 ip -99 il -99 dp -99 dl -99 Peplist sS 9.480 bgG 1 bgS 3.818 cS 6.426
G 0 23 TLSDIMVSL TLSDIMVSL o 0 ip -99 il -99 dp -99 dl -99 Peplist sS 14.767 bgG 1 bgS 3.061 cS 12.318
G 0 24 SLAEGRLYL SLAEGRLYL o 0 ip -99 il -99 dp -99 dl -99 Peplist sS 10.627 bgG -1 bgS 2.000 cS 9.027
G 0 25 SLDLTTTCV SLDLTTTCV o 0 ip -99 il -99 dp -99 dl -99 Peplist sS 6.481 bgG -1 bgS 2.000 cS 4.881
G 0 26 VIVELIYKV VIVELIYKV o 0 ip -99 il -99 dp -99 dl -99 Peplist sS 11.250 bgG -1 bgS 2.000 cS 9.650
G 0 27 FLFSKFIEL FLFSKFIEL o 0 ip -99 il -99 dp -99 dl -99 Peplist sS 14.868 bgG -1 bgS 2.000 cS 13.268
G 0 28 RLFPVAIRL RLFPVAIRL o 0 ip -99 il -99 dp -99 dl -99 Peplist sS 13.864 bgG 1 bgS 3.762 cS 10.854
G 0 29 ALIQFLEQV ALIQFLEQV o 0 ip -99 il -99 dp -99 dl -99 Peplist sS 15.506 bgG -1 bgS 2.000 cS 13.906
G 0 30 AMIDQVLEL AMIDQVLEL o 0 ip -99 il -99 dp -99 dl -99 Peplist sS 15.697 bgG 1 bgS 4.514 cS 12.086
G 0 31 MASHRLLLL MASHRLLLL o 0 ip -99 il -99 dp -99 dl -99 Peplist sS 2.823 bgG -1 bgS 2.000 cS 1.223
G 0 32 IISEGRPTI IISEGRPTI o 0 ip -99 il -99 dp -99 dl -99 Peplist sS 3.270 bgG -1 bgS 2.000 cS 1.670
G 0 33 VTTDIQVKV VTTDIQVKV o 0 ip -99 il -99 dp -99 dl -99 Peplist sS 10.458 bgG -1 bgS 2.000 cS 8.858
G 0 34 MMLRVLVGA MMLRVLVGA o 0 ip -99 il -99 dp -99 dl -99 Peplist sS 2.601 bgG -1 bgS 2.000 cS 1.001
G 0 35 ALYPRAWTV ALYPRAWTV o 0 ip -99 il -99 dp -99 dl -99 Peplist sS 16.320 bgG -1 bgS 2.000 cS 14.720
G 0 36 YLGEGPRMV YLGEGPRMV o 0 ip -99 il -99 dp -99 dl -99 Peplist sS 14.786 bgG -1 bgS 2.000 cS 13.186
G 0 37 AIDEKVQAV AIDEKVQAV o 0 ip -99 il -99 dp -99 dl -99 Peplist sS 16.810 bgG -1 bgS 2.000 cS 15.210
G 0 38 ALVDCSVAL ALVDCSVAL o 0 ip -99 il -99 dp -99 dl -99 Peplist sS 8.576 bgG -1 bgS 2.000 cS 6.976
G 0 39 FIFSDTHEL FIFSDTHEL o 0 ip -99 il -99 dp -99 dl -99 Peplist sS 10.739 bgG -1 bgS 2.000 cS 9.139
G 0 40 YLYPDLSRL YLYPDLSRL o 0 ip -99 il -99 dp -99 dl -99 Peplist sS 15.290 bgG 1 bgS 4.402 cS 11.769
G 0 41 SAYGSVKAY SAYGSVKAY o 0 ip -99 il -99 dp -99 dl -99 Peplist sS 6.219 bgG -1 bgS 2.000 cS 4.619
G 0 42 QATPLLHAL QATPLLHAL o 0 ip -99 il -99 dp -99 dl -99 Peplist sS 11.658 bgG 1 bgS 3.495 cS 8.862
G 0 43 ALMEAIHSA ALMEAIHSA o 0 ip -99 il -99 dp -99 dl -99 Peplist sS 16.813 bgG -1 bgS 2.000 cS 15.213
G 0 44 AATGRLLLL AATGRLLLL o 0 ip -99 il -99 dp -99 dl -99 Peplist sS 5.973 bgG -1 bgS 2.000 cS 4.373
G 0 45 FIINGIEKV FIINGIEKV o 0 ip -99 il -99 dp -99 dl -99 Peplist sS 10.612 bgG -1 bgS 2.000 cS 9.012
G 0 46 LLAPIRVLL LLAPIRVLL o 0 ip -99 il -99 dp -99 dl -99 Peplist sS 7.656 bgG -1 bgS 2.000 cS 6.056
G 0 47 KLISELQKL KLISELQKL o 0 ip -99 il -99 dp -99 dl -99 Peplist sS 15.280 bgG 1 bgS 5.831 cS 10.616
G 0 48 KLDEDVKMI KLDEDVKMI o 0 ip -99 il -99 dp -99 dl -99 Peplist sS 15.570 bgG -1 bgS 2.000 cS 13.970
G 0 49 SLADVHIEV SLADVHIEV o 0 ip -99 il -99 dp -99 dl -99 Peplist sS 19.531 bgG -1 bgS 2.000 cS 17.931
G 0 50 ALQKRLDEV ALQKRLDEV o 0 ip -99 il -99 dp -99 dl -99 Peplist sS 11.984 bgG -1 bgS 2.000 cS 10.384
G 0 51 SIMKNLRRV SIMKNLRRV o 0 ip -99 il -99 dp -99 dl -99 Peplist sS 12.161 bgG -1 bgS 2.000 cS 10.561
G 0 52 AALPNVYEV AALPNVYEV o 0 ip -99 il -99 dp -99 dl -99 Peplist sS 18.441 bgG 1 bgS 2.085 cS 16.774
G 0 53 YVFPGVTRL YVFPGVTRL o 0 ip -99 il -99 dp -99 dl -99 Peplist sS 12.217 bgG 1 bgS 2.506 cS 10.212
G 0 54 KATAYILSV KATAYILSV o 0 ip -99 il -99 dp -99 dl -99 Peplist sS 11.042 bgG -1 bgS 2.000 cS 9.442
G 0 55 RMLPHAPGV RMLPHAPGV o 0 ip -99 il -99 dp -99 dl -99 Peplist sS 12.383 bgG 1 bgS 2.040 cS 10.750
G 0 56 KIDDKPVKI KIDDKPVKI o 0 ip -99 il -99 dp -99 dl -99 Peplist sS 15.840 bgG 1 bgS 6.234 cS 10.853
G 0 57 FLDEEVKLI FLDEEVKLI o 0 ip -99 il -99 dp -99 dl -99 Peplist sS 15.945 bgG -1 bgS 2.000 cS 14.345
G 0 58 ALWEGPSKA ALWEGPSKA o 0 ip -99 il -99 dp -99 dl -99 Peplist sS 13.439 bgG -1 bgS 2.000 cS 11.839
G 0 59 RLIEALLRL RLIEALLRL o 0 ip -99 il -99 dp -99 dl -99 Peplist sS 14.127 bgG 1 bgS 3.574 cS 11.268
G 0 60 ALKDFLFQA ALKDFLFQA o 0 ip -99 il -99 dp -99 dl -99 Peplist sS 11.483 bgG -1 bgS 2.000 cS 9.883
G 0 61 QLAQFVHEV QLAQFVHEV o 0 ip -99 il -99 dp -99 dl -99 Peplist sS 18.544 bgG -1 bgS 2.000 cS 16.944
G 0 62 VAVGVIKAV VAVGVIKAV o 0 ip -99 il -99 dp -99 dl -99 Peplist sS 7.746 bgG -1 bgS 2.000 cS 6.146
G 0 63 YLDEIVKEV YLDEIVKEV o 0 ip -99 il -99 dp -99 dl -99 Peplist sS 24.622 bgG -1 bgS 2.000 cS 23.022
G 0 64 ILDEAIYKV ILDEAIYKV o 0 ip -99 il -99 dp -99 dl -99 Peplist sS 18.940 bgG -1 bgS 2.000 cS 17.340
G 0 65 KLGDLMVLL KLGDLMVLL o 0 ip -99 il -99 dp -99 dl -99 Peplist sS 9.345 bgG -1 bgS 2.000 cS 7.745
G 0 66 ILDEHVQRV ILDEHVQRV o 0 ip -99 il -99 dp -99 dl -99 Peplist sS 20.499 bgG -1 bgS 2.000 cS 18.899
G 0 67 KLDSTPLKA KLDSTPLKA o 0 ip -99 il -99 dp -99 dl -99 Peplist sS 11.637 bgG -1 bgS 2.000 cS 10.037
G 0 68 SLLSHDPRL SLLSHDPRL o 0 ip -99 il -99 dp -99 dl -99 Peplist sS 11.202 bgG 1 bgS 2.357 cS 9.316
G 0 69 ALLGILQHV ALLGILQHV o 0 ip -99 il -99 dp -99 dl -99 Peplist sS 15.359 bgG -1 bgS 2.000 cS 13.759
G 0 70 KMDDKALLV KMDDKALLV o 0 ip -99 il -99 dp -99 dl -99 Peplist sS 12.257 bgG -1 bgS 2.000 cS 10.657
G 0 71 KLYGRAPQL KLYGRAPQL o 0 ip -99 il -99 dp -99 dl -99 Peplist sS 12.283 bgG -1 bgS 2.000 cS 10.683
G 0 72 FLAEKHLLL FLAEKHLLL o 0 ip -99 il -99 dp -99 dl -99 Peplist sS 11.870 bgG -1 bgS 2.000 cS 10.270
G 0 73 SLLDLHTKV SLLDLHTKV o 0 ip -99 il -99 dp -99 dl -99 Peplist sS 16.390 bgG -1 bgS 2.000 cS 14.790
G 0 74 SGVEVLVSV SGVEVLVSV o 0 ip -99 il -99 dp -99 dl -99 Peplist sS 9.293 bgG -1 bgS 2.000 cS 7.693
G 0 75 SVWTKVEGV SVWTKVEGV o 0 ip -99 il -99 dp -99 dl -99 Peplist sS 11.049 bgG -1 bgS 2.000 cS 9.449
G 0 76 KVLAAVYKA KVLAAVYKA o 0 ip -99 il -99 dp -99 dl -99 Peplist sS 3.333 bgG -1 bgS 2.000 cS 1.733
G 0 77 MLFGTYMKV MLFGTYMKV o 0 ip -99 il -99 dp -99 dl -99 Peplist sS 9.944 bgG -1 bgS 2.000 cS 8.344
G 0 78 NLAKCIVSV NLAKCIVSV o 0 ip -99 il -99 dp -99 dl -99 Peplist sS 12.361 bgG -1 bgS 2.000 cS 10.761
G 0 79 ALADVLRRL ALADVLRRL o 0 ip -99 il -99 dp -99 dl -99 Peplist sS 19.045 bgG 1 bgS 3.654 cS 16.122
G 0 80 YLIELIDRV YLIELIDRV o 0 ip -99 il -99 dp -99 dl -99 Peplist sS 16.400 bgG -1 bgS 2.000 cS 14.800
G 0 81 KLHDERVLV KLHDERVLV o 0 ip -99 il -99 dp -99 dl -99 Peplist sS 14.386 bgG -1 bgS 2.000 cS 12.786
G 0 82 SLLPFLKAV SLLPFLKAV o 0 ip -99 il -99 dp -99 dl -99 Peplist sS 19.727 bgG -1 bgS 2.000 cS 18.127
G 0 83 SLSSVLSHV SLSSVLSHV o 0 ip -99 il -99 dp -99 dl -99 Peplist sS 13.299 bgG -1 bgS 2.000 cS 11.699
G 0 84 LLFDEYHKL LLFDEYHKL o 0 ip -99 il -99 dp -99 dl -99 Peplist sS 15.390 bgG 1 bgS 6.640 cS 10.078
G 0 85 SLKDNVPKA SLKDNVPKA o 0 ip -99 il -99 dp -99 dl -99 Peplist sS 13.064 bgG -1 bgS 2.000 cS 11.464
G 0 86 TMLDFPQHV TMLDFPQHV o 0 ip -99 il -99 dp -99 dl -99 Peplist sS 16.985 bgG 1 bgS 7.645 cS 10.869
G 0 87 KLGPAPKTL KLGPAPKTL o 0 ip -99 il -99 dp -99 dl -99 Peplist sS 13.772 bgG 1 bgS 5.536 cS 9.343
G 0 88 KLSELQLRV KLSELQLRV o 0 ip -99 il -99 dp -99 dl -99 Peplist sS 15.522 bgG -1 bgS 2.000 cS 13.922
G 0 89 KLDPHNHVL KLDPHNHVL o 0 ip -99 il -99 dp -99 dl -99 Peplist sS 17.992 bgG 1 bgS 7.376 cS 12.091
G 0 90 TLSDIVVTL TLSDIVVTL o 0 ip -99 il -99 dp -99 dl -99 Peplist sS 18.513 bgG 1 bgS 5.263 cS 14.302
G 0 91 RAADLIKDF RAADLIKDF o 0 ip -99 il -99 dp -99 dl -99 Peplist sS 5.314 bgG 1 bgS 4.009 cS 2.106
G 0 92 NLFEWHFTV NLFEWHFTV o 0 ip -99 il -99 dp -99 dl -99 Peplist sS 13.025 bgG 1 bgS 2.486 cS 11.036
G 0 93 VASPSPKEV VASPSPKEV o 0 ip -99 il -99 dp -99 dl -99 Peplist sS 15.537 bgG -1 bgS 2.000 cS 13.937
G 0 94 KLLEKVRKV KLLEKVRKV o 0 ip -99 il -99 dp -99 dl -99 Peplist sS 23.758 bgG 1 bgS 2.812 cS 21.508
G 0 95 TLFDYEVRL TLFDYEVRL o 0 ip -99 il -99 dp -99 dl -99 Peplist sS 15.480 bgG -1 bgS 2.000 cS 13.880
G 0 96 YLPPGFLSA YLPPGFLSA o 0 ip -99 il -99 dp -99 dl -99 Peplist sS 7.551 bgG -1 bgS 2.000 cS 5.951
G 0 97 ALLGKLDAI ALLGKLDAI o 0 ip -99 il -99 dp -99 dl -99 Peplist sS 7.120 bgG -1 bgS 2.000 cS 5.520
G 0 98 ALWHVPEHA ALWHVPEHA o 0 ip -99 il -99 dp -99 dl -99 Peplist sS 10.586 bgG -1 bgS 2.000 cS 8.986
G 0 99 RILPLFQGV RILPLFQGV o 0 ip -99 il -99 dp -99 dl -99 Peplist sS 8.885 bgG -1 bgS 2.000 cS 7.285
G 0 100 KAFSPVRSV KAFSPVRSV o 0 ip -99 il -99 dp -99 dl -99 Peplist sS 12.608 bgG -1 bgS 2.000 cS 11.008
G 0 101 HIMPTVHTV HIMPTVHTV o 0 ip -99 il -99 dp -99 dl -99 Peplist sS 19.337 bgG 1 bgS 3.347 cS 16.659
G 0 102 KILPDLNTV KILPDLNTV o 0 ip -99 il -99 dp -99 dl -99 Peplist sS 12.657 bgG 1 bgS 3.300 cS 10.016
G 0 103 LLMGEARAV LLMGEARAV o 0 ip -99 il -99 dp -99 dl -99 Peplist sS 7.634 bgG -1 bgS 2.000 cS 6.034
G 0 104 SLLESVQKL SLLESVQKL o 0 ip -99 il -99 dp -99 dl -99 Peplist sS 19.184 bgG 1 bgS 6.268 cS 14.169
G 0 105 YLSPDLSKV YLSPDLSKV o 0 ip -99 il -99 dp -99 dl -99 Peplist sS 17.643 bgG -1 bgS 2.000 cS 16.043
G 0 106 ALASVIKEL ALASVIKEL o 0 ip -99 il -99 dp -99 dl -99 Peplist sS 17.202 bgG -1 bgS 2.000 cS 15.602
G 0 107 LLQEDPWRV LLQEDPWRV o 0 ip -99 il -99 dp -99 dl -99 Peplist sS 15.711 bgG -1 bgS 2.000 cS 14.111
G 0 108 AMFERIVKA AMFERIVKA o 0 ip -99 il -99 dp -99 dl -99 Peplist sS 14.717 bgG -1 bgS 2.000 cS 13.117
G 0 109 KLIPLIFEV KLIPLIFEV o 0 ip -99 il -99 dp -99 dl -99 Peplist sS 20.558 bgG 1 bgS 2.017 cS 18.945
G 0 110 ALYGKLLKL ALYGKLLKL o 0 ip -99 il -99 dp -99 dl -99 Peplist sS 14.963 bgG -1 bgS 2.000 cS 13.363
G 0 111 NALGHVRYV NALGHVRYV o 0 ip -99 il -99 dp -99 dl -99 Peplist sS 10.938 bgG -1 bgS 2.000 cS 9.338
G 0 112 FTADFVRQL FTADFVRQL o 0 ip -99 il -99 dp -99 dl -99 Peplist sS 14.879 bgG 1 bgS 2.871 cS 12.582
G 0 113 RLIDLGVGL RLIDLGVGL o 0 ip -99 il -99 dp -99 dl -99 Peplist sS 9.568 bgG -1 bgS 2.000 cS 7.968
G 0 114 SLFKLIVKV SLFKLIVKV o 0 ip -99 il -99 dp -99 dl -99 Peplist sS 18.180 bgG -1 bgS 2.000 cS 16.580
G 0 115 SLFKDQMEL SLFKDQMEL o 0 ip -99 il -99 dp -99 dl -99 Peplist sS 10.717 bgG -1 bgS 2.000 cS 9.117
G 0 116 ILADVVQKL ILADVVQKL o 0 ip -99 il -99 dp -99 dl -99 Peplist sS 17.245 bgG 1 bgS 7.284 cS 11.418
G 0 117 KLWADRISL KLWADRISL o 0 ip -99 il -99 dp -99 dl -99 Peplist sS 10.198 bgG -1 bgS 2.000 cS 8.598
G 0 118 AAGAYVHMV AAGAYVHMV o 0 ip -99 il -99 dp -99 dl -99 Peplist sS 9.958 bgG -1 bgS 2.000 cS 8.358
G 0 119 TTFPRPVTV TTFPRPVTV o 0 ip -99 il -99 dp -99 dl -99 Peplist sS 12.980 bgG -1 bgS 2.000 cS 11.380
G 0 120 AMIELVERL AMIELVERL o 0 ip -99 il -99 dp -99 dl -99 Peplist sS 14.612 bgG 1 bgS 5.393 cS 10.297
G 0 121 KIAQFLESV KIAQFLESV o 0 ip -99 il -99 dp -99 dl -99 Peplist sS 10.827 bgG -1 bgS 2.000 cS 9.227
G 0 122 KINNEIRSV KINNEIRSV o 0 ip -99 il -99 dp -99 dl -99 Peplist sS 11.477 bgG -1 bgS 2.000 cS 9.877
G 0 123 SLLDGFEQK SLLDGFEQK o 0 ip -99 il -99 dp -99 dl -99 Peplist sS 7.554 bgG -1 bgS 2.000 cS 5.954
G 0 124 FLLEKGYEV FLLEKGYEV o 0 ip -99 il -99 dp -99 dl -99 Peplist sS 17.272 bgG -1 bgS 2.000 cS 15.672
G 0 125 RLWPKIQGL RLWPKIQGL o 0 ip -99 il -99 dp -99 dl -99 Peplist sS 19.852 bgG 1 bgS 5.612 cS 15.362
G 0 126 ILLEMIHSI ILLEMIHSI o 0 ip -99 il -99 dp -99 dl -99 Peplist sS 13.894 bgG 1 bgS 5.530 cS 9.471
G 0 127 FAYPAIRYL FAYPAIRYL o 0 ip -99 il -99 dp -99 dl -99 Peplist sS 12.912 bgG -1 bgS 2.000 cS 11.312
G 0 128 ALNENINQV ALNENINQV o 0 ip -99 il -99 dp -99 dl -99 Peplist sS 17.686 bgG -1 bgS 2.000 cS 16.086
G 0 129 YGIENVKTY YGIENVKTY o 0 ip -99 il -99 dp -99 dl -99 Peplist sS 4.770 bgG -1 bgS 2.000 cS 3.170
G 0 130 KLQEEIPVL KLQEEIPVL o 0 ip -99 il -99 dp -99 dl -99 Peplist sS 17.637 bgG 1 bgS 4.198 cS 14.279
G 0 131 SIIDTELKV SIIDTELKV o 0 ip -99 il -99 dp -99 dl -99 Peplist sS 10.994 bgG -1 bgS 2.000 cS 9.394
G 0 132 KLDVGNAEV KLDVGNAEV o 0 ip -99 il -99 dp -99 dl -99 Peplist sS 9.360 bgG -1 bgS 2.000 cS 7.760
G 0 133 TVAEKVDAV TVAEKVDAV o 0 ip -99 il -99 dp -99 dl -99 Peplist sS 9.831 bgG -1 bgS 2.000 cS 8.231
G 0 134 SLTGRLDEV SLTGRLDEV o 0 ip -99 il -99 dp -99 dl -99 Peplist sS 14.703 bgG -1 bgS 2.000 cS 13.103
G 0 135 ILYPKTLFL ILYPKTLFL o 0 ip -99 il -99 dp -99 dl -99 Peplist sS 9.544 bgG -1 bgS 2.000 cS 7.944
G 0 136 ALSEQILMV ALSEQILMV o 0 ip -99 il -99 dp -99 dl -99 Peplist sS 16.542 bgG -1 bgS 2.000 cS 14.942
G 0 137 NMMSGISSV NMMSGISSV o 0 ip -99 il -99 dp -99 dl -99 Peplist sS 8.974 bgG -1 bgS 2.000 cS 7.374
G 0 138 GLLGTLVQL GLLGTLVQL o 0 ip -99 il -99 dp -99 dl -99 Peplist sS 13.955 bgG -1 bgS 2.000 cS 12.355
G 0 139 TTTSLLRSL TTTSLLRSL o 0 ip -99 il -99 dp -99 dl -99 Peplist sS 5.680 bgG -1 bgS 2.000 cS 4.080
G 0 140 NASEQVKML NASEQVKML o 0 ip -99 il -99 dp -99 dl -99 Peplist sS 10.669 bgG -1 bgS 2.000 cS 9.069
G 0 141 AAATSVHVV AAATSVHVV o 0 ip -99 il -99 dp -99 dl -99 Peplist sS 12.400 bgG -1 bgS 2.000 cS 10.800
G 0 142 ALNAVRLLV ALNAVRLLV o 0 ip -99 il -99 dp -99 dl -99 Peplist sS 3.492 bgG -1 bgS 2.000 cS 1.892
G 0 143 RLFSKGFLV RLFSKGFLV o 0 ip -99 il -99 dp -99 dl -99 Peplist sS 8.196 bgG -1 bgS 2.000 cS 6.596
G 0 144 HLLEEPIYL HLLEEPIYL o 0 ip -99 il -99 dp -99 dl -99 Peplist sS 17.310 bgG 1 bgS 3.813 cS 14.260
G 0 145 YARQGQIEV YARQGQIEV o 0 ip -99 il -99 dp -99 dl -99 Peplist sS 5.577 bgG -1 bgS 2.000 cS 3.977
G 0 146 LLDHPRAEV LLDHPRAEV o 0 ip -99 il -99 dp -99 dl -99 Peplist sS 6.445 bgG -1 bgS 2.000 cS 4.845
G 0 147 GLKNGVPAV GLKNGVPAV o 0 ip -99 il -99 dp -99 dl -99 Peplist sS 7.245 bgG -1 bgS 2.000 cS 5.645
G 0 148 YGLPVVVKL YGLPVVVKL o 0 ip -99 il -99 dp -99 dl -99 Peplist sS 11.313 bgG 1 bgS 7.330 cS 5.449
G 0 149 ALCPQVINA ALCPQVINA o 0 ip -99 il -99 dp -99 dl -99 Peplist sS 8.951 bgG -1 bgS 2.000 cS 7.351
G 0 150 FLTDREVRL FLTDREVRL o 0 ip -99 il -99 dp -99 dl -99 Peplist sS 16.051 bgG -1 bgS 2.000 cS 14.451
G 0 151 KVIEINPYL KVIEINPYL o 0 ip -99 il -99 dp -99 dl -99 Peplist sS 7.726 bgG 1 bgS 5.094 cS 3.651
G 0 152 QLLDLMHTL QLLDLMHTL o 0 ip -99 il -99 dp -99 dl -99 Peplist sS 14.331 bgG 1 bgS 6.491 cS 9.138
G 0 153 YLEDTDRNL YLEDTDRNL o 0 ip -99 il -99 dp -99 dl -99 Peplist sS 9.051 bgG -1 bgS 2.000 cS 7.451
G 0 154 VLAEELHKV VLAEELHKV o 0 ip -99 il -99 dp -99 dl -99 Peplist sS 22.670 bgG 1 bgS 3.291 cS 20.038
G 0 155 VIWGKVTRA VIWGKVTRA o 0 ip -99 il -99 dp -99 dl -99 Peplist sS 7.690 bgG -1 bgS 2.000 cS 6.090
G 0 156 ALLQQVHSA ALLQQVHSA o 0 ip -99 il -99 dp -99 dl -99 Peplist sS 12.825 bgG -1 bgS 2.000 cS 11.225
G 0 157 IIDDTIFNL IIDDTIFNL o 0 ip -99 il -99 dp -99 dl -99 Peplist sS 11.805 bgG 1 bgS 2.726 cS 9.624
G 0 158 KLFDAPLSI KLFDAPLSI o 0 ip -99 il -99 dp -99 dl -99 Peplist sS 12.512 bgG 1 bgS 2.246 cS 10.716
G 0 159 SAAEYYKEV SAAEYYKEV o 0 ip -99 il -99 dp -99 dl -99 Peplist sS 16.026 bgG -1 bgS 2.000 cS 14.426
G 0 160 SLYGYLRGA SLYGYLRGA o 0 ip -99 il -99 dp -99 dl -99 Peplist sS 10.063 bgG -1 bgS 2.000 cS 8.463
G 0 161 ILDESHERV ILDESHERV o 0 ip -99 il -99 dp -99 dl -99 Peplist sS 14.735 bgG -1 bgS 2.000 cS 13.135
G 0 162 HLSTIIHEA HLSTIIHEA o 0 ip -99 il -99 dp -99 dl -99 Peplist sS 13.568 bgG -1 bgS 2.000 cS 11.968
G 0 163 RLVEIQYEL RLVEIQYEL o 0 ip -99 il -99 dp -99 dl -99 Peplist sS 14.051 bgG 1 bgS 7.825 cS 7.791
G 0 164 MLGHKPVGV MLGHKPVGV o 0 ip -99 il -99 dp -99 dl -99 Peplist sS 10.645 bgG -1 bgS 2.000 cS 9.045
G 0 165 AQYEDIAQK AQYEDIAQK o 0 ip -99 il -99 dp -99 dl -99 Peplist sS 3.468 bgG -1 bgS 2.000 cS 1.868
G 0 166 KILSELFTV KILSELFTV o 0 ip -99 il -99 dp -99 dl -99 Peplist sS 11.949 bgG -1 bgS 2.000 cS 10.349
G 0 167 NQIDFIICL NQIDFIICL o 0 ip -99 il -99 dp -99 dl -99 Peplist sS 9.170 bgG 1 bgS 2.648 cS 7.051
G 0 168 MLAEKLLQA MLAEKLLQA o 0 ip -99 il -99 dp -99 dl -99 Peplist sS 13.488 bgG -1 bgS 2.000 cS 11.888
G 0 169 RLLDYVVNI RLLDYVVNI o 0 ip -99 il -99 dp -99 dl -99 Peplist sS 16.545 bgG 1 bgS 5.795 cS 11.909
G 0 170 KVLETLVTV KVLETLVTV o 0 ip -99 il -99 dp -99 dl -99 Peplist sS 15.796 bgG -1 bgS 2.000 cS 14.196
G 0 171 ALVQDLAKA ALVQDLAKA o 0 ip -99 il -99 dp -99 dl -99 Peplist sS 4.825 bgG -1 bgS 2.000 cS 3.225
G 0 172 YARPLPARL YARPLPARL o 0 ip -99 il -99 dp -99 dl -99 Peplist sS 7.526 bgG 1 bgS 2.519 cS 5.511
G 0 173 LLLPDVIKV LLLPDVIKV o 0 ip -99 il -99 dp -99 dl -99 Peplist sS 17.076 bgG -1 bgS 2.000 cS 15.476
G 0 174 KLGDLFFRV KLGDLFFRV o 0 ip -99 il -99 dp -99 dl -99 Peplist sS 13.384 bgG 1 bgS 2.466 cS 11.411
G 0 175 NATGFLRNL NATGFLRNL o 0 ip -99 il -99 dp -99 dl -99 Peplist sS 8.405 bgG -1 bgS 2.000 cS 6.805
G 0 176 ISSEFGRRV ISSEFGRRV o 0 ip -99 il -99 dp -99 dl -99 Peplist sS 4.948 bgG -1 bgS 2.000 cS 3.348
G 0 177 KLQEFLQTL KLQEFLQTL o 0 ip -99 il -99 dp -99 dl -99 Peplist sS 17.520 bgG 1 bgS 7.690 cS 11.368
G 0 178 KTLGKLWRL KTLGKLWRL o 0 ip -99 il -99 dp -99 dl -99 Peplist sS 10.824 bgG 1 bgS 6.073 cS 5.965
G 0 179 ALLDDSVRV ALLDDSVRV o 0 ip -99 il -99 dp -99 dl -99 Peplist sS 17.787 bgG -1 bgS 2.000 cS 16.187
G 0 180 RLLPRLLLL RLLPRLLLL o 0 ip -99 il -99 dp -99 dl -99 Peplist sS 12.744 bgG 1 bgS 6.641 cS 7.431
G 0 181 KLQDFSDQL KLQDFSDQL o 0 ip -99 il -99 dp -99 dl -99 Peplist sS 12.274 bgG 1 bgS 5.685 cS 7.726
G 0 182 SLPDIKVYL SLPDIKVYL o 0 ip -99 il -99 dp -99 dl -99 Peplist sS 11.189 bgG 1 bgS 6.714 cS 5.818
G 0 183 YAAVKIHQL YAAVKIHQL o 0 ip -99 il -99 dp -99 dl -99 Peplist sS 13.883 bgG 1 bgS 6.877 cS 8.381
G 0 184 KLTALTKKY KLTALTKKY o 0 ip -99 il -99 dp -99 dl -99 Peplist sS 6.204 bgG -1 bgS 2.000 cS 4.604
G 0 185 RLDEARQML RLDEARQML o 0 ip -99 il -99 dp -99 dl -99 Peplist sS 11.155 bgG -1 bgS 2.000 cS 9.555
G 0 186 TLAKYLMEL TLAKYLMEL o 0 ip -99 il -99 dp -99 dl -99 Peplist sS 12.631 bgG -1 bgS 2.000 cS 11.031
G 0 187 NMYGKVVTV NMYGKVVTV o 0 ip -99 il -99 dp -99 dl -99 Peplist sS 15.285 bgG -1 bgS 2.000 cS 13.685
G 0 188 NLAEKLIGV NLAEKLIGV o 0 ip -99 il -99 dp -99 dl -99 Peplist sS 16.968 bgG -1 bgS 2.000 cS 15.368
G 0 189 KLAEIVKQV KLAEIVKQV o 0 ip -99 il -99 dp -99 dl -99 Peplist sS 22.690 bgG -1 bgS 2.000 cS 21.090
G 0 190 HLWAELVFL HLWAELVFL o 0 ip -99 il -99 dp -99 dl -99 Peplist sS 13.727 bgG -1 bgS 2.000 cS 12.127
G 0 191 SLDALLSQV SLDALLSQV o 0 ip -99 il -99 dp -99 dl -99 Peplist sS 13.930 bgG -1 bgS 2.000 cS 12.330
G 0 192 SVLGKIWKL SVLGKIWKL o 0 ip -99 il -99 dp -99 dl -99 Peplist sS 13.520 bgG 1 bgS 4.451 cS 9.960
G 0 193 LLQDHPWLL LLQDHPWLL o 0 ip -99 il -99 dp -99 dl -99 Peplist sS 11.796 bgG 1 bgS 7.983 cS 5.410
G 0 194 VATPVQLRV VATPVQLRV o 0 ip -99 il -99 dp -99 dl -99 Peplist sS 10.590 bgG -1 bgS 2.000 cS 8.990
G 0 195 TATEALLRV TATEALLRV o 0 ip -99 il -99 dp -99 dl -99 Peplist sS 12.347 bgG -1 bgS 2.000 cS 10.747
G 0 196 KLNPQDHRL KLNPQDHRL o 0 ip -99 il -99 dp -99 dl -99 Peplist sS 14.103 bgG 1 bgS 7.772 cS 7.886
G 0 197 KISTITPQI KISTITPQI o 0 ip -99 il -99 dp -99 dl -99 Peplist sS 3.807 bgG 1 bgS 3.200 cS 1.247
G 0 198 MLDDRAYLV MLDDRAYLV o 0 ip -99 il -99 dp -99 dl -99 Peplist sS 12.269 bgG -1 bgS 2.000 cS 10.669
G 0 199 HLIDYLLLL HLIDYLLLL o 0 ip -99 il -99 dp -99 dl -99 Peplist sS 13.120 bgG 1 bgS 3.291 cS 10.487
G 0 200 ALGRLIPEV ALGRLIPEV o 0 ip -99 il -99 dp -99 dl -99 Peplist sS 12.489 bgG -1 bgS 2.000 cS 10.889
G 0 201 RLPPELSRV RLPPELSRV o 0 ip -99 il -99 dp -99 dl -99 Peplist sS 16.053 bgG 1 bgS 4.268 cS 12.638
G 0 202 RLNKVIKSV RLNKVIKSV o 0 ip -99 il -99 dp -99 dl -99 Peplist sS 15.041 bgG -1 bgS 2.000 cS 13.441
G 0 203 ILWETVPSM ILWETVPSM o 0 ip -99 il -99 dp -99 dl -99 Peplist sS 15.195 bgG -1 bgS 2.000 cS 13.595
G 0 204 RLFENYIEL RLFENYIEL o 0 ip -99 il -99 dp -99 dl -99 Peplist sS 15.489 bgG 1 bgS 4.142 cS 12.176
G 0 205 SLFDLNFQA SLFDLNFQA o 0 ip -99 il -99 dp -99 dl -99 Peplist sS 11.532 bgG -1 bgS 2.000 cS 9.932
G 0 206 HLDVKPANI HLDVKPANI o 0 ip -99 il -99 dp -99 dl -99 Peplist sS 6.829 bgG -1 bgS 2.000 cS 5.229
G 0 207 TLYEAVREV TLYEAVREV o 0 ip -99 il -99 dp -99 dl -99 Peplist sS 20.024 bgG -1 bgS 2.000 cS 18.424
G 0 208 YQSEFGRDL YQSEFGRDL o 0 ip -99 il -99 dp -99 dl -99 Peplist sS 4.774 bgG -1 bgS 2.000 cS 3.174
G 0 209 FMDDKRVYI FMDDKRVYI o 0 ip -99 il -99 dp -99 dl -99 Peplist sS 11.997 bgG -1 bgS 2.000 cS 10.397
G 0 210 ALLHADFRV ALLHADFRV o 0 ip -99 il -99 dp -99 dl -99 Peplist sS 8.176 bgG -1 bgS 2.000 cS 6.576
G 0 211 ALWDKLFNL ALWDKLFNL o 0 ip -99 il -99 dp -99 dl -99 Peplist sS 20.143 bgG 1 bgS 4.095 cS 16.867
G 0 212 VMDSKIVQV VMDSKIVQV o 0 ip -99 il -99 dp -99 dl -99 Peplist sS 18.122 bgG -1 bgS 2.000 cS 16.522
G 0 213 FLDNERHEV FLDNERHEV o 0 ip -99 il -99 dp -99 dl -99 Peplist sS 18.625 bgG -1 bgS 2.000 cS 17.025
G 0 214 RLASYLDRV RLASYLDRV o 0 ip -99 il -99 dp -99 dl -99 Peplist sS 13.310 bgG -1 bgS 2.000 cS 11.710
G 0 215 SAADFLLDI SAADFLLDI o 0 ip -99 il -99 dp -99 dl -99 Peplist sS 8.068 bgG -1 bgS 2.000 cS 6.468
G 0 216 ALNELLQHV ALNELLQHV o 0 ip -99 il -99 dp -99 dl -99 Peplist sS 16.334 bgG -1 bgS 2.000 cS 14.734
G 0 217 SIMDYVVFV SIMDYVVFV o 0 ip -99 il -99 dp -99 dl -99 Peplist sS 16.253 bgG -1 bgS 2.000 cS 14.653
G 0 218 SASYYLNDL SASYYLNDL o 0 ip -99 il -99 dp -99 dl -99 Peplist sS 2.981 bgG -1 bgS 2.000 cS 1.381
G 0 219 FADPHSKRV FADPHSKRV o 0 ip -99 il -99 dp -99 dl -99 Peplist sS 16.392 bgG -1 bgS 2.000 cS 14.792
G 0 220 RLISKFDTV RLISKFDTV o 0 ip -99 il -99 dp -99 dl -99 Peplist sS 10.303 bgG 1 bgS 4.216 cS 6.930
G 0 221 GLHDGIQRV GLHDGIQRV o 0 ip -99 il -99 dp -99 dl -99 Peplist sS 16.485 bgG -1 bgS 2.000 cS 14.885
G 0 222 SLLTVIEKL SLLTVIEKL o 0 ip -99 il -99 dp -99 dl -99 Peplist sS 13.955 bgG 1 bgS 5.495 cS 9.559
G 0 223 KLIDKLDSL KLIDKLDSL o 0 ip -99 il -99 dp -99 dl -99 Peplist sS 15.678 bgG 1 bgS 6.124 cS 10.778
G 0 224 MTDPIRILV MTDPIRILV o 0 ip -99 il -99 dp -99 dl -99 Peplist sS 5.123 bgG -1 bgS 2.000 cS 3.523
G 0 225 TTAAFIRVV TTAAFIRVV o 0 ip -99 il -99 dp -99 dl -99 Peplist sS 6.534 bgG -1 bgS 2.000 cS 4.934
G 0 226 TLLESIQHV TLLESIQHV o 0 ip -99 il -99 dp -99 dl -99 Peplist sS 18.311 bgG -1 bgS 2.000 cS 16.711
G 0 227 RTLDKVLEV RTLDKVLEV o 0 ip -99 il -99 dp -99 dl -99 Peplist sS 15.353 bgG -1 bgS 2.000 cS 13.753
G 0 228 HIYDTIVNV HIYDTIVNV o 0 ip -99 il -99 dp -99 dl -99 Peplist sS 16.446 bgG -1 bgS 2.000 cS 14.846
G 0 229 KMAEMLVEL KMAEMLVEL o 0 ip -99 il -99 dp -99 dl -99 Peplist sS 16.449 bgG 1 bgS 4.057 cS 13.204
G 0 230 VLAPRVLRA VLAPRVLRA o 0 ip -99 il -99 dp -99 dl -99 Peplist sS 11.591 bgG -1 bgS 2.000 cS 9.991
G 0 231 ILTDITKGV ILTDITKGV o 0 ip -99 il -99 dp -99 dl -99 Peplist sS 12.773 bgG -1 bgS 2.000 cS 11.173
G 0 232 TLWYRPPEL TLWYRPPEL o 0 ip -99 il -99 dp -99 dl -99 Peplist sS 14.526 bgG -1 bgS 2.000 cS 12.926
G 0 233 TLADVLYHV TLADVLYHV o 0 ip -99 il -99 dp -99 dl -99 Peplist sS 18.866 bgG 1 bgS 3.445 cS 16.110
G 0 234 FIDKKVLKV FIDKKVLKV o 0 ip -99 il -99 dp -99 dl -99 Peplist sS 14.048 bgG -1 bgS 2.000 cS 12.448
G 0 235 ATMERLEKV ATMERLEKV o 0 ip -99 il -99 dp -99 dl -99 Peplist sS 13.114 bgG -1 bgS 2.000 cS 11.514
G 0 236 YLFPETEFI YLFPETEFI o 0 ip -99 il -99 dp -99 dl -99 Peplist sS 10.280 bgG 1 bgS 5.071 cS 6.223
G 0 237 VIAEILRGV VIAEILRGV o 0 ip -99 il -99 dp -99 dl -99 Peplist sS 10.984 bgG -1 bgS 2.000 cS 9.384
G 0 238 YLAPHVRTL YLAPHVRTL o 0 ip -99 il -99 dp -99 dl -99 Peplist sS 20.434 bgG 1 bgS 8.981 cS 13.249
G 0 239 TAKPGVSTV TAKPGVSTV o 0 ip -99 il -99 dp -99 dl -99 Peplist sS 8.074 bgG -1 bgS 2.000 cS 6.474
G 0 240 KLAPWQRQV KLAPWQRQV o 0 ip -99 il -99 dp -99 dl -99 Peplist sS 19.170 bgG 1 bgS 3.687 cS 16.220
G 0 241 RLINQVLEL RLINQVLEL o 0 ip -99 il -99 dp -99 dl -99 Peplist sS 13.145 bgG 1 bgS 2.719 cS 10.970
G 0 242 NLAEVVERV NLAEVVERV o 0 ip -99 il -99 dp -99 dl -99 Peplist sS 18.103 bgG -1 bgS 2.000 cS 16.503
G 0 243 AMDTSTVGV AMDTSTVGV o 0 ip -99 il -99 dp -99 dl -99 Peplist sS 9.253 bgG -1 bgS 2.000 cS 7.653
G 0 244 ALAPGVRAV ALAPGVRAV o 0 ip -99 il -99 dp -99 dl -99 Peplist sS 18.549 bgG -1 bgS 2.000 cS 16.949
G 0 245 KLDDYVYYV KLDDYVYYV o 0 ip -99 il -99 dp -99 dl -99 Peplist sS 22.270 bgG 1 bgS 2.368 cS 20.375
G 0 246 YLNDLHEVL YLNDLHEVL o 0 ip -99 il -99 dp -99 dl -99 Peplist sS 9.975 bgG 1 bgS 5.280 cS 5.751
G 0 247 KLIDDVHRL KLIDDVHRL o 0 ip -99 il -99 dp -99 dl -99 Peplist sS 21.575 bgG 1 bgS 10.327 cS 13.314
G 0 248 SLLGGNIRL SLLGGNIRL o 0 ip -99 il -99 dp -99 dl -99 Peplist sS 11.322 bgG -1 bgS 2.000 cS 9.722
G 0 249 RLLPALFLV RLLPALFLV o 0 ip -99 il -99 dp -99 dl -99 Peplist sS 14.538 bgG 1 bgS 2.674 cS 12.399
G 0 250 LLDPSVFHV LLDPSVFHV o 0 ip -99 il -99 dp -99 dl -99 Peplist sS 16.752 bgG -1 bgS 2.000 cS 15.152
G 0 251 KLPSNLPQL KLPSNLPQL o 0 ip -99 il -99 dp -99 dl -99 Peplist sS 14.222 bgG 1 bgS 7.860 cS 7.934
G 0 252 HLIGDFSKV HLIGDFSKV o 0 ip -99 il -99 dp -99 dl -99 Peplist sS 10.185 bgG -1 bgS 2.000 cS 8.585
G 0 253 KIGSIIFQV KIGSIIFQV o 0 ip -99 il -99 dp -99 dl -99 Peplist sS 9.558 bgG -1 bgS 2.000 cS 7.958
G 0 254 ATADYICKV ATADYICKV o 0 ip -99 il -99 dp -99 dl -99 Peplist sS 11.670 bgG -1 bgS 2.000 cS 10.070
G 0 255 SVITQVFHV SVITQVFHV o 0 ip -99 il -99 dp -99 dl -99 Peplist sS 8.283 bgG -1 bgS 2.000 cS 6.683
G 0 256 GLNDFIQKI GLNDFIQKI o 0 ip -99 il -99 dp -99 dl -99 Peplist sS 12.485 bgG 1 bgS 2.087 cS 10.815
G 0 257 ALDDNVCMA ALDDNVCMA o 0 ip -99 il -99 dp -99 dl -99 Peplist sS 10.532 bgG -1 bgS 2.000 cS 8.932
G 0 258 SLDKTSHSV SLDKTSHSV o 0 ip -99 il -99 dp -99 dl -99 Peplist sS 17.908 bgG -1 bgS 2.000 cS 16.308
G 0 259 SILHDVVEV SILHDVVEV o 0 ip -99 il -99 dp -99 dl -99 Peplist sS 14.079 bgG -1 bgS 2.000 cS 12.479
G 0 260 FSYPSRKEV FSYPSRKEV o 0 ip -99 il -99 dp -99 dl -99 Peplist sS 9.484 bgG -1 bgS 2.000 cS 7.884
G 0 261 SLIDKRIKL SLIDKRIKL o 0 ip -99 il -99 dp -99 dl -99 Peplist sS 16.318 bgG 1 bgS 2.425 cS 14.378
G 0 262 TLTDCVVVV TLTDCVVVV o 0 ip -99 il -99 dp -99 dl -99 Peplist sS 16.193 bgG -1 bgS 2.000 cS 14.593
G 0 263 ALLRVLLLL ALLRVLLLL o 0 ip -99 il -99 dp -99 dl -99 Peplist sS 6.595 bgG -1 bgS 2.000 cS 4.995
G 0 264 YLDPRITVA YLDPRITVA o 0 ip -99 il -99 dp -99 dl -99 Peplist sS 13.866 bgG -1 bgS 2.000 cS 12.266
G 0 265 WLLDNVRKV WLLDNVRKV o 0 ip -99 il -99 dp -99 dl -99 Peplist sS 19.040 bgG -1 bgS 2.000 cS 17.440
G 0 266 SIHFEAYRV SIHFEAYRV o 0 ip -99 il -99 dp -99 dl -99 Peplist sS 3.897 bgG -1 bgS 2.000 cS 2.297
G 0 267 IQDFEMPTV IQDFEMPTV o 0 ip -99 il -99 dp -99 dl -99 Peplist sS 4.500 bgG -1 bgS 2.000 cS 2.900
G 0 268 KLRHIVDEV KLRHIVDEV o 0 ip -99 il -99 dp -99 dl -99 Peplist sS 8.976 bgG -1 bgS 2.000 cS 7.376
G 0 269 RLLEVPVML RLLEVPVML o 0 ip -99 il -99 dp -99 dl -99 Peplist sS 16.826 bgG 1 bgS 6.351 cS 11.745
G 0 270 VLKEIVERV VLKEIVERV o 0 ip -99 il -99 dp -99 dl -99 Peplist sS 13.609 bgG -1 bgS 2.000 cS 12.009
G 0 271 ILDKKVEKV ILDKKVEKV o 0 ip -99 il -99 dp -99 dl -99 Peplist sS 17.031 bgG -1 bgS 2.000 cS 15.431
G 0 272 RLSETDFKV RLSETDFKV o 0 ip -99 il -99 dp -99 dl -99 Peplist sS 14.800 bgG -1 bgS 2.000 cS 13.200
G 0 273 YLIHFPVSV YLIHFPVSV o 0 ip -99 il -99 dp -99 dl -99 Peplist sS 17.378 bgG -1 bgS 2.000 cS 15.778
G 0 274 RLQKELAEA RLQKELAEA o 0 ip -99 il -99 dp -99 dl -99 Peplist sS 9.030 bgG -1 bgS 2.000 cS 7.430
G 0 275 TLSGHSQEV TLSGHSQEV o 0 ip -99 il -99 dp -99 dl -99 Peplist sS 13.960 bgG -1 bgS 2.000 cS 12.360
G 0 276 PLLDLHIEL PLLDLHIEL o 0 ip -99 il -99 dp -99 dl -99 Peplist sS 8.750 bgG -1 bgS 2.000 cS 7.150
G 0 277 FLDIHNIHV FLDIHNIHV o 0 ip -99 il -99 dp -99 dl -99 Peplist sS 9.892 bgG -1 bgS 2.000 cS 8.292
G 0 278 FLWKEPATM FLWKEPATM o 0 ip -99 il -99 dp -99 dl -99 Peplist sS 10.374 bgG -1 bgS 2.000 cS 8.774
G 0 279 ILQDGRIFI ILQDGRIFI o 0 ip -99 il -99 dp -99 dl -99 Peplist sS 4.015 bgG -1 bgS 2.000 cS 2.415
G 0 280 ILQDEQYLM ILQDEQYLM o 0 ip -99 il -99 dp -99 dl -99 Peplist sS 5.485 bgG 1 bgS 2.713 cS 3.315
G 0 281 LIPPSLQGV LIPPSLQGV o 0 ip -99 il -99 dp -99 dl -99 Peplist sS 6.099 bgG -1 bgS 2.000 cS 4.499
G 0 282 KMDEVLYSI KMDEVLYSI o 0 ip -99 il -99 dp -99 dl -99 Peplist sS 14.727 bgG 1 bgS 7.464 cS 8.756
G 0 283 RLAGVGWRV RLAGVGWRV o 0 ip -99 il -99 dp -99 dl -99 Peplist sS 12.173 bgG -1 bgS 2.000 cS 10.573
G 0 284 FIWDFIEKV FIWDFIEKV o 0 ip -99 il -99 dp -99 dl -99 Peplist sS 19.553 bgG -1 bgS 2.000 cS 17.953
G 0 285 KLVGEFLEV KLVGEFLEV o 0 ip -99 il -99 dp -99 dl -99 Peplist sS 12.335 bgG -1 bgS 2.000 cS 10.735
G 0 286 VVNDRSWKV VVNDRSWKV o 0 ip -99 il -99 dp -99 dl -99 Peplist sS 8.918 bgG -1 bgS 2.000 cS 7.318
G 0 287 ALNEQIARL ALNEQIARL o 0 ip -99 il -99 dp -99 dl -99 Peplist sS 14.822 bgG 1 bgS 2.048 cS 13.183
G 0 288 LLNDHIYVV LLNDHIYVV o 0 ip -99 il -99 dp -99 dl -99 Peplist sS 13.789 bgG -1 bgS 2.000 cS 12.189
G 0 289 RIADQFLGA RIADQFLGA o 0 ip -99 il -99 dp -99 dl -99 Peplist sS 2.769 bgG -1 bgS 2.000 cS 1.169
G 0 290 MLLKTVLLL MLLKTVLLL o 0 ip -99 il -99 dp -99 dl -99 Peplist sS 8.003 bgG -1 bgS 2.000 cS 6.403
G 0 291 SLDKFLASV SLDKFLASV o 0 ip -99 il -99 dp -99 dl -99 Peplist sS 16.576 bgG -1 bgS 2.000 cS 14.976
G 0 292 ILDDNMQKL ILDDNMQKL o 0 ip -99 il -99 dp -99 dl -99 Peplist sS 14.407 bgG 1 bgS 4.925 cS 10.468
G 0 293 WLDETLAQV WLDETLAQV o 0 ip -99 il -99 dp -99 dl -99 Peplist sS 17.950 bgG -1 bgS 2.000 cS 16.350
G 0 294 KLDPTKTTL KLDPTKTTL o 0 ip -99 il -99 dp -99 dl -99 Peplist sS 13.816 bgG 1 bgS 3.291 cS 11.183
G 0 295 RLYDGLFKV RLYDGLFKV o 0 ip -99 il -99 dp -99 dl -99 Peplist sS 19.525 bgG -1 bgS 2.000 cS 17.925
G 0 296 VLQDIQVML VLQDIQVML o 0 ip -99 il -99 dp -99 dl -99 Peplist sS 11.307 bgG 1 bgS 3.570 cS 8.451
G 0 297 ALATLIHQV ALATLIHQV o 0 ip -99 il -99 dp -99 dl -99 Peplist sS 18.912 bgG -1 bgS 2.000 cS 17.312
G 0 298 RLAHYIDRV RLAHYIDRV o 0 ip -99 il -99 dp -99 dl -99 Peplist sS 13.356 bgG -1 bgS 2.000 cS 11.756
G 0 299 KLLEYIEEI KLLEYIEEI o 0 ip -99 il -99 dp -99 dl -99 Peplist sS 17.453 bgG 1 bgS 7.312 cS 11.604
G 0 300 VLAFLVHEL VLAFLVHEL o 0 ip -99 il -99 dp -99 dl -99 Peplist sS 12.921 bgG -1 bgS 2.000 cS 11.321
G 0 301 ILDDSHLLV ILDDSHLLV o 0 ip -99 il -99 dp -99 dl -99 Peplist sS 10.653 bgG -1 bgS 2.000 cS 9.053
G 0 302 ILDIPFHQV ILDIPFHQV o 0 ip -99 il -99 dp -99 dl -99 Peplist sS 9.942 bgG -1 bgS 2.000 cS 8.342
G 0 303 VALDFEQEM VALDFEQEM o 0 ip -99 il -99 dp -99 dl -99 Peplist sS 6.309 bgG -1 bgS 2.000 cS 4.709
G 0 304 VLWPESISV VLWPESISV o 0 ip -99 il -99 dp -99 dl -99 Peplist sS 17.795 bgG -1 bgS 2.000 cS 16.195
G 0 305 KLQEKVELL KLQEKVELL o 0 ip -99 il -99 dp -99 dl -99 Peplist sS 15.725 bgG 1 bgS 7.826 cS 9.465
G 0 306 VASARVQKL VASARVQKL o 0 ip -99 il -99 dp -99 dl -99 Peplist sS 7.817 bgG 1 bgS 2.463 cS 5.847
G 0 307 GLKELSEYV GLKELSEYV o 0 ip -99 il -99 dp -99 dl -99 Peplist sS 6.407 bgG -1 bgS 2.000 cS 4.807
G 0 308 AIWKELISL AIWKELISL o 0 ip -99 il -99 dp -99 dl -99 Peplist sS 11.960 bgG -1 bgS 2.000 cS 10.360
G 0 309 LLMEHIQEI LLMEHIQEI o 0 ip -99 il -99 dp -99 dl -99 Peplist sS 14.027 bgG 1 bgS 4.677 cS 10.286
G 0 310 ILADLEDYL ILADLEDYL o 0 ip -99 il -99 dp -99 dl -99 Peplist sS 5.983 bgG -1 bgS 2.000 cS 4.383
G 0 311 ALKDSVQRA ALKDSVQRA o 0 ip -99 il -99 dp -99 dl -99 Peplist sS 10.516 bgG -1 bgS 2.000 cS 8.916
G 0 312 YVTDVLYRV YVTDVLYRV o 0 ip -99 il -99 dp -99 dl -99 Peplist sS 15.533 bgG 1 bgS 3.159 cS 13.006
G 0 313 YQYPVIIHL YQYPVIIHL o 0 ip -99 il -99 dp -99 dl -99 Peplist sS 13.680 bgG 1 bgS 7.441 cS 7.728
G 0 314 SLAEVLQQL SLAEVLQQL o 0 ip -99 il -99 dp -99 dl -99 Peplist sS 19.594 bgG 1 bgS 6.333 cS 14.528
G 0 315 FLHDNMVEI FLHDNMVEI o 0 ip -99 il -99 dp -99 dl -99 Peplist sS 13.889 bgG -1 bgS 2.000 cS 12.289
G 0 316 LLWGNLPEI LLWGNLPEI o 0 ip -99 il -99 dp -99 dl -99 Peplist sS 11.962 bgG -1 bgS 2.000 cS 10.362
G 0 317 TLSEDMILL TLSEDMILL o 0 ip -99 il -99 dp -99 dl -99 Peplist sS 9.991 bgG -1 bgS 2.000 cS 8.391
G 0 318 VLNEYFHNV VLNEYFHNV o 0 ip -99 il -99 dp -99 dl -99 Peplist sS 15.624 bgG 1 bgS 6.178 cS 10.682
G 0 319 NLAEKPKTV NLAEKPKTV o 0 ip -99 il -99 dp -99 dl -99 Peplist sS 19.557 bgG -1 bgS 2.000 cS 17.957
G 0 320 TLKDTITSV TLKDTITSV o 0 ip -99 il -99 dp -99 dl -99 Peplist sS 14.902 bgG -1 bgS 2.000 cS 13.302
G 0 321 SLHDAIMIV SLHDAIMIV o 0 ip -99 il -99 dp -99 dl -99 Peplist sS 11.791 bgG -1 bgS 2.000 cS 10.191
G 0 322 SLISDRWVL SLISDRWVL o 0 ip -99 il -99 dp -99 dl -99 Peplist sS 8.228 bgG -1 bgS 2.000 cS 6.628
G 0 323 AMFGKLMTI AMFGKLMTI o 0 ip -99 il -99 dp -99 dl -99 Peplist sS 8.811 bgG -1 bgS 2.000 cS 7.211
G 0 324 ALDKALTSV ALDKALTSV o 0 ip -99 il -99 dp -99 dl -99 Peplist sS 14.477 bgG -1 bgS 2.000 cS 12.877
G 0 325 LLDEQQVNV LLDEQQVNV o 0 ip -99 il -99 dp -99 dl -99 Peplist sS 14.930 bgG -1 bgS 2.000 cS 13.330
G 0 326 KAAVMVHQL KAAVMVHQL o 0 ip -99 il -99 dp -99 dl -99 Peplist sS 9.611 bgG 1 bgS 2.991 cS 7.217
G 0 327 RISDVHFSV RISDVHFSV o 0 ip -99 il -99 dp -99 dl -99 Peplist sS 11.569 bgG 1 bgS 2.435 cS 9.621
G 0 328 VLIPKLPQL VLIPKLPQL o 0 ip -99 il -99 dp -99 dl -99 Peplist sS 18.675 bgG 1 bgS 9.662 cS 10.945
G 0 329 SLAGSLRSV SLAGSLRSV o 0 ip -99 il -99 dp -99 dl -99 Peplist sS 17.100 bgG -1 bgS 2.000 cS 15.500
G 0 330 YMAELIERL YMAELIERL o 0 ip -99 il -99 dp -99 dl -99 Peplist sS 16.055 bgG 1 bgS 7.815 cS 9.803
G 0 331 LIGEFLEKV LIGEFLEKV o 0 ip -99 il -99 dp -99 dl -99 Peplist sS 8.699 bgG -1 bgS 2.000 cS 7.099
G 0 332 KLQDGNHLL KLQDGNHLL o 0 ip -99 il -99 dp -99 dl -99 Peplist sS 13.321 bgG 1 bgS 5.902 cS 8.600
G 0 333 NALGVILQV NALGVILQV o 0 ip -99 il -99 dp -99 dl -99 Peplist sS 10.713 bgG -1 bgS 2.000 cS 9.113
G 0 334 KAVDIVKQV KAVDIVKQV o 0 ip -99 il -99 dp -99 dl -99 Peplist sS 16.803 bgG -1 bgS 2.000 cS 15.203
G 0 335 SQVEILQRV SQVEILQRV o 0 ip -99 il -99 dp -99 dl -99 Peplist sS 12.489 bgG 1 bgS 2.618 cS 10.394
G 0 336 KLIEVNEEL KLIEVNEEL o 0 ip -99 il -99 dp -99 dl -99 Peplist sS 15.056 bgG 1 bgS 6.013 cS 10.246
G 0 337 FASHVSPEV FASHVSPEV o 0 ip -99 il -99 dp -99 dl -99 Peplist sS 11.120 bgG -1 bgS 2.000 cS 9.520
G 0 338 KIWDSYFYL KIWDSYFYL o 0 ip -99 il -99 dp -99 dl -99 Peplist sS 9.697 bgG 1 bgS 6.255 cS 4.692
G 0 339 ALLSGLREA ALLSGLREA o 0 ip -99 il -99 dp -99 dl -99 Peplist sS 11.476 bgG -1 bgS 2.000 cS 9.876
G 0 340 RLLDVLAPL RLLDVLAPL o 0 ip -99 il -99 dp -99 dl -99 Peplist sS 11.776 bgG -1 bgS 2.000 cS 10.176
G 0 341 ILEKKVEKV ILEKKVEKV o 0 ip -99 il -99 dp -99 dl -99 Peplist sS 11.590 bgG -1 bgS 2.000 cS 9.990
G 0 342 SLDGRQIRV SLDGRQIRV o 0 ip -99 il -99 dp -99 dl -99 Peplist sS 16.618 bgG -1 bgS 2.000 cS 15.018
G 0 343 ILSEVQQAV ILSEVQQAV o 0 ip -99 il -99 dp -99 dl -99 Peplist sS 12.677 bgG -1 bgS 2.000 cS 11.077
G 0 344 RLGDKILQV RLGDKILQV o 0 ip -99 il -99 dp -99 dl -99 Peplist sS 18.609 bgG -1 bgS 2.000 cS 17.009
G 0 345 VLDDKLVFV VLDDKLVFV o 0 ip -99 il -99 dp -99 dl -99 Peplist sS 19.650 bgG -1 bgS 2.000 cS 18.050
G 0 346 SALEVVRKY SALEVVRKY o 0 ip -99 il -99 dp -99 dl -99 Peplist sS 12.870 bgG 1 bgS 3.051 cS 10.429
G 0 347 TVFEHTFHV TVFEHTFHV o 0 ip -99 il -99 dp -99 dl -99 Peplist sS 9.812 bgG -1 bgS 2.000 cS 8.212
G 0 348 HLSDMLQQL HLSDMLQQL o 0 ip -99 il -99 dp -99 dl -99 Peplist sS 16.332 bgG 1 bgS 3.834 cS 13.265
G 0 349 RATPGLLKI RATPGLLKI o 0 ip -99 il -99 dp -99 dl -99 Peplist sS 9.565 bgG 1 bgS 4.828 cS 5.703
G 0 350 KQIDVYRSV KQIDVYRSV o 0 ip -99 il -99 dp -99 dl -99 Peplist sS 11.413 bgG 1 bgS 4.669 cS 7.678
G 0 351 MAPPPPRSV MAPPPPRSV o 0 ip -99 il -99 dp -99 dl -99 Peplist sS 11.049 bgG -1 bgS 2.000 cS 9.449
G 0 352 ALKPDLVNV ALKPDLVNV o 0 ip -99 il -99 dp -99 dl -99 Peplist sS 14.971 bgG -1 bgS 2.000 cS 13.371
G 0 353 SLIPNLRNV SLIPNLRNV o 0 ip -99 il -99 dp -99 dl -99 Peplist sS 18.930 bgG -1 bgS 2.000 cS 17.330
G 0 354 GLLWQIIKV GLLWQIIKV o 0 ip -99 il -99 dp -99 dl -99 Peplist sS 12.901 bgG -1 bgS 2.000 cS 11.301
G 0 355 SQWDSPMRV SQWDSPMRV o 0 ip -99 il -99 dp -99 dl -99 Peplist sS 15.357 bgG -1 bgS 2.000 cS 13.757
G 0 356 KTLEGIAAV KTLEGIAAV o 0 ip -99 il -99 dp -99 dl -99 Peplist sS 9.444 bgG -1 bgS 2.000 cS 7.844
G 0 357 FMMPQSLGV FMMPQSLGV o 0 ip -99 il -99 dp -99 dl -99 Peplist sS 10.725 bgG -1 bgS 2.000 cS 9.125
G 0 358 SLEELLHYV SLEELLHYV o 0 ip -99 il -99 dp -99 dl -99 Peplist sS 17.473 bgG -1 bgS 2.000 cS 15.873
G 0 359 KIAESIPYL KIAESIPYL o 0 ip -99 il -99 dp -99 dl -99 Peplist sS 13.470 bgG 1 bgS 4.731 cS 9.685
G 0 360 YTIPLAIKL YTIPLAIKL o 0 ip -99 il -99 dp -99 dl -99 Peplist sS 6.455 bgG 1 bgS 3.513 cS 3.644
G 0 361 GLDPAVIKV GLDPAVIKV o 0 ip -99 il -99 dp -99 dl -99 Peplist sS 18.619 bgG -1 bgS 2.000 cS 17.019
G 0 362 HLYEDLFRA HLYEDLFRA o 0 ip -99 il -99 dp -99 dl -99 Peplist sS 13.096 bgG -1 bgS 2.000 cS 11.496
G 0 363 ALSEKIVSV ALSEKIVSV o 0 ip -99 il -99 dp -99 dl -99 Peplist sS 23.339 bgG -1 bgS 2.000 cS 21.739
G 0 364 KVAPAPAVV KVAPAPAVV o 0 ip -99 il -99 dp -99 dl -99 Peplist sS 9.139 bgG -1 bgS 2.000 cS 7.539
G 0 365 RLTPKLMEV RLTPKLMEV o 0 ip -99 il -99 dp -99 dl -99 Peplist sS 20.839 bgG 1 bgS 2.154 cS 19.115
G 0 366 SMSADVPLV SMSADVPLV o 0 ip -99 il -99 dp -99 dl -99 Peplist sS 10.805 bgG -1 bgS 2.000 cS 9.205
G 0 367 ALAELLHGA ALAELLHGA o 0 ip -99 il -99 dp -99 dl -99 Peplist sS 14.258 bgG -1 bgS 2.000 cS 12.658
G 0 368 KLNATNIEL KLNATNIEL o 0 ip -99 il -99 dp -99 dl -99 Peplist sS 9.315 bgG -1 bgS 2.000 cS 7.715
G 0 369 SLDKDIVAL SLDKDIVAL o 0 ip -99 il -99 dp -99 dl -99 Peplist sS 15.009 bgG -1 bgS 2.000 cS 13.409
G 0 370 GLTEALHFV GLTEALHFV o 0 ip -99 il -99 dp -99 dl -99 Peplist sS 15.812 bgG -1 bgS 2.000 cS 14.212
G 0 371 GMASVISRL GMASVISRL o 0 ip -99 il -99 dp -99 dl -99 Peplist sS 7.465 bgG -1 bgS 2.000 cS 5.865
G 0 372 AAQSEAKVV AAQSEAKVV o 0 ip -99 il -99 dp -99 dl -99 Peplist sS 6.357 bgG -1 bgS 2.000 cS 4.757
G 0 373 YLPEDFIRV YLPEDFIRV o 0 ip -99 il -99 dp -99 dl -99 Peplist sS 15.531 bgG 1 bgS 4.220 cS 12.155
G 0 374 QLFSQQHFL QLFSQQHFL o 0 ip -99 il -99 dp -99 dl -99 Peplist sS 9.151 bgG 1 bgS 2.711 cS 6.983
G 0 375 HAAPFQNIL HAAPFQNIL o 0 ip -99 il -99 dp -99 dl -99 Peplist sS 5.313 bgG 1 bgS 2.919 cS 2.978
G 0 376 STLPKSLSL STLPKSLSL o 0 ip -99 il -99 dp -99 dl -99 Peplist sS 8.138 bgG 1 bgS 4.878 cS 4.236
G 0 377 SLYDWNVKL SLYDWNVKL o 0 ip -99 il -99 dp -99 dl -99 Peplist sS 16.788 bgG 1 bgS 2.977 cS 14.406
G 0 378 SLFDVSHML SLFDVSHML o 0 ip -99 il -99 dp -99 dl -99 Peplist sS 16.730 bgG 1 bgS 5.291 cS 12.498
G 0 379 LVIDVIHEV LVIDVIHEV o 0 ip -99 il -99 dp -99 dl -99 Peplist sS 15.469 bgG -1 bgS 2.000 cS 13.869
G 0 380 SIMKKSEFL SIMKKSEFL o 0 ip -99 il -99 dp -99 dl -99 Peplist sS 4.530 bgG 1 bgS 3.349 cS 1.850
G 0 381 AQLPRIFHV AQLPRIFHV o 0 ip -99 il -99 dp -99 dl -99 Peplist sS 14.204 bgG 1 bgS 5.314 cS 9.952
G 0 382 TAATFLKKV TAATFLKKV o 0 ip -99 il -99 dp -99 dl -99 Peplist sS 12.131 bgG -1 bgS 2.000 cS 10.531
G 0 383 ALFNGAQKL ALFNGAQKL o 0 ip -99 il -99 dp -99 dl -99 Peplist sS 8.948 bgG -1 bgS 2.000 cS 7.348
G 0 384 YLSKIIPAL YLSKIIPAL o 0 ip -99 il -99 dp -99 dl -99 Peplist sS 13.390 bgG 1 bgS 2.767 cS 11.176
G 0 385 KLDVGNIVL KLDVGNIVL o 0 ip -99 il -99 dp -99 dl -99 Peplist sS 5.750 bgG -1 bgS 2.000 cS 4.150
G 0 386 KIADKVLSV KIADKVLSV o 0 ip -99 il -99 dp -99 dl -99 Peplist sS 16.765 bgG -1 bgS 2.000 cS 15.165
G 0 387 ALFQRPPLI ALFQRPPLI o 0 ip -99 il -99 dp -99 dl -99 Peplist sS 7.743 bgG -1 bgS 2.000 cS 6.143
G 0 388 GLYPKVAKI GLYPKVAKI o 0 ip -99 il -99 dp -99 dl -99 Peplist sS 13.152 bgG -1 bgS 2.000 cS 11.552
G 0 389 LLFDRPMHV LLFDRPMHV o 0 ip -99 il -99 dp -99 dl -99 Peplist sS 13.774 bgG -1 bgS 2.000 cS 12.174
G 0 390 SMLEPVPEL SMLEPVPEL o 0 ip -99 il -99 dp -99 dl -99 Peplist sS 17.675 bgG 1 bgS 5.988 cS 12.885
G 0 391 NLMEQPIKV NLMEQPIKV o 0 ip -99 il -99 dp -99 dl -99 Peplist sS 18.186 bgG -1 bgS 2.000 cS 16.586
G 0 392 RLALFVETV RLALFVETV o 0 ip -99 il -99 dp -99 dl -99 Peplist sS 11.380 bgG -1 bgS 2.000 cS 9.780
G 0 393 YARDSVSSV YARDSVSSV o 0 ip -99 il -99 dp -99 dl -99 Peplist sS 9.834 bgG -1 bgS 2.000 cS 8.234
G 0 394 SLYGGTITI SLYGGTITI o 0 ip -99 il -99 dp -99 dl -99 Peplist sS 8.473 bgG -1 bgS 2.000 cS 6.873
G 0 395 SLADLNSRL SLADLNSRL o 0 ip -99 il -99 dp -99 dl -99 Peplist sS 12.139 bgG -1 bgS 2.000 cS 10.539
G 0 396 ALITRIFGV ALITRIFGV o 0 ip -99 il -99 dp -99 dl -99 Peplist sS 11.827 bgG -1 bgS 2.000 cS 10.227
G 0 397 TLVDFPLHL TLVDFPLHL o 0 ip -99 il -99 dp -99 dl -99 Peplist sS 13.155 bgG 1 bgS 5.690 cS 8.603
G 0 398 KLDNQVSKV KLDNQVSKV o 0 ip -99 il -99 dp -99 dl -99 Peplist sS 15.942 bgG -1 bgS 2.000 cS 14.342
G 0 399 RVAPEEHPV RVAPEEHPV o 0 ip -99 il -99 dp -99 dl -99 Peplist sS 10.119 bgG -1 bgS 2.000 cS 8.519
G 0 400 AMLTVLHEI AMLTVLHEI o 0 ip -99 il -99 dp -99 dl -99 Peplist sS 11.920 bgG 1 bgS 6.306 cS 6.875
G 0 401 KLAESKVSV KLAESKVSV o 0 ip -99 il -99 dp -99 dl -99 Peplist sS 16.075 bgG -1 bgS 2.000 cS 14.475
G 0 402 ALGEPLYRV ALGEPLYRV o 0 ip -99 il -99 dp -99 dl -99 Peplist sS 15.055 bgG -1 bgS 2.000 cS 13.455
G 0 403 KLFDKIAST KLFDKIAST o 0 ip -99 il -99 dp -99 dl -99 Peplist sS 12.425 bgG -1 bgS 2.000 cS 10.825
G 0 404 SLDDLLTNV SLDDLLTNV o 0 ip -99 il -99 dp -99 dl -99 Peplist sS 19.218 bgG -1 bgS 2.000 cS 17.618
G 0 405 SLDSTLHAV SLDSTLHAV o 0 ip -99 il -99 dp -99 dl -99 Peplist sS 19.613 bgG -1 bgS 2.000 cS 18.013
G 0 406 SLFNGSHYL SLFNGSHYL o 0 ip -99 il -99 dp -99 dl -99 Peplist sS 12.053 bgG 1 bgS 2.287 cS 10.224
G 0 407 ALWAKSPGV ALWAKSPGV o 0 ip -99 il -99 dp -99 dl -99 Peplist sS 13.553 bgG -1 bgS 2.000 cS 11.953
G 0 408 LLSEDFVSV LLSEDFVSV o 0 ip -99 il -99 dp -99 dl -99 Peplist sS 13.713 bgG -1 bgS 2.000 cS 12.113
G 0 409 RVIDYILDL RVIDYILDL o 0 ip -99 il -99 dp -99 dl -99 Peplist sS 7.927 bgG 1 bgS 2.068 cS 6.273
G 0 410 KLARDLKAV KLARDLKAV o 0 ip -99 il -99 dp -99 dl -99 Peplist sS 11.925 bgG -1 bgS 2.000 cS 10.325
G 0 411 AVVDVIREL AVVDVIREL o 0 ip -99 il -99 dp -99 dl -99 Peplist sS 12.700 bgG -1 bgS 2.000 cS 11.100
G 0 412 SLLDDLHSA SLLDDLHSA o 0 ip -99 il -99 dp -99 dl -99 Peplist sS 17.529 bgG -1 bgS 2.000 cS 15.929
G 0 413 ALFPGVALL ALFPGVALL o 0 ip -99 il -99 dp -99 dl -99 Peplist sS 13.043 bgG -1 bgS 2.000 cS 11.443
G 0 414 FLQPELVKL FLQPELVKL o 0 ip -99 il -99 dp -99 dl -99 Peplist sS 19.754 bgG 1 bgS 2.141 cS 18.041
G 0 415 IVDPSLIHV IVDPSLIHV o 0 ip -99 il -99 dp -99 dl -99 Peplist sS 12.149 bgG -1 bgS 2.000 cS 10.549
G 0 416 KLAKLQAQV KLAKLQAQV o 0 ip -99 il -99 dp -99 dl -99 Peplist sS 12.130 bgG -1 bgS 2.000 cS 10.530
G 0 417 ALSEELVQL ALSEELVQL o 0 ip -99 il -99 dp -99 dl -99 Peplist sS 20.868 bgG -1 bgS 2.000 cS 19.268
G 0 418 QQIGKVVQV QQIGKVVQV o 0 ip -99 il -99 dp -99 dl -99 Peplist sS 12.506 bgG -1 bgS 2.000 cS 10.906
G 0 419 YLDKLKISL YLDKLKISL o 0 ip -99 il -99 dp -99 dl -99 Peplist sS 9.948 bgG -1 bgS 2.000 cS 8.348
G 0 420 KLDAFVEGV KLDAFVEGV o 0 ip -99 il -99 dp -99 dl -99 Peplist sS 15.026 bgG -1 bgS 2.000 cS 13.426
G 0 421 LLFPESIRV LLFPESIRV o 0 ip -99 il -99 dp -99 dl -99 Peplist sS 14.250 bgG -1 bgS 2.000 cS 12.650
G 0 422 GIWGFIKGV GIWGFIKGV o 0 ip -99 il -99 dp -99 dl -99 Peplist sS 10.856 bgG -1 bgS 2.000 cS 9.256
G 0 423 TIAQLVHAV TIAQLVHAV o 0 ip -99 il -99 dp -99 dl -99 Peplist sS 10.304 bgG -1 bgS 2.000 cS 8.704
G 0 424 RLASYLEKV RLASYLEKV o 0 ip -99 il -99 dp -99 dl -99 Peplist sS 16.827 bgG -1 bgS 2.000 cS 15.227
G 0 425 VLMKALEYL VLMKALEYL o 0 ip -99 il -99 dp -99 dl -99 Peplist sS 8.035 bgG 1 bgS 4.581 cS 4.371
G 0 426 KGTSVVKVL KGTSVVKVL o 0 ip -99 il -99 dp -99 dl -99 Peplist sS 3.894 bgG -1 bgS 2.000 cS 2.294
G 0 427 KLGSVPVTV KLGSVPVTV o 0 ip -99 il -99 dp -99 dl -99 Peplist sS 14.319 bgG -1 bgS 2.000 cS 12.719
G 0 428 KLSSRIFQA KLSSRIFQA o 0 ip -99 il -99 dp -99 dl -99 Peplist sS 12.001 bgG -1 bgS 2.000 cS 10.401
G 0 429 VVSEGVPRI VVSEGVPRI o 0 ip -99 il -99 dp -99 dl -99 Peplist sS 8.275 bgG -1 bgS 2.000 cS 6.675
G 0 430 YMLDLQKQL YMLDLQKQL o 0 ip -99 il -99 dp -99 dl -99 Peplist sS 15.033 bgG 1 bgS 6.705 cS 9.669
G 0 431 YLMDEGAHL YLMDEGAHL o 0 ip -99 il -99 dp -99 dl -99 Peplist sS 11.573 bgG 1 bgS 2.381 cS 9.668
G 0 432 VLDDKLYVV VLDDKLYVV o 0 ip -99 il -99 dp -99 dl -99 Peplist sS 19.057 bgG -1 bgS 2.000 cS 17.457
G 0 433 MLAWINESL MLAWINESL o 0 ip -99 il -99 dp -99 dl -99 Peplist sS 6.271 bgG -1 bgS 2.000 cS 4.671
G 0 434 SLAEVNTQL SLAEVNTQL o 0 ip -99 il -99 dp -99 dl -99 Peplist sS 15.371 bgG 1 bgS 2.929 cS 13.028
G 0 435 SVWFGPKEV SVWFGPKEV o 0 ip -99 il -99 dp -99 dl -99 Peplist sS 10.685 bgG -1 bgS 2.000 cS 9.085
G 0 436 AANGIGRLV AANGIGRLV o 0 ip -99 il -99 dp -99 dl -99 Peplist sS 2.076 bgG -1 bgS 2.000 cS 0.476
G 0 437 LLLDSNIRL LLLDSNIRL o 0 ip -99 il -99 dp -99 dl -99 Peplist sS 10.681 bgG -1 bgS 2.000 cS 9.081
G 0 438 KLDPKTMKV KLDPKTMKV o 0 ip -99 il -99 dp -99 dl -99 Peplist sS 19.156 bgG -1 bgS 2.000 cS 17.556
G 0 439 VLHDRIVSV VLHDRIVSV o 0 ip -99 il -99 dp -99 dl -99 Peplist sS 19.066 bgG -1 bgS 2.000 cS 17.466
G 0 440 RLFSSIVTV RLFSSIVTV o 0 ip -99 il -99 dp -99 dl -99 Peplist sS 17.471 bgG -1 bgS 2.000 cS 15.871
G 0 441 TLTNIIHNL TLTNIIHNL o 0 ip -99 il -99 dp -99 dl -99 Peplist sS 14.965 bgG 1 bgS 6.838 cS 9.495
G 0 442 FLFQEPRSI FLFQEPRSI o 0 ip -99 il -99 dp -99 dl -99 Peplist sS 11.643 bgG -1 bgS 2.000 cS 10.043
G 0 443 RLTKEVTAA RLTKEVTAA o 0 ip -99 il -99 dp -99 dl -99 Peplist sS 8.410 bgG -1 bgS 2.000 cS 6.810
G 0 444 VLMDHILNL VLMDHILNL o 0 ip -99 il -99 dp -99 dl -99 Peplist sS 14.893 bgG 1 bgS 5.783 cS 10.266
G 0 445 MISLEIPQV MISLEIPQV o 0 ip -99 il -99 dp -99 dl -99 Peplist sS 7.506 bgG -1 bgS 2.000 cS 5.906
G 0 446 KMSEKILLL KMSEKILLL o 0 ip -99 il -99 dp -99 dl -99 Peplist sS 13.514 bgG 1 bgS 6.871 cS 8.017
G 0 447 KVLGIVVGV KVLGIVVGV o 0 ip -99 il -99 dp -99 dl -99 Peplist sS 10.543 bgG -1 bgS 2.000 cS 8.943
G 0 448 LLIKQVVEV LLIKQVVEV o 0 ip -99 il -99 dp -99 dl -99 Peplist sS 14.324 bgG -1 bgS 2.000 cS 12.724
G 0 449 ISFPDPKML ISFPDPKML o 0 ip -99 il -99 dp -99 dl -99 Peplist sS 5.374 bgG 1 bgS 2.089 cS 3.703
G 0 450 QLFSEIHNL QLFSEIHNL o 0 ip -99 il -99 dp -99 dl -99 Peplist sS 15.127 bgG 1 bgS 3.418 cS 12.392
G 0 451 KLGTKIVSV KLGTKIVSV o 0 ip -99 il -99 dp -99 dl -99 Peplist sS 15.183 bgG -1 bgS 2.000 cS 13.583
G 0 452 KLNDLIQRL KLNDLIQRL o 0 ip -99 il -99 dp -99 dl -99 Peplist sS 16.683 bgG 1 bgS 5.991 cS 11.891
G 0 453 KLREDLERL KLREDLERL o 0 ip -99 il -99 dp -99 dl -99 Peplist sS 12.322 bgG 1 bgS 2.775 cS 10.101
G 0 454 TLVYHVVGV TLVYHVVGV o 0 ip -99 il -99 dp -99 dl -99 Peplist sS 10.063 bgG -1 bgS 2.000 cS 8.463
G 0 455 KATGVLYDY KATGVLYDY o 0 ip -99 il -99 dp -99 dl -99 Peplist sS 3.792 bgG -1 bgS 2.000 cS 2.192
G 0 456 VATPLNRKM VATPLNRKM o 0 ip -99 il -99 dp -99 dl -99 Peplist sS 4.688 bgG -1 bgS 2.000 cS 3.088
G 0 457 FLNKEITSV FLNKEITSV o 0 ip -99 il -99 dp -99 dl -99 Peplist sS 14.624 bgG -1 bgS 2.000 cS 13.024
G 0 458 HLAELIAEL HLAELIAEL o 0 ip -99 il -99 dp -99 dl -99 Peplist sS 17.336 bgG -1 bgS 2.000 cS 15.736
G 0 459 KLIELKAEI KLIELKAEI o 0 ip -99 il -99 dp -99 dl -99 Peplist sS 8.329 bgG -1 bgS 2.000 cS 6.729
G 0 460 TLLGDVVRL TLLGDVVRL o 0 ip -99 il -99 dp -99 dl -99 Peplist sS 15.032 bgG -1 bgS 2.000 cS 13.432
G 0 461 VLGPTLKNV VLGPTLKNV o 0 ip -99 il -99 dp -99 dl -99 Peplist sS 14.121 bgG -1 bgS 2.000 cS 12.521
G 0 462 ALSEKLARL ALSEKLARL o 0 ip -99 il -99 dp -99 dl -99 Peplist sS 17.571 bgG 1 bgS 2.254 cS 15.767
G 0 463 HLLDIYIQL HLLDIYIQL o 0 ip -99 il -99 dp -99 dl -99 Peplist sS 15.122 bgG 1 bgS 5.940 cS 10.371
G 0 464 LLIDDEYKV LLIDDEYKV o 0 ip -99 il -99 dp -99 dl -99 Peplist sS 12.082 bgG -1 bgS 2.000 cS 10.482
G 0 465 IVDSKPNGV IVDSKPNGV o 0 ip -99 il -99 dp -99 dl -99 Peplist sS 6.652 bgG -1 bgS 2.000 cS 5.052
G 0 466 LIYEETRGV LIYEETRGV o 0 ip -99 il -99 dp -99 dl -99 Peplist sS 7.376 bgG -1 bgS 2.000 cS 5.776
G 0 467 RLDKETTGV RLDKETTGV o 0 ip -99 il -99 dp -99 dl -99 Peplist sS 11.647 bgG -1 bgS 2.000 cS 10.047
G 0 468 HLWNSIHGL HLWNSIHGL o 0 ip -99 il -99 dp -99 dl -99 Peplist sS 16.616 bgG -1 bgS 2.000 cS 15.016
G 0 469 ALSQLVPCV ALSQLVPCV o 0 ip -99 il -99 dp -99 dl -99 Peplist sS 13.411 bgG -1 bgS 2.000 cS 11.811
G 0 470 TLYGSQIKL TLYGSQIKL o 0 ip -99 il -99 dp -99 dl -99 Peplist sS 11.260 bgG -1 bgS 2.000 cS 9.660
G 0 471 KAMDDTFYL KAMDDTFYL o 0 ip -99 il -99 dp -99 dl -99 Peplist sS 9.780 bgG 1 bgS 8.299 cS 3.141
G 0 472 SLWEDYPHV SLWEDYPHV o 0 ip -99 il -99 dp -99 dl -99 Peplist sS 18.716 bgG -1 bgS 2.000 cS 17.116
G 0 473 TLIEDILGV TLIEDILGV o 0 ip -99 il -99 dp -99 dl -99 Peplist sS 14.479 bgG -1 bgS 2.000 cS 12.879
G 0 474 KLGEIVTTI KLGEIVTTI o 0 ip -99 il -99 dp -99 dl -99 Peplist sS 11.283 bgG 1 bgS 4.828 cS 7.420
G 0 475 GAIQTIKQY GAIQTIKQY o 0 ip -99 il -99 dp -99 dl -99 Peplist sS 4.439 bgG -1 bgS 2.000 cS 2.839
G 0 476 QLVDIIEKV QLVDIIEKV o 0 ip -99 il -99 dp -99 dl -99 Peplist sS 15.490 bgG -1 bgS 2.000 cS 13.890
G 0 477 VLMEYIRSL VLMEYIRSL o 0 ip -99 il -99 dp -99 dl -99 Peplist sS 17.794 bgG 1 bgS 5.263 cS 13.583
G 0 478 ALSWVLTVL ALSWVLTVL o 0 ip -99 il -99 dp -99 dl -99 Peplist sS 9.140 bgG -1 bgS 2.000 cS 7.540
G 0 479 KLFEEIREI KLFEEIREI o 0 ip -99 il -99 dp -99 dl -99 Peplist sS 19.046 bgG 1 bgS 2.923 cS 16.708
G 0 480 FVLPELPSV FVLPELPSV o 0 ip -99 il -99 dp -99 dl -99 Peplist sS 16.196 bgG -1 bgS 2.000 cS 14.596
G 0 481 VLTEIIASR VLTEIIASR o 0 ip -99 il -99 dp -99 dl -99 Peplist sS 6.698 bgG -1 bgS 2.000 cS 5.098
G 0 482 KLSELEAAL KLSELEAAL o 0 ip -99 il -99 dp -99 dl -99 Peplist sS 9.419 bgG -1 bgS 2.000 cS 7.819
G 0 483 VLEDPVHAV VLEDPVHAV o 0 ip -99 il -99 dp -99 dl -99 Peplist sS 14.290 bgG -1 bgS 2.000 cS 12.690
G 0 484 FINPWSRKI FINPWSRKI o 0 ip -99 il -99 dp -99 dl -99 Peplist sS 5.800 bgG 1 bgS 3.457 cS 3.034
G 0 485 SLFPGKLEV SLFPGKLEV o 0 ip -99 il -99 dp -99 dl -99 Peplist sS 14.682 bgG -1 bgS 2.000 cS 13.082
G 0 486 NLFDRVVTL NLFDRVVTL o 0 ip -99 il -99 dp -99 dl -99 Peplist sS 17.550 bgG 1 bgS 3.275 cS 14.930
G 0 487 GVLPNIQAV GVLPNIQAV o 0 ip -99 il -99 dp -99 dl -99 Peplist sS 9.519 bgG -1 bgS 2.000 cS 7.919
G 0 488 YTWEEVFRV YTWEEVFRV o 0 ip -99 il -99 dp -99 dl -99 Peplist sS 17.349 bgG -1 bgS 2.000 cS 15.749
G 0 489 LLGPPPVGV LLGPPPVGV o 0 ip -99 il -99 dp -99 dl -99 Peplist sS 9.803 bgG -1 bgS 2.000 cS 8.203
G 0 490 GLDRNAPSV GLDRNAPSV o 0 ip -99 il -99 dp -99 dl -99 Peplist sS 8.266 bgG -1 bgS 2.000 cS 6.666
G 0 491 SALGYLHSL SALGYLHSL o 0 ip -99 il -99 dp -99 dl -99 Peplist sS 15.111 bgG 1 bgS 4.172 cS 11.774
G 0 492 ELLECVYLV ELLECVYLV o 0 ip -99 il -99 dp -99 dl -99 Peplist sS 8.220 bgG -1 bgS 2.000 cS 6.620
G 0 493 KLWSETFDV KLWSETFDV o 0 ip -99 il -99 dp -99 dl -99 Peplist sS 12.674 bgG -1 bgS 2.000 cS 11.074
G 0 494 ILDLKPRGV ILDLKPRGV o 0 ip -99 il -99 dp -99 dl -99 Peplist sS 9.157 bgG -1 bgS 2.000 cS 7.557
G 0 495 TVAEKSFAV TVAEKSFAV o 0 ip -99 il -99 dp -99 dl -99 Peplist sS 8.979 bgG -1 bgS 2.000 cS 7.379
G 0 496 RLLPKVQEV RLLPKVQEV o 0 ip -99 il -99 dp -99 dl -99 Peplist sS 23.437 bgG 1 bgS 5.565 cS 18.984
G 0 497 VLYTGVVRV VLYTGVVRV o 0 ip -99 il -99 dp -99 dl -99 Peplist sS 14.032 bgG -1 bgS 2.000 cS 12.432
G 0 498 SALDTITTV SALDTITTV o 0 ip -99 il -99 dp -99 dl -99 Peplist sS 17.146 bgG -1 bgS 2.000 cS 15.546
G 0 499 KLFEQILKA KLFEQILKA o 0 ip -99 il -99 dp -99 dl -99 Peplist sS 14.235 bgG -1 bgS 2.000 cS 12.635
G 0 500 ALVESLITV ALVESLITV o 0 ip -99 il -99 dp -99 dl -99 Peplist sS 16.783 bgG -1 bgS 2.000 cS 15.183
G 0 501 NAMPHIKTY NAMPHIKTY o 0 ip -99 il -99 dp -99 dl -99 Peplist sS 9.845 bgG 1 bgS 4.226 cS 6.464
G 0 502 HLNGHIKQV HLNGHIKQV o 0 ip -99 il -99 dp -99 dl -99 Peplist sS 17.578 bgG -1 bgS 2.000 cS 15.978
G 0 503 SLLDLEQKL SLLDLEQKL o 0 ip -99 il -99 dp -99 dl -99 Peplist sS 14.588 bgG 1 bgS 2.711 cS 12.420
G 0 504 YLYPDITRL YLYPDITRL o 0 ip -99 il -99 dp -99 dl -99 Peplist sS 17.948 bgG 1 bgS 4.946 cS 13.991
G 0 505 ALAEALKEV ALAEALKEV o 0 ip -99 il -99 dp -99 dl -99 Peplist sS 20.527 bgG -1 bgS 2.000 cS 18.927
G 0 506 RIDITLSSV RIDITLSSV o 0 ip -99 il -99 dp -99 dl -99 Peplist sS 5.351 bgG -1 bgS 2.000 cS 3.751
G 0 507 QLLEKVIEL QLLEKVIEL o 0 ip -99 il -99 dp -99 dl -99 Peplist sS 18.999 bgG 1 bgS 2.807 cS 16.753
G 0 508 QLLSEITRV QLLSEITRV o 0 ip -99 il -99 dp -99 dl -99 Peplist sS 14.310 bgG -1 bgS 2.000 cS 12.710
G 0 509 GLFPWTPKL GLFPWTPKL o 0 ip -99 il -99 dp -99 dl -99 Peplist sS 13.146 bgG 1 bgS 3.023 cS 10.728
G 0 510 KLFPGPARA KLFPGPARA o 0 ip -99 il -99 dp -99 dl -99 Peplist sS 12.296 bgG -1 bgS 2.000 cS 10.696
G 0 511 AMNGHVPAV AMNGHVPAV o 0 ip -99 il -99 dp -99 dl -99 Peplist sS 12.728 bgG -1 bgS 2.000 cS 11.128
G 0 512 FLFEPVVKA FLFEPVVKA o 0 ip -99 il -99 dp -99 dl -99 Peplist sS 15.492 bgG -1 bgS 2.000 cS 13.892
G 0 513 GMLDGLVNV GMLDGLVNV o 0 ip -99 il -99 dp -99 dl -99 Peplist sS 14.274 bgG -1 bgS 2.000 cS 12.674
G 0 514 SLNDCFVKV SLNDCFVKV o 0 ip -99 il -99 dp -99 dl -99 Peplist sS 15.102 bgG -1 bgS 2.000 cS 13.502
G 0 515 VIWGTDVNV VIWGTDVNV o 0 ip -99 il -99 dp -99 dl -99 Peplist sS 6.761 bgG -1 bgS 2.000 cS 5.161
G 0 516 LVFGKPVRV LVFGKPVRV o 0 ip -99 il -99 dp -99 dl -99 Peplist sS 10.032 bgG -1 bgS 2.000 cS 8.432
G 0 517 KINEAIVAV KINEAIVAV o 0 ip -99 il -99 dp -99 dl -99 Peplist sS 12.016 bgG -1 bgS 2.000 cS 10.416
G 0 518 KLDVDAPRL KLDVDAPRL o 0 ip -99 il -99 dp -99 dl -99 Peplist sS 7.993 bgG -1 bgS 2.000 cS 6.393
G 0 519 HLLNESPML HLLNESPML o 0 ip -99 il -99 dp -99 dl -99 Peplist sS 9.773 bgG -1 bgS 2.000 cS 8.173
G 0 520 YIQPQPLGV YIQPQPLGV o 0 ip -99 il -99 dp -99 dl -99 Peplist sS 10.408 bgG -1 bgS 2.000 cS 8.808
G 0 521 ALEHRVYEV ALEHRVYEV o 0 ip -99 il -99 dp -99 dl -99 Peplist sS 13.666 bgG -1 bgS 2.000 cS 12.066
G 0 522 KLLKENLCL KLLKENLCL o 0 ip -99 il -99 dp -99 dl -99 Peplist sS 7.421 bgG -1 bgS 2.000 cS 5.821
G 0 523 KVVALVHAV KVVALVHAV o 0 ip -99 il -99 dp -99 dl -99 Peplist sS 7.619 bgG -1 bgS 2.000 cS 6.019
G 0 524 SMPEQAHKV SMPEQAHKV o 0 ip -99 il -99 dp -99 dl -99 Peplist sS 15.333 bgG 1 bgS 7.119 cS 9.637
G 0 525 KMMLIVNMV KMMLIVNMV o 0 ip -99 il -99 dp -99 dl -99 Peplist sS 5.156 bgG -1 bgS 2.000 cS 3.556
G 0 526 TLWVDPYEV TLWVDPYEV o 0 ip -99 il -99 dp -99 dl -99 Peplist sS 13.995 bgG -1 bgS 2.000 cS 12.395
G 0 527 TAQDPKLLV TAQDPKLLV o 0 ip -99 il -99 dp -99 dl -99 Peplist sS 2.830 bgG -1 bgS 2.000 cS 1.230
G 0 528 TLWGGLLRL TLWGGLLRL o 0 ip -99 il -99 dp -99 dl -99 Peplist sS 13.375 bgG -1 bgS 2.000 cS 11.775
G 0 529 SMVDVVMLL SMVDVVMLL o 0 ip -99 il -99 dp -99 dl -99 Peplist sS 9.915 bgG 1 bgS 4.717 cS 6.142
G 0 530 GVYGDVQRV GVYGDVQRV o 0 ip -99 il -99 dp -99 dl -99 Peplist sS 8.137 bgG -1 bgS 2.000 cS 6.537
G 0 531 QAVDYIKKL QAVDYIKKL o 0 ip -99 il -99 dp -99 dl -99 Peplist sS 12.020 bgG 1 bgS 3.525 cS 9.199
G 0 532 KLHDINAQL KLHDINAQL o 0 ip -99 il -99 dp -99 dl -99 Peplist sS 13.045 bgG 1 bgS 3.493 cS 10.250
G 0 533 MLFDKFRSV MLFDKFRSV o 0 ip -99 il -99 dp -99 dl -99 Peplist sS 17.739 bgG -1 bgS 2.000 cS 16.139
G 0 534 YLLPAIVHI YLLPAIVHI o 0 ip -99 il -99 dp -99 dl -99 Peplist sS 15.482 bgG 1 bgS 6.467 cS 10.309
G 0 535 ALMEAVSHA ALMEAVSHA o 0 ip -99 il -99 dp -99 dl -99 Peplist sS 10.299 bgG -1 bgS 2.000 cS 8.699
G 0 536 IVDDITYNV IVDDITYNV o 0 ip -99 il -99 dp -99 dl -99 Peplist sS 9.078 bgG -1 bgS 2.000 cS 7.478
G 0 537 KLDEENPKI KLDEENPKI o 0 ip -99 il -99 dp -99 dl -99 Peplist sS 16.003 bgG 1 bgS 2.379 cS 14.099
G 0 538 FMDPLLPKL FMDPLLPKL o 0 ip -99 il -99 dp -99 dl -99 Peplist sS 18.161 bgG 1 bgS 3.071 cS 15.705
G 0 539 VVDKTLLLV VVDKTLLLV o 0 ip -99 il -99 dp -99 dl -99 Peplist sS 4.725 bgG -1 bgS 2.000 cS 3.125
G 0 540 GMDRYLIYV GMDRYLIYV o 0 ip -99 il -99 dp -99 dl -99 Peplist sS 9.172 bgG -1 bgS 2.000 cS 7.572
G 0 541 ALDDIIYRA ALDDIIYRA o 0 ip -99 il -99 dp -99 dl -99 Peplist sS 16.832 bgG -1 bgS 2.000 cS 15.232
G 0 542 SLIHGLWNL SLIHGLWNL o 0 ip -99 il -99 dp -99 dl -99 Peplist sS 12.502 bgG 1 bgS 2.701 cS 10.341
G 0 543 SLLSHVEQL SLLSHVEQL o 0 ip -99 il -99 dp -99 dl -99 Peplist sS 16.606 bgG 1 bgS 6.762 cS 11.196
G 0 544 ALDHMVEYV ALDHMVEYV o 0 ip -99 il -99 dp -99 dl -99 Peplist sS 13.234 bgG -1 bgS 2.000 cS 11.634
G 0 545 TLTNVIHNL TLTNVIHNL o 0 ip -99 il -99 dp -99 dl -99 Peplist sS 15.352 bgG 1 bgS 6.288 cS 10.322
G 0 546 SLFRWRHQA SLFRWRHQA o 0 ip -99 il -99 dp -99 dl -99 Peplist sS 7.841 bgG -1 bgS 2.000 cS 6.241
G 0 547 RLIDLHTNV RLIDLHTNV o 0 ip -99 il -99 dp -99 dl -99 Peplist sS 13.206 bgG -1 bgS 2.000 cS 11.606
G 0 548 ALASHILTA ALASHILTA o 0 ip -99 il -99 dp -99 dl -99 Peplist sS 10.248 bgG -1 bgS 2.000 cS 8.648
G 0 549 KLWDLLYKL KLWDLLYKL o 0 ip -99 il -99 dp -99 dl -99 Peplist sS 20.545 bgG 1 bgS 6.021 cS 15.729
G 0 550 KLPEKWESV KLPEKWESV o 0 ip -99 il -99 dp -99 dl -99 Peplist sS 14.677 bgG 1 bgS 6.852 cS 9.196
G 0 551 SLYKGLLSV SLYKGLLSV o 0 ip -99 il -99 dp -99 dl -99 Peplist sS 13.774 bgG -1 bgS 2.000 cS 12.174
G 0 552 ALLDKLYAL ALLDKLYAL o 0 ip -99 il -99 dp -99 dl -99 Peplist sS 17.568 bgG 1 bgS 4.002 cS 14.366
G 0 553 SLQSTILGV SLQSTILGV o 0 ip -99 il -99 dp -99 dl -99 Peplist sS 12.835 bgG -1 bgS 2.000 cS 11.235
G 0 554 GVLDTLTKV GVLDTLTKV o 0 ip -99 il -99 dp -99 dl -99 Peplist sS 11.347 bgG -1 bgS 2.000 cS 9.747
G 0 555 SVYSRVIQV SVYSRVIQV o 0 ip -99 il -99 dp -99 dl -99 Peplist sS 13.079 bgG -1 bgS 2.000 cS 11.479
G 0 556 RLLEGVKQA RLLEGVKQA o 0 ip -99 il -99 dp -99 dl -99 Peplist sS 15.816 bgG -1 bgS 2.000 cS 14.216
G 0 557 QTSEFIRAL QTSEFIRAL o 0 ip -99 il -99 dp -99 dl -99 Peplist sS 7.941 bgG -1 bgS 2.000 cS 6.341
G 0 558 TLLDSPIKV TLLDSPIKV o 0 ip -99 il -99 dp -99 dl -99 Peplist sS 19.345 bgG -1 bgS 2.000 cS 17.745
G 0 559 RVLDLVLQL RVLDLVLQL o 0 ip -99 il -99 dp -99 dl -99 Peplist sS 11.661 bgG 1 bgS 3.291 cS 9.028
G 0 560 SSQEEVRSY SSQEEVRSY o 0 ip -99 il -99 dp -99 dl -99 Peplist sS 7.589 bgG -1 bgS 2.000 cS 5.989
G 0 561 MTDDKITEV MTDDKITEV o 0 ip -99 il -99 dp -99 dl -99 Peplist sS 15.817 bgG -1 bgS 2.000 cS 14.217
G 0 562 KLLPQLTYL KLLPQLTYL o 0 ip -99 il -99 dp -99 dl -99 Peplist sS 15.452 bgG 1 bgS 7.523 cS 9.433
G 0 563 TLEESVQHV TLEESVQHV o 0 ip -99 il -99 dp -99 dl -99 Peplist sS 14.447 bgG -1 bgS 2.000 cS 12.847
G 0 564 ALDPIIHGL ALDPIIHGL o 0 ip -99 il -99 dp -99 dl -99 Peplist sS 20.703 bgG 1 bgS 4.001 cS 17.502
G 0 565 FVSEVQRKV FVSEVQRKV o 0 ip -99 il -99 dp -99 dl -99 Peplist sS 13.113 bgG -1 bgS 2.000 cS 11.513
G 0 566 SLATKIQAA SLATKIQAA o 0 ip -99 il -99 dp -99 dl -99 Peplist sS 9.733 bgG -1 bgS 2.000 cS 8.133
G 0 567 SVAGSVERV SVAGSVERV o 0 ip -99 il -99 dp -99 dl -99 Peplist sS 11.450 bgG -1 bgS 2.000 cS 9.850
G 0 568 VMLDVPIRL VMLDVPIRL o 0 ip -99 il -99 dp -99 dl -99 Peplist sS 14.288 bgG 1 bgS 9.292 cS 6.854
G 0 569 YAFPLAHSL YAFPLAHSL o 0 ip -99 il -99 dp -99 dl -99 Peplist sS 12.814 bgG 1 bgS 5.576 cS 8.353
G 0 570 AALPFTKSL AALPFTKSL o 0 ip -99 il -99 dp -99 dl -99 Peplist sS 12.654 bgG 1 bgS 3.580 cS 9.791
G 0 571 ALIARVTNV ALIARVTNV o 0 ip -99 il -99 dp -99 dl -99 Peplist sS 12.317 bgG -1 bgS 2.000 cS 10.717
G 0 572 AVIGDVIRV AVIGDVIRV o 0 ip -99 il -99 dp -99 dl -99 Peplist sS 10.822 bgG -1 bgS 2.000 cS 9.222
G 0 573 KMTVAIVKA KMTVAIVKA o 0 ip -99 il -99 dp -99 dl -99 Peplist sS 5.727 bgG -1 bgS 2.000 cS 4.127
G 0 574 ALAKIEIKL ALAKIEIKL o 0 ip -99 il -99 dp -99 dl -99 Peplist sS 10.440 bgG -1 bgS 2.000 cS 8.840
G 0 575 FLFEDFSKA FLFEDFSKA o 0 ip -99 il -99 dp -99 dl -99 Peplist sS 8.995 bgG -1 bgS 2.000 cS 7.395
G 0 576 KMPDVELFV KMPDVELFV o 0 ip -99 il -99 dp -99 dl -99 Peplist sS 8.229 bgG -1 bgS 2.000 cS 6.629
G 0 577 KLHGVNINV KLHGVNINV o 0 ip -99 il -99 dp -99 dl -99 Peplist sS 11.557 bgG -1 bgS 2.000 cS 9.957
G 0 578 YASENVNKL YASENVNKL o 0 ip -99 il -99 dp -99 dl -99 Peplist sS 14.103 bgG 1 bgS 7.805 cS 7.859
G 0 579 GMYVFLHAV GMYVFLHAV o 0 ip -99 il -99 dp -99 dl -99 Peplist sS 8.649 bgG -1 bgS 2.000 cS 7.049
G 0 580 RLSDQVLFV RLSDQVLFV o 0 ip -99 il -99 dp -99 dl -99 Peplist sS 16.171 bgG -1 bgS 2.000 cS 14.571
G 0 581 KQVSDLISV KQVSDLISV o 0 ip -99 il -99 dp -99 dl -99 Peplist sS 8.283 bgG -1 bgS 2.000 cS 6.683
G 0 582 SLLPHPIIV SLLPHPIIV o 0 ip -99 il -99 dp -99 dl -99 Peplist sS 15.960 bgG -1 bgS 2.000 cS 14.360
G 0 583 SLADLMPRV SLADLMPRV o 0 ip -99 il -99 dp -99 dl -99 Peplist sS 18.321 bgG -1 bgS 2.000 cS 16.721
G 0 584 ALANGVSRI ALANGVSRI o 0 ip -99 il -99 dp -99 dl -99 Peplist sS 8.358 bgG -1 bgS 2.000 cS 6.758
G 0 585 AMAENILAA AMAENILAA o 0 ip -99 il -99 dp -99 dl -99 Peplist sS 9.029 bgG -1 bgS 2.000 cS 7.429
G 0 586 RLDDNIRTV RLDDNIRTV o 0 ip -99 il -99 dp -99 dl -99 Peplist sS 22.542 bgG -1 bgS 2.000 cS 20.942
G 0 587 ALLQEIVNI ALLQEIVNI o 0 ip -99 il -99 dp -99 dl -99 Peplist sS 11.673 bgG -1 bgS 2.000 cS 10.073
G 0 588 SILSNIHEV SILSNIHEV o 0 ip -99 il -99 dp -99 dl -99 Peplist sS 17.198 bgG -1 bgS 2.000 cS 15.598
G 0 589 LLQDRLVSV LLQDRLVSV o 0 ip -99 il -99 dp -99 dl -99 Peplist sS 16.280 bgG -1 bgS 2.000 cS 14.680
G 0 590 RASDLARQI RASDLARQI o 0 ip -99 il -99 dp -99 dl -99 Peplist sS 7.620 bgG 1 bgS 2.886 cS 5.312
G 0 591 YLIKYIAIV YLIKYIAIV o 0 ip -99 il -99 dp -99 dl -99 Peplist sS 9.803 bgG -1 bgS 2.000 cS 8.203
G 0 592 YLHSQVVSV YLHSQVVSV o 0 ip -99 il -99 dp -99 dl -99 Peplist sS 17.617 bgG -1 bgS 2.000 cS 16.017
G 0 593 SLWHNITVV SLWHNITVV o 0 ip -99 il -99 dp -99 dl -99 Peplist sS 15.589 bgG -1 bgS 2.000 cS 13.989
G 0 594 VLHDVIYVI VLHDVIYVI o 0 ip -99 il -99 dp -99 dl -99 Peplist sS 10.942 bgG 1 bgS 5.562 cS 6.492
G 0 595 ILLAEVDKV ILLAEVDKV o 0 ip -99 il -99 dp -99 dl -99 Peplist sS 10.535 bgG -1 bgS 2.000 cS 8.935
G 0 596 KTGEVLHEV KTGEVLHEV o 0 ip -99 il -99 dp -99 dl -99 Peplist sS 14.654 bgG 1 bgS 3.001 cS 12.253
G 0 597 LIMELINNV LIMELINNV o 0 ip -99 il -99 dp -99 dl -99 Peplist sS 8.235 bgG -1 bgS 2.000 cS 6.635
G 0 598 KASDLYITL KASDLYITL o 0 ip -99 il -99 dp -99 dl -99 Peplist sS 10.221 bgG 1 bgS 3.488 cS 7.430
G 0 599 RLQDELVTL RLQDELVTL o 0 ip -99 il -99 dp -99 dl -99 Peplist sS 18.845 bgG 1 bgS 5.902 cS 14.124
G 0 600 TLDGSLHAV TLDGSLHAV o 0 ip -99 il -99 dp -99 dl -99 Peplist sS 17.370 bgG -1 bgS 2.000 cS 15.770
G 0 601 HILDFSPSL HILDFSPSL o 0 ip -99 il -99 dp -99 dl -99 Peplist sS 11.636 bgG 1 bgS 3.570 cS 8.780
G 0 602 NLASFIEQV NLASFIEQV o 0 ip -99 il -99 dp -99 dl -99 Peplist sS 15.923 bgG -1 bgS 2.000 cS 14.323
G 0 603 SLMMTIINL SLMMTIINL o 0 ip -99 il -99 dp -99 dl -99 Peplist sS 11.886 bgG -1 bgS 2.000 cS 10.286
G 0 604 ILAELLLRV ILAELLLRV o 0 ip -99 il -99 dp -99 dl -99 Peplist sS 15.237 bgG -1 bgS 2.000 cS 13.637
G 0 605 SLITLIEKV SLITLIEKV o 0 ip -99 il -99 dp -99 dl -99 Peplist sS 14.526 bgG -1 bgS 2.000 cS 12.926
G 0 606 QLNEKVAQL QLNEKVAQL o 0 ip -99 il -99 dp -99 dl -99 Peplist sS 14.718 bgG 1 bgS 3.914 cS 11.587
G 0 607 SIAEVVHQL SIAEVVHQL o 0 ip -99 il -99 dp -99 dl -99 Peplist sS 19.025 bgG 1 bgS 7.859 cS 12.738
G 0 608 RATFYLNVL RATFYLNVL o 0 ip -99 il -99 dp -99 dl -99 Peplist sS 2.946 bgG 1 bgS 2.132 cS 1.241
G 0 609 FISEFEHRV FISEFEHRV o 0 ip -99 il -99 dp -99 dl -99 Peplist sS 15.682 bgG -1 bgS 2.000 cS 14.082
G 0 610 IASKVTRTV IASKVTRTV o 0 ip -99 il -99 dp -99 dl -99 Peplist sS 6.758 bgG -1 bgS 2.000 cS 5.158
G 0 611 MLADVVFEI MLADVVFEI o 0 ip -99 il -99 dp -99 dl -99 Peplist sS 15.452 bgG 1 bgS 3.543 cS 12.617
G 0 612 SLFERLVKV SLFERLVKV o 0 ip -99 il -99 dp -99 dl -99 Peplist sS 22.383 bgG -1 bgS 2.000 cS 20.783
G 0 613 SLLENLEKI SLLENLEKI o 0 ip -99 il -99 dp -99 dl -99 Peplist sS 15.279 bgG 1 bgS 6.756 cS 9.874
G 0 614 KLSDLQTQL KLSDLQTQL o 0 ip -99 il -99 dp -99 dl -99 Peplist sS 15.226 bgG 1 bgS 3.474 cS 12.446
G 0 615 YLASLIRSV YLASLIRSV o 0 ip -99 il -99 dp -99 dl -99 Peplist sS 17.386 bgG -1 bgS 2.000 cS 15.786
G 0 616 GLMDTVKKV GLMDTVKKV o 0 ip -99 il -99 dp -99 dl -99 Peplist sS 19.905 bgG -1 bgS 2.000 cS 18.305
G 0 617 NLDNPIQTV NLDNPIQTV o 0 ip -99 il -99 dp -99 dl -99 Peplist sS 13.318 bgG -1 bgS 2.000 cS 11.718
G 0 618 TVIAKVNNV TVIAKVNNV o 0 ip -99 il -99 dp -99 dl -99 Peplist sS 6.199 bgG -1 bgS 2.000 cS 4.599
G 0 619 YLEEFITNI YLEEFITNI o 0 ip -99 il -99 dp -99 dl -99 Peplist sS 11.037 bgG 1 bgS 2.781 cS 8.812
G 0 620 TLQEQLEKA TLQEQLEKA o 0 ip -99 il -99 dp -99 dl -99 Peplist sS 11.669 bgG -1 bgS 2.000 cS 10.069
G 0 621 VAPPKAHEV VAPPKAHEV o 0 ip -99 il -99 dp -99 dl -99 Peplist sS 13.824 bgG 1 bgS 7.208 cS 8.058
G 0 622 ALWNEEALL ALWNEEALL o 0 ip -99 il -99 dp -99 dl -99 Peplist sS 7.787 bgG -1 bgS 2.000 cS 6.187
G 0 623 TLQKEIEKV TLQKEIEKV o 0 ip -99 il -99 dp -99 dl -99 Peplist sS 15.186 bgG -1 bgS 2.000 cS 13.586
G 0 624 AIAGRLLGV AIAGRLLGV o 0 ip -99 il -99 dp -99 dl -99 Peplist sS 7.810 bgG -1 bgS 2.000 cS 6.210
G 0 625 FLIDKTTTV FLIDKTTTV o 0 ip -99 il -99 dp -99 dl -99 Peplist sS 17.276 bgG -1 bgS 2.000 cS 15.676
G 0 626 FISEIIHQL FISEIIHQL o 0 ip -99 il -99 dp -99 dl -99 Peplist sS 17.940 bgG 1 bgS 5.715 cS 13.368
G 0 627 SLAEPRVSV SLAEPRVSV o 0 ip -99 il -99 dp -99 dl -99 Peplist sS 15.869 bgG -1 bgS 2.000 cS 14.269
G 0 628 ILQDRLNQV ILQDRLNQV o 0 ip -99 il -99 dp -99 dl -99 Peplist sS 15.508 bgG -1 bgS 2.000 cS 13.908
G 0 629 SLFEEMLQV SLFEEMLQV o 0 ip -99 il -99 dp -99 dl -99 Peplist sS 17.936 bgG -1 bgS 2.000 cS 16.336
G 0 630 LLAEVIENL LLAEVIENL o 0 ip -99 il -99 dp -99 dl -99 Peplist sS 13.184 bgG 1 bgS 3.261 cS 10.575
G 0 631 YLTDLQVSL YLTDLQVSL o 0 ip -99 il -99 dp -99 dl -99 Peplist sS 16.806 bgG 1 bgS 2.764 cS 14.594
G 0 632 ILSGVIRSV ILSGVIRSV o 0 ip -99 il -99 dp -99 dl -99 Peplist sS 15.154 bgG -1 bgS 2.000 cS 13.554
G 0 633 VLFGVETHV VLFGVETHV o 0 ip -99 il -99 dp -99 dl -99 Peplist sS 9.163 bgG -1 bgS 2.000 cS 7.563
G 0 634 IASAIVNEL IASAIVNEL o 0 ip -99 il -99 dp -99 dl -99 Peplist sS 6.070 bgG -1 bgS 2.000 cS 4.470
G 0 635 ILNEIVNFV ILNEIVNFV o 0 ip -99 il -99 dp -99 dl -99 Peplist sS 11.219 bgG -1 bgS 2.000 cS 9.619
G 0 636 SLFPGQVVI SLFPGQVVI o 0 ip -99 il -99 dp -99 dl -99 Peplist sS 11.633 bgG -1 bgS 2.000 cS 10.033
G 0 637 TLDEKIEKV TLDEKIEKV o 0 ip -99 il -99 dp -99 dl -99 Peplist sS 22.773 bgG -1 bgS 2.000 cS 21.173
G 0 638 LQLEAIHKV LQLEAIHKV o 0 ip -99 il -99 dp -99 dl -99 Peplist sS 13.796 bgG 1 bgS 2.841 cS 11.524
G 0 639 SMDENFHPL SMDENFHPL o 0 ip -99 il -99 dp -99 dl -99 Peplist sS 13.565 bgG 1 bgS 6.903 cS 8.043
G 0 640 KLSEIVREF KLSEIVREF o 0 ip -99 il -99 dp -99 dl -99 Peplist sS 14.181 bgG 1 bgS 8.646 cS 7.264
G 0 641 YAHLTPREL YAHLTPREL o 0 ip -99 il -99 dp -99 dl -99 Peplist sS 6.610 bgG -1 bgS 2.000 cS 5.010
G 0 642 NARSIPRTV NARSIPRTV o 0 ip -99 il -99 dp -99 dl -99 Peplist sS 5.127 bgG -1 bgS 2.000 cS 3.527
G 0 643 KMNGKVWDL KMNGKVWDL o 0 ip -99 il -99 dp -99 dl -99 Peplist sS 10.759 bgG 1 bgS 4.016 cS 7.547
G 0 644 NLDPAVHEV NLDPAVHEV o 0 ip -99 il -99 dp -99 dl -99 Peplist sS 22.826 bgG -1 bgS 2.000 cS 21.226
G 0 645 VLAWGLLNV VLAWGLLNV o 0 ip -99 il -99 dp -99 dl -99 Peplist sS 8.983 bgG -1 bgS 2.000 cS 7.383
G 0 646 YLDNGVVFV YLDNGVVFV o 0 ip -99 il -99 dp -99 dl -99 Peplist sS 16.388 bgG -1 bgS 2.000 cS 14.788
G 0 647 ALIAESQRL ALIAESQRL o 0 ip -99 il -99 dp -99 dl -99 Peplist sS 9.505 bgG -1 bgS 2.000 cS 7.905
G 0 648 RLTDLVKEY RLTDLVKEY o 0 ip -99 il -99 dp -99 dl -99 Peplist sS 16.089 bgG -1 bgS 2.000 cS 14.489
G 0 649 ILAQEIVKA ILAQEIVKA o 0 ip -99 il -99 dp -99 dl -99 Peplist sS 10.498 bgG -1 bgS 2.000 cS 8.898
G 0 650 ILVDPIQVV ILVDPIQVV o 0 ip -99 il -99 dp -99 dl -99 Peplist sS 11.939 bgG -1 bgS 2.000 cS 10.339
G 0 651 AAAPVIKAY AAAPVIKAY o 0 ip -99 il -99 dp -99 dl -99 Peplist sS 9.845 bgG -1 bgS 2.000 cS 8.245
G 0 652 TLDAGNIKL TLDAGNIKL o 0 ip -99 il -99 dp -99 dl -99 Peplist sS 9.546 bgG -1 bgS 2.000 cS 7.946
G 0 653 LLYPREILI LLYPREILI o 0 ip -99 il -99 dp -99 dl -99 Peplist sS 4.191 bgG -1 bgS 2.000 cS 2.591
G 0 654 VLWDRTFSL VLWDRTFSL o 0 ip -99 il -99 dp -99 dl -99 Peplist sS 14.639 bgG 1 bgS 5.308 cS 10.393
G 0 655 HLIEPLANA HLIEPLANA o 0 ip -99 il -99 dp -99 dl -99 Peplist sS 8.433 bgG -1 bgS 2.000 cS 6.833
G 0 656 TASRVIREL TASRVIREL o 0 ip -99 il -99 dp -99 dl -99 Peplist sS 9.429 bgG -1 bgS 2.000 cS 7.829
G 0 657 VLLRVLILL VLLRVLILL o 0 ip -99 il -99 dp -99 dl -99 Peplist sS 6.314 bgG -1 bgS 2.000 cS 4.714
G 0 658 FMGDVFINV FMGDVFINV o 0 ip -99 il -99 dp -99 dl -99 Peplist sS 11.228 bgG -1 bgS 2.000 cS 9.628
G 0 659 KLLKDLPEL KLLKDLPEL o 0 ip -99 il -99 dp -99 dl -99 Peplist sS 15.593 bgG 1 bgS 4.877 cS 11.691
G 0 660 SLAKIYTEA SLAKIYTEA o 0 ip -99 il -99 dp -99 dl -99 Peplist sS 6.961 bgG -1 bgS 2.000 cS 5.361
G 0 661 SLASLLVSV SLASLLVSV o 0 ip -99 il -99 dp -99 dl -99 Peplist sS 17.257 bgG -1 bgS 2.000 cS 15.657
G 0 662 NQFPGFKEV NQFPGFKEV o 0 ip -99 il -99 dp -99 dl -99 Peplist sS 10.735 bgG -1 bgS 2.000 cS 9.135
G 0 663 KMDPIISRV KMDPIISRV o 0 ip -99 il -99 dp -99 dl -99 Peplist sS 17.607 bgG 1 bgS 3.696 cS 14.650
G 0 664 SLYSQVHQI SLYSQVHQI o 0 ip -99 il -99 dp -99 dl -99 Peplist sS 16.636 bgG 1 bgS 4.265 cS 13.224
G 0 665 MLNEHDFEV MLNEHDFEV o 0 ip -99 il -99 dp -99 dl -99 Peplist sS 12.343 bgG -1 bgS 2.000 cS 10.743
G 0 666 KALDLVKKL KALDLVKKL o 0 ip -99 il -99 dp -99 dl -99 Peplist sS 16.176 bgG 1 bgS 4.618 cS 12.482
G 0 667 SNSAFLRVV SNSAFLRVV o 0 ip -99 il -99 dp -99 dl -99 Peplist sS 3.979 bgG -1 bgS 2.000 cS 2.379
G 0 668 SMLGSPHKV SMLGSPHKV o 0 ip -99 il -99 dp -99 dl -99 Peplist sS 18.122 bgG 1 bgS 3.964 cS 14.951
G 0 669 VMEKRSFKV VMEKRSFKV o 0 ip -99 il -99 dp -99 dl -99 Peplist sS 4.157 bgG -1 bgS 2.000 cS 2.557
G 0 670 KLSPTVVGL KLSPTVVGL o 0 ip -99 il -99 dp -99 dl -99 Peplist sS 18.146 bgG -1 bgS 2.000 cS 16.546
G 0 671 AIMDIVIKV AIMDIVIKV o 0 ip -99 il -99 dp -99 dl -99 Peplist sS 17.068 bgG -1 bgS 2.000 cS 15.468
G 0 672 FYDERIVVV FYDERIVVV o 0 ip -99 il -99 dp -99 dl -99 Peplist sS 7.209 bgG 1 bgS 4.687 cS 3.459
G 0 673 LQLDKEFQL LQLDKEFQL o 0 ip -99 il -99 dp -99 dl -99 Peplist sS 7.268 bgG 1 bgS 5.599 cS 2.789
G 0 674 RLYGYFHDA RLYGYFHDA o 0 ip -99 il -99 dp -99 dl -99 Peplist sS 8.060 bgG -1 bgS 2.000 cS 6.460
G 0 675 VLQKHLRKL VLQKHLRKL o 0 ip -99 il -99 dp -99 dl -99 Peplist sS 12.004 bgG 1 bgS 6.173 cS 7.065
G 0 676 SLIDIVTEI SLIDIVTEI o 0 ip -99 il -99 dp -99 dl -99 Peplist sS 16.166 bgG 1 bgS 5.257 cS 11.961
G 0 677 FLEKLLPPV FLEKLLPPV o 0 ip -99 il -99 dp -99 dl -99 Peplist sS 7.498 bgG -1 bgS 2.000 cS 5.898
G 0 678 RLPDSGVYV RLPDSGVYV o 0 ip -99 il -99 dp -99 dl -99 Peplist sS 11.374 bgG -1 bgS 2.000 cS 9.774
G 0 679 SLTSEIHFL SLTSEIHFL o 0 ip -99 il -99 dp -99 dl -99 Peplist sS 16.950 bgG 1 bgS 4.775 cS 13.130
G 0 680 SLAEFVQSL SLAEFVQSL o 0 ip -99 il -99 dp -99 dl -99 Peplist sS 20.100 bgG 1 bgS 4.751 cS 16.299
G 0 681 TLSERLWGL TLSERLWGL o 0 ip -99 il -99 dp -99 dl -99 Peplist sS 15.354 bgG -1 bgS 2.000 cS 13.754
G 0 682 KLVELPYTV KLVELPYTV o 0 ip -99 il -99 dp -99 dl -99 Peplist sS 16.811 bgG 1 bgS 2.021 cS 15.194
G 0 683 SLLENPLKL SLLENPLKL o 0 ip -99 il -99 dp -99 dl -99 Peplist sS 17.199 bgG 1 bgS 6.279 cS 12.175
G 0 684 NLYPFVKTV NLYPFVKTV o 0 ip -99 il -99 dp -99 dl -99 Peplist sS 19.486 bgG -1 bgS 2.000 cS 17.886
G 0 685 AMHGHVEVV AMHGHVEVV o 0 ip -99 il -99 dp -99 dl -99 Peplist sS 12.004 bgG -1 bgS 2.000 cS 10.404
G 0 686 RLFDDVPQV RLFDDVPQV o 0 ip -99 il -99 dp -99 dl -99 Peplist sS 22.519 bgG -1 bgS 2.000 cS 20.919
G 0 687 KMADIEYRL KMADIEYRL o 0 ip -99 il -99 dp -99 dl -99 Peplist sS 12.772 bgG 1 bgS 8.527 cS 5.950
G 0 688 FLFNKVVNL FLFNKVVNL o 0 ip -99 il -99 dp -99 dl -99 Peplist sS 16.335 bgG -1 bgS 2.000 cS 14.735
G 0 689 SLAPIIVHV SLAPIIVHV o 0 ip -99 il -99 dp -99 dl -99 Peplist sS 21.884 bgG 1 bgS 2.143 cS 20.169
G 0 690 TLDDVQAFL TLDDVQAFL o 0 ip -99 il -99 dp -99 dl -99 Peplist sS 11.680 bgG -1 bgS 2.000 cS 10.080
G 0 691 YLITSVELL YLITSVELL o 0 ip -99 il -99 dp -99 dl -99 Peplist sS 8.966 bgG 1 bgS 4.057 cS 5.720
G 0 692 GLLTEIRAV GLLTEIRAV o 0 ip -99 il -99 dp -99 dl -99 Peplist sS 11.590 bgG -1 bgS 2.000 cS 9.990
G 0 693 RLIESLFTI RLIESLFTI o 0 ip -99 il -99 dp -99 dl -99 Peplist sS 12.885 bgG 1 bgS 7.486 cS 6.897
G 0 694 RLPESFPEL RLPESFPEL o 0 ip -99 il -99 dp -99 dl -99 Peplist sS 14.670 bgG 1 bgS 11.514 cS 5.459
G 0 695 GLMEDLLKL GLMEDLLKL o 0 ip -99 il -99 dp -99 dl -99 Peplist sS 13.458 bgG -1 bgS 2.000 cS 11.858
G 0 696 FLEETKATV FLEETKATV o 0 ip -99 il -99 dp -99 dl -99 Peplist sS 9.413 bgG -1 bgS 2.000 cS 7.813
G 0 697 KLADAKIFL KLADAKIFL o 0 ip -99 il -99 dp -99 dl -99 Peplist sS 9.614 bgG -1 bgS 2.000 cS 8.014
G 0 698 SIYPSPTGV SIYPSPTGV o 0 ip -99 il -99 dp -99 dl -99 Peplist sS 11.828 bgG -1 bgS 2.000 cS 10.228
G 0 699 AQADFAKVL AQADFAKVL o 0 ip -99 il -99 dp -99 dl -99 Peplist sS 7.767 bgG -1 bgS 2.000 cS 6.167
G 0 700 SVYPNGHFV SVYPNGHFV o 0 ip -99 il -99 dp -99 dl -99 Peplist sS 9.093 bgG -1 bgS 2.000 cS 7.493
G 0 701 SLIKKIKDV SLIKKIKDV o 0 ip -99 il -99 dp -99 dl -99 Peplist sS 15.088 bgG -1 bgS 2.000 cS 13.488
G 0 702 VLQYVVPEV VLQYVVPEV o 0 ip -99 il -99 dp -99 dl -99 Peplist sS 13.288 bgG -1 bgS 2.000 cS 11.688
G 0 703 LLDPNVKSI LLDPNVKSI o 0 ip -99 il -99 dp -99 dl -99 Peplist sS 13.815 bgG -1 bgS 2.000 cS 12.215
G 0 704 YQIDTVINL YQIDTVINL o 0 ip -99 il -99 dp -99 dl -99 Peplist sS 12.995 bgG 1 bgS 5.842 cS 8.322
G 0 705 SLITRLLEV SLITRLLEV o 0 ip -99 il -99 dp -99 dl -99 Peplist sS 14.169 bgG -1 bgS 2.000 cS 12.569
G 0 706 LLDNTDIHL LLDNTDIHL o 0 ip -99 il -99 dp -99 dl -99 Peplist sS 5.706 bgG -1 bgS 2.000 cS 4.106
G 0 707 KLQDGVHII KLQDGVHII o 0 ip -99 il -99 dp -99 dl -99 Peplist sS 12.449 bgG 1 bgS 3.669 cS 9.514
G 0 708 RLKDKIPNV RLKDKIPNV o 0 ip -99 il -99 dp -99 dl -99 Peplist sS 17.959 bgG 1 bgS 2.179 cS 16.216
G 0 709 ALKDLINEA ALKDLINEA o 0 ip -99 il -99 dp -99 dl -99 Peplist sS 9.512 bgG -1 bgS 2.000 cS 7.912
G 0 710 YLAEVMVRL YLAEVMVRL o 0 ip -99 il -99 dp -99 dl -99 Peplist sS 17.154 bgG 1 bgS 4.521 cS 13.537
G 0 711 ALGPTGRGV ALGPTGRGV o 0 ip -99 il -99 dp -99 dl -99 Peplist sS 9.093 bgG -1 bgS 2.000 cS 7.493
G 0 712 QIWDKILSV QIWDKILSV o 0 ip -99 il -99 dp -99 dl -99 Peplist sS 15.560 bgG -1 bgS 2.000 cS 13.960
G 0 713 SILEDPPSI SILEDPPSI o 0 ip -99 il -99 dp -99 dl -99 Peplist sS 11.039 bgG 1 bgS 4.850 cS 7.159
G 0 714 LMTKEISSV LMTKEISSV o 0 ip -99 il -99 dp -99 dl -99 Peplist sS 8.490 bgG -1 bgS 2.000 cS 6.890
G 0 715 MIWKGLIVL MIWKGLIVL o 0 ip -99 il -99 dp -99 dl -99 Peplist sS 6.337 bgG -1 bgS 2.000 cS 4.737
G 0 716 HSTEMLHNL HSTEMLHNL o 0 ip -99 il -99 dp -99 dl -99 Peplist sS 9.253 bgG 1 bgS 3.980 cS 6.068
G 0 717 ALIEKLVEL ALIEKLVEL o 0 ip -99 il -99 dp -99 dl -99 Peplist sS 21.358 bgG 1 bgS 3.219 cS 18.782
G 0 718 TAMETLINV TAMETLINV o 0 ip -99 il -99 dp -99 dl -99 Peplist sS 14.738 bgG -1 bgS 2.000 cS 13.138
G 0 719 MLLDFIQHI MLLDFIQHI o 0 ip -99 il -99 dp -99 dl -99 Peplist sS 14.272 bgG 1 bgS 6.223 cS 9.294
G 0 720 VLMDKLVEL VLMDKLVEL o 0 ip -99 il -99 dp -99 dl -99 Peplist sS 20.442 bgG 1 bgS 6.081 cS 15.577
G 0 721 ALQEALWEL ALQEALWEL o 0 ip -99 il -99 dp -99 dl -99 Peplist sS 17.730 bgG 1 bgS 2.834 cS 15.463
G 0 722 TMIDFPQMV TMIDFPQMV o 0 ip -99 il -99 dp -99 dl -99 Peplist sS 14.854 bgG 1 bgS 4.299 cS 11.415
G 0 723 HLDTDVKRV HLDTDVKRV o 0 ip -99 il -99 dp -99 dl -99 Peplist sS 17.003 bgG -1 bgS 2.000 cS 15.403
G 0 724 NATTLLHKV NATTLLHKV o 0 ip -99 il -99 dp -99 dl -99 Peplist sS 11.422 bgG -1 bgS 2.000 cS 9.822
G 0 725 KLQNIMMLL KLQNIMMLL o 0 ip -99 il -99 dp -99 dl -99 Peplist sS 4.185 bgG -1 bgS 2.000 cS 2.585
G 0 726 KLAESVEKA KLAESVEKA o 0 ip -99 il -99 dp -99 dl -99 Peplist sS 15.020 bgG -1 bgS 2.000 cS 13.420
G 0 727 SLLDNMIGV SLLDNMIGV o 0 ip -99 il -99 dp -99 dl -99 Peplist sS 15.406 bgG -1 bgS 2.000 cS 13.806
G 0 728 ALEEKIPNI ALEEKIPNI o 0 ip -99 il -99 dp -99 dl -99 Peplist sS 13.154 bgG -1 bgS 2.000 cS 11.554
G 0 729 ALSDSIHTV ALSDSIHTV o 0 ip -99 il -99 dp -99 dl -99 Peplist sS 23.297 bgG -1 bgS 2.000 cS 21.697
G 0 730 SLIKWILIV SLIKWILIV o 0 ip -99 il -99 dp -99 dl -99 Peplist sS 8.884 bgG -1 bgS 2.000 cS 7.284
G 0 731 TLWGIQKEL TLWGIQKEL o 0 ip -99 il -99 dp -99 dl -99 Peplist sS 14.885 bgG -1 bgS 2.000 cS 13.285
G 0 732 VQADAPHGV VQADAPHGV o 0 ip -99 il -99 dp -99 dl -99 Peplist sS 12.280 bgG 1 bgS 2.446 cS 10.324
G 0 733 RIIDTVAQV RIIDTVAQV o 0 ip -99 il -99 dp -99 dl -99 Peplist sS 15.079 bgG -1 bgS 2.000 cS 13.479
G 0 734 ILDDIGHGV ILDDIGHGV o 0 ip -99 il -99 dp -99 dl -99 Peplist sS 13.842 bgG -1 bgS 2.000 cS 12.242
G 0 735 GLAELYVMV GLAELYVMV o 0 ip -99 il -99 dp -99 dl -99 Peplist sS 11.555 bgG -1 bgS 2.000 cS 9.955
G 0 736 RMWGRLVGL RMWGRLVGL o 0 ip -99 il -99 dp -99 dl -99 Peplist sS 13.096 bgG -1 bgS 2.000 cS 11.496
G 0 737 NLLEEVFHL NLLEEVFHL o 0 ip -99 il -99 dp -99 dl -99 Peplist sS 15.967 bgG 1 bgS 6.346 cS 10.890
G 0 738 KLLSKFYEL KLLSKFYEL o 0 ip -99 il -99 dp -99 dl -99 Peplist sS 14.729 bgG 1 bgS 10.718 cS 6.155
G 0 739 QLLDFERSL QLLDFERSL o 0 ip -99 il -99 dp -99 dl -99 Peplist sS 12.732 bgG -1 bgS 2.000 cS 11.132
G 0 740 SATDTIRKM SATDTIRKM o 0 ip -99 il -99 dp -99 dl -99 Peplist sS 13.233 bgG 1 bgS 2.575 cS 11.172
G 0 741 MITKRLAQV MITKRLAQV o 0 ip -99 il -99 dp -99 dl -99 Peplist sS 8.102 bgG -1 bgS 2.000 cS 6.502
G 0 742 HLIHEVTKV HLIHEVTKV o 0 ip -99 il -99 dp -99 dl -99 Peplist sS 15.997 bgG -1 bgS 2.000 cS 14.397
G 0 743 YIVPCLHEV YIVPCLHEV o 0 ip -99 il -99 dp -99 dl -99 Peplist sS 14.927 bgG -1 bgS 2.000 cS 13.327
G 0 744 AASEVLKHL AASEVLKHL o 0 ip -99 il -99 dp -99 dl -99 Peplist sS 14.188 bgG 1 bgS 2.800 cS 11.948
G 0 745 FLDKELTGL FLDKELTGL o 0 ip -99 il -99 dp -99 dl -99 Peplist sS 12.841 bgG -1 bgS 2.000 cS 11.241
G 0 746 YMIAHITGL YMIAHITGL o 0 ip -99 il -99 dp -99 dl -99 Peplist sS 8.330 bgG -1 bgS 2.000 cS 6.730
G 0 747 SVIEQLFFV SVIEQLFFV o 0 ip -99 il -99 dp -99 dl -99 Peplist sS 10.616 bgG -1 bgS 2.000 cS 9.016
G 0 748 HLLPDLHAL HLLPDLHAL o 0 ip -99 il -99 dp -99 dl -99 Peplist sS 18.017 bgG 1 bgS 5.649 cS 13.498
G 0 749 MLQDFQIQA MLQDFQIQA o 0 ip -99 il -99 dp -99 dl -99 Peplist sS 11.203 bgG -1 bgS 2.000 cS 9.603
G 0 750 KLLDKLLVL KLLDKLLVL o 0 ip -99 il -99 dp -99 dl -99 Peplist sS 16.177 bgG 1 bgS 4.702 cS 12.415
G 0 751 SLLDVAVHM SLLDVAVHM o 0 ip -99 il -99 dp -99 dl -99 Peplist sS 10.596 bgG -1 bgS 2.000 cS 8.996
G 0 752 FATPQYRGV FATPQYRGV o 0 ip -99 il -99 dp -99 dl -99 Peplist sS 10.746 bgG -1 bgS 2.000 cS 9.146
G 0 753 ILDISEHTL ILDISEHTL o 0 ip -99 il -99 dp -99 dl -99 Peplist sS 6.812 bgG -1 bgS 2.000 cS 5.212
G 0 754 SMSSKIIGI SMSSKIIGI o 0 ip -99 il -99 dp -99 dl -99 Peplist sS 9.772 bgG -1 bgS 2.000 cS 8.172
G 0 755 TLFTKELVL TLFTKELVL o 0 ip -99 il -99 dp -99 dl -99 Peplist sS 5.445 bgG -1 bgS 2.000 cS 3.845
G 0 756 LLFHGTLQL LLFHGTLQL o 0 ip -99 il -99 dp -99 dl -99 Peplist sS 5.280 bgG -1 bgS 2.000 cS 3.680
G 0 757 TLMAEMHVV TLMAEMHVV o 0 ip -99 il -99 dp -99 dl -99 Peplist sS 12.412 bgG -1 bgS 2.000 cS 10.812
G 0 758 SLIFKLEEL SLIFKLEEL o 0 ip -99 il -99 dp -99 dl -99 Peplist sS 12.605 bgG 1 bgS 2.406 cS 10.680
G 0 759 ALNEKLVNL ALNEKLVNL o 0 ip -99 il -99 dp -99 dl -99 Peplist sS 17.441 bgG 1 bgS 2.142 cS 15.728
G 0 760 ALMPVLNQV ALMPVLNQV o 0 ip -99 il -99 dp -99 dl -99 Peplist sS 19.251 bgG 1 bgS 2.316 cS 17.398
G 0 761 FSNVNLKEV FSNVNLKEV o 0 ip -99 il -99 dp -99 dl -99 Peplist sS 4.236 bgG -1 bgS 2.000 cS 2.636
G 0 762 YTFDPVTKV YTFDPVTKV o 0 ip -99 il -99 dp -99 dl -99 Peplist sS 12.774 bgG -1 bgS 2.000 cS 11.174
G 0 763 ALMELFPKL ALMELFPKL o 0 ip -99 il -99 dp -99 dl -99 Peplist sS 16.044 bgG 1 bgS 5.957 cS 11.278
G 0 764 AIIDKYIKL AIIDKYIKL o 0 ip -99 il -99 dp -99 dl -99 Peplist sS 11.435 bgG 1 bgS 4.517 cS 7.821
G 0 765 VLIDYQRNV VLIDYQRNV o 0 ip -99 il -99 dp -99 dl -99 Peplist sS 14.963 bgG -1 bgS 2.000 cS 13.363
G 0 766 KLILLITQV KLILLITQV o 0 ip -99 il -99 dp -99 dl -99 Peplist sS 10.276 bgG -1 bgS 2.000 cS 8.676
G 0 767 TILEKCFKV TILEKCFKV o 0 ip -99 il -99 dp -99 dl -99 Peplist sS 10.454 bgG -1 bgS 2.000 cS 8.854
G 0 768 ALSSVIKEL ALSSVIKEL o 0 ip -99 il -99 dp -99 dl -99 Peplist sS 16.884 bgG -1 bgS 2.000 cS 15.284
G 0 769 ELDRTPPEV ELDRTPPEV o 0 ip -99 il -99 dp -99 dl -99 Peplist sS 11.405 bgG -1 bgS 2.000 cS 9.805
G 0 770 VLAETLTQV VLAETLTQV o 0 ip -99 il -99 dp -99 dl -99 Peplist sS 18.277 bgG -1 bgS 2.000 cS 16.677
G 0 771 FLWEAESHA FLWEAESHA o 0 ip -99 il -99 dp -99 dl -99 Peplist sS 7.832 bgG -1 bgS 2.000 cS 6.232
G 0 772 ILGIQPPSV ILGIQPPSV o 0 ip -99 il -99 dp -99 dl -99 Peplist sS 6.029 bgG -1 bgS 2.000 cS 4.429
G 0 773 SAQEFQKQL SAQEFQKQL o 0 ip -99 il -99 dp -99 dl -99 Peplist sS 13.898 bgG 1 bgS 3.894 cS 10.783
G 0 774 HLSDTTVRL HLSDTTVRL o 0 ip -99 il -99 dp -99 dl -99 Peplist sS 16.680 bgG 1 bgS 2.489 cS 14.689
G 0 775 NIIPRFVQV NIIPRFVQV o 0 ip -99 il -99 dp -99 dl -99 Peplist sS 11.463 bgG 1 bgS 2.986 cS 9.075
G 0 776 AVIEHLERL AVIEHLERL o 0 ip -99 il -99 dp -99 dl -99 Peplist sS 11.680 bgG 1 bgS 4.960 cS 7.712
G 0 777 FSATFPKEI FSATFPKEI o 0 ip -99 il -99 dp -99 dl -99 Peplist sS 4.932 bgG -1 bgS 2.000 cS 3.332
G 0 778 VMVENSHGL VMVENSHGL o 0 ip -99 il -99 dp -99 dl -99 Peplist sS 8.444 bgG 1 bgS 5.396 cS 4.127
G 0 779 VLLGKVYVV VLLGKVYVV o 0 ip -99 il -99 dp -99 dl -99 Peplist sS 14.648 bgG -1 bgS 2.000 cS 13.048
G 0 780 TVMGKIFAV TVMGKIFAV o 0 ip -99 il -99 dp -99 dl -99 Peplist sS 9.717 bgG -1 bgS 2.000 cS 8.117
G 0 781 HLYSEVKEV HLYSEVKEV o 0 ip -99 il -99 dp -99 dl -99 Peplist sS 19.817 bgG -1 bgS 2.000 cS 18.217
G 0 782 LMVDHVTEV LMVDHVTEV o 0 ip -99 il -99 dp -99 dl -99 Peplist sS 13.575 bgG -1 bgS 2.000 cS 11.975
G 0 783 FAKPEATEV FAKPEATEV o 0 ip -99 il -99 dp -99 dl -99 Peplist sS 9.107 bgG -1 bgS 2.000 cS 7.507
G 0 784 KSMDAIRSL KSMDAIRSL o 0 ip -99 il -99 dp -99 dl -99 Peplist sS 10.651 bgG 1 bgS 3.342 cS 7.978
G 0 785 FLVDGVCTV FLVDGVCTV o 0 ip -99 il -99 dp -99 dl -99 Peplist sS 14.113 bgG -1 bgS 2.000 cS 12.513
G 0 786 HLVLFLHEA HLVLFLHEA o 0 ip -99 il -99 dp -99 dl -99 Peplist sS 7.377 bgG -1 bgS 2.000 cS 5.777
G 0 787 SLLDIIEKV SLLDIIEKV o 0 ip -99 il -99 dp -99 dl -99 Peplist sS 21.320 bgG 1 bgS 4.259 cS 17.914
G 0 788 TLLKKVWKV TLLKKVWKV o 0 ip -99 il -99 dp -99 dl -99 Peplist sS 18.747 bgG 1 bgS 3.064 cS 16.296
G 0 789 SLFERLVVL SLFERLVVL o 0 ip -99 il -99 dp -99 dl -99 Peplist sS 17.471 bgG -1 bgS 2.000 cS 15.871
G 0 790 KAISGVHTV KAISGVHTV o 0 ip -99 il -99 dp -99 dl -99 Peplist sS 15.488 bgG -1 bgS 2.000 cS 13.888
G 0 791 RMDYPVFTV RMDYPVFTV o 0 ip -99 il -99 dp -99 dl -99 Peplist sS 10.784 bgG -1 bgS 2.000 cS 9.184
G 0 792 RLAMILYDI RLAMILYDI o 0 ip -99 il -99 dp -99 dl -99 Peplist sS 4.147 bgG -1 bgS 2.000 cS 2.547
G 0 793 VLQGKLAEV VLQGKLAEV o 0 ip -99 il -99 dp -99 dl -99 Peplist sS 14.322 bgG -1 bgS 2.000 cS 12.722
G 0 794 QMLDVAIRV QMLDVAIRV o 0 ip -99 il -99 dp -99 dl -99 Peplist sS 11.214 bgG -1 bgS 2.000 cS 9.614
G 0 795 KVAKVEPAV KVAKVEPAV o 0 ip -99 il -99 dp -99 dl -99 Peplist sS 5.551 bgG -1 bgS 2.000 cS 3.951
G 0 796 VMAGDIYSV VMAGDIYSV o 0 ip -99 il -99 dp -99 dl -99 Peplist sS 12.671 bgG -1 bgS 2.000 cS 11.071
G 0 797 VLNPETTVV VLNPETTVV o 0 ip -99 il -99 dp -99 dl -99 Peplist sS 10.642 bgG -1 bgS 2.000 cS 9.042
G 0 798 LLAETHYQL LLAETHYQL o 0 ip -99 il -99 dp -99 dl -99 Peplist sS 12.394 bgG 1 bgS 4.773 cS 8.576
G 0 799 RLFDWLVSV RLFDWLVSV o 0 ip -99 il -99 dp -99 dl -99 Peplist sS 20.920 bgG -1 bgS 2.000 cS 19.320
G 0 800 NLVPMIIHL NLVPMIIHL o 0 ip -99 il -99 dp -99 dl -99 Peplist sS 10.830 bgG -1 bgS 2.000 cS 9.230
G 0 801 SLFSGKPEV SLFSGKPEV o 0 ip -99 il -99 dp -99 dl -99 Peplist sS 13.552 bgG -1 bgS 2.000 cS 11.952
G 0 802 IQLPGRVQL IQLPGRVQL o 0 ip -99 il -99 dp -99 dl -99 Peplist sS 7.272 bgG 1 bgS 3.164 cS 4.741
G 0 803 LLPPPMKEL LLPPPMKEL o 0 ip -99 il -99 dp -99 dl -99 Peplist sS 9.020 bgG 1 bgS 2.683 cS 6.874
G 0 804 RVAGIHKKV RVAGIHKKV o 0 ip -99 il -99 dp -99 dl -99 Peplist sS 8.616 bgG -1 bgS 2.000 cS 7.016
G 0 805 SAAEEVKTY SAAEEVKTY o 0 ip -99 il -99 dp -99 dl -99 Peplist sS 13.275 bgG -1 bgS 2.000 cS 11.675
G 0 806 AMAEMVLQV AMAEMVLQV o 0 ip -99 il -99 dp -99 dl -99 Peplist sS 15.794 bgG -1 bgS 2.000 cS 14.194
G 0 807 FLKNELDNV FLKNELDNV o 0 ip -99 il -99 dp -99 dl -99 Peplist sS 7.403 bgG -1 bgS 2.000 cS 5.803
G 0 808 NMSDFIMKV NMSDFIMKV o 0 ip -99 il -99 dp -99 dl -99 Peplist sS 15.724 bgG -1 bgS 2.000 cS 14.124
G 0 809 FLMDFIHQV FLMDFIHQV o 0 ip -99 il -99 dp -99 dl -99 Peplist sS 26.588 bgG 1 bgS 2.481 cS 24.603
G 0 810 RLHDVLMEL RLHDVLMEL o 0 ip -99 il -99 dp -99 dl -99 Peplist sS 16.541 bgG 1 bgS 3.974 cS 13.362
G 0 811 KLNPQQFEV KLNPQQFEV o 0 ip -99 il -99 dp -99 dl -99 Peplist sS 16.657 bgG 1 bgS 2.584 cS 14.590
G 0 812 SAQEALHVI SAQEALHVI o 0 ip -99 il -99 dp -99 dl -99 Peplist sS 10.266 bgG 1 bgS 4.102 cS 6.984
G 0 813 KLVPFLKKV KLVPFLKKV o 0 ip -99 il -99 dp -99 dl -99 Peplist sS 19.859 bgG -1 bgS 2.000 cS 18.259
G 0 814 KLGPEGELL KLGPEGELL o 0 ip -99 il -99 dp -99 dl -99 Peplist sS 6.116 bgG 1 bgS 2.428 cS 4.174
G 0 815 RLYTEPLLV RLYTEPLLV o 0 ip -99 il -99 dp -99 dl -99 Peplist sS 10.539 bgG -1 bgS 2.000 cS 8.939
G 0 816 ALVDGYFRL ALVDGYFRL o 0 ip -99 il -99 dp -99 dl -99 Peplist sS 10.944 bgG 1 bgS 3.190 cS 8.392
G 0 817 SAMDVAKAY SAMDVAKAY o 0 ip -99 il -99 dp -99 dl -99 Peplist sS 5.480 bgG -1 bgS 2.000 cS 3.880
G 0 818 ALHDILTEI ALHDILTEI o 0 ip -99 il -99 dp -99 dl -99 Peplist sS 14.287 bgG -1 bgS 2.000 cS 12.687
G 0 819 YLDVVQSNV YLDVVQSNV o 0 ip -99 il -99 dp -99 dl -99 Peplist sS 7.837 bgG -1 bgS 2.000 cS 6.237
G 0 820 KIYEGQVEV KIYEGQVEV o 0 ip -99 il -99 dp -99 dl -99 Peplist sS 15.095 bgG -1 bgS 2.000 cS 13.495
G 0 821 KILQELPSV KILQELPSV o 0 ip -99 il -99 dp -99 dl -99 Peplist sS 12.325 bgG -1 bgS 2.000 cS 10.725
G 0 822 KATPLVLKA KATPLVLKA o 0 ip -99 il -99 dp -99 dl -99 Peplist sS 10.037 bgG -1 bgS 2.000 cS 8.437
G 0 823 IALPSLRIL IALPSLRIL o 0 ip -99 il -99 dp -99 dl -99 Peplist sS 6.189 bgG -1 bgS 2.000 cS 4.589
G 0 824 VMMEEFVQL VMMEEFVQL o 0 ip -99 il -99 dp -99 dl -99 Peplist sS 14.241 bgG 1 bgS 9.973 cS 6.263
G 0 825 FLDDVNLIL FLDDVNLIL o 0 ip -99 il -99 dp -99 dl -99 Peplist sS 9.617 bgG -1 bgS 2.000 cS 8.017
G 0 826 SVASSVKGV SVASSVKGV o 0 ip -99 il -99 dp -99 dl -99 Peplist sS 9.812 bgG -1 bgS 2.000 cS 8.212
G 0 827 VLKEVLSMI VLKEVLSMI o 0 ip -99 il -99 dp -99 dl -99 Peplist sS 3.485 bgG -1 bgS 2.000 cS 1.885
G 0 828 GLAPKPVQV GLAPKPVQV o 0 ip -99 il -99 dp -99 dl -99 Peplist sS 20.975 bgG -1 bgS 2.000 cS 19.375
G 0 829 YLFERIKEL YLFERIKEL o 0 ip -99 il -99 dp -99 dl -99 Peplist sS 21.348 bgG 1 bgS 3.685 cS 18.400
G 0 830 ALLDGRVQL ALLDGRVQL o 0 ip -99 il -99 dp -99 dl -99 Peplist sS 15.428 bgG -1 bgS 2.000 cS 13.828
G 0 831 KLADKLYNL KLADKLYNL o 0 ip -99 il -99 dp -99 dl -99 Peplist sS 19.117 bgG 1 bgS 8.527 cS 12.296
G 0 832 LLQEVEHQL LLQEVEHQL o 0 ip -99 il -99 dp -99 dl -99 Peplist sS 13.346 bgG 1 bgS 3.630 cS 10.442
G 0 833 GLIEILKKV GLIEILKKV o 0 ip -99 il -99 dp -99 dl -99 Peplist sS 17.216 bgG -1 bgS 2.000 cS 15.616
G 0 834 SMLPDCPRV SMLPDCPRV o 0 ip -99 il -99 dp -99 dl -99 Peplist sS 13.618 bgG -1 bgS 2.000 cS 12.018
G 0 835 AASWTSRQV AASWTSRQV o 0 ip -99 il -99 dp -99 dl -99 Peplist sS 9.374 bgG -1 bgS 2.000 cS 7.774
G 0 836 FILPYIHKA FILPYIHKA o 0 ip -99 il -99 dp -99 dl -99 Peplist sS 14.861 bgG -1 bgS 2.000 cS 13.261
G 0 837 ALSKEIYVI ALSKEIYVI o 0 ip -99 il -99 dp -99 dl -99 Peplist sS 10.123 bgG -1 bgS 2.000 cS 8.523
G 0 838 AATSNLKKL AATSNLKKL o 0 ip -99 il -99 dp -99 dl -99 Peplist sS 11.627 bgG -1 bgS 2.000 cS 10.027
G 0 839 ILDQKINEV ILDQKINEV o 0 ip -99 il -99 dp -99 dl -99 Peplist sS 15.743 bgG -1 bgS 2.000 cS 14.143
G 0 840 KLDYGQHVV KLDYGQHVV o 0 ip -99 il -99 dp -99 dl -99 Peplist sS 13.008 bgG -1 bgS 2.000 cS 11.408
G 0 841 NLMDIKIGL NLMDIKIGL o 0 ip -99 il -99 dp -99 dl -99 Peplist sS 8.388 bgG -1 bgS 2.000 cS 6.788
G 0 842 ALMDLLLRL ALMDLLLRL o 0 ip -99 il -99 dp -99 dl -99 Peplist sS 16.063 bgG -1 bgS 2.000 cS 14.463
G 0 843 ILDPHVVLL ILDPHVVLL o 0 ip -99 il -99 dp -99 dl -99 Peplist sS 16.415 bgG 1 bgS 4.322 cS 12.957
G 0 844 LLLPGPSAA LLLPGPSAA o 0 ip -99 il -99 dp -99 dl -99 Peplist sS 4.557 bgG -1 bgS 2.000 cS 2.957
G 0 845 RLNGEIQAL RLNGEIQAL o 0 ip -99 il -99 dp -99 dl -99 Peplist sS 11.891 bgG -1 bgS 2.000 cS 10.291
G 0 846 TLTSKLYSL TLTSKLYSL o 0 ip -99 il -99 dp -99 dl -99 Peplist sS 14.647 bgG 1 bgS 5.525 cS 10.227
G 0 847 IQVTKVTQV IQVTKVTQV o 0 ip -99 il -99 dp -99 dl -99 Peplist sS 6.667 bgG -1 bgS 2.000 cS 5.067
G 0 848 VLFEGTRAV VLFEGTRAV o 0 ip -99 il -99 dp -99 dl -99 Peplist sS 12.569 bgG -1 bgS 2.000 cS 10.969
G 0 849 RVQEAIAEV RVQEAIAEV o 0 ip -99 il -99 dp -99 dl -99 Peplist sS 11.766 bgG -1 bgS 2.000 cS 10.166
G 0 850 ALAEEVEQV ALAEEVEQV o 0 ip -99 il -99 dp -99 dl -99 Peplist sS 22.284 bgG -1 bgS 2.000 cS 20.684
G 0 851 ALCPRLWDV ALCPRLWDV o 0 ip -99 il -99 dp -99 dl -99 Peplist sS 12.455 bgG -1 bgS 2.000 cS 10.855
G 0 852 GLWGPVHEL GLWGPVHEL o 0 ip -99 il -99 dp -99 dl -99 Peplist sS 17.267 bgG -1 bgS 2.000 cS 15.667
G 0 853 HLTDTSHGV HLTDTSHGV o 0 ip -99 il -99 dp -99 dl -99 Peplist sS 17.981 bgG -1 bgS 2.000 cS 16.381
G 0 854 GLFPAPIHV GLFPAPIHV o 0 ip -99 il -99 dp -99 dl -99 Peplist sS 15.097 bgG -1 bgS 2.000 cS 13.497
G 0 855 KLIANNTTV KLIANNTTV o 0 ip -99 il -99 dp -99 dl -99 Peplist sS 9.394 bgG -1 bgS 2.000 cS 7.794
G 0 856 YLSEKVLAA YLSEKVLAA o 0 ip -99 il -99 dp -99 dl -99 Peplist sS 13.316 bgG -1 bgS 2.000 cS 11.716
G 0 857 KLDEILKEI KLDEILKEI o 0 ip -99 il -99 dp -99 dl -99 Peplist sS 18.497 bgG 1 bgS 2.750 cS 16.297
G 0 858 FLDANGHFV FLDANGHFV o 0 ip -99 il -99 dp -99 dl -99 Peplist sS 10.506 bgG -1 bgS 2.000 cS 8.906
G 0 859 KIQEILTQV KIQEILTQV o 0 ip -99 il -99 dp -99 dl -99 Peplist sS 14.098 bgG -1 bgS 2.000 cS 12.498
G 0 860 SLEDILHQV SLEDILHQV o 0 ip -99 il -99 dp -99 dl -99 Peplist sS 20.822 bgG 1 bgS 3.076 cS 18.361
G 0 861 NVFDGLVRV NVFDGLVRV o 0 ip -99 il -99 dp -99 dl -99 Peplist sS 12.812 bgG -1 bgS 2.000 cS 11.212
G 0 862 LLAPKLNEA LLAPKLNEA o 0 ip -99 il -99 dp -99 dl -99 Peplist sS 11.417 bgG -1 bgS 2.000 cS 9.817
G 0 863 ALADGVQKV ALADGVQKV o 0 ip -99 il -99 dp -99 dl -99 Peplist sS 21.048 bgG -1 bgS 2.000 cS 19.448
G 0 864 ALASISHVA ALASISHVA o 0 ip -99 il -99 dp -99 dl -99 Peplist sS 8.009 bgG -1 bgS 2.000 cS 6.409
G 0 865 SVLDQKILL SVLDQKILL o 0 ip -99 il -99 dp -99 dl -99 Peplist sS 4.717 bgG -1 bgS 2.000 cS 3.117
G 0 866 YLGPHIASV YLGPHIASV o 0 ip -99 il -99 dp -99 dl -99 Peplist sS 16.780 bgG -1 bgS 2.000 cS 15.180
G 0 867 HLSNIPPSV HLSNIPPSV o 0 ip -99 il -99 dp -99 dl -99 Peplist sS 15.884 bgG -1 bgS 2.000 cS 14.284
G 0 868 YIAKITEGV YIAKITEGV o 0 ip -99 il -99 dp -99 dl -99 Peplist sS 5.435 bgG -1 bgS 2.000 cS 3.835
G 0 869 TVLGKIWKL TVLGKIWKL o 0 ip -99 il -99 dp -99 dl -99 Peplist sS 11.827 bgG 1 bgS 4.497 cS 8.229
G 0 870 FMNKFIYEI FMNKFIYEI o 0 ip -99 il -99 dp -99 dl -99 Peplist sS 9.879 bgG 1 bgS 4.722 cS 6.102
G 0 871 LLDVTPKAV LLDVTPKAV o 0 ip -99 il -99 dp -99 dl -99 Peplist sS 8.445 bgG -1 bgS 2.000 cS 6.845
G 0 872 FLLDKKIGV FLLDKKIGV o 0 ip -99 il -99 dp -99 dl -99 Peplist sS 14.847 bgG -1 bgS 2.000 cS 13.247
G 0 873 NATNAVKRL NATNAVKRL o 0 ip -99 il -99 dp -99 dl -99 Peplist sS 7.682 bgG -1 bgS 2.000 cS 6.082
G 0 874 KLLGKVTIA KLLGKVTIA o 0 ip -99 il -99 dp -99 dl -99 Peplist sS 7.144 bgG -1 bgS 2.000 cS 5.544
G 0 875 SLYDYNPNL SLYDYNPNL o 0 ip -99 il -99 dp -99 dl -99 Peplist sS 15.730 bgG -1 bgS 2.000 cS 14.130
G 0 876 AAMEFLQEL AAMEFLQEL o 0 ip -99 il -99 dp -99 dl -99 Peplist sS 16.528 bgG 1 bgS 4.565 cS 12.876
G 0 877 MLYPKLISL MLYPKLISL o 0 ip -99 il -99 dp -99 dl -99 Peplist sS 17.706 bgG -1 bgS 2.000 cS 16.106
G 0 878 ALTGYLHTI ALTGYLHTI o 0 ip -99 il -99 dp -99 dl -99 Peplist sS 15.078 bgG 1 bgS 3.362 cS 12.388
G 0 879 ALMAGAHGL ALMAGAHGL o 0 ip -99 il -99 dp -99 dl -99 Peplist sS 8.214 bgG -1 bgS 2.000 cS 6.614
G 0 880 FMTTNVPNV FMTTNVPNV o 0 ip -99 il -99 dp -99 dl -99 Peplist sS 13.062 bgG -1 bgS 2.000 cS 11.462
G 0 881 YIHNILYEV YIHNILYEV o 0 ip -99 il -99 dp -99 dl -99 Peplist sS 11.626 bgG -1 bgS 2.000 cS 10.026
G 0 882 SITRLIKKY SITRLIKKY o 0 ip -99 il -99 dp -99 dl -99 Peplist sS 4.501 bgG -1 bgS 2.000 cS 2.901
G 0 883 SLLHTIYEV SLLHTIYEV o 0 ip -99 il -99 dp -99 dl -99 Peplist sS 18.567 bgG -1 bgS 2.000 cS 16.967
G 0 884 FTAEFLEKV FTAEFLEKV o 0 ip -99 il -99 dp -99 dl -99 Peplist sS 14.229 bgG -1 bgS 2.000 cS 12.629
G 0 885 SLLQTLYKV SLLQTLYKV o 0 ip -99 il -99 dp -99 dl -99 Peplist sS 16.502 bgG -1 bgS 2.000 cS 14.902
G 0 886 KLTGILQEV KLTGILQEV o 0 ip -99 il -99 dp -99 dl -99 Peplist sS 17.845 bgG -1 bgS 2.000 cS 16.245
G 0 887 AVADTVYRA AVADTVYRA o 0 ip -99 il -99 dp -99 dl -99 Peplist sS 10.391 bgG -1 bgS 2.000 cS 8.791
G 0 888 AMGIAPPKV AMGIAPPKV o 0 ip -99 il -99 dp -99 dl -99 Peplist sS 5.838 bgG -1 bgS 2.000 cS 4.238
G 0 889 SMPDFDLHL SMPDFDLHL o 0 ip -99 il -99 dp -99 dl -99 Peplist sS 7.718 bgG 1 bgS 6.832 cS 2.252
G 0 890 KMPEINAKV KMPEINAKV o 0 ip -99 il -99 dp -99 dl -99 Peplist sS 11.100 bgG 1 bgS 4.359 cS 7.613
G 0 891 LLDRFLATV LLDRFLATV o 0 ip -99 il -99 dp -99 dl -99 Peplist sS 9.814 bgG -1 bgS 2.000 cS 8.214
G 0 892 RLPETLPSL RLPETLPSL o 0 ip -99 il -99 dp -99 dl -99 Peplist sS 16.828 bgG 1 bgS 7.932 cS 10.482
G 0 893 HLAPNTFNV HLAPNTFNV o 0 ip -99 il -99 dp -99 dl -99 Peplist sS 15.083 bgG -1 bgS 2.000 cS 13.483
G 0 894 LLHGHIVEL LLHGHIVEL o 0 ip -99 il -99 dp -99 dl -99 Peplist sS 13.698 bgG -1 bgS 2.000 cS 12.098
G 0 895 IAYKFGKTV IAYKFGKTV o 0 ip -99 il -99 dp -99 dl -99 Peplist sS 4.806 bgG -1 bgS 2.000 cS 3.206
G 0 896 AMNDILAQV AMNDILAQV o 0 ip -99 il -99 dp -99 dl -99 Peplist sS 14.952 bgG -1 bgS 2.000 cS 13.352
G 0 897 LLIENVASL LLIENVASL o 0 ip -99 il -99 dp -99 dl -99 Peplist sS 12.070 bgG -1 bgS 2.000 cS 10.470
G 0 898 TLNSAAVTV TLNSAAVTV o 0 ip -99 il -99 dp -99 dl -99 Peplist sS 8.204 bgG -1 bgS 2.000 cS 6.604
G 0 899 LLAEKIYKI LLAEKIYKI o 0 ip -99 il -99 dp -99 dl -99 Peplist sS 14.372 bgG 1 bgS 5.871 cS 9.675
G 0 900 KLWEAESKL KLWEAESKL o 0 ip -99 il -99 dp -99 dl -99 Peplist sS 12.925 bgG -1 bgS 2.000 cS 11.325
G 0 901 ALTNAVAHV ALTNAVAHV o 0 ip -99 il -99 dp -99 dl -99 Peplist sS 12.487 bgG -1 bgS 2.000 cS 10.887
G 0 902 RIPAYFVTV RIPAYFVTV o 0 ip -99 il -99 dp -99 dl -99 Peplist sS 6.316 bgG -1 bgS 2.000 cS 4.716
G 0 903 ALGKAPSKV ALGKAPSKV o 0 ip -99 il -99 dp -99 dl -99 Peplist sS 8.546 bgG -1 bgS 2.000 cS 6.946
G 0 904 LMYPYIFHV LMYPYIFHV o 0 ip -99 il -99 dp -99 dl -99 Peplist sS 14.198 bgG -1 bgS 2.000 cS 12.598
G 0 905 FLDEKTHEL FLDEKTHEL o 0 ip -99 il -99 dp -99 dl -99 Peplist sS 22.807 bgG 1 bgS 4.309 cS 19.360
G 0 906 ILIDWLVQV ILIDWLVQV o 0 ip -99 il -99 dp -99 dl -99 Peplist sS 18.881 bgG -1 bgS 2.000 cS 17.281
G 0 907 RLASTLVHL RLASTLVHL o 0 ip -99 il -99 dp -99 dl -99 Peplist sS 15.085 bgG 1 bgS 3.791 cS 12.052
G 0 908 ALTDFVRSV ALTDFVRSV o 0 ip -99 il -99 dp -99 dl -99 Peplist sS 22.320 bgG -1 bgS 2.000 cS 20.720
G 0 909 AASPVVAEY AASPVVAEY o 0 ip -99 il -99 dp -99 dl -99 Peplist sS 10.569 bgG -1 bgS 2.000 cS 8.969
G 0 910 SMYDKVLML SMYDKVLML o 0 ip -99 il -99 dp -99 dl -99 Peplist sS 15.242 bgG 1 bgS 2.437 cS 13.292
G 0 911 VATFIVKDL VATFIVKDL o 0 ip -99 il -99 dp -99 dl -99 Peplist sS 2.204 bgG -1 bgS 2.000 cS 0.604
G 0 912 KLSDVWKEL KLSDVWKEL o 0 ip -99 il -99 dp -99 dl -99 Peplist sS 16.284 bgG 1 bgS 6.722 cS 10.906
G 0 913 FLLPDVIRI FLLPDVIRI o 0 ip -99 il -99 dp -99 dl -99 Peplist sS 15.818 bgG -1 bgS 2.000 cS 14.218
G 0 914 YIDDTLTMV YIDDTLTMV o 0 ip -99 il -99 dp -99 dl -99 Peplist sS 14.725 bgG -1 bgS 2.000 cS 13.125
G 0 915 FLVDIKPSL FLVDIKPSL o 0 ip -99 il -99 dp -99 dl -99 Peplist sS 11.520 bgG -1 bgS 2.000 cS 9.920
G 0 916 FAKEHQEFL FAKEHQEFL o 0 ip -99 il -99 dp -99 dl -99 Peplist sS 5.035 bgG -1 bgS 2.000 cS 3.435
G 0 917 FVIRNIVEA FVIRNIVEA o 0 ip -99 il -99 dp -99 dl -99 Peplist sS 4.920 bgG -1 bgS 2.000 cS 3.320
G 0 918 LLPDLIQKV LLPDLIQKV o 0 ip -99 il -99 dp -99 dl -99 Peplist sS 14.755 bgG -1 bgS 2.000 cS 13.155
G 0 919 SLIDKTTAA SLIDKTTAA o 0 ip -99 il -99 dp -99 dl -99 Peplist sS 9.960 bgG -1 bgS 2.000 cS 8.360
G 0 920 KMLETKWSL KMLETKWSL o 0 ip -99 il -99 dp -99 dl -99 Peplist sS 12.403 bgG 1 bgS 7.442 cS 6.450
G 0 921 KASSITREL KASSITREL o 0 ip -99 il -99 dp -99 dl -99 Peplist sS 9.406 bgG 1 bgS 3.955 cS 6.243
G 0 922 ALADVVHEA ALADVVHEA o 0 ip -99 il -99 dp -99 dl -99 Peplist sS 20.142 bgG -1 bgS 2.000 cS 18.542
G 0 923 ALLNIKVKL ALLNIKVKL o 0 ip -99 il -99 dp -99 dl -99 Peplist sS 10.024 bgG -1 bgS 2.000 cS 8.424
G 0 924 KMPDDVWLV KMPDDVWLV o 0 ip -99 il -99 dp -99 dl -99 Peplist sS 14.634 bgG 1 bgS 7.654 cS 8.511
G 0 925 LMDSNLPRL LMDSNLPRL o 0 ip -99 il -99 dp -99 dl -99 Peplist sS 10.551 bgG -1 bgS 2.000 cS 8.951
G 0 926 ALYAVIEKA ALYAVIEKA o 0 ip -99 il -99 dp -99 dl -99 Peplist sS 9.598 bgG -1 bgS 2.000 cS 7.998
G 0 927 WLAEKLPTL WLAEKLPTL o 0 ip -99 il -99 dp -99 dl -99 Peplist sS 17.412 bgG 1 bgS 4.656 cS 13.688
G 0 928 RAIDFSPYL RAIDFSPYL o 0 ip -99 il -99 dp -99 dl -99 Peplist sS 10.984 bgG 1 bgS 8.374 cS 4.285
G 0 929 KIIGIMEEV KIIGIMEEV o 0 ip -99 il -99 dp -99 dl -99 Peplist sS 8.896 bgG -1 bgS 2.000 cS 7.296
G 0 930 HLDEAIHVL HLDEAIHVL o 0 ip -99 il -99 dp -99 dl -99 Peplist sS 19.466 bgG 1 bgS 2.876 cS 17.165
G 0 931 VLADQVWTL VLADQVWTL o 0 ip -99 il -99 dp -99 dl -99 Peplist sS 17.798 bgG 1 bgS 8.379 cS 11.095
G 0 932 RLLDSVRAI RLLDSVRAI o 0 ip -99 il -99 dp -99 dl -99 Peplist sS 13.683 bgG 1 bgS 2.539 cS 11.652
G 0 933 NIIDLVKKY NIIDLVKKY o 0 ip -99 il -99 dp -99 dl -99 Peplist sS 7.486 bgG -1 bgS 2.000 cS 5.886
G 0 934 HLAKNVVMV HLAKNVVMV o 0 ip -99 il -99 dp -99 dl -99 Peplist sS 15.360 bgG -1 bgS 2.000 cS 13.760
G 0 935 HLGPEGRSV HLGPEGRSV o 0 ip -99 il -99 dp -99 dl -99 Peplist sS 11.840 bgG -1 bgS 2.000 cS 10.240
G 0 936 MSSPLSKEL MSSPLSKEL o 0 ip -99 il -99 dp -99 dl -99 Peplist sS 5.916 bgG -1 bgS 2.000 cS 4.316
G 0 937 FSWPDVREL FSWPDVREL o 0 ip -99 il -99 dp -99 dl -99 Peplist sS 14.551 bgG -1 bgS 2.000 cS 12.951
G 0 938 VLFYSPREV VLFYSPREV o 0 ip -99 il -99 dp -99 dl -99 Peplist sS 12.496 bgG -1 bgS 2.000 cS 10.896
G 0 939 VAPSTVKEV VAPSTVKEV o 0 ip -99 il -99 dp -99 dl -99 Peplist sS 11.600 bgG -1 bgS 2.000 cS 10.000
G 0 940 RLPEPVHGV RLPEPVHGV o 0 ip -99 il -99 dp -99 dl -99 Peplist sS 17.631 bgG 1 bgS 2.121 cS 15.934
G 0 941 MLLEGLREL MLLEGLREL o 0 ip -99 il -99 dp -99 dl -99 Peplist sS 17.072 bgG -1 bgS 2.000 cS 15.472
G 0 942 AMLNEPWAV AMLNEPWAV o 0 ip -99 il -99 dp -99 dl -99 Peplist sS 13.328 bgG -1 bgS 2.000 cS 11.728
G 0 943 NLWQDLPEI NLWQDLPEI o 0 ip -99 il -99 dp -99 dl -99 Peplist sS 11.332 bgG -1 bgS 2.000 cS 9.732
G 0 944 TLWPEVQKL TLWPEVQKL o 0 ip -99 il -99 dp -99 dl -99 Peplist sS 21.250 bgG 1 bgS 6.172 cS 16.313
G 0 945 ISSPNVNRL ISSPNVNRL o 0 ip -99 il -99 dp -99 dl -99 Peplist sS 6.211 bgG 1 bgS 6.069 cS 1.356
G 0 946 ALLERGYSL ALLERGYSL o 0 ip -99 il -99 dp -99 dl -99 Peplist sS 11.810 bgG -1 bgS 2.000 cS 10.210
G 0 947 RLPPPFPGL RLPPPFPGL o 0 ip -99 il -99 dp -99 dl -99 Peplist sS 9.733 bgG 1 bgS 8.973 cS 2.554
G 0 948 YLTDRVMTV YLTDRVMTV o 0 ip -99 il -99 dp -99 dl -99 Peplist sS 19.518 bgG -1 bgS 2.000 cS 17.918
G 0 949 KATKYLKDV KATKYLKDV o 0 ip -99 il -99 dp -99 dl -99 Peplist sS 10.099 bgG -1 bgS 2.000 cS 8.499
G 0 950 ILYGKIIHL ILYGKIIHL o 0 ip -99 il -99 dp -99 dl -99 Peplist sS 13.905 bgG -1 bgS 2.000 cS 12.305
G 0 951 SLLGHVIRL SLLGHVIRL o 0 ip -99 il -99 dp -99 dl -99 Peplist sS 16.921 bgG -1 bgS 2.000 cS 15.321
G 0 952 LVDDNYFYL LVDDNYFYL o 0 ip -99 il -99 dp -99 dl -99 Peplist sS 4.186 bgG 1 bgS 2.919 cS 1.851
G 0 953 TLADYLHLL TLADYLHLL o 0 ip -99 il -99 dp -99 dl -99 Peplist sS 17.830 bgG 1 bgS 8.268 cS 11.215
G 0 954 KLLEKLYKV KLLEKLYKV o 0 ip -99 il -99 dp -99 dl -99 Peplist sS 22.496 bgG 1 bgS 5.176 cS 18.355
G 0 955 RLADLKVSI RLADLKVSI o 0 ip -99 il -99 dp -99 dl -99 Peplist sS 10.629 bgG -1 bgS 2.000 cS 9.029
G 0 956 KLIPFLEKL KLIPFLEKL o 0 ip -99 il -99 dp -99 dl -99 Peplist sS 18.387 bgG 1 bgS 10.260 cS 10.179
G 0 957 KLFDRPQEL KLFDRPQEL o 0 ip -99 il -99 dp -99 dl -99 Peplist sS 19.809 bgG 1 bgS 8.105 cS 13.325
G 0 958 KAMELIREL KAMELIREL o 0 ip -99 il -99 dp -99 dl -99 Peplist sS 16.724 bgG 1 bgS 3.869 cS 13.629
G 0 959 ALLPQNHKL ALLPQNHKL o 0 ip -99 il -99 dp -99 dl -99 Peplist sS 17.948 bgG 1 bgS 8.096 cS 11.471
G 0 960 VLIETLVTL VLIETLVTL o 0 ip -99 il -99 dp -99 dl -99 Peplist sS 16.387 bgG 1 bgS 4.585 cS 12.719
G 0 961 GLFPTSHSV GLFPTSHSV o 0 ip -99 il -99 dp -99 dl -99 Peplist sS 17.210 bgG -1 bgS 2.000 cS 15.610
G 0 962 FLLPILSQI FLLPILSQI o 0 ip -99 il -99 dp -99 dl -99 Peplist sS 13.047 bgG 1 bgS 4.178 cS 9.704
G 0 963 GLDWLSHEL GLDWLSHEL o 0 ip -99 il -99 dp -99 dl -99 Peplist sS 11.445 bgG -1 bgS 2.000 cS 9.845
G 0 964 AAASLIRLV AAASLIRLV o 0 ip -99 il -99 dp -99 dl -99 Peplist sS 10.062 bgG -1 bgS 2.000 cS 8.462
G 0 965 ALLELLHEL ALLELLHEL o 0 ip -99 il -99 dp -99 dl -99 Peplist sS 21.410 bgG 1 bgS 4.679 cS 17.667
G 0 966 STDSTLLNV STDSTLLNV o 0 ip -99 il -99 dp -99 dl -99 Peplist sS 8.815 bgG -1 bgS 2.000 cS 7.215
G 0 967 KIVDFSYSV KIVDFSYSV o 0 ip -99 il -99 dp -99 dl -99 Peplist sS 10.954 bgG -1 bgS 2.000 cS 9.354
G 0 968 AMFDKKVQL AMFDKKVQL o 0 ip -99 il -99 dp -99 dl -99 Peplist sS 14.946 bgG 1 bgS 4.090 cS 11.674
G 0 969 HLPPTFHAV HLPPTFHAV o 0 ip -99 il -99 dp -99 dl -99 Peplist sS 16.223 bgG 1 bgS 5.419 cS 11.887
G 0 970 YTTDRVMTV YTTDRVMTV o 0 ip -99 il -99 dp -99 dl -99 Peplist sS 12.581 bgG -1 bgS 2.000 cS 10.981
G 0 971 SIAGIFKEV SIAGIFKEV o 0 ip -99 il -99 dp -99 dl -99 Peplist sS 11.488 bgG -1 bgS 2.000 cS 9.888
G 0 972 KLNVAPLAV KLNVAPLAV o 0 ip -99 il -99 dp -99 dl -99 Peplist sS 5.159 bgG -1 bgS 2.000 cS 3.559
G 0 973 AVVEFLTSV AVVEFLTSV o 0 ip -99 il -99 dp -99 dl -99 Peplist sS 11.374 bgG -1 bgS 2.000 cS 9.774
G 0 974 SLSEKQYFL SLSEKQYFL o 0 ip -99 il -99 dp -99 dl -99 Peplist sS 14.856 bgG 1 bgS 5.417 cS 10.522
G 0 975 FAISILQQI FAISILQQI o 0 ip -99 il -99 dp -99 dl -99 Peplist sS 7.850 bgG 1 bgS 2.857 cS 5.565
G 0 976 HLYDIHVTV HLYDIHVTV o 0 ip -99 il -99 dp -99 dl -99 Peplist sS 17.590 bgG -1 bgS 2.000 cS 15.990
G 0 977 LLLPLPVPA LLLPLPVPA o 0 ip -99 il -99 dp -99 dl -99 Peplist sS 6.176 bgG -1 bgS 2.000 cS 4.576
G 0 978 RAVEELHKL RAVEELHKL o 0 ip -99 il -99 dp -99 dl -99 Peplist sS 16.391 bgG 1 bgS 8.836 cS 9.323
G 0 979 ALWEKNTHL ALWEKNTHL o 0 ip -99 il -99 dp -99 dl -99 Peplist sS 16.567 bgG -1 bgS 2.000 cS 14.967
G 0 980 AATPAVRTV AATPAVRTV o 0 ip -99 il -99 dp -99 dl -99 Peplist sS 15.979 bgG -1 bgS 2.000 cS 14.379
G 0 981 TLWDKSKKL TLWDKSKKL o 0 ip -99 il -99 dp -99 dl -99 Peplist sS 18.856 bgG 1 bgS 4.082 cS 15.591
G 0 982 HLAIKLEQV HLAIKLEQV o 0 ip -99 il -99 dp -99 dl -99 Peplist sS 13.314 bgG -1 bgS 2.000 cS 11.714
G 0 983 SLIAGVIRV SLIAGVIRV o 0 ip -99 il -99 dp -99 dl -99 Peplist sS 14.992 bgG -1 bgS 2.000 cS 13.392
G 0 984 YLADLYHFV YLADLYHFV o 0 ip -99 il -99 dp -99 dl -99 Peplist sS 16.853 bgG 1 bgS 2.518 cS 14.838
G 0 985 RLLDTTITF RLLDTTITF o 0 ip -99 il -99 dp -99 dl -99 Peplist sS 8.940 bgG 1 bgS 8.737 cS 1.950
G 0 986 TLYALSHAV TLYALSHAV o 0 ip -99 il -99 dp -99 dl -99 Peplist sS 10.269 bgG -1 bgS 2.000 cS 8.669
G 0 987 TLFPVRLLV TLFPVRLLV o 0 ip -99 il -99 dp -99 dl -99 Peplist sS 9.974 bgG -1 bgS 2.000 cS 8.374
G 0 988 SLFPFIEKL SLFPFIEKL o 0 ip -99 il -99 dp -99 dl -99 Peplist sS 20.224 bgG 1 bgS 7.863 cS 13.933
G 0 989 SLVSSLYKV SLVSSLYKV o 0 ip -99 il -99 dp -99 dl -99 Peplist sS 14.440 bgG -1 bgS 2.000 cS 12.840
G 0 990 RIDEKNFVV RIDEKNFVV o 0 ip -99 il -99 dp -99 dl -99 Peplist sS 12.058 bgG -1 bgS 2.000 cS 10.458
G 0 991 LVADLVHTV LVADLVHTV o 0 ip -99 il -99 dp -99 dl -99 Peplist sS 13.745 bgG -1 bgS 2.000 cS 12.145
G 0 992 TASNLLKKY TASNLLKKY o 0 ip -99 il -99 dp -99 dl -99 Peplist sS 5.097 bgG -1 bgS 2.000 cS 3.497
G 0 993 SLLGHLMIV SLLGHLMIV o 0 ip -99 il -99 dp -99 dl -99 Peplist sS 10.331 bgG -1 bgS 2.000 cS 8.731
G 0 994 KLKETIQKL KLKETIQKL o 0 ip -99 il -99 dp -99 dl -99 Peplist sS 15.552 bgG 1 bgS 6.216 cS 10.580
G 0 995 VLKEYLDNV VLKEYLDNV o 0 ip -99 il -99 dp -99 dl -99 Peplist sS 9.015 bgG -1 bgS 2.000 cS 7.415
G 0 996 YLLEKSRAI YLLEKSRAI o 0 ip -99 il -99 dp -99 dl -99 Peplist sS 12.163 bgG 1 bgS 2.726 cS 9.983
G 0 997 KILPTLEAV KILPTLEAV o 0 ip -99 il -99 dp -99 dl -99 Peplist sS 12.980 bgG -1 bgS 2.000 cS 11.380
G 0 998 KLLGKVETA KLLGKVETA o 0 ip -99 il -99 dp -99 dl -99 Peplist sS 12.678 bgG -1 bgS 2.000 cS 11.078
G 0 999 TLTGKTITL TLTGKTITL o 0 ip -99 il -99 dp -99 dl -99 Peplist sS 12.022 bgG -1 bgS 2.000 cS 10.422
G 0 1000 TASPVIKAV TASPVIKAV o 0 ip -99 il -99 dp -99 dl -99 Peplist sS 14.547 bgG -1 bgS 2.000 cS 12.947
G 0 1001 ALDKMLQNV ALDKMLQNV o 0 ip -99 il -99 dp -99 dl -99 Peplist sS 13.304 bgG -1 bgS 2.000 cS 11.704
G 0 1002 SLFGGSVKL SLFGGSVKL o 0 ip -99 il -99 dp -99 dl -99 Peplist sS 13.084 bgG -1 bgS 2.000 cS 11.484
G 0 1003 VLPESLPVL VLPESLPVL o 0 ip -99 il -99 dp -99 dl -99 Peplist sS 11.793 bgG 1 bgS 5.924 cS 7.054
G 0 1004 KVLDLKINL KVLDLKINL o 0 ip -99 il -99 dp -99 dl -99 Peplist sS 5.831 bgG -1 bgS 2.000 cS 4.231
G 0 1005 GLLGYLHFV GLLGYLHFV o 0 ip -99 il -99 dp -99 dl -99 Peplist sS 14.435 bgG -1 bgS 2.000 cS 12.835
G 0 1006 TLLTAIVKL TLLTAIVKL o 0 ip -99 il -99 dp -99 dl -99 Peplist sS 12.538 bgG -1 bgS 2.000 cS 10.938
G 0 1007 ALANHLIKV ALANHLIKV o 0 ip -99 il -99 dp -99 dl -99 Peplist sS 17.226 bgG -1 bgS 2.000 cS 15.626
G 0 1008 LLSSHVRGV LLSSHVRGV o 0 ip -99 il -99 dp -99 dl -99 Peplist sS 11.792 bgG -1 bgS 2.000 cS 10.192
G 0 1009 SIAQIIVTV SIAQIIVTV o 0 ip -99 il -99 dp -99 dl -99 Peplist sS 12.538 bgG -1 bgS 2.000 cS 10.938
G 0 1010 YVLPEVSKV YVLPEVSKV o 0 ip -99 il -99 dp -99 dl -99 Peplist sS 14.406 bgG -1 bgS 2.000 cS 12.806
G 0 1011 YGSTVSKRV YGSTVSKRV o 0 ip -99 il -99 dp -99 dl -99 Peplist sS 2.640 bgG -1 bgS 2.000 cS 1.040
G 0 1012 KIIDLLPKV KIIDLLPKV o 0 ip -99 il -99 dp -99 dl -99 Peplist sS 15.946 bgG -1 bgS 2.000 cS 14.346
G 0 1013 RLLGKLPEL RLLGKLPEL o 0 ip -99 il -99 dp -99 dl -99 Peplist sS 18.163 bgG 1 bgS 4.471 cS 14.587
G 0 1014 SLHSKFIRV SLHSKFIRV o 0 ip -99 il -99 dp -99 dl -99 Peplist sS 15.049 bgG -1 bgS 2.000 cS 13.449
G 0 1015 RTLETLIRL RTLETLIRL o 0 ip -99 il -99 dp -99 dl -99 Peplist sS 11.455 bgG 1 bgS 4.428 cS 7.913
G 0 1016 YLLEKSRVV YLLEKSRVV o 0 ip -99 il -99 dp -99 dl -99 Peplist sS 17.085 bgG -1 bgS 2.000 cS 15.485
G 0 1017 KTSDFLKVL KTSDFLKVL o 0 ip -99 il -99 dp -99 dl -99 Peplist sS 10.697 bgG 1 bgS 3.489 cS 7.906
G 0 1018 ATYVFLHTV ATYVFLHTV o 0 ip -99 il -99 dp -99 dl -99 Peplist sS 8.820 bgG -1 bgS 2.000 cS 7.220
G 0 1019 ALWERIEGV ALWERIEGV o 0 ip -99 il -99 dp -99 dl -99 Peplist sS 19.847 bgG -1 bgS 2.000 cS 18.247
G 0 1020 QLSEVFIQL QLSEVFIQL o 0 ip -99 il -99 dp -99 dl -99 Peplist sS 13.453 bgG 1 bgS 5.121 cS 9.357
G 0 1021 ILMGVLKEV ILMGVLKEV o 0 ip -99 il -99 dp -99 dl -99 Peplist sS 16.265 bgG -1 bgS 2.000 cS 14.665
G 0 1022 FLNNQEYVL FLNNQEYVL o 0 ip -99 il -99 dp -99 dl -99 Peplist sS 5.647 bgG -1 bgS 2.000 cS 4.047
G 0 1023 MQDDNQVMV MQDDNQVMV o 0 ip -99 il -99 dp -99 dl -99 Peplist sS 11.071 bgG -1 bgS 2.000 cS 9.471
G 0 1024 SAAGHLKVV SAAGHLKVV o 0 ip -99 il -99 dp -99 dl -99 Peplist sS 12.792 bgG -1 bgS 2.000 cS 11.192
G 0 1025 YIRDLQLEL YIRDLQLEL o 0 ip -99 il -99 dp -99 dl -99 Peplist sS 5.672 bgG -1 bgS 2.000 cS 4.072
G 0 1026 RLADKSVLV RLADKSVLV o 0 ip -99 il -99 dp -99 dl -99 Peplist sS 16.699 bgG -1 bgS 2.000 cS 15.099
G 0 1027 SLFRHPKQV SLFRHPKQV o 0 ip -99 il -99 dp -99 dl -99 Peplist sS 16.548 bgG -1 bgS 2.000 cS 14.948
G 0 1028 ATIGELAQV ATIGELAQV o 0 ip -99 il -99 dp -99 dl -99 Peplist sS 9.055 bgG -1 bgS 2.000 cS 7.455
G 0 1029 MLFGHPLLV MLFGHPLLV o 0 ip -99 il -99 dp -99 dl -99 Peplist sS 10.623 bgG -1 bgS 2.000 cS 9.023
G 0 1030 GLHPRPQAV GLHPRPQAV o 0 ip -99 il -99 dp -99 dl -99 Peplist sS 13.566 bgG -1 bgS 2.000 cS 11.966
G 0 1031 GLFDQHFRL GLFDQHFRL o 0 ip -99 il -99 dp -99 dl -99 Peplist sS 11.559 bgG -1 bgS 2.000 cS 9.959
G 0 1032 LLQDKQFEL LLQDKQFEL o 0 ip -99 il -99 dp -99 dl -99 Peplist sS 13.273 bgG 1 bgS 4.626 cS 9.572
G 0 1033 KLLEPVLLL KLLEPVLLL o 0 ip -99 il -99 dp -99 dl -99 Peplist sS 12.441 bgG 1 bgS 2.737 cS 10.252
G 0 1034 NMVAKVDEV NMVAKVDEV o 0 ip -99 il -99 dp -99 dl -99 Peplist sS 7.312 bgG -1 bgS 2.000 cS 5.712
G 0 1035 ALSKIIAVL ALSKIIAVL o 0 ip -99 il -99 dp -99 dl -99 Peplist sS 9.827 bgG -1 bgS 2.000 cS 8.227
G 0 1036 YAIDNPLHY YAIDNPLHY o 0 ip -99 il -99 dp -99 dl -99 Peplist sS 8.117 bgG 1 bgS 5.747 cS 3.519
G 0 1037 AMGEKSFSV AMGEKSFSV o 0 ip -99 il -99 dp -99 dl -99 Peplist sS 12.160 bgG -1 bgS 2.000 cS 10.560
G 0 1038 TIPEAFRGV TIPEAFRGV o 0 ip -99 il -99 dp -99 dl -99 Peplist sS 5.811 bgG -1 bgS 2.000 cS 4.211
G 0 1039 LLQKFVPEI LLQKFVPEI o 0 ip -99 il -99 dp -99 dl -99 Peplist sS 9.633 bgG -1 bgS 2.000 cS 8.033
G 0 1040 VMLEYVERA VMLEYVERA o 0 ip -99 il -99 dp -99 dl -99 Peplist sS 10.859 bgG -1 bgS 2.000 cS 9.259
G 0 1041 GLLGFVRQV GLLGFVRQV o 0 ip -99 il -99 dp -99 dl -99 Peplist sS 16.645 bgG -1 bgS 2.000 cS 15.045
G 0 1042 TMIKGLYGI TMIKGLYGI o 0 ip -99 il -99 dp -99 dl -99 Peplist sS 3.734 bgG -1 bgS 2.000 cS 2.134
G 0 1043 IAPPVPLKA IAPPVPLKA o 0 ip -99 il -99 dp -99 dl -99 Peplist sS 5.058 bgG -1 bgS 2.000 cS 3.458
G 0 1044 KLAEGVLDV KLAEGVLDV o 0 ip -99 il -99 dp -99 dl -99 Peplist sS 15.428 bgG -1 bgS 2.000 cS 13.828
G 0 1045 FLLTIENEL FLLTIENEL o 0 ip -99 il -99 dp -99 dl -99 Peplist sS 7.960 bgG -1 bgS 2.000 cS 6.360
G 0 1046 SLHSLLWEA SLHSLLWEA o 0 ip -99 il -99 dp -99 dl -99 Peplist sS 11.750 bgG -1 bgS 2.000 cS 10.150
G 0 1047 GLHGWAFTL GLHGWAFTL o 0 ip -99 il -99 dp -99 dl -99 Peplist sS 4.698 bgG -1 bgS 2.000 cS 3.098
G 0 1048 ALLRQLKEV ALLRQLKEV o 0 ip -99 il -99 dp -99 dl -99 Peplist sS 15.155 bgG -1 bgS 2.000 cS 13.555
G 0 1049 SLFSSPPEI SLFSSPPEI o 0 ip -99 il -99 dp -99 dl -99 Peplist sS 13.709 bgG 1 bgS 2.344 cS 11.834
G 0 1050 ALAAALAHI ALAAALAHI o 0 ip -99 il -99 dp -99 dl -99 Peplist sS 5.579 bgG -1 bgS 2.000 cS 3.979
G 0 1051 AAKDYNQKL AAKDYNQKL o 0 ip -99 il -99 dp -99 dl -99 Peplist sS 7.961 bgG 1 bgS 3.334 cS 5.294
G 0 1052 YAHPIEHAV YAHPIEHAV o 0 ip -99 il -99 dp -99 dl -99 Peplist sS 12.946 bgG -1 bgS 2.000 cS 11.346
G 0 1053 TLSEVTNQL TLSEVTNQL o 0 ip -99 il -99 dp -99 dl -99 Peplist sS 12.826 bgG 1 bgS 6.471 cS 7.649
G 0 1054 ALHEEVVGV ALHEEVVGV o 0 ip -99 il -99 dp -99 dl -99 Peplist sS 19.606 bgG -1 bgS 2.000 cS 18.006
G 0 1055 ALLRVTPFI ALLRVTPFI o 0 ip -99 il -99 dp -99 dl -99 Peplist sS 3.767 bgG -1 bgS 2.000 cS 2.167
G 0 1056 ALESFLKQV ALESFLKQV o 0 ip -99 il -99 dp -99 dl -99 Peplist sS 14.710 bgG -1 bgS 2.000 cS 13.110
G 0 1057 SILEHQIQV SILEHQIQV o 0 ip -99 il -99 dp -99 dl -99 Peplist sS 15.253 bgG -1 bgS 2.000 cS 13.653
G 0 1058 SLHSKLFRV SLHSKLFRV o 0 ip -99 il -99 dp -99 dl -99 Peplist sS 17.104 bgG -1 bgS 2.000 cS 15.504
G 0 1059 FLADAKWIL FLADAKWIL o 0 ip -99 il -99 dp -99 dl -99 Peplist sS 7.821 bgG -1 bgS 2.000 cS 6.221
G 0 1060 LLWDKIHKL LLWDKIHKL o 0 ip -99 il -99 dp -99 dl -99 Peplist sS 22.676 bgG 1 bgS 7.542 cS 16.642
G 0 1061 HLAPRTPEV HLAPRTPEV o 0 ip -99 il -99 dp -99 dl -99 Peplist sS 19.270 bgG -1 bgS 2.000 cS 17.670
G 0 1062 QLIDKVWQL QLIDKVWQL o 0 ip -99 il -99 dp -99 dl -99 Peplist sS 19.427 bgG 1 bgS 8.885 cS 12.318
G 0 1063 RLIQESPTL RLIQESPTL o 0 ip -99 il -99 dp -99 dl -99 Peplist sS 10.575 bgG 1 bgS 4.265 cS 7.163
G 0 1064 RLGGIPVGV RLGGIPVGV o 0 ip -99 il -99 dp -99 dl -99 Peplist sS 11.630 bgG -1 bgS 2.000 cS 10.030
G 0 1065 KLVNILVQL KLVNILVQL o 0 ip -99 il -99 dp -99 dl -99 Peplist sS 13.388 bgG 1 bgS 2.683 cS 11.241
G 0 1066 RAAEHLRYV RAAEHLRYV o 0 ip -99 il -99 dp -99 dl -99 Peplist sS 16.094 bgG 1 bgS 2.355 cS 14.210
G 0 1067 RLSEAIVTV RLSEAIVTV o 0 ip -99 il -99 dp -99 dl -99 Peplist sS 19.998 bgG -1 bgS 2.000 cS 18.398
G 0 1068 HMSGKLTNV HMSGKLTNV o 0 ip -99 il -99 dp -99 dl -99 Peplist sS 13.312 bgG -1 bgS 2.000 cS 11.712
G 0 1069 RLWGEPVNL RLWGEPVNL o 0 ip -99 il -99 dp -99 dl -99 Peplist sS 17.429 bgG -1 bgS 2.000 cS 15.829
G 0 1070 MLANDIARL MLANDIARL o 0 ip -99 il -99 dp -99 dl -99 Peplist sS 10.483 bgG -1 bgS 2.000 cS 8.883
G 0 1071 FIDDANYSV FIDDANYSV o 0 ip -99 il -99 dp -99 dl -99 Peplist sS 12.362 bgG -1 bgS 2.000 cS 10.762
G 0 1072 HAAELIKTV HAAELIKTV o 0 ip -99 il -99 dp -99 dl -99 Peplist sS 16.745 bgG -1 bgS 2.000 cS 15.145
G 0 1073 GLIEKNIEL GLIEKNIEL o 0 ip -99 il -99 dp -99 dl -99 Peplist sS 14.007 bgG -1 bgS 2.000 cS 12.407
G 0 1074 GLAKLIADV GLAKLIADV o 0 ip -99 il -99 dp -99 dl -99 Peplist sS 7.332 bgG -1 bgS 2.000 cS 5.732
G 0 1075 SLAEGLRTV SLAEGLRTV o 0 ip -99 il -99 dp -99 dl -99 Peplist sS 20.204 bgG -1 bgS 2.000 cS 18.604
G 0 1076 IIDGKIFCV IIDGKIFCV o 0 ip -99 il -99 dp -99 dl -99 Peplist sS 10.331 bgG -1 bgS 2.000 cS 8.731
G 0 1077 RMFGIPVVV RMFGIPVVV o 0 ip -99 il -99 dp -99 dl -99 Peplist sS 13.045 bgG -1 bgS 2.000 cS 11.445
G 0 1078 QLLETLNQL QLLETLNQL o 0 ip -99 il -99 dp -99 dl -99 Peplist sS 14.310 bgG 1 bgS 5.401 cS 9.989
G 0 1079 YMSDSFINV YMSDSFINV o 0 ip -99 il -99 dp -99 dl -99 Peplist sS 14.177 bgG 1 bgS 2.546 cS 12.140
G 0 1080 KLTDIQIEL KLTDIQIEL o 0 ip -99 il -99 dp -99 dl -99 Peplist sS 17.501 bgG 1 bgS 4.739 cS 13.710
G 0 1081 ALADNLLRV ALADNLLRV o 0 ip -99 il -99 dp -99 dl -99 Peplist sS 18.760 bgG -1 bgS 2.000 cS 17.160
G 0 1082 SLFGNIKGA SLFGNIKGA o 0 ip -99 il -99 dp -99 dl -99 Peplist sS 10.425 bgG -1 bgS 2.000 cS 8.825
G 0 1083 VMMEEIFRV VMMEEIFRV o 0 ip -99 il -99 dp -99 dl -99 Peplist sS 17.363 bgG 1 bgS 3.967 cS 14.189
G 0 1084 GLDELFVQV GLDELFVQV o 0 ip -99 il -99 dp -99 dl -99 Peplist sS 17.110 bgG -1 bgS 2.000 cS 15.510
G 0 1085 KLVKEVIAV KLVKEVIAV o 0 ip -99 il -99 dp -99 dl -99 Peplist sS 13.343 bgG -1 bgS 2.000 cS 11.743
G 0 1086 SAQTTSHEL SAQTTSHEL o 0 ip -99 il -99 dp -99 dl -99 Peplist sS 10.007 bgG 1 bgS 3.630 cS 7.103
G 0 1087 YITELLKKL YITELLKKL o 0 ip -99 il -99 dp -99 dl -99 Peplist sS 14.123 bgG 1 bgS 2.856 cS 11.838
G 0 1088 SLAPSITNV SLAPSITNV o 0 ip -99 il -99 dp -99 dl -99 Peplist sS 18.736 bgG -1 bgS 2.000 cS 17.136
G 0 1089 KINSKHLRV KINSKHLRV o 0 ip -99 il -99 dp -99 dl -99 Peplist sS 6.841 bgG -1 bgS 2.000 cS 5.241
G 0 1090 TLAEVSTRL TLAEVSTRL o 0 ip -99 il -99 dp -99 dl -99 Peplist sS 12.980 bgG 1 bgS 3.508 cS 10.174
G 0 1091 VMNDRLYAI VMNDRLYAI o 0 ip -99 il -99 dp -99 dl -99 Peplist sS 6.831 bgG 1 bgS 6.199 cS 1.872
G 0 1092 TLAQRVKEV TLAQRVKEV o 0 ip -99 il -99 dp -99 dl -99 Peplist sS 16.837 bgG -1 bgS 2.000 cS 15.237
G 0 1093 HLMPTRYSV HLMPTRYSV o 0 ip -99 il -99 dp -99 dl -99 Peplist sS 16.045 bgG -1 bgS 2.000 cS 14.445
G 0 1094 FIDPKKIKV FIDPKKIKV o 0 ip -99 il -99 dp -99 dl -99 Peplist sS 14.334 bgG -1 bgS 2.000 cS 12.734
G 0 1095 AASEEARSL AASEEARSL o 0 ip -99 il -99 dp -99 dl -99 Peplist sS 10.993 bgG -1 bgS 2.000 cS 9.393
G 0 1096 YLTHTNPRV YLTHTNPRV o 0 ip -99 il -99 dp -99 dl -99 Peplist sS 14.165 bgG -1 bgS 2.000 cS 12.565
G 0 1097 AVGDGPPRV AVGDGPPRV o 0 ip -99 il -99 dp -99 dl -99 Peplist sS 11.617 bgG -1 bgS 2.000 cS 10.017
G 0 1098 ILDKIVQKV ILDKIVQKV o 0 ip -99 il -99 dp -99 dl -99 Peplist sS 15.644 bgG -1 bgS 2.000 cS 14.044
G 0 1099 TLADIIIGI TLADIIIGI o 0 ip -99 il -99 dp -99 dl -99 Peplist sS 12.734 bgG -1 bgS 2.000 cS 11.134
G 0 1100 SLAQYLINA SLAQYLINA o 0 ip -99 il -99 dp -99 dl -99 Peplist sS 9.510 bgG -1 bgS 2.000 cS 7.910
G 0 1101 MLDMSVPAV MLDMSVPAV o 0 ip -99 il -99 dp -99 dl -99 Peplist sS 11.743 bgG -1 bgS 2.000 cS 10.143
G 0 1102 ALQEKVQAV ALQEKVQAV o 0 ip -99 il -99 dp -99 dl -99 Peplist sS 18.927 bgG -1 bgS 2.000 cS 17.327
G 0 1103 TARPGPRAV TARPGPRAV o 0 ip -99 il -99 dp -99 dl -99 Peplist sS 8.004 bgG -1 bgS 2.000 cS 6.404
G 0 1104 AIQDKLFQV AIQDKLFQV o 0 ip -99 il -99 dp -99 dl -99 Peplist sS 16.443 bgG -1 bgS 2.000 cS 14.843
G 0 1105 AMWEHPITA AMWEHPITA o 0 ip -99 il -99 dp -99 dl -99 Peplist sS 14.764 bgG -1 bgS 2.000 cS 13.164
G 0 1106 ILFGHENRV ILFGHENRV o 0 ip -99 il -99 dp -99 dl -99 Peplist sS 9.170 bgG -1 bgS 2.000 cS 7.570
G 0 1107 FLTEFINYI FLTEFINYI o 0 ip -99 il -99 dp -99 dl -99 Peplist sS 13.454 bgG 1 bgS 3.747 cS 10.457
G 0 1108 KIDEKNFVV KIDEKNFVV o 0 ip -99 il -99 dp -99 dl -99 Peplist sS 12.557 bgG -1 bgS 2.000 cS 10.957
G 0 1109 SMMDPNHFL SMMDPNHFL o 0 ip -99 il -99 dp -99 dl -99 Peplist sS 12.048 bgG 1 bgS 6.908 cS 6.522
G 0 1110 YLMEVTHDL YLMEVTHDL o 0 ip -99 il -99 dp -99 dl -99 Peplist sS 15.456 bgG 1 bgS 7.340 cS 9.584
G 0 1111 RIFGYPVGI RIFGYPVGI o 0 ip -99 il -99 dp -99 dl -99 Peplist sS 6.240 bgG -1 bgS 2.000 cS 4.640
G 0 1112 RLSPVSPAL RLSPVSPAL o 0 ip -99 il -99 dp -99 dl -99 Peplist sS 13.255 bgG 1 bgS 4.304 cS 9.812
G 0 1113 KLEEIIHQI KLEEIIHQI o 0 ip -99 il -99 dp -99 dl -99 Peplist sS 16.153 bgG 1 bgS 8.710 cS 9.184
G 0 1114 VLGEFLKEI VLGEFLKEI o 0 ip -99 il -99 dp -99 dl -99 Peplist sS 12.253 bgG 1 bgS 2.022 cS 10.635
G 0 1115 YALDLSTFL YALDLSTFL o 0 ip -99 il -99 dp -99 dl -99 Peplist sS 7.287 bgG 1 bgS 2.547 cS 5.249
G 0 1116 RMLIKLLEV RMLIKLLEV o 0 ip -99 il -99 dp -99 dl -99 Peplist sS 10.301 bgG -1 bgS 2.000 cS 8.701
G 0 1117 ALSDGVHKI ALSDGVHKI o 0 ip -99 il -99 dp -99 dl -99 Peplist sS 19.050 bgG 1 bgS 5.003 cS 15.048
G 0 1118 VLYPGCDTL VLYPGCDTL o 0 ip -99 il -99 dp -99 dl -99 Peplist sS 5.556 bgG -1 bgS 2.000 cS 3.956
G 0 1119 ALSSSSIRV ALSSSSIRV o 0 ip -99 il -99 dp -99 dl -99 Peplist sS 12.627 bgG -1 bgS 2.000 cS 11.027
G 0 1120 ALAELTKRL ALAELTKRL o 0 ip -99 il -99 dp -99 dl -99 Peplist sS 15.052 bgG -1 bgS 2.000 cS 13.452
G 0 1121 LLIDVVTYL LLIDVVTYL o 0 ip -99 il -99 dp -99 dl -99 Peplist sS 12.161 bgG 1 bgS 3.658 cS 9.234
G 0 1122 AAANAIRVY AAANAIRVY o 0 ip -99 il -99 dp -99 dl -99 Peplist sS 3.670 bgG -1 bgS 2.000 cS 2.070
G 0 1123 KLTENLVAL KLTENLVAL o 0 ip -99 il -99 dp -99 dl -99 Peplist sS 17.134 bgG -1 bgS 2.000 cS 15.534
G 0 1124 LLNDRIWLA LLNDRIWLA o 0 ip -99 il -99 dp -99 dl -99 Peplist sS 7.425 bgG -1 bgS 2.000 cS 5.825
G 0 1125 ALFEGKVQL ALFEGKVQL o 0 ip -99 il -99 dp -99 dl -99 Peplist sS 14.509 bgG -1 bgS 2.000 cS 12.909
G 0 1126 ILDTSVAYV ILDTSVAYV o 0 ip -99 il -99 dp -99 dl -99 Peplist sS 10.513 bgG -1 bgS 2.000 cS 8.913
G 0 1127 KVLEILHRV KVLEILHRV o 0 ip -99 il -99 dp -99 dl -99 Peplist sS 17.546 bgG 1 bgS 4.316 cS 14.093
G 0 1128 RLLETVIDV RLLETVIDV o 0 ip -99 il -99 dp -99 dl -99 Peplist sS 17.539 bgG -1 bgS 2.000 cS 15.939
G 0 1129 KLMPGRIQL KLMPGRIQL o 0 ip -99 il -99 dp -99 dl -99 Peplist sS 14.754 bgG -1 bgS 2.000 cS 13.154
G 0 1130 ALSGHVSTV ALSGHVSTV o 0 ip -99 il -99 dp -99 dl -99 Peplist sS 14.855 bgG -1 bgS 2.000 cS 13.255
G 0 1131 GMHSELWGV GMHSELWGV o 0 ip -99 il -99 dp -99 dl -99 Peplist sS 9.757 bgG -1 bgS 2.000 cS 8.157
G 0 1132 SLMSHAIEL SLMSHAIEL o 0 ip -99 il -99 dp -99 dl -99 Peplist sS 12.722 bgG -1 bgS 2.000 cS 11.122
G 0 1133 SLWSIISKV SLWSIISKV o 0 ip -99 il -99 dp -99 dl -99 Peplist sS 17.346 bgG -1 bgS 2.000 cS 15.746
G 0 1134 VAWPNPREI VAWPNPREI o 0 ip -99 il -99 dp -99 dl -99 Peplist sS 13.092 bgG 1 bgS 6.606 cS 7.807
G 0 1135 YLSGIAHFL YLSGIAHFL o 0 ip -99 il -99 dp -99 dl -99 Peplist sS 10.553 bgG 1 bgS 3.132 cS 8.048
G 0 1136 GLHNVVYGI GLHNVVYGI o 0 ip -99 il -99 dp -99 dl -99 Peplist sS 5.300 bgG -1 bgS 2.000 cS 3.700
G 0 1137 NVVDVFHAV NVVDVFHAV o 0 ip -99 il -99 dp -99 dl -99 Peplist sS 7.825 bgG -1 bgS 2.000 cS 6.225
G 0 1138 TLFPSKIGV TLFPSKIGV o 0 ip -99 il -99 dp -99 dl -99 Peplist sS 11.215 bgG -1 bgS 2.000 cS 9.615
G 0 1139 SLAQYLINV SLAQYLINV o 0 ip -99 il -99 dp -99 dl -99 Peplist sS 15.266 bgG -1 bgS 2.000 cS 13.666
G 0 1140 ALDSTNVEA ALDSTNVEA o 0 ip -99 il -99 dp -99 dl -99 Peplist sS 11.499 bgG -1 bgS 2.000 cS 9.899
G 0 1141 KMDPVAYRV KMDPVAYRV o 0 ip -99 il -99 dp -99 dl -99 Peplist sS 15.566 bgG 1 bgS 3.974 cS 12.387
G 0 1142 SLQDTKITL SLQDTKITL o 0 ip -99 il -99 dp -99 dl -99 Peplist sS 12.919 bgG -1 bgS 2.000 cS 11.319
G 0 1143 ALFPERITV ALFPERITV o 0 ip -99 il -99 dp -99 dl -99 Peplist sS 16.685 bgG -1 bgS 2.000 cS 15.085
G 0 1144 TMADQIVTV TMADQIVTV o 0 ip -99 il -99 dp -99 dl -99 Peplist sS 18.771 bgG -1 bgS 2.000 cS 17.171
G 0 1145 AAAELIKEV AAAELIKEV o 0 ip -99 il -99 dp -99 dl -99 Peplist sS 18.501 bgG -1 bgS 2.000 cS 16.901
G 0 1146 SVMGNIIHV SVMGNIIHV o 0 ip -99 il -99 dp -99 dl -99 Peplist sS 11.863 bgG -1 bgS 2.000 cS 10.263
G 0 1147 YITERIIAV YITERIIAV o 0 ip -99 il -99 dp -99 dl -99 Peplist sS 14.627 bgG -1 bgS 2.000 cS 13.027
G 0 1148 FLFGEVHKA FLFGEVHKA o 0 ip -99 il -99 dp -99 dl -99 Peplist sS 16.725 bgG -1 bgS 2.000 cS 15.125
G 0 1149 SQIEADFRL SQIEADFRL o 0 ip -99 il -99 dp -99 dl -99 Peplist sS 5.393 bgG 1 bgS 3.882 cS 2.288
G 0 1150 ALLDAVPCL ALLDAVPCL o 0 ip -99 il -99 dp -99 dl -99 Peplist sS 16.108 bgG -1 bgS 2.000 cS 14.508
G 0 1151 ALLKVNQEL ALLKVNQEL o 0 ip -99 il -99 dp -99 dl -99 Peplist sS 11.414 bgG 1 bgS 2.354 cS 9.531
G 0 1152 QLQDFDWQV QLQDFDWQV o 0 ip -99 il -99 dp -99 dl -99 Peplist sS 13.961 bgG -1 bgS 2.000 cS 12.361
G 0 1153 YLQDVIMQV YLQDVIMQV o 0 ip -99 il -99 dp -99 dl -99 Peplist sS 19.763 bgG -1 bgS 2.000 cS 18.163
G 0 1154 SLWFKPEEL SLWFKPEEL o 0 ip -99 il -99 dp -99 dl -99 Peplist sS 15.407 bgG 1 bgS 2.612 cS 13.317
G 0 1155 TLMEEVLLL TLMEEVLLL o 0 ip -99 il -99 dp -99 dl -99 Peplist sS 13.978 bgG 1 bgS 2.116 cS 12.285
G 0 1156 ALLDRIVSV ALLDRIVSV o 0 ip -99 il -99 dp -99 dl -99 Peplist sS 22.081 bgG -1 bgS 2.000 cS 20.481
G 0 1157 HLLPSLRQV HLLPSLRQV o 0 ip -99 il -99 dp -99 dl -99 Peplist sS 20.602 bgG -1 bgS 2.000 cS 19.002
G 0 1158 ALSPHNILL ALSPHNILL o 0 ip -99 il -99 dp -99 dl -99 Peplist sS 11.990 bgG -1 bgS 2.000 cS 10.390
G 0 1159 RMWEDPMGA RMWEDPMGA o 0 ip -99 il -99 dp -99 dl -99 Peplist sS 9.093 bgG -1 bgS 2.000 cS 7.493
G 0 1160 VMAPRTVLL VMAPRTVLL o 0 ip -99 il -99 dp -99 dl -99 Peplist sS 8.779 bgG 1 bgS 7.690 cS 2.627
G 0 1161 ATGENLPRV ATGENLPRV o 0 ip -99 il -99 dp -99 dl -99 Peplist sS 10.624 bgG -1 bgS 2.000 cS 9.024
G 0 1162 SLYREILFL SLYREILFL o 0 ip -99 il -99 dp -99 dl -99 Peplist sS 9.403 bgG -1 bgS 2.000 cS 7.803
G 0 1163 KLLAATVLL KLLAATVLL o 0 ip -99 il -99 dp -99 dl -99 Peplist sS 6.299 bgG -1 bgS 2.000 cS 4.699
G 0 1164 RLDDAIHVL RLDDAIHVL o 0 ip -99 il -99 dp -99 dl -99 Peplist sS 19.847 bgG 1 bgS 6.208 cS 14.881
G 0 1165 FLFGYPKRL FLFGYPKRL o 0 ip -99 il -99 dp -99 dl -99 Peplist sS 16.235 bgG -1 bgS 2.000 cS 14.635
G 0 1166 FAHPYQYEL FAHPYQYEL o 0 ip -99 il -99 dp -99 dl -99 Peplist sS 13.261 bgG 1 bgS 3.506 cS 10.456
G 0 1167 ISQGIPKQV ISQGIPKQV o 0 ip -99 il -99 dp -99 dl -99 Peplist sS 6.335 bgG -1 bgS 2.000 cS 4.735
G 0 1168 YLEEELTKA YLEEELTKA o 0 ip -99 il -99 dp -99 dl -99 Peplist sS 11.410 bgG -1 bgS 2.000 cS 9.810
G 0 1169 KLLDVVHPA KLLDVVHPA o 0 ip -99 il -99 dp -99 dl -99 Peplist sS 14.541 bgG -1 bgS 2.000 cS 12.941
G 0 1170 TLNEKLFLL TLNEKLFLL o 0 ip -99 il -99 dp -99 dl -99 Peplist sS 12.718 bgG 1 bgS 6.381 cS 7.614
G 0 1171 KMLEKLPEL KMLEKLPEL o 0 ip -99 il -99 dp -99 dl -99 Peplist sS 19.889 bgG 1 bgS 9.650 cS 12.169
G 0 1172 GVLDKLRSV GVLDKLRSV o 0 ip -99 il -99 dp -99 dl -99 Peplist sS 13.400 bgG -1 bgS 2.000 cS 11.800
G 0 1173 RQVEKAWAL RQVEKAWAL o 0 ip -99 il -99 dp -99 dl -99 Peplist sS 6.046 bgG 1 bgS 5.532 cS 1.620
G 0 1174 LILDPIFKV LILDPIFKV o 0 ip -99 il -99 dp -99 dl -99 Peplist sS 10.753 bgG -1 bgS 2.000 cS 9.153
G 0 1175 RQIDQFLVV RQIDQFLVV o 0 ip -99 il -99 dp -99 dl -99 Peplist sS 7.299 bgG 1 bgS 4.733 cS 3.513
G 0 1176 TLFPRRIFL TLFPRRIFL o 0 ip -99 il -99 dp -99 dl -99 Peplist sS 9.961 bgG -1 bgS 2.000 cS 8.361
G 0 1177 HLVPEVPTV HLVPEVPTV o 0 ip -99 il -99 dp -99 dl -99 Peplist sS 19.820 bgG -1 bgS 2.000 cS 18.220
G 0 1178 SLDKFLSHV SLDKFLSHV o 0 ip -99 il -99 dp -99 dl -99 Peplist sS 15.105 bgG -1 bgS 2.000 cS 13.505
G 0 1179 ATLNIIHSV ATLNIIHSV o 0 ip -99 il -99 dp -99 dl -99 Peplist sS 12.274 bgG -1 bgS 2.000 cS 10.674
G 0 1180 NLLPKLHIV NLLPKLHIV o 0 ip -99 il -99 dp -99 dl -99 Peplist sS 16.709 bgG 1 bgS 2.086 cS 15.041
G 0 1181 RLDFNLIRV RLDFNLIRV o 0 ip -99 il -99 dp -99 dl -99 Peplist sS 13.973 bgG -1 bgS 2.000 cS 12.373
G 0 1182 TLWYRSPEV TLWYRSPEV o 0 ip -99 il -99 dp -99 dl -99 Peplist sS 13.338 bgG -1 bgS 2.000 cS 11.738
G 0 1183 HLEEQIAKV HLEEQIAKV o 0 ip -99 il -99 dp -99 dl -99 Peplist sS 15.144 bgG -1 bgS 2.000 cS 13.544
G 0 1184 SLIRIVPVV SLIRIVPVV o 0 ip -99 il -99 dp -99 dl -99 Peplist sS 12.814 bgG -1 bgS 2.000 cS 11.214
G 0 1185 WVDETLSSV WVDETLSSV o 0 ip -99 il -99 dp -99 dl -99 Peplist sS 10.068 bgG -1 bgS 2.000 cS 8.468
G 0 1186 RQVTGVTRV RQVTGVTRV o 0 ip -99 il -99 dp -99 dl -99 Peplist sS 5.972 bgG -1 bgS 2.000 cS 4.372
G 0 1187 SLADFMQEV SLADFMQEV o 0 ip -99 il -99 dp -99 dl -99 Peplist sS 20.050 bgG -1 bgS 2.000 cS 18.450
G 0 1188 SAVDFIRTL SAVDFIRTL o 0 ip -99 il -99 dp -99 dl -99 Peplist sS 14.634 bgG 1 bgS 5.041 cS 10.601
G 0 1189 YLLGHDIRI YLLGHDIRI o 0 ip -99 il -99 dp -99 dl -99 Peplist sS 7.853 bgG -1 bgS 2.000 cS 6.253
G 0 1190 KLFEKSTGL KLFEKSTGL o 0 ip -99 il -99 dp -99 dl -99 Peplist sS 13.297 bgG -1 bgS 2.000 cS 11.697
G 0 1191 YMADRLLGV YMADRLLGV o 0 ip -99 il -99 dp -99 dl -99 Peplist sS 14.777 bgG -1 bgS 2.000 cS 13.177
G 0 1192 SLYGQFRVV SLYGQFRVV o 0 ip -99 il -99 dp -99 dl -99 Peplist sS 12.352 bgG -1 bgS 2.000 cS 10.752
G 0 1193 FLDENVHFF FLDENVHFF o 0 ip -99 il -99 dp -99 dl -99 Peplist sS 14.274 bgG 1 bgS 5.283 cS 10.048
G 0 1194 LLDGKVVNV LLDGKVVNV o 0 ip -99 il -99 dp -99 dl -99 Peplist sS 16.585 bgG -1 bgS 2.000 cS 14.985
G 0 1195 KLSEVNKRL KLSEVNKRL o 0 ip -99 il -99 dp -99 dl -99 Peplist sS 15.629 bgG 1 bgS 2.827 cS 13.367
G 0 1196 KLFNEFIQL KLFNEFIQL o 0 ip -99 il -99 dp -99 dl -99 Peplist sS 13.442 bgG 1 bgS 2.970 cS 11.066
G 0 1197 VLFTGVKEV VLFTGVKEV o 0 ip -99 il -99 dp -99 dl -99 Peplist sS 14.693 bgG -1 bgS 2.000 cS 13.093
G 0 1198 IASKGVKLV IASKGVKLV o 0 ip -99 il -99 dp -99 dl -99 Peplist sS 6.968 bgG -1 bgS 2.000 cS 5.368
G 0 1199 KQMEPLHAV KQMEPLHAV o 0 ip -99 il -99 dp -99 dl -99 Peplist sS 14.424 bgG -1 bgS 2.000 cS 12.824
G 0 1200 RLPEAIEEV RLPEAIEEV o 0 ip -99 il -99 dp -99 dl -99 Peplist sS 17.795 bgG 1 bgS 3.585 cS 14.927
G 0 1201 NALDKVLSV NALDKVLSV o 0 ip -99 il -99 dp -99 dl -99 Peplist sS 14.839 bgG -1 bgS 2.000 cS 13.239
G 0 1202 QLGDLPWQV QLGDLPWQV o 0 ip -99 il -99 dp -99 dl -99 Peplist sS 15.445 bgG -1 bgS 2.000 cS 13.845
G 0 1203 RLASELQAL RLASELQAL o 0 ip -99 il -99 dp -99 dl -99 Peplist sS 12.802 bgG -1 bgS 2.000 cS 11.202
G 0 1204 FIHQHFVEV FIHQHFVEV o 0 ip -99 il -99 dp -99 dl -99 Peplist sS 9.924 bgG -1 bgS 2.000 cS 8.324
G 0 1205 RLMNETTAV RLMNETTAV o 0 ip -99 il -99 dp -99 dl -99 Peplist sS 10.553 bgG -1 bgS 2.000 cS 8.953
G 0 1206 VTSETVVRV VTSETVVRV o 0 ip -99 il -99 dp -99 dl -99 Peplist sS 13.379 bgG -1 bgS 2.000 cS 11.779
G 0 1207 SISDVIAQV SISDVIAQV o 0 ip -99 il -99 dp -99 dl -99 Peplist sS 16.045 bgG -1 bgS 2.000 cS 14.445
G 0 1208 HLLEADIKL HLLEADIKL o 0 ip -99 il -99 dp -99 dl -99 Peplist sS 11.598 bgG -1 bgS 2.000 cS 9.998
G 0 1209 SLVDGYFRL SLVDGYFRL o 0 ip -99 il -99 dp -99 dl -99 Peplist sS 11.575 bgG 1 bgS 4.611 cS 7.887
G 0 1210 YLENGKETL YLENGKETL o 0 ip -99 il -99 dp -99 dl -99 Peplist sS 3.624 bgG -1 bgS 2.000 cS 2.024
G 0 1211 LLHDGIPVV LLHDGIPVV o 0 ip -99 il -99 dp -99 dl -99 Peplist sS 14.264 bgG -1 bgS 2.000 cS 12.664
G 0 1212 SLSDTVEKL SLSDTVEKL o 0 ip -99 il -99 dp -99 dl -99 Peplist sS 19.802 bgG 1 bgS 6.054 cS 14.958
G 0 1213 SAAELVHFL SAAELVHFL o 0 ip -99 il -99 dp -99 dl -99 Peplist sS 15.476 bgG 1 bgS 4.154 cS 12.153
G 0 1214 TIMPKDIQL TIMPKDIQL o 0 ip -99 il -99 dp -99 dl -99 Peplist sS 9.741 bgG 1 bgS 2.151 cS 8.020
G 0 1215 TSSPVSRVV TSSPVSRVV o 0 ip -99 il -99 dp -99 dl -99 Peplist sS 5.936 bgG -1 bgS 2.000 cS 4.336
G 0 1216 MLLDVMHTV MLLDVMHTV o 0 ip -99 il -99 dp -99 dl -99 Peplist sS 18.326 bgG 1 bgS 2.407 cS 16.401
G 0 1217 GLYGRTIEL GLYGRTIEL o 0 ip -99 il -99 dp -99 dl -99 Peplist sS 10.003 bgG -1 bgS 2.000 cS 8.403
G 0 1218 QLLPNLRAV QLLPNLRAV o 0 ip -99 il -99 dp -99 dl -99 Peplist sS 15.168 bgG -1 bgS 2.000 cS 13.568
G 0 1219 KVADLVLML KVADLVLML o 0 ip -99 il -99 dp -99 dl -99 Peplist sS 9.191 bgG -1 bgS 2.000 cS 7.591
G 0 1220 SLTGHISTV SLTGHISTV o 0 ip -99 il -99 dp -99 dl -99 Peplist sS 15.647 bgG -1 bgS 2.000 cS 14.047
G 0 1221 GVFDGLHTV GVFDGLHTV o 0 ip -99 il -99 dp -99 dl -99 Peplist sS 13.829 bgG -1 bgS 2.000 cS 12.229
G 0 1222 VASEGIKRY VASEGIKRY o 0 ip -99 il -99 dp -99 dl -99 Peplist sS 8.978 bgG -1 bgS 2.000 cS 7.378
G 0 1223 QAYPEVRIV QAYPEVRIV o 0 ip -99 il -99 dp -99 dl -99 Peplist sS 10.417 bgG -1 bgS 2.000 cS 8.817
G 0 1224 SAVDRQREY SAVDRQREY o 0 ip -99 il -99 dp -99 dl -99 Peplist sS 8.089 bgG -1 bgS 2.000 cS 6.489
G 0 1225 TLNDREYQL TLNDREYQL o 0 ip -99 il -99 dp -99 dl -99 Peplist sS 12.420 bgG 1 bgS 4.785 cS 8.592
G 0 1226 YQFTGIKKY YQFTGIKKY o 0 ip -99 il -99 dp -99 dl -99 Peplist sS 5.210 bgG -1 bgS 2.000 cS 3.610
G 0 1227 FAYDGKDYL FAYDGKDYL o 0 ip -99 il -99 dp -99 dl -99 Peplist sS 3.904 bgG -1 bgS 2.000 cS 2.304
G 0 1228 RLLAEIGAV RLLAEIGAV o 0 ip -99 il -99 dp -99 dl -99 Peplist sS 6.667 bgG -1 bgS 2.000 cS 5.067
G 0 1229 SLISGIIRA SLISGIIRA o 0 ip -99 il -99 dp -99 dl -99 Peplist sS 10.978 bgG -1 bgS 2.000 cS 9.378
G 0 1230 ALDSTNVEL ALDSTNVEL o 0 ip -99 il -99 dp -99 dl -99 Peplist sS 15.174 bgG -1 bgS 2.000 cS 13.574
G 0 1231 YLAPFLRNV YLAPFLRNV o 0 ip -99 il -99 dp -99 dl -99 Peplist sS 20.746 bgG -1 bgS 2.000 cS 19.146
G 0 1232 ALSDHHIYL ALSDHHIYL o 0 ip -99 il -99 dp -99 dl -99 Peplist sS 14.251 bgG 1 bgS 3.631 cS 11.346
G 0 1233 GLLSIFTKV GLLSIFTKV o 0 ip -99 il -99 dp -99 dl -99 Peplist sS 9.685 bgG -1 bgS 2.000 cS 8.085
G 0 1234 KLYDGFQYL KLYDGFQYL o 0 ip -99 il -99 dp -99 dl -99 Peplist sS 13.518 bgG 1 bgS 6.734 cS 8.131
G 0 1235 SIIGRLLEV SIIGRLLEV o 0 ip -99 il -99 dp -99 dl -99 Peplist sS 11.372 bgG -1 bgS 2.000 cS 9.772
G 0 1236 LLYGHTVTV LLYGHTVTV o 0 ip -99 il -99 dp -99 dl -99 Peplist sS 11.367 bgG -1 bgS 2.000 cS 9.767
G 0 1237 AASSIQRVL AASSIQRVL o 0 ip -99 il -99 dp -99 dl -99 Peplist sS 5.990 bgG -1 bgS 2.000 cS 4.390
G 0 1238 NASPEPKTL NASPEPKTL o 0 ip -99 il -99 dp -99 dl -99 Peplist sS 12.976 bgG 1 bgS 5.728 cS 8.394
G 0 1239 KIWDPVHRV KIWDPVHRV o 0 ip -99 il -99 dp -99 dl -99 Peplist sS 20.509 bgG -1 bgS 2.000 cS 18.909
G 0 1240 YLDGRLEPL YLDGRLEPL o 0 ip -99 il -99 dp -99 dl -99 Peplist sS 11.425 bgG -1 bgS 2.000 cS 9.825
G 0 1241 KLVDYARSV KLVDYARSV o 0 ip -99 il -99 dp -99 dl -99 Peplist sS 14.666 bgG -1 bgS 2.000 cS 13.066
G 0 1242 HLFRDVAEV HLFRDVAEV o 0 ip -99 il -99 dp -99 dl -99 Peplist sS 13.208 bgG -1 bgS 2.000 cS 11.608
G 0 1243 ALFGKTDVV ALFGKTDVV o 0 ip -99 il -99 dp -99 dl -99 Peplist sS 9.292 bgG -1 bgS 2.000 cS 7.692
G 0 1244 SAADLVHFL SAADLVHFL o 0 ip -99 il -99 dp -99 dl -99 Peplist sS 15.799 bgG 1 bgS 4.882 cS 11.894
G 0 1245 GLDALKVTV GLDALKVTV o 0 ip -99 il -99 dp -99 dl -99 Peplist sS 8.112 bgG -1 bgS 2.000 cS 6.512
G 0 1246 WLEENVHEV WLEENVHEV o 0 ip -99 il -99 dp -99 dl -99 Peplist sS 18.184 bgG -1 bgS 2.000 cS 16.584
G 0 1247 SLYEENNKL SLYEENNKL o 0 ip -99 il -99 dp -99 dl -99 Peplist sS 14.653 bgG -1 bgS 2.000 cS 13.053
G 0 1248 YLAHFIEGL YLAHFIEGL o 0 ip -99 il -99 dp -99 dl -99 Peplist sS 12.799 bgG 1 bgS 2.134 cS 11.092
G 0 1249 TLVEAIKQV TLVEAIKQV o 0 ip -99 il -99 dp -99 dl -99 Peplist sS 17.353 bgG -1 bgS 2.000 cS 15.753
G 0 1250 YMNNDLIGL YMNNDLIGL o 0 ip -99 il -99 dp -99 dl -99 Peplist sS 7.280 bgG -1 bgS 2.000 cS 5.680
G 0 1251 SMLNRILAV SMLNRILAV o 0 ip -99 il -99 dp -99 dl -99 Peplist sS 10.959 bgG -1 bgS 2.000 cS 9.359
G 0 1252 SLAELVHAV SLAELVHAV o 0 ip -99 il -99 dp -99 dl -99 Peplist sS 21.716 bgG -1 bgS 2.000 cS 20.116
G 0 1253 FMMPRIVNV FMMPRIVNV o 0 ip -99 il -99 dp -99 dl -99 Peplist sS 18.992 bgG -1 bgS 2.000 cS 17.392
G 0 1254 HLDDSWVTV HLDDSWVTV o 0 ip -99 il -99 dp -99 dl -99 Peplist sS 17.681 bgG -1 bgS 2.000 cS 16.081
G 0 1255 VVAEELENV VVAEELENV o 0 ip -99 il -99 dp -99 dl -99 Peplist sS 11.271 bgG -1 bgS 2.000 cS 9.671
G 0 1256 YLDWTIERV YLDWTIERV o 0 ip -99 il -99 dp -99 dl -99 Peplist sS 17.476 bgG -1 bgS 2.000 cS 15.876
G 0 1257 SLIERDLKL SLIERDLKL o 0 ip -99 il -99 dp -99 dl -99 Peplist sS 11.432 bgG -1 bgS 2.000 cS 9.832
G 0 1258 KLIGQVHEV KLIGQVHEV o 0 ip -99 il -99 dp -99 dl -99 Peplist sS 21.424 bgG -1 bgS 2.000 cS 19.824
G 0 1259 VLDSVDVRL VLDSVDVRL o 0 ip -99 il -99 dp -99 dl -99 Peplist sS 9.736 bgG -1 bgS 2.000 cS 8.136
G 0 1260 QMISRIEYV QMISRIEYV o 0 ip -99 il -99 dp -99 dl -99 Peplist sS 9.269 bgG 1 bgS 2.005 cS 7.665
G 0 1261 HLFGNLEKL HLFGNLEKL o 0 ip -99 il -99 dp -99 dl -99 Peplist sS 14.161 bgG -1 bgS 2.000 cS 12.561
G 0 1262 RIIDCAFTV RIIDCAFTV o 0 ip -99 il -99 dp -99 dl -99 Peplist sS 6.577 bgG -1 bgS 2.000 cS 4.977
G 0 1263 YLGAKPRSL YLGAKPRSL o 0 ip -99 il -99 dp -99 dl -99 Peplist sS 11.632 bgG 1 bgS 2.194 cS 9.876
G 0 1264 TLLTKPVEI TLLTKPVEI o 0 ip -99 il -99 dp -99 dl -99 Peplist sS 12.629 bgG 1 bgS 3.612 cS 9.739
G 0 1265 SATSLLHTV SATSLLHTV o 0 ip -99 il -99 dp -99 dl -99 Peplist sS 15.341 bgG -1 bgS 2.000 cS 13.741
G 0 1266 ILLPRIIEA ILLPRIIEA o 0 ip -99 il -99 dp -99 dl -99 Peplist sS 13.917 bgG -1 bgS 2.000 cS 12.317
G 0 1267 ILMDERTFL ILMDERTFL o 0 ip -99 il -99 dp -99 dl -99 Peplist sS 8.738 bgG -1 bgS 2.000 cS 7.138
G 0 1268 SLAHELWKV SLAHELWKV o 0 ip -99 il -99 dp -99 dl -99 Peplist sS 18.918 bgG -1 bgS 2.000 cS 17.318
G 0 1269 AQWHEQILV AQWHEQILV o 0 ip -99 il -99 dp -99 dl -99 Peplist sS 7.763 bgG -1 bgS 2.000 cS 6.163
G 0 1270 RIIDVVYNA RIIDVVYNA o 0 ip -99 il -99 dp -99 dl -99 Peplist sS 8.771 bgG -1 bgS 2.000 cS 7.171
G 0 1271 RLAPEIITA RLAPEIITA o 0 ip -99 il -99 dp -99 dl -99 Peplist sS 15.996 bgG -1 bgS 2.000 cS 14.396
G 0 1272 FSSDNRQIV FSSDNRQIV o 0 ip -99 il -99 dp -99 dl -99 Peplist sS 2.411 bgG -1 bgS 2.000 cS 0.811
G 0 1273 YLNKHIQKV YLNKHIQKV o 0 ip -99 il -99 dp -99 dl -99 Peplist sS 16.316 bgG 1 bgS 3.562 cS 13.466
G 0 1274 VLVDRTIYI VLVDRTIYI o 0 ip -99 il -99 dp -99 dl -99 Peplist sS 6.388 bgG 1 bgS 2.563 cS 4.338
G 0 1275 ALHHAVIFL ALHHAVIFL o 0 ip -99 il -99 dp -99 dl -99 Peplist sS 9.038 bgG -1 bgS 2.000 cS 7.438
G 0 1276 YLEDFITNI YLEDFITNI o 0 ip -99 il -99 dp -99 dl -99 Peplist sS 11.360 bgG 1 bgS 3.509 cS 8.553
G 0 1277 MLIGEIFEL MLIGEIFEL o 0 ip -99 il -99 dp -99 dl -99 Peplist sS 14.676 bgG -1 bgS 2.000 cS 13.076
G 0 1278 IIIPEIQKV IIIPEIQKV o 0 ip -99 il -99 dp -99 dl -99 Peplist sS 14.289 bgG 1 bgS 2.202 cS 12.527
G 0 1279 VAAPVVKEL VAAPVVKEL o 0 ip -99 il -99 dp -99 dl -99 Peplist sS 15.296 bgG 1 bgS 5.464 cS 10.925
G 0 1280 YLSVKIWDL YLSVKIWDL o 0 ip -99 il -99 dp -99 dl -99 Peplist sS 10.468 bgG -1 bgS 2.000 cS 8.868
G 0 1281 GMYIFLHTV GMYIFLHTV o 0 ip -99 il -99 dp -99 dl -99 Peplist sS 9.864 bgG -1 bgS 2.000 cS 8.264
G 0 1282 AMLAVLHTV AMLAVLHTV o 0 ip -99 il -99 dp -99 dl -99 Peplist sS 15.190 bgG -1 bgS 2.000 cS 13.590
G 0 1283 YLIPLLERL YLIPLLERL o 0 ip -99 il -99 dp -99 dl -99 Peplist sS 16.562 bgG 1 bgS 7.587 cS 10.493
G 0 1284 TVLEQVLPI TVLEQVLPI o 0 ip -99 il -99 dp -99 dl -99 Peplist sS 2.536 bgG -1 bgS 2.000 cS 0.936
G 0 1285 KVFSAFITV KVFSAFITV o 0 ip -99 il -99 dp -99 dl -99 Peplist sS 6.627 bgG -1 bgS 2.000 cS 5.027
G 0 1286 SASVYIKKV SASVYIKKV o 0 ip -99 il -99 dp -99 dl -99 Peplist sS 11.668 bgG -1 bgS 2.000 cS 10.068
G 0 1287 YLDPVQRDL YLDPVQRDL o 0 ip -99 il -99 dp -99 dl -99 Peplist sS 14.633 bgG 1 bgS 2.650 cS 12.513
G 0 1288 SLWKEVSEL SLWKEVSEL o 0 ip -99 il -99 dp -99 dl -99 Peplist sS 16.705 bgG -1 bgS 2.000 cS 15.105
G 0 1289 RLPEIYIQL RLPEIYIQL o 0 ip -99 il -99 dp -99 dl -99 Peplist sS 12.825 bgG 1 bgS 9.927 cS 4.883
G 0 1290 RILDYVINL RILDYVINL o 0 ip -99 il -99 dp -99 dl -99 Peplist sS 13.641 bgG 1 bgS 4.197 cS 10.283
G 0 1291 HIMEHLEGV HIMEHLEGV o 0 ip -99 il -99 dp -99 dl -99 Peplist sS 12.843 bgG -1 bgS 2.000 cS 11.243
G 0 1292 RLWKAIHTA RLWKAIHTA o 0 ip -99 il -99 dp -99 dl -99 Peplist sS 14.189 bgG -1 bgS 2.000 cS 12.589
G 0 1293 TVADHIQKV TVADHIQKV o 0 ip -99 il -99 dp -99 dl -99 Peplist sS 15.609 bgG 1 bgS 2.188 cS 13.858
G 0 1294 AMLKEVCTA AMLKEVCTA o 0 ip -99 il -99 dp -99 dl -99 Peplist sS 5.296 bgG -1 bgS 2.000 cS 3.696
G 0 1295 LLREKVEFL LLREKVEFL o 0 ip -99 il -99 dp -99 dl -99 Peplist sS 8.089 bgG -1 bgS 2.000 cS 6.489
G 0 1296 TLDDLIAAV TLDDLIAAV o 0 ip -99 il -99 dp -99 dl -99 Peplist sS 16.633 bgG -1 bgS 2.000 cS 15.033
G 0 1297 MLLEKSFEL MLLEKSFEL o 0 ip -99 il -99 dp -99 dl -99 Peplist sS 15.196 bgG 1 bgS 4.324 cS 11.738
G 0 1298 TLYEHNNEL TLYEHNNEL o 0 ip -99 il -99 dp -99 dl -99 Peplist sS 13.418 bgG 1 bgS 2.901 cS 11.097
G 0 1299 NIFPYPVGV NIFPYPVGV o 0 ip -99 il -99 dp -99 dl -99 Peplist sS 12.235 bgG -1 bgS 2.000 cS 10.635
G 0 1300 HLLQYNHRV HLLQYNHRV o 0 ip -99 il -99 dp -99 dl -99 Peplist sS 15.302 bgG -1 bgS 2.000 cS 13.702
G 0 1301 KLWKGARSV KLWKGARSV o 0 ip -99 il -99 dp -99 dl -99 Peplist sS 13.377 bgG -1 bgS 2.000 cS 11.777
G 0 1302 TLASIIKEV TLASIIKEV o 0 ip -99 il -99 dp -99 dl -99 Peplist sS 17.832 bgG -1 bgS 2.000 cS 16.232
G 0 1303 TLVDFDNHL TLVDFDNHL o 0 ip -99 il -99 dp -99 dl -99 Peplist sS 7.442 bgG 1 bgS 3.736 cS 4.453
G 0 1304 HLYGGIILL HLYGGIILL o 0 ip -99 il -99 dp -99 dl -99 Peplist sS 11.408 bgG -1 bgS 2.000 cS 9.808
G 0 1305 KASEKILQV KASEKILQV o 0 ip -99 il -99 dp -99 dl -99 Peplist sS 18.423 bgG -1 bgS 2.000 cS 16.823
G 0 1306 VGTNIVKKL VGTNIVKKL o 0 ip -99 il -99 dp -99 dl -99 Peplist sS 3.235 bgG 1 bgS 2.772 cS 1.018
G 0 1307 TIHDSIQYV TIHDSIQYV o 0 ip -99 il -99 dp -99 dl -99 Peplist sS 12.120 bgG -1 bgS 2.000 cS 10.520
G 0 1308 RAWEHIKEL RAWEHIKEL o 0 ip -99 il -99 dp -99 dl -99 Peplist sS 19.849 bgG 1 bgS 5.371 cS 15.552
G 0 1309 ILVDWLVQV ILVDWLVQV o 0 ip -99 il -99 dp -99 dl -99 Peplist sS 17.010 bgG -1 bgS 2.000 cS 15.410
G 0 1310 SLHDRIYVI SLHDRIYVI o 0 ip -99 il -99 dp -99 dl -99 Peplist sS 13.516 bgG 1 bgS 4.302 cS 10.075
G 0 1311 ALFGGCVSI ALFGGCVSI o 0 ip -99 il -99 dp -99 dl -99 Peplist sS 6.791 bgG -1 bgS 2.000 cS 5.191
G 0 1312 TLTEILKGL TLTEILKGL o 0 ip -99 il -99 dp -99 dl -99 Peplist sS 14.737 bgG -1 bgS 2.000 cS 13.137
G 0 1313 VLVESEHQV VLVESEHQV o 0 ip -99 il -99 dp -99 dl -99 Peplist sS 15.178 bgG -1 bgS 2.000 cS 13.578
G 0 1314 RLIDAFKGV RLIDAFKGV o 0 ip -99 il -99 dp -99 dl -99 Peplist sS 13.495 bgG -1 bgS 2.000 cS 11.895
G 0 1315 FTSPAVKRL FTSPAVKRL o 0 ip -99 il -99 dp -99 dl -99 Peplist sS 11.247 bgG -1 bgS 2.000 cS 9.647
G 0 1316 FQDPVPLTV FQDPVPLTV o 0 ip -99 il -99 dp -99 dl -99 Peplist sS 14.606 bgG -1 bgS 2.000 cS 13.006
G 0 1317 SLAEKIQAL SLAEKIQAL o 0 ip -99 il -99 dp -99 dl -99 Peplist sS 18.771 bgG 1 bgS 3.295 cS 16.135
G 0 1318 FMLPDPQNI FMLPDPQNI o 0 ip -99 il -99 dp -99 dl -99 Peplist sS 10.987 bgG 1 bgS 7.749 cS 4.787
G 0 1319 SLTSKIPAL SLTSKIPAL o 0 ip -99 il -99 dp -99 dl -99 Peplist sS 16.013 bgG -1 bgS 2.000 cS 14.413
G 0 1320 SLKTFVHTV SLKTFVHTV o 0 ip -99 il -99 dp -99 dl -99 Peplist sS 15.448 bgG -1 bgS 2.000 cS 13.848
G 0 1321 FLGEKIASV FLGEKIASV o 0 ip -99 il -99 dp -99 dl -99 Peplist sS 17.304 bgG -1 bgS 2.000 cS 15.704
G 0 1322 RLSPKVWVA RLSPKVWVA o 0 ip -99 il -99 dp -99 dl -99 Peplist sS 15.348 bgG -1 bgS 2.000 cS 13.748
G 0 1323 KLYGKPIRV KLYGKPIRV o 0 ip -99 il -99 dp -99 dl -99 Peplist sS 18.874 bgG -1 bgS 2.000 cS 17.274
G 0 1324 KIWDVVEKA KIWDVVEKA o 0 ip -99 il -99 dp -99 dl -99 Peplist sS 13.224 bgG -1 bgS 2.000 cS 11.624
G 0 1325 SLLENIAKA SLLENIAKA o 0 ip -99 il -99 dp -99 dl -99 Peplist sS 14.147 bgG -1 bgS 2.000 cS 12.547
G 0 1326 FLDGNEMTL FLDGNEMTL o 0 ip -99 il -99 dp -99 dl -99 Peplist sS 10.050 bgG -1 bgS 2.000 cS 8.450
G 0 1327 FTTSNIRKV FTTSNIRKV o 0 ip -99 il -99 dp -99 dl -99 Peplist sS 11.334 bgG -1 bgS 2.000 cS 9.734
G 0 1328 YQIAEQFRV YQIAEQFRV o 0 ip -99 il -99 dp -99 dl -99 Peplist sS 7.439 bgG -1 bgS 2.000 cS 5.839
G 0 1329 LLFDGDAHL LLFDGDAHL o 0 ip -99 il -99 dp -99 dl -99 Peplist sS 5.846 bgG -1 bgS 2.000 cS 4.246
G 0 1330 KLVTDLTKV KLVTDLTKV o 0 ip -99 il -99 dp -99 dl -99 Peplist sS 11.442 bgG -1 bgS 2.000 cS 9.842
G 0 1331 ILADIVISA ILADIVISA o 0 ip -99 il -99 dp -99 dl -99 Peplist sS 12.809 bgG -1 bgS 2.000 cS 11.209
G 0 1332 TLWYRAPEV TLWYRAPEV o 0 ip -99 il -99 dp -99 dl -99 Peplist sS 12.100 bgG -1 bgS 2.000 cS 10.500
G 0 1333 ILLGFQHYL ILLGFQHYL o 0 ip -99 il -99 dp -99 dl -99 Peplist sS 12.048 bgG 1 bgS 5.135 cS 7.940
G 0 1334 VLADLKVQL VLADLKVQL o 0 ip -99 il -99 dp -99 dl -99 Peplist sS 12.647 bgG -1 bgS 2.000 cS 11.047
G 0 1335 ALDEKLLNI ALDEKLLNI o 0 ip -99 il -99 dp -99 dl -99 Peplist sS 15.103 bgG -1 bgS 2.000 cS 13.503
G 0 1336 RLTDFLDCV RLTDFLDCV o 0 ip -99 il -99 dp -99 dl -99 Peplist sS 14.829 bgG -1 bgS 2.000 cS 13.229
G 0 1337 FLLEREQLL FLLEREQLL o 0 ip -99 il -99 dp -99 dl -99 Peplist sS 10.860 bgG -1 bgS 2.000 cS 9.260
G 0 1338 ALLGDLTKA ALLGDLTKA o 0 ip -99 il -99 dp -99 dl -99 Peplist sS 9.692 bgG -1 bgS 2.000 cS 8.092
G 0 1339 ILLGKVQQL ILLGKVQQL o 0 ip -99 il -99 dp -99 dl -99 Peplist sS 15.201 bgG 1 bgS 4.192 cS 11.847
G 0 1340 QATELVHQL QATELVHQL o 0 ip -99 il -99 dp -99 dl -99 Peplist sS 15.740 bgG 1 bgS 6.184 cS 10.793
G 0 1341 FLPRKFPSL FLPRKFPSL o 0 ip -99 il -99 dp -99 dl -99 Peplist sS 9.300 bgG 1 bgS 5.797 cS 4.663
G 0 1342 TLDDKKVYL TLDDKKVYL o 0 ip -99 il -99 dp -99 dl -99 Peplist sS 15.005 bgG 1 bgS 2.503 cS 13.003
G 0 1343 HLDEARTLL HLDEARTLL o 0 ip -99 il -99 dp -99 dl -99 Peplist sS 9.209 bgG -1 bgS 2.000 cS 7.609
G 0 1344 ILQETVKEL ILQETVKEL o 0 ip -99 il -99 dp -99 dl -99 Peplist sS 17.352 bgG -1 bgS 2.000 cS 15.752
G 0 1345 QLLAILPEA QLLAILPEA o 0 ip -99 il -99 dp -99 dl -99 Peplist sS 7.840 bgG -1 bgS 2.000 cS 6.240
G 0 1346 RIDPALLTV RIDPALLTV o 0 ip -99 il -99 dp -99 dl -99 Peplist sS 13.158 bgG -1 bgS 2.000 cS 11.558
G 0 1347 KLSEYEMSI KLSEYEMSI o 0 ip -99 il -99 dp -99 dl -99 Peplist sS 9.943 bgG -1 bgS 2.000 cS 8.343
G 0 1348 IILGKSHYV IILGKSHYV o 0 ip -99 il -99 dp -99 dl -99 Peplist sS 9.241 bgG -1 bgS 2.000 cS 7.641
G 0 1349 KLSDSRIAL KLSDSRIAL o 0 ip -99 il -99 dp -99 dl -99 Peplist sS 11.627 bgG -1 bgS 2.000 cS 10.027
G 0 1350 RLWEEAVKA RLWEEAVKA o 0 ip -99 il -99 dp -99 dl -99 Peplist sS 14.566 bgG -1 bgS 2.000 cS 12.966
G 0 1351 SAYEQVKQV SAYEQVKQV o 0 ip -99 il -99 dp -99 dl -99 Peplist sS 19.243 bgG -1 bgS 2.000 cS 17.643
G 0 1352 HLAPENFYI HLAPENFYI o 0 ip -99 il -99 dp -99 dl -99 Peplist sS 10.584 bgG 1 bgS 3.928 cS 7.442
G 0 1353 YVKDRVEKV YVKDRVEKV o 0 ip -99 il -99 dp -99 dl -99 Peplist sS 11.585 bgG -1 bgS 2.000 cS 9.985
G 0 1354 GMFGKETYV GMFGKETYV o 0 ip -99 il -99 dp -99 dl -99 Peplist sS 6.803 bgG -1 bgS 2.000 cS 5.203
G 0 1355 ALLGKIEKV ALLGKIEKV o 0 ip -99 il -99 dp -99 dl -99 Peplist sS 18.856 bgG -1 bgS 2.000 cS 17.256
G 0 1356 KIGEGTYGV KIGEGTYGV o 0 ip -99 il -99 dp -99 dl -99 Peplist sS 6.269 bgG -1 bgS 2.000 cS 4.669
G 0 1357 KIPTPIVGV KIPTPIVGV o 0 ip -99 il -99 dp -99 dl -99 Peplist sS 6.019 bgG -1 bgS 2.000 cS 4.419
G 0 1358 ALYGRLEVV ALYGRLEVV o 0 ip -99 il -99 dp -99 dl -99 Peplist sS 13.537 bgG -1 bgS 2.000 cS 11.937
G 0 1359 FLPSYIIDV FLPSYIIDV o 0 ip -99 il -99 dp -99 dl -99 Peplist sS 12.409 bgG -1 bgS 2.000 cS 10.809
G 0 1360 TLSDVLDRV TLSDVLDRV o 0 ip -99 il -99 dp -99 dl -99 Peplist sS 15.555 bgG -1 bgS 2.000 cS 13.955
G 0 1361 YLGRLAHEV YLGRLAHEV o 0 ip -99 il -99 dp -99 dl -99 Peplist sS 10.003 bgG -1 bgS 2.000 cS 8.403
G 0 1362 RLSNRVVRV RLSNRVVRV o 0 ip -99 il -99 dp -99 dl -99 Peplist sS 17.586 bgG -1 bgS 2.000 cS 15.986
G 0 1363 ILQSFIHDV ILQSFIHDV o 0 ip -99 il -99 dp -99 dl -99 Peplist sS 13.766 bgG -1 bgS 2.000 cS 12.166
G 0 1364 FILKKLDSI FILKKLDSI o 0 ip -99 il -99 dp -99 dl -99 Peplist sS 3.786 bgG -1 bgS 2.000 cS 2.186
G 0 1365 TLAEHIIEA TLAEHIIEA o 0 ip -99 il -99 dp -99 dl -99 Peplist sS 16.347 bgG -1 bgS 2.000 cS 14.747
G 0 1366 VAVERVKEY VAVERVKEY o 0 ip -99 il -99 dp -99 dl -99 Peplist sS 8.434 bgG -1 bgS 2.000 cS 6.834
G 0 1367 VLDDKDYFL VLDDKDYFL o 0 ip -99 il -99 dp -99 dl -99 Peplist sS 11.123 bgG 1 bgS 3.112 cS 8.634
G 0 1368 KATNVVRLL KATNVVRLL o 0 ip -99 il -99 dp -99 dl -99 Peplist sS 8.626 bgG 1 bgS 3.627 cS 5.725
G 0 1369 HLANTYISV HLANTYISV o 0 ip -99 il -99 dp -99 dl -99 Peplist sS 12.289 bgG -1 bgS 2.000 cS 10.689
G 0 1370 MLFPGSIAL MLFPGSIAL o 0 ip -99 il -99 dp -99 dl -99 Peplist sS 10.217 bgG -1 bgS 2.000 cS 8.617
G 0 1371 KVGKFVPKI KVGKFVPKI o 0 ip -99 il -99 dp -99 dl -99 Peplist sS 5.192 bgG 1 bgS 3.093 cS 2.718
G 0 1372 AMHGHLEAV AMHGHLEAV o 0 ip -99 il -99 dp -99 dl -99 Peplist sS 11.174 bgG -1 bgS 2.000 cS 9.574
G 0 1373 NLAENISRV NLAENISRV o 0 ip -99 il -99 dp -99 dl -99 Peplist sS 15.656 bgG -1 bgS 2.000 cS 14.056
G 0 1374 TLIGLSIKV TLIGLSIKV o 0 ip -99 il -99 dp -99 dl -99 Peplist sS 11.535 bgG -1 bgS 2.000 cS 9.935
G 0 1375 FALPYIRDV FALPYIRDV o 0 ip -99 il -99 dp -99 dl -99 Peplist sS 14.910 bgG -1 bgS 2.000 cS 13.310
G 0 1376 KLGLKPLEV KLGLKPLEV o 0 ip -99 il -99 dp -99 dl -99 Peplist sS 8.845 bgG -1 bgS 2.000 cS 7.245
G 0 1377 SASDFLKKL SASDFLKKL o 0 ip -99 il -99 dp -99 dl -99 Peplist sS 17.111 bgG 1 bgS 4.461 cS 13.542
G 0 1378 ILLPIVQKA ILLPIVQKA o 0 ip -99 il -99 dp -99 dl -99 Peplist sS 12.640 bgG -1 bgS 2.000 cS 11.040
G 0 1379 YAITTLHNL YAITTLHNL o 0 ip -99 il -99 dp -99 dl -99 Peplist sS 11.134 bgG 1 bgS 5.944 cS 6.379
G 0 1380 VLWFKPVEL VLWFKPVEL o 0 ip -99 il -99 dp -99 dl -99 Peplist sS 14.545 bgG -1 bgS 2.000 cS 12.945
G 0 1381 RGYDRPKAV RGYDRPKAV o 0 ip -99 il -99 dp -99 dl -99 Peplist sS 8.452 bgG -1 bgS 2.000 cS 6.852
G 0 1382 VLMTEDIKL VLMTEDIKL o 0 ip -99 il -99 dp -99 dl -99 Peplist sS 7.007 bgG -1 bgS 2.000 cS 5.407
G 0 1383 ATDPTIHTV ATDPTIHTV o 0 ip -99 il -99 dp -99 dl -99 Peplist sS 18.635 bgG -1 bgS 2.000 cS 17.035
G 0 1384 HLAPYSDEL HLAPYSDEL o 0 ip -99 il -99 dp -99 dl -99 Peplist sS 12.844 bgG 1 bgS 3.417 cS 10.110
G 0 1385 GLADITQQL GLADITQQL o 0 ip -99 il -99 dp -99 dl -99 Peplist sS 13.030 bgG 1 bgS 2.576 cS 10.969
G 0 1386 FVIAELVNV FVIAELVNV o 0 ip -99 il -99 dp -99 dl -99 Peplist sS 9.238 bgG -1 bgS 2.000 cS 7.638
G 0 1387 NLDFNPPHV NLDFNPPHV o 0 ip -99 il -99 dp -99 dl -99 Peplist sS 11.475 bgG -1 bgS 2.000 cS 9.875
G 0 1388 NVIERLQEA NVIERLQEA o 0 ip -99 il -99 dp -99 dl -99 Peplist sS 6.417 bgG -1 bgS 2.000 cS 4.817
G 0 1389 GLIDGRLTI GLIDGRLTI o 0 ip -99 il -99 dp -99 dl -99 Peplist sS 4.818 bgG -1 bgS 2.000 cS 3.218
G 0 1390 GLWEEAYRV GLWEEAYRV o 0 ip -99 il -99 dp -99 dl -99 Peplist sS 15.862 bgG -1 bgS 2.000 cS 14.262
G 0 1391 RLLNILMQL RLLNILMQL o 0 ip -99 il -99 dp -99 dl -99 Peplist sS 12.114 bgG 1 bgS 4.691 cS 8.362
G 0 1392 SLYEMVSRV SLYEMVSRV o 0 ip -99 il -99 dp -99 dl -99 Peplist sS 16.395 bgG -1 bgS 2.000 cS 14.795
G 0 1393 ILVDWLVEV ILVDWLVEV o 0 ip -99 il -99 dp -99 dl -99 Peplist sS 17.347 bgG -1 bgS 2.000 cS 15.747
G 0 1394 KILEIFHKV KILEIFHKV o 0 ip -99 il -99 dp -99 dl -99 Peplist sS 16.211 bgG 1 bgS 8.754 cS 9.207
G 0 1395 GLNEEIARV GLNEEIARV o 0 ip -99 il -99 dp -99 dl -99 Peplist sS 15.117 bgG -1 bgS 2.000 cS 13.517
G 0 1396 KIAPNTPQL KIAPNTPQL o 0 ip -99 il -99 dp -99 dl -99 Peplist sS 12.560 bgG 1 bgS 7.327 cS 6.699
G 0 1397 VMFKEPVEV VMFKEPVEV o 0 ip -99 il -99 dp -99 dl -99 Peplist sS 14.973 bgG -1 bgS 2.000 cS 13.373
G 0 1398 ALASLIRSV ALASLIRSV o 0 ip -99 il -99 dp -99 dl -99 Peplist sS 16.728 bgG -1 bgS 2.000 cS 15.128
G 0 1399 FDHPELVKL FDHPELVKL o 0 ip -99 il -99 dp -99 dl -99 Peplist sS 9.139 bgG -1 bgS 2.000 cS 7.539
G 0 1400 FWDGKIVLV FWDGKIVLV o 0 ip -99 il -99 dp -99 dl -99 Peplist sS 3.762 bgG -1 bgS 2.000 cS 2.162
G 0 1401 RIISGLVKV RIISGLVKV o 0 ip -99 il -99 dp -99 dl -99 Peplist sS 11.822 bgG -1 bgS 2.000 cS 10.222
G 0 1402 SMLGEEIQL SMLGEEIQL o 0 ip -99 il -99 dp -99 dl -99 Peplist sS 11.226 bgG -1 bgS 2.000 cS 9.626
G 0 1403 KVGPVPVLV KVGPVPVLV o 0 ip -99 il -99 dp -99 dl -99 Peplist sS 9.363 bgG -1 bgS 2.000 cS 7.763
G 0 1404 QLLDFERTL QLLDFERTL o 0 ip -99 il -99 dp -99 dl -99 Peplist sS 12.578 bgG 1 bgS 2.498 cS 10.580
G 0 1405 STSDVVRQY STSDVVRQY o 0 ip -99 il -99 dp -99 dl -99 Peplist sS 10.142 bgG 1 bgS 2.618 cS 8.048
G 0 1406 HVIENLHAA HVIENLHAA o 0 ip -99 il -99 dp -99 dl -99 Peplist sS 8.431 bgG -1 bgS 2.000 cS 6.831
G 0 1407 AAAIEVHEV AAAIEVHEV o 0 ip -99 il -99 dp -99 dl -99 Peplist sS 14.319 bgG -1 bgS 2.000 cS 12.719
G 0 1408 SLLRVGWSV SLLRVGWSV o 0 ip -99 il -99 dp -99 dl -99 Peplist sS 9.338 bgG -1 bgS 2.000 cS 7.738
G 0 1409 LLQEDLVHI LLQEDLVHI o 0 ip -99 il -99 dp -99 dl -99 Peplist sS 9.921 bgG -1 bgS 2.000 cS 8.321
G 0 1410 ALNPADITV ALNPADITV o 0 ip -99 il -99 dp -99 dl -99 Peplist sS 11.111 bgG -1 bgS 2.000 cS 9.511
G 0 1411 LLLEILHEI LLLEILHEI o 0 ip -99 il -99 dp -99 dl -99 Peplist sS 15.201 bgG 1 bgS 6.290 cS 10.169
G 0 1412 NLLGKLINI NLLGKLINI o 0 ip -99 il -99 dp -99 dl -99 Peplist sS 9.458 bgG -1 bgS 2.000 cS 7.858
G 0 1413 GLKDKIHHV GLKDKIHHV o 0 ip -99 il -99 dp -99 dl -99 Peplist sS 17.900 bgG -1 bgS 2.000 cS 16.300
G 0 1414 RVSDINFTL RVSDINFTL o 0 ip -99 il -99 dp -99 dl -99 Peplist sS 7.775 bgG 1 bgS 6.591 cS 2.502
G 0 1415 YLDEYIARM YLDEYIARM o 0 ip -99 il -99 dp -99 dl -99 Peplist sS 15.453 bgG -1 bgS 2.000 cS 13.853
G 0 1416 ALIDSVIPK ALIDSVIPK o 0 ip -99 il -99 dp -99 dl -99 Peplist sS 4.868 bgG -1 bgS 2.000 cS 3.268
G 0 1417 HLYNNEEQV HLYNNEEQV o 0 ip -99 il -99 dp -99 dl -99 Peplist sS 11.863 bgG -1 bgS 2.000 cS 10.263
G 0 1418 FLIPIYHQV FLIPIYHQV o 0 ip -99 il -99 dp -99 dl -99 Peplist sS 19.729 bgG 1 bgS 5.157 cS 15.603
G 0 1419 NLCPTRIEV NLCPTRIEV o 0 ip -99 il -99 dp -99 dl -99 Peplist sS 10.149 bgG -1 bgS 2.000 cS 8.549
G 0 1420 RLGPTGKEV RLGPTGKEV o 0 ip -99 il -99 dp -99 dl -99 Peplist sS 12.894 bgG -1 bgS 2.000 cS 11.294
G 0 1421 KLIEFLLKA KLIEFLLKA o 0 ip -99 il -99 dp -99 dl -99 Peplist sS 13.697 bgG -1 bgS 2.000 cS 12.097
G 0 1422 GLQEGTHEL GLQEGTHEL o 0 ip -99 il -99 dp -99 dl -99 Peplist sS 14.632 bgG -1 bgS 2.000 cS 13.032
G 0 1423 FLNGKSVGV FLNGKSVGV o 0 ip -99 il -99 dp -99 dl -99 Peplist sS 12.059 bgG -1 bgS 2.000 cS 10.459
G 0 1424 ILDSGIYRI ILDSGIYRI o 0 ip -99 il -99 dp -99 dl -99 Peplist sS 10.625 bgG -1 bgS 2.000 cS 9.025
G 0 1425 NQMPTQPQV NQMPTQPQV o 0 ip -99 il -99 dp -99 dl -99 Peplist sS 12.270 bgG 1 bgS 3.300 cS 9.630
G 0 1426 KAATVTKEL KAATVTKEL o 0 ip -99 il -99 dp -99 dl -99 Peplist sS 8.633 bgG -1 bgS 2.000 cS 7.033
G 0 1427 ILLKDILSV ILLKDILSV o 0 ip -99 il -99 dp -99 dl -99 Peplist sS 11.560 bgG -1 bgS 2.000 cS 9.960
G 0 1428 FLPPSFPIV FLPPSFPIV o 0 ip -99 il -99 dp -99 dl -99 Peplist sS 10.319 bgG -1 bgS 2.000 cS 8.719
G 0 1429 YSSPHLHSL YSSPHLHSL o 0 ip -99 il -99 dp -99 dl -99 Peplist sS 14.236 bgG 1 bgS 10.051 cS 6.195
G 0 1430 YLTAEILEL YLTAEILEL o 0 ip -99 il -99 dp -99 dl -99 Peplist sS 14.571 bgG -1 bgS 2.000 cS 12.971
G 0 1431 AAATVTKKV AAATVTKKV o 0 ip -99 il -99 dp -99 dl -99 Peplist sS 9.559 bgG -1 bgS 2.000 cS 7.959
G 0 1432 SQWQSPPVV SQWQSPPVV o 0 ip -99 il -99 dp -99 dl -99 Peplist sS 10.557 bgG -1 bgS 2.000 cS 8.957
G 0 1433 RNTEYLFEL RNTEYLFEL o 0 ip -99 il -99 dp -99 dl -99 Peplist sS 9.510 bgG 1 bgS 2.949 cS 7.150
G 0 1434 SLLPTSPRL SLLPTSPRL o 0 ip -99 il -99 dp -99 dl -99 Peplist sS 16.665 bgG 1 bgS 5.940 cS 11.913
G 0 1435 GAVHDVKDV GAVHDVKDV o 0 ip -99 il -99 dp -99 dl -99 Peplist sS 3.622 bgG -1 bgS 2.000 cS 2.022
G 0 1436 RLDIIETNV RLDIIETNV o 0 ip -99 il -99 dp -99 dl -99 Peplist sS 6.357 bgG -1 bgS 2.000 cS 4.757
G 0 1437 YLITLLEHL YLITLLEHL o 0 ip -99 il -99 dp -99 dl -99 Peplist sS 10.352 bgG 1 bgS 4.300 cS 6.912
G 0 1438 LLYGKYVSV LLYGKYVSV o 0 ip -99 il -99 dp -99 dl -99 Peplist sS 11.636 bgG -1 bgS 2.000 cS 10.036
G 0 1439 KLGAVFNQV KLGAVFNQV o 0 ip -99 il -99 dp -99 dl -99 Peplist sS 7.828 bgG -1 bgS 2.000 cS 6.228
G 0 1440 ALLPIFFGA ALLPIFFGA o 0 ip -99 il -99 dp -99 dl -99 Peplist sS 8.197 bgG -1 bgS 2.000 cS 6.597
G 0 1441 TLQEKIHRL TLQEKIHRL o 0 ip -99 il -99 dp -99 dl -99 Peplist sS 21.445 bgG 1 bgS 9.790 cS 13.613
G 0 1442 KAADFVKAF KAADFVKAF o 0 ip -99 il -99 dp -99 dl -99 Peplist sS 9.014 bgG 1 bgS 4.709 cS 5.247
G 0 1443 GMLDLVKKV GMLDLVKKV o 0 ip -99 il -99 dp -99 dl -99 Peplist sS 16.271 bgG -1 bgS 2.000 cS 14.671
G 0 1444 SLWHLPLLL SLWHLPLLL o 0 ip -99 il -99 dp -99 dl -99 Peplist sS 10.407 bgG -1 bgS 2.000 cS 8.807
G 0 1445 ALNNLLHSL ALNNLLHSL o 0 ip -99 il -99 dp -99 dl -99 Peplist sS 13.803 bgG -1 bgS 2.000 cS 12.203
G 0 1446 RLIDGLVNA RLIDGLVNA o 0 ip -99 il -99 dp -99 dl -99 Peplist sS 13.013 bgG -1 bgS 2.000 cS 11.413
G 0 1447 RLQEELEKL RLQEELEKL o 0 ip -99 il -99 dp -99 dl -99 Peplist sS 17.505 bgG 1 bgS 7.803 cS 11.263
G 0 1448 AARSFYYKL AARSFYYKL o 0 ip -99 il -99 dp -99 dl -99 Peplist sS 3.352 bgG 1 bgS 2.262 cS 1.542
G 0 1449 AAMSVAKRV AAMSVAKRV o 0 ip -99 il -99 dp -99 dl -99 Peplist sS 9.298 bgG -1 bgS 2.000 cS 7.698
G 0 1450 TIIVVLENV TIIVVLENV o 0 ip -99 il -99 dp -99 dl -99 Peplist sS 3.743 bgG -1 bgS 2.000 cS 2.143
G 0 1451 ILDEMSHKL ILDEMSHKL o 0 ip -99 il -99 dp -99 dl -99 Peplist sS 14.986 bgG 1 bgS 4.500 cS 11.385
G 0 1452 TLAHIHYGV TLAHIHYGV o 0 ip -99 il -99 dp -99 dl -99 Peplist sS 8.683 bgG -1 bgS 2.000 cS 7.083
G 0 1453 SLLEKSLGL SLLEKSLGL o 0 ip -99 il -99 dp -99 dl -99 Peplist sS 12.743 bgG -1 bgS 2.000 cS 11.143
G 0 1454 ALLPELREV ALLPELREV o 0 ip -99 il -99 dp -99 dl -99 Peplist sS 22.593 bgG -1 bgS 2.000 cS 20.993
G 0 1455 QLDDLKVEL QLDDLKVEL o 0 ip -99 il -99 dp -99 dl -99 Peplist sS 13.634 bgG -1 bgS 2.000 cS 12.034
G 0 1456 YLLPKDIKL YLLPKDIKL o 0 ip -99 il -99 dp -99 dl -99 Peplist sS 15.536 bgG 1 bgS 4.939 cS 11.585
G 0 1457 KTTEVLRNL KTTEVLRNL o 0 ip -99 il -99 dp -99 dl -99 Peplist sS 10.634 bgG 1 bgS 5.585 cS 6.166
G 0 1458 TLFNVIKSV TLFNVIKSV o 0 ip -99 il -99 dp -99 dl -99 Peplist sS 16.122 bgG -1 bgS 2.000 cS 14.522
G 0 1459 SLLDKIIGA SLLDKIIGA o 0 ip -99 il -99 dp -99 dl -99 Peplist sS 15.308 bgG -1 bgS 2.000 cS 13.708
G 0 1460 RVADRLYGV RVADRLYGV o 0 ip -99 il -99 dp -99 dl -99 Peplist sS 12.186 bgG -1 bgS 2.000 cS 10.586
G 0 1461 FQDEINWRL FQDEINWRL o 0 ip -99 il -99 dp -99 dl -99 Peplist sS 12.004 bgG 1 bgS 3.799 cS 8.965
G 0 1462 YMMPVNSEV YMMPVNSEV o 0 ip -99 il -99 dp -99 dl -99 Peplist sS 13.893 bgG 1 bgS 3.033 cS 11.466
G 0 1463 SASSFFKEL SASSFFKEL o 0 ip -99 il -99 dp -99 dl -99 Peplist sS 11.089 bgG 1 bgS 4.103 cS 7.807
G 0 1464 FLFNTENKL FLFNTENKL o 0 ip -99 il -99 dp -99 dl -99 Peplist sS 9.049 bgG -1 bgS 2.000 cS 7.449
G 0 1465 SLAELIQAL SLAELIQAL o 0 ip -99 il -99 dp -99 dl -99 Peplist sS 16.331 bgG -1 bgS 2.000 cS 14.731
G 0 1466 RLDDSLLYL RLDDSLLYL o 0 ip -99 il -99 dp -99 dl -99 Peplist sS 15.911 bgG 1 bgS 3.183 cS 13.364
G 0 1467 NLLKLIAEV NLLKLIAEV o 0 ip -99 il -99 dp -99 dl -99 Peplist sS 12.526 bgG -1 bgS 2.000 cS 10.926
G 0 1468 TLAELDVTL TLAELDVTL o 0 ip -99 il -99 dp -99 dl -99 Peplist sS 11.795 bgG -1 bgS 2.000 cS 10.195
G 0 1469 IITDLLRSV IITDLLRSV o 0 ip -99 il -99 dp -99 dl -99 Peplist sS 12.483 bgG -1 bgS 2.000 cS 10.883
G 0 1470 QLFEDLVYL QLFEDLVYL o 0 ip -99 il -99 dp -99 dl -99 Peplist sS 14.346 bgG -1 bgS 2.000 cS 12.746
G 0 1471 TAYFEVKEY TAYFEVKEY o 0 ip -99 il -99 dp -99 dl -99 Peplist sS 5.335 bgG -1 bgS 2.000 cS 3.735
G 0 1472 RIYKYIHKV RIYKYIHKV o 0 ip -99 il -99 dp -99 dl -99 Peplist sS 15.977 bgG 1 bgS 2.261 cS 14.168
G 0 1473 RMSDVVKGV RMSDVVKGV o 0 ip -99 il -99 dp -99 dl -99 Peplist sS 17.019 bgG -1 bgS 2.000 cS 15.419
G 0 1474 SAQGKPLAL SAQGKPLAL o 0 ip -99 il -99 dp -99 dl -99 Peplist sS 8.150 bgG -1 bgS 2.000 cS 6.550
G 0 1475 ALFPLLPKV ALFPLLPKV o 0 ip -99 il -99 dp -99 dl -99 Peplist sS 20.725 bgG -1 bgS 2.000 cS 19.125
G 0 1476 LLGPRLVLA LLGPRLVLA o 0 ip -99 il -99 dp -99 dl -99 Peplist sS 4.889 bgG -1 bgS 2.000 cS 3.289
G 0 1477 HLTDITLKV HLTDITLKV o 0 ip -99 il -99 dp -99 dl -99 Peplist sS 15.854 bgG -1 bgS 2.000 cS 14.254
G 0 1478 NMARAVFGV NMARAVFGV o 0 ip -99 il -99 dp -99 dl -99 Peplist sS 5.464 bgG -1 bgS 2.000 cS 3.864
G 0 1479 YLPELLQTV YLPELLQTV o 0 ip -99 il -99 dp -99 dl -99 Peplist sS 17.229 bgG 1 bgS 3.265 cS 14.617
G 0 1480 LIDEQILCV LIDEQILCV o 0 ip -99 il -99 dp -99 dl -99 Peplist sS 9.376 bgG -1 bgS 2.000 cS 7.776
G 0 1481 HLSELNTKL HLSELNTKL o 0 ip -99 il -99 dp -99 dl -99 Peplist sS 12.902 bgG -1 bgS 2.000 cS 11.302
G 0 1482 YANYYTREV YANYYTREV o 0 ip -99 il -99 dp -99 dl -99 Peplist sS 7.833 bgG -1 bgS 2.000 cS 6.233
G 0 1483 SLLMSIHNI SLLMSIHNI o 0 ip -99 il -99 dp -99 dl -99 Peplist sS 10.811 bgG 1 bgS 2.520 cS 8.794
G 0 1484 ALVSSLHLL ALVSSLHLL o 0 ip -99 il -99 dp -99 dl -99 Peplist sS 11.006 bgG 1 bgS 2.457 cS 9.040
G 0 1485 SMLDDLRNV SMLDDLRNV o 0 ip -99 il -99 dp -99 dl -99 Peplist sS 17.224 bgG -1 bgS 2.000 cS 15.624
G 0 1486 HLYDYTVKL HLYDYTVKL o 0 ip -99 il -99 dp -99 dl -99 Peplist sS 17.529 bgG 1 bgS 2.512 cS 15.519
G 0 1487 GLAPLEVRV GLAPLEVRV o 0 ip -99 il -99 dp -99 dl -99 Peplist sS 13.939 bgG -1 bgS 2.000 cS 12.339
G 0 1488 FVRDMIREV FVRDMIREV o 0 ip -99 il -99 dp -99 dl -99 Peplist sS 10.059 bgG -1 bgS 2.000 cS 8.459
G 0 1489 QAGDRIFFV QAGDRIFFV o 0 ip -99 il -99 dp -99 dl -99 Peplist sS 7.992 bgG -1 bgS 2.000 cS 6.392
G 0 1490 RLQEEINEV RLQEEINEV o 0 ip -99 il -99 dp -99 dl -99 Peplist sS 19.845 bgG -1 bgS 2.000 cS 18.245
G 0 1491 IQDKCVPLV IQDKCVPLV o 0 ip -99 il -99 dp -99 dl -99 Peplist sS 4.906 bgG -1 bgS 2.000 cS 3.306
G 0 1492 KMQETLVGL KMQETLVGL o 0 ip -99 il -99 dp -99 dl -99 Peplist sS 14.086 bgG 1 bgS 2.001 cS 12.485
G 0 1493 VILPTVHEV VILPTVHEV o 0 ip -99 il -99 dp -99 dl -99 Peplist sS 18.702 bgG 1 bgS 3.871 cS 15.606
G 0 1494 SLADIAQKL SLADIAQKL o 0 ip -99 il -99 dp -99 dl -99 Peplist sS 14.684 bgG 1 bgS 6.344 cS 9.609
G 0 1495 RLAEVELRL RLAEVELRL o 0 ip -99 il -99 dp -99 dl -99 Peplist sS 12.788 bgG -1 bgS 2.000 cS 11.188
G 0 1496 FAIKSLRKL FAIKSLRKL o 0 ip -99 il -99 dp -99 dl -99 Peplist sS 10.098 bgG -1 bgS 2.000 cS 8.498
G 0 1497 YISEENFRV YISEENFRV o 0 ip -99 il -99 dp -99 dl -99 Peplist sS 12.942 bgG -1 bgS 2.000 cS 11.342
G 0 1498 YVSGELEHV YVSGELEHV o 0 ip -99 il -99 dp -99 dl -99 Peplist sS 10.939 bgG -1 bgS 2.000 cS 9.339
G 0 1499 GLDHYVYKV GLDHYVYKV o 0 ip -99 il -99 dp -99 dl -99 Peplist sS 16.087 bgG -1 bgS 2.000 cS 14.487
G 0 1500 TLDEYTTRV TLDEYTTRV o 0 ip -99 il -99 dp -99 dl -99 Peplist sS 17.226 bgG -1 bgS 2.000 cS 15.626
G 0 1501 AIVDKVPSV AIVDKVPSV o 0 ip -99 il -99 dp -99 dl -99 Peplist sS 16.324 bgG -1 bgS 2.000 cS 14.724
G 0 1502 GLWGHPVLA GLWGHPVLA o 0 ip -99 il -99 dp -99 dl -99 Peplist sS 8.647 bgG -1 bgS 2.000 cS 7.047
G 0 1503 MLAKHVITL MLAKHVITL o 0 ip -99 il -99 dp -99 dl -99 Peplist sS 13.378 bgG -1 bgS 2.000 cS 11.778
G 0 1504 SLVGKLEGT SLVGKLEGT o 0 ip -99 il -99 dp -99 dl -99 Peplist sS 4.300 bgG -1 bgS 2.000 cS 2.700
G 0 1505 KLTEENTTL KLTEENTTL o 0 ip -99 il -99 dp -99 dl -99 Peplist sS 14.586 bgG 1 bgS 3.451 cS 11.826
G 0 1506 ALRGEIETV ALRGEIETV o 0 ip -99 il -99 dp -99 dl -99 Peplist sS 12.561 bgG -1 bgS 2.000 cS 10.961
G 0 1507 GMYPNLVHV GMYPNLVHV o 0 ip -99 il -99 dp -99 dl -99 Peplist sS 15.172 bgG -1 bgS 2.000 cS 13.572
G 0 1508 SLDTQPKKV SLDTQPKKV o 0 ip -99 il -99 dp -99 dl -99 Peplist sS 17.673 bgG -1 bgS 2.000 cS 16.073
G 0 1509 YTMKKVHAL YTMKKVHAL o 0 ip -99 il -99 dp -99 dl -99 Peplist sS 10.952 bgG 1 bgS 6.892 cS 5.438
G 0 1510 SAFGNVKLV SAFGNVKLV o 0 ip -99 il -99 dp -99 dl -99 Peplist sS 11.803 bgG -1 bgS 2.000 cS 10.203
G 0 1511 YLTHDSPSV YLTHDSPSV o 0 ip -99 il -99 dp -99 dl -99 Peplist sS 13.123 bgG -1 bgS 2.000 cS 11.523
G 0 1512 ILTDVVIVV ILTDVVIVV o 0 ip -99 il -99 dp -99 dl -99 Peplist sS 16.656 bgG -1 bgS 2.000 cS 15.056
G 0 1513 ALWTGMHTI ALWTGMHTI o 0 ip -99 il -99 dp -99 dl -99 Peplist sS 10.865 bgG -1 bgS 2.000 cS 9.265
G 0 1514 VLNEQVKEA VLNEQVKEA o 0 ip -99 il -99 dp -99 dl -99 Peplist sS 12.721 bgG -1 bgS 2.000 cS 11.121
G 0 1515 IAHNLVHLL IAHNLVHLL o 0 ip -99 il -99 dp -99 dl -99 Peplist sS 6.435 bgG -1 bgS 2.000 cS 4.835
G 0 1516 SLWRDLIDL SLWRDLIDL o 0 ip -99 il -99 dp -99 dl -99 Peplist sS 10.197 bgG -1 bgS 2.000 cS 8.597
G 0 1517 QALPWVRYI QALPWVRYI o 0 ip -99 il -99 dp -99 dl -99 Peplist sS 7.863 bgG 1 bgS 7.451 cS 1.902
G 0 1518 YTSGTFRTV YTSGTFRTV o 0 ip -99 il -99 dp -99 dl -99 Peplist sS 7.887 bgG -1 bgS 2.000 cS 6.287
G 0 1519 FLDDNQIVT FLDDNQIVT o 0 ip -99 il -99 dp -99 dl -99 Peplist sS 8.466 bgG -1 bgS 2.000 cS 6.866
G 0 1520 KMFSDEILL KMFSDEILL o 0 ip -99 il -99 dp -99 dl -99 Peplist sS 5.069 bgG -1 bgS 2.000 cS 3.469
G 0 1521 TLMTDPVRL TLMTDPVRL o 0 ip -99 il -99 dp -99 dl -99 Peplist sS 12.488 bgG 1 bgS 3.047 cS 10.050
G 0 1522 RLDTHPAMV RLDTHPAMV o 0 ip -99 il -99 dp -99 dl -99 Peplist sS 12.527 bgG -1 bgS 2.000 cS 10.927
G 0 1523 NASPLKHFV NASPLKHFV o 0 ip -99 il -99 dp -99 dl -99 Peplist sS 8.214 bgG -1 bgS 2.000 cS 6.614
G 0 1524 SLKMKVVEV SLKMKVVEV o 0 ip -99 il -99 dp -99 dl -99 Peplist sS 14.345 bgG -1 bgS 2.000 cS 12.745
G 0 1525 SLAVSSPRL SLAVSSPRL o 0 ip -99 il -99 dp -99 dl -99 Peplist sS 8.134 bgG -1 bgS 2.000 cS 6.534
G 0 1526 RLANDAAQV RLANDAAQV o 0 ip -99 il -99 dp -99 dl -99 Peplist sS 9.783 bgG -1 bgS 2.000 cS 8.183
G 0 1527 SLLKRLRKA SLLKRLRKA o 0 ip -99 il -99 dp -99 dl -99 Peplist sS 11.399 bgG -1 bgS 2.000 cS 9.799
G 0 1528 ALLEMDARL ALLEMDARL o 0 ip -99 il -99 dp -99 dl -99 Peplist sS 8.353 bgG -1 bgS 2.000 cS 6.753
G 0 1529 IMLEALERV IMLEALERV o 0 ip -99 il -99 dp -99 dl -99 Peplist sS 13.180 bgG -1 bgS 2.000 cS 11.580
G 0 1530 LLASEVPQL LLASEVPQL o 0 ip -99 il -99 dp -99 dl -99 Peplist sS 14.229 bgG -1 bgS 2.000 cS 12.629
G 0 1531 TVADKIHSV TVADKIHSV o 0 ip -99 il -99 dp -99 dl -99 Peplist sS 19.130 bgG 1 bgS 2.550 cS 17.090
G 0 1532 LLIEMEQRL LLIEMEQRL o 0 ip -99 il -99 dp -99 dl -99 Peplist sS 7.205 bgG -1 bgS 2.000 cS 5.605
G 0 1533 TLAAIIHGA TLAAIIHGA o 0 ip -99 il -99 dp -99 dl -99 Peplist sS 9.151 bgG -1 bgS 2.000 cS 7.551
G 0 1534 KLFEFMHET KLFEFMHET o 0 ip -99 il -99 dp -99 dl -99 Peplist sS 13.698 bgG -1 bgS 2.000 cS 12.098
G 0 1535 GLYELVWRV GLYELVWRV o 0 ip -99 il -99 dp -99 dl -99 Peplist sS 18.336 bgG -1 bgS 2.000 cS 16.736
G 0 1536 RVIGTLEEV RVIGTLEEV o 0 ip -99 il -99 dp -99 dl -99 Peplist sS 11.070 bgG -1 bgS 2.000 cS 9.470
G 0 1537 SIIQRLLEV SIIQRLLEV o 0 ip -99 il -99 dp -99 dl -99 Peplist sS 9.806 bgG -1 bgS 2.000 cS 8.206
G 0 1538 ILDDSPKEI ILDDSPKEI o 0 ip -99 il -99 dp -99 dl -99 Peplist sS 15.669 bgG 1 bgS 2.315 cS 13.817
G 0 1539 KASGTLREY KASGTLREY o 0 ip -99 il -99 dp -99 dl -99 Peplist sS 9.228 bgG -1 bgS 2.000 cS 7.628
G 0 1540 ALSSLIHAL ALSSLIHAL o 0 ip -99 il -99 dp -99 dl -99 Peplist sS 14.956 bgG -1 bgS 2.000 cS 13.356
G 0 1541 SLIEDLILL SLIEDLILL o 0 ip -99 il -99 dp -99 dl -99 Peplist sS 14.224 bgG 1 bgS 2.040 cS 12.593
G 0 1542 YVADLVHSA YVADLVHSA o 0 ip -99 il -99 dp -99 dl -99 Peplist sS 12.679 bgG -1 bgS 2.000 cS 11.079
G 0 1543 TVMDEIHTV TVMDEIHTV o 0 ip -99 il -99 dp -99 dl -99 Peplist sS 18.389 bgG 1 bgS 2.930 cS 16.045
G 0 1544 AIISELVSI AIISELVSI o 0 ip -99 il -99 dp -99 dl -99 Peplist sS 7.887 bgG -1 bgS 2.000 cS 6.287
G 0 1545 VASDVVRKV VASDVVRKV o 0 ip -99 il -99 dp -99 dl -99 Peplist sS 16.450 bgG -1 bgS 2.000 cS 14.850
G 0 1546 RSFPGSKEY RSFPGSKEY o 0 ip -99 il -99 dp -99 dl -99 Peplist sS 3.953 bgG -1 bgS 2.000 cS 2.353
G 0 1547 RLLENMTEV RLLENMTEV o 0 ip -99 il -99 dp -99 dl -99 Peplist sS 16.877 bgG -1 bgS 2.000 cS 15.277
G 0 1548 MLGQFLHGV MLGQFLHGV o 0 ip -99 il -99 dp -99 dl -99 Peplist sS 11.342 bgG -1 bgS 2.000 cS 9.742
G 0 1549 LLDVQPHTV LLDVQPHTV o 0 ip -99 il -99 dp -99 dl -99 Peplist sS 12.349 bgG -1 bgS 2.000 cS 10.749
G 0 1550 YLYDRLLRI YLYDRLLRI o 0 ip -99 il -99 dp -99 dl -99 Peplist sS 14.356 bgG 1 bgS 2.282 cS 12.530
G 0 1551 HLAEVLERV HLAEVLERV o 0 ip -99 il -99 dp -99 dl -99 Peplist sS 19.550 bgG -1 bgS 2.000 cS 17.950
G 0 1552 KVFGNEIKL KVFGNEIKL o 0 ip -99 il -99 dp -99 dl -99 Peplist sS 6.058 bgG -1 bgS 2.000 cS 4.458
G 0 1553 SLDPSSPQV SLDPSSPQV o 0 ip -99 il -99 dp -99 dl -99 Peplist sS 20.269 bgG -1 bgS 2.000 cS 18.669
G 0 1554 RLAADDFRV RLAADDFRV o 0 ip -99 il -99 dp -99 dl -99 Peplist sS 8.316 bgG -1 bgS 2.000 cS 6.716
G 0 1555 FVHDLVLYL FVHDLVLYL o 0 ip -99 il -99 dp -99 dl -99 Peplist sS 8.629 bgG -1 bgS 2.000 cS 7.029
G 0 1556 FSYAFPKAV FSYAFPKAV o 0 ip -99 il -99 dp -99 dl -99 Peplist sS 6.082 bgG -1 bgS 2.000 cS 4.482
G 0 1557 ALMDEVVKA ALMDEVVKA o 0 ip -99 il -99 dp -99 dl -99 Peplist sS 18.379 bgG -1 bgS 2.000 cS 16.779
G 0 1558 TLMDILPRI TLMDILPRI o 0 ip -99 il -99 dp -99 dl -99 Peplist sS 15.263 bgG 1 bgS 6.725 cS 9.883
G 0 1559 KVADGFKVV KVADGFKVV o 0 ip -99 il -99 dp -99 dl -99 Peplist sS 10.007 bgG -1 bgS 2.000 cS 8.407
G 0 1560 LLSKVLIYL LLSKVLIYL o 0 ip -99 il -99 dp -99 dl -99 Peplist sS 8.328 bgG -1 bgS 2.000 cS 6.728
G 0 1561 AMFENFVSV AMFENFVSV o 0 ip -99 il -99 dp -99 dl -99 Peplist sS 16.063 bgG -1 bgS 2.000 cS 14.463
G 0 1562 VASDLVMKV VASDLVMKV o 0 ip -99 il -99 dp -99 dl -99 Peplist sS 13.096 bgG -1 bgS 2.000 cS 11.496
G 0 1563 NAMPVRLQV NAMPVRLQV o 0 ip -99 il -99 dp -99 dl -99 Peplist sS 9.312 bgG -1 bgS 2.000 cS 7.712
G 0 1564 KMSELQTYV KMSELQTYV o 0 ip -99 il -99 dp -99 dl -99 Peplist sS 12.325 bgG -1 bgS 2.000 cS 10.725
G 0 1565 KAIDYIKYL KAIDYIKYL o 0 ip -99 il -99 dp -99 dl -99 Peplist sS 15.019 bgG 1 bgS 6.789 cS 9.588
G 0 1566 VMYGKVYRI VMYGKVYRI o 0 ip -99 il -99 dp -99 dl -99 Peplist sS 9.974 bgG 1 bgS 4.573 cS 6.316
G 0 1567 VLADALKSI VLADALKSI o 0 ip -99 il -99 dp -99 dl -99 Peplist sS 12.321 bgG -1 bgS 2.000 cS 10.721
G 0 1568 KTASINQNV KTASINQNV o 0 ip -99 il -99 dp -99 dl -99 Peplist sS 4.758 bgG -1 bgS 2.000 cS 3.158
G 0 1569 SLADLYFRA SLADLYFRA o 0 ip -99 il -99 dp -99 dl -99 Peplist sS 10.416 bgG -1 bgS 2.000 cS 8.816
G 0 1570 SLLDEFYKL SLLDEFYKL o 0 ip -99 il -99 dp -99 dl -99 Peplist sS 17.617 bgG 1 bgS 11.191 cS 8.664
G 0 1571 VAAEEARNY VAAEEARNY o 0 ip -99 il -99 dp -99 dl -99 Peplist sS 3.971 bgG -1 bgS 2.000 cS 2.371
G 0 1572 KLTEILELL KLTEILELL o 0 ip -99 il -99 dp -99 dl -99 Peplist sS 14.111 bgG 1 bgS 7.858 cS 7.825
G 0 1573 YLHDFLKYL YLHDFLKYL o 0 ip -99 il -99 dp -99 dl -99 Peplist sS 17.806 bgG 1 bgS 4.543 cS 14.172
G 0 1574 AAQGEPKVY AAQGEPKVY o 0 ip -99 il -99 dp -99 dl -99 Peplist sS 5.028 bgG -1 bgS 2.000 cS 3.428
G 0 1575 LLLAAPAQA LLLAAPAQA o 0 ip -99 il -99 dp -99 dl -99 Peplist sS 2.384 bgG -1 bgS 2.000 cS 0.784
G 0 1576 KLAEKLTIL KLAEKLTIL o 0 ip -99 il -99 dp -99 dl -99 Peplist sS 13.579 bgG 1 bgS 2.020 cS 11.964
G 0 1577 NLPDEIYHV NLPDEIYHV o 0 ip -99 il -99 dp -99 dl -99 Peplist sS 16.880 bgG 1 bgS 5.320 cS 12.623
G 0 1578 ALDSHPTIV ALDSHPTIV o 0 ip -99 il -99 dp -99 dl -99 Peplist sS 11.940 bgG -1 bgS 2.000 cS 10.340
G 0 1579 KLVDCIIEV KLVDCIIEV o 0 ip -99 il -99 dp -99 dl -99 Peplist sS 17.680 bgG -1 bgS 2.000 cS 16.080
G 0 1580 AGSTYVNRV AGSTYVNRV o 0 ip -99 il -99 dp -99 dl -99 Peplist sS 3.933 bgG -1 bgS 2.000 cS 2.333
G 0 1581 EALGNVRTV EALGNVRTV o 0 ip -99 il -99 dp -99 dl -99 Peplist sS 7.651 bgG -1 bgS 2.000 cS 6.051
G 0 1582 GLDKQIKEI GLDKQIKEI o 0 ip -99 il -99 dp -99 dl -99 Peplist sS 11.743 bgG -1 bgS 2.000 cS 10.143
G 0 1583 QLVRDLLEV QLVRDLLEV o 0 ip -99 il -99 dp -99 dl -99 Peplist sS 7.318 bgG -1 bgS 2.000 cS 5.718
G 0 1584 AASGRVLEV AASGRVLEV o 0 ip -99 il -99 dp -99 dl -99 Peplist sS 13.316 bgG -1 bgS 2.000 cS 11.716
G 0 1585 ILIDPIRVV ILIDPIRVV o 0 ip -99 il -99 dp -99 dl -99 Peplist sS 14.405 bgG -1 bgS 2.000 cS 12.805
G 0 1586 KLMELLEEI KLMELLEEI o 0 ip -99 il -99 dp -99 dl -99 Peplist sS 15.407 bgG 1 bgS 4.394 cS 11.892
G 0 1587 AATKIINEV AATKIINEV o 0 ip -99 il -99 dp -99 dl -99 Peplist sS 12.001 bgG -1 bgS 2.000 cS 10.401
G 0 1588 TATMHILVV TATMHILVV o 0 ip -99 il -99 dp -99 dl -99 Peplist sS 5.997 bgG -1 bgS 2.000 cS 4.397
G 0 1589 SLIDGIKRA SLIDGIKRA o 0 ip -99 il -99 dp -99 dl -99 Peplist sS 15.458 bgG -1 bgS 2.000 cS 13.858
G 0 1590 KLFNDAIRL KLFNDAIRL o 0 ip -99 il -99 dp -99 dl -99 Peplist sS 9.375 bgG -1 bgS 2.000 cS 7.775
G 0 1591 ALEEYVICV ALEEYVICV o 0 ip -99 il -99 dp -99 dl -99 Peplist sS 15.263 bgG -1 bgS 2.000 cS 13.663
G 0 1592 TLWVDPCEV TLWVDPCEV o 0 ip -99 il -99 dp -99 dl -99 Peplist sS 9.843 bgG -1 bgS 2.000 cS 8.243
G 0 1593 FILPKEIAV FILPKEIAV o 0 ip -99 il -99 dp -99 dl -99 Peplist sS 11.202 bgG -1 bgS 2.000 cS 9.602
G 0 1594 FLDHIIASV FLDHIIASV o 0 ip -99 il -99 dp -99 dl -99 Peplist sS 15.750 bgG -1 bgS 2.000 cS 14.150
G 0 1595 YQNDKITQL YQNDKITQL o 0 ip -99 il -99 dp -99 dl -99 Peplist sS 14.019 bgG 1 bgS 10.348 cS 5.740
G 0 1596 SLLPQLIEV SLLPQLIEV o 0 ip -99 il -99 dp -99 dl -99 Peplist sS 21.762 bgG -1 bgS 2.000 cS 20.162
G 0 1597 FLTKQEILL FLTKQEILL o 0 ip -99 il -99 dp -99 dl -99 Peplist sS 6.787 bgG -1 bgS 2.000 cS 5.187
G 0 1598 RLTEKFVLL RLTEKFVLL o 0 ip -99 il -99 dp -99 dl -99 Peplist sS 14.647 bgG 1 bgS 9.696 cS 6.890
G 0 1599 AMASHLTST AMASHLTST o 0 ip -99 il -99 dp -99 dl -99 Peplist sS 4.722 bgG -1 bgS 2.000 cS 3.122
G 0 1600 HLLPHVLQV HLLPHVLQV o 0 ip -99 il -99 dp -99 dl -99 Peplist sS 20.618 bgG -1 bgS 2.000 cS 19.018
G 0 1601 VLLPLRVTL VLLPLRVTL o 0 ip -99 il -99 dp -99 dl -99 Peplist sS 11.588 bgG -1 bgS 2.000 cS 9.988
G 0 1602 SLHEFLVNL SLHEFLVNL o 0 ip -99 il -99 dp -99 dl -99 Peplist sS 18.253 bgG -1 bgS 2.000 cS 16.653
G 0 1603 RASPFLLQY RASPFLLQY o 0 ip -99 il -99 dp -99 dl -99 Peplist sS 10.201 bgG 1 bgS 3.537 cS 7.371
G 0 1604 KLQEKIQEL KLQEKIQEL o 0 ip -99 il -99 dp -99 dl -99 Peplist sS 20.769 bgG 1 bgS 8.054 cS 14.325
G 0 1605 SLFRVITEV SLFRVITEV o 0 ip -99 il -99 dp -99 dl -99 Peplist sS 15.523 bgG -1 bgS 2.000 cS 13.923
G 0 1606 SLIDFLRVV SLIDFLRVV o 0 ip -99 il -99 dp -99 dl -99 Peplist sS 19.257 bgG -1 bgS 2.000 cS 17.657
G 0 1607 FLDTPIAKV FLDTPIAKV o 0 ip -99 il -99 dp -99 dl -99 Peplist sS 14.145 bgG -1 bgS 2.000 cS 12.545
G 0 1608 KLLDIRSYL KLLDIRSYL o 0 ip -99 il -99 dp -99 dl -99 Peplist sS 9.703 bgG 1 bgS 4.601 cS 6.022
G 0 1609 SLSGELREV SLSGELREV o 0 ip -99 il -99 dp -99 dl -99 Peplist sS 19.735 bgG -1 bgS 2.000 cS 18.135
G 0 1610 FLDDVVHSL FLDDVVHSL o 0 ip -99 il -99 dp -99 dl -99 Peplist sS 23.963 bgG 1 bgS 3.803 cS 20.920
G 0 1611 LSSSVIREL LSSSVIREL o 0 ip -99 il -99 dp -99 dl -99 Peplist sS 5.014 bgG -1 bgS 2.000 cS 3.414
G 0 1612 MLADKPFFL MLADKPFFL o 0 ip -99 il -99 dp -99 dl -99 Peplist sS 14.832 bgG 1 bgS 5.565 cS 10.379
G 0 1613 AMAASPHAV AMAASPHAV o 0 ip -99 il -99 dp -99 dl -99 Peplist sS 12.870 bgG -1 bgS 2.000 cS 11.270
G 0 1614 RSHPFIKEY RSHPFIKEY o 0 ip -99 il -99 dp -99 dl -99 Peplist sS 8.462 bgG -1 bgS 2.000 cS 6.862
G 0 1615 TLLNVIKSV TLLNVIKSV o 0 ip -99 il -99 dp -99 dl -99 Peplist sS 15.955 bgG -1 bgS 2.000 cS 14.355
G 0 1616 RMFDGKFVV RMFDGKFVV o 0 ip -99 il -99 dp -99 dl -99 Peplist sS 9.625 bgG -1 bgS 2.000 cS 8.025
G 0 1617 QLYEFDIKV QLYEFDIKV o 0 ip -99 il -99 dp -99 dl -99 Peplist sS 13.405 bgG -1 bgS 2.000 cS 11.805
G 0 1618 TLVDEVFRI TLVDEVFRI o 0 ip -99 il -99 dp -99 dl -99 Peplist sS 13.225 bgG 1 bgS 4.151 cS 9.904
G 0 1619 VAADTVKEL VAADTVKEL o 0 ip -99 il -99 dp -99 dl -99 Peplist sS 15.836 bgG 1 bgS 3.302 cS 13.194
G 0 1620 YASSKLLKI YASSKLLKI o 0 ip -99 il -99 dp -99 dl -99 Peplist sS 8.692 bgG 1 bgS 3.491 cS 5.899
G 0 1621 FLETNVPLL FLETNVPLL o 0 ip -99 il -99 dp -99 dl -99 Peplist sS 7.247 bgG -1 bgS 2.000 cS 5.647
G 0 1622 ALDKATVLL ALDKATVLL o 0 ip -99 il -99 dp -99 dl -99 Peplist sS 8.648 bgG -1 bgS 2.000 cS 7.048
G 0 1623 MTDKAPPGV MTDKAPPGV o 0 ip -99 il -99 dp -99 dl -99 Peplist sS 5.451 bgG -1 bgS 2.000 cS 3.851
G 0 1624 KNTPYVNEV KNTPYVNEV o 0 ip -99 il -99 dp -99 dl -99 Peplist sS 11.351 bgG -1 bgS 2.000 cS 9.751
G 0 1625 AANPDPKKL AANPDPKKL o 0 ip -99 il -99 dp -99 dl -99 Peplist sS 13.012 bgG 1 bgS 5.813 cS 8.362
G 0 1626 RLYGKIITA RLYGKIITA o 0 ip -99 il -99 dp -99 dl -99 Peplist sS 13.045 bgG -1 bgS 2.000 cS 11.445
G 0 1627 GLAEDSPKM GLAEDSPKM o 0 ip -99 il -99 dp -99 dl -99 Peplist sS 8.419 bgG -1 bgS 2.000 cS 6.819
G 0 1628 LLFKEGVMV LLFKEGVMV o 0 ip -99 il -99 dp -99 dl -99 Peplist sS 5.905 bgG -1 bgS 2.000 cS 4.305
G 0 1629 RLFPGRVSV RLFPGRVSV o 0 ip -99 il -99 dp -99 dl -99 Peplist sS 16.141 bgG -1 bgS 2.000 cS 14.541
G 0 1630 GLFSQHFNL GLFSQHFNL o 0 ip -99 il -99 dp -99 dl -99 Peplist sS 6.018 bgG -1 bgS 2.000 cS 4.418
G 0 1631 VLFTITKTV VLFTITKTV o 0 ip -99 il -99 dp -99 dl -99 Peplist sS 9.691 bgG -1 bgS 2.000 cS 8.091
G 0 1632 LLPEGPPAI LLPEGPPAI o 0 ip -99 il -99 dp -99 dl -99 Peplist sS 7.058 bgG -1 bgS 2.000 cS 5.458
G 0 1633 VVVDPIQSV VVVDPIQSV o 0 ip -99 il -99 dp -99 dl -99 Peplist sS 8.760 bgG -1 bgS 2.000 cS 7.160
G 0 1634 RLWNETVEL RLWNETVEL o 0 ip -99 il -99 dp -99 dl -99 Peplist sS 16.224 bgG -1 bgS 2.000 cS 14.624
G 0 1635 FLDSEVSEL FLDSEVSEL o 0 ip -99 il -99 dp -99 dl -99 Peplist sS 16.267 bgG -1 bgS 2.000 cS 14.667
G 0 1636 RLYQGINQL RLYQGINQL o 0 ip -99 il -99 dp -99 dl -99 Peplist sS 11.929 bgG 1 bgS 2.010 cS 10.321
G 0 1637 KLNDFFVEI KLNDFFVEI o 0 ip -99 il -99 dp -99 dl -99 Peplist sS 14.378 bgG 1 bgS 7.668 cS 8.244
G 0 1638 VARPAPVAV VARPAPVAV o 0 ip -99 il -99 dp -99 dl -99 Peplist sS 6.919 bgG -1 bgS 2.000 cS 5.319
G 0 1639 KVWGNVVTV KVWGNVVTV o 0 ip -99 il -99 dp -99 dl -99 Peplist sS 15.032 bgG -1 bgS 2.000 cS 13.432
G 0 1640 KMLDKIISI KMLDKIISI o 0 ip -99 il -99 dp -99 dl -99 Peplist sS 15.952 bgG 1 bgS 7.183 cS 10.206
G 0 1641 GLTDKVGRV GLTDKVGRV o 0 ip -99 il -99 dp -99 dl -99 Peplist sS 12.821 bgG -1 bgS 2.000 cS 11.221
G 0 1642 KLHDVEHVL KLHDVEHVL o 0 ip -99 il -99 dp -99 dl -99 Peplist sS 14.822 bgG 1 bgS 4.200 cS 11.461
G 0 1643 LAAEFLKQV LAAEFLKQV o 0 ip -99 il -99 dp -99 dl -99 Peplist sS 15.100 bgG -1 bgS 2.000 cS 13.500
G 0 1644 ATWSDPHKA ATWSDPHKA o 0 ip -99 il -99 dp -99 dl -99 Peplist sS 8.881 bgG -1 bgS 2.000 cS 7.281
G 0 1645 YLMGERLGV YLMGERLGV o 0 ip -99 il -99 dp -99 dl -99 Peplist sS 10.080 bgG -1 bgS 2.000 cS 8.480
G 0 1646 TAMDVVYAL TAMDVVYAL o 0 ip -99 il -99 dp -99 dl -99 Peplist sS 12.634 bgG 1 bgS 4.822 cS 8.776
G 0 1647 SLIKQIPRI SLIKQIPRI o 0 ip -99 il -99 dp -99 dl -99 Peplist sS 12.392 bgG 1 bgS 4.599 cS 8.713
G 0 1648 FVFPGELLL FVFPGELLL o 0 ip -99 il -99 dp -99 dl -99 Peplist sS 3.166 bgG -1 bgS 2.000 cS 1.566
G 0 1649 RQADKVWRL RQADKVWRL o 0 ip -99 il -99 dp -99 dl -99 Peplist sS 16.781 bgG 1 bgS 12.505 cS 6.777
G 0 1650 KLDHVVTII KLDHVVTII o 0 ip -99 il -99 dp -99 dl -99 Peplist sS 6.809 bgG -1 bgS 2.000 cS 5.209
G 0 1651 LAIPEGKQV LAIPEGKQV o 0 ip -99 il -99 dp -99 dl -99 Peplist sS 8.576 bgG -1 bgS 2.000 cS 6.976
G 0 1652 HLSDALVEV HLSDALVEV o 0 ip -99 il -99 dp -99 dl -99 Peplist sS 20.993 bgG -1 bgS 2.000 cS 19.393
G 0 1653 LLADLLHNV LLADLLHNV o 0 ip -99 il -99 dp -99 dl -99 Peplist sS 17.566 bgG -1 bgS 2.000 cS 15.966
G 0 1654 SLIRSVVAL SLIRSVVAL o 0 ip -99 il -99 dp -99 dl -99 Peplist sS 10.804 bgG -1 bgS 2.000 cS 9.204
G 0 1655 KTDKTLVLL KTDKTLVLL o 0 ip -99 il -99 dp -99 dl -99 Peplist sS 6.870 bgG -1 bgS 2.000 cS 5.270
G 0 1656 TLAGDVHIV TLAGDVHIV o 0 ip -99 il -99 dp -99 dl -99 Peplist sS 13.694 bgG -1 bgS 2.000 cS 12.094
G 0 1657 QLNDVAHLV QLNDVAHLV o 0 ip -99 il -99 dp -99 dl -99 Peplist sS 11.085 bgG -1 bgS 2.000 cS 9.485
G 0 1658 RLLDSEIKI RLLDSEIKI o 0 ip -99 il -99 dp -99 dl -99 Peplist sS 11.561 bgG -1 bgS 2.000 cS 9.961
G 0 1659 SLGRWPWQV SLGRWPWQV o 0 ip -99 il -99 dp -99 dl -99 Peplist sS 12.392 bgG 1 bgS 2.207 cS 10.627
G 0 1660 FLDPSKSSV FLDPSKSSV o 0 ip -99 il -99 dp -99 dl -99 Peplist sS 13.240 bgG -1 bgS 2.000 cS 11.640
G 0 1661 RAFGIPIRV RAFGIPIRV o 0 ip -99 il -99 dp -99 dl -99 Peplist sS 13.038 bgG -1 bgS 2.000 cS 11.438
G 0 1662 TLSDLRVYL TLSDLRVYL o 0 ip -99 il -99 dp -99 dl -99 Peplist sS 11.664 bgG -1 bgS 2.000 cS 10.064
G 0 1663 KILEDVVGV KILEDVVGV o 0 ip -99 il -99 dp -99 dl -99 Peplist sS 14.635 bgG -1 bgS 2.000 cS 13.035
G 0 1664 VMFNGKVYL VMFNGKVYL o 0 ip -99 il -99 dp -99 dl -99 Peplist sS 3.416 bgG -1 bgS 2.000 cS 1.816
G 0 1665 ILDHEVPSL ILDHEVPSL o 0 ip -99 il -99 dp -99 dl -99 Peplist sS 14.999 bgG -1 bgS 2.000 cS 13.399
G 0 1666 FLYSGGHRV FLYSGGHRV o 0 ip -99 il -99 dp -99 dl -99 Peplist sS 13.220 bgG -1 bgS 2.000 cS 11.620
G 0 1667 YMIDNVILL YMIDNVILL o 0 ip -99 il -99 dp -99 dl -99 Peplist sS 13.699 bgG 1 bgS 7.199 cS 7.939
G 0 1668 MLDEILLQL MLDEILLQL o 0 ip -99 il -99 dp -99 dl -99 Peplist sS 16.612 bgG -1 bgS 2.000 cS 15.012
G 0 1669 SLDAKEIYL SLDAKEIYL o 0 ip -99 il -99 dp -99 dl -99 Peplist sS 11.074 bgG -1 bgS 2.000 cS 9.474
G 0 1670 FTSDPKPTI FTSDPKPTI o 0 ip -99 il -99 dp -99 dl -99 Peplist sS 2.353 bgG -1 bgS 2.000 cS 0.753
G 0 1671 GQTGVIRSV GQTGVIRSV o 0 ip -99 il -99 dp -99 dl -99 Peplist sS 9.576 bgG -1 bgS 2.000 cS 7.976
G 0 1672 FLPPLPTSV FLPPLPTSV o 0 ip -99 il -99 dp -99 dl -99 Peplist sS 16.143 bgG -1 bgS 2.000 cS 14.543
G 0 1673 NLLTHIENV NLLTHIENV o 0 ip -99 il -99 dp -99 dl -99 Peplist sS 11.587 bgG -1 bgS 2.000 cS 9.987
G 0 1674 ALLELLERL ALLELLERL o 0 ip -99 il -99 dp -99 dl -99 Peplist sS 16.451 bgG 1 bgS 2.988 cS 14.060
G 0 1675 FAEGFVKAL FAEGFVKAL o 0 ip -99 il -99 dp -99 dl -99 Peplist sS 7.348 bgG -1 bgS 2.000 cS 5.748
G 0 1676 NMLPQIFRV NMLPQIFRV o 0 ip -99 il -99 dp -99 dl -99 Peplist sS 15.491 bgG 1 bgS 5.322 cS 11.233
G 0 1677 RLLSFVVLA RLLSFVVLA o 0 ip -99 il -99 dp -99 dl -99 Peplist sS 9.998 bgG -1 bgS 2.000 cS 8.398
G 0 1678 GLAGPVRGV GLAGPVRGV o 0 ip -99 il -99 dp -99 dl -99 Peplist sS 10.910 bgG -1 bgS 2.000 cS 9.310
G 0 1679 VMITKLVEV VMITKLVEV o 0 ip -99 il -99 dp -99 dl -99 Peplist sS 13.803 bgG -1 bgS 2.000 cS 12.203
G 0 1680 KLDETGNSL KLDETGNSL o 0 ip -99 il -99 dp -99 dl -99 Peplist sS 12.093 bgG -1 bgS 2.000 cS 10.493
G 0 1681 KLKQHIEAI KLKQHIEAI o 0 ip -99 il -99 dp -99 dl -99 Peplist sS 4.671 bgG -1 bgS 2.000 cS 3.071
G 0 1682 IIEPSLRQL IIEPSLRQL o 0 ip -99 il -99 dp -99 dl -99 Peplist sS 7.531 bgG 1 bgS 2.345 cS 5.655
G 0 1683 ILKDGIHNV ILKDGIHNV o 0 ip -99 il -99 dp -99 dl -99 Peplist sS 15.439 bgG -1 bgS 2.000 cS 13.839
G 0 1684 RLAVYIDRV RLAVYIDRV o 0 ip -99 il -99 dp -99 dl -99 Peplist sS 10.003 bgG -1 bgS 2.000 cS 8.403
G 0 1685 YLFERTFNL YLFERTFNL o 0 ip -99 il -99 dp -99 dl -99 Peplist sS 13.839 bgG 1 bgS 5.592 cS 9.365
G 0 1686 TLINEQWLL TLINEQWLL o 0 ip -99 il -99 dp -99 dl -99 Peplist sS 8.413 bgG 1 bgS 3.573 cS 5.554
G 0 1687 ALLESPKAL ALLESPKAL o 0 ip -99 il -99 dp -99 dl -99 Peplist sS 15.658 bgG -1 bgS 2.000 cS 14.058
G 0 1688 MMPAVFHTV MMPAVFHTV o 0 ip -99 il -99 dp -99 dl -99 Peplist sS 8.576 bgG 1 bgS 5.456 cS 4.212
G 0 1689 LLIGHLERV LLIGHLERV o 0 ip -99 il -99 dp -99 dl -99 Peplist sS 12.220 bgG -1 bgS 2.000 cS 10.620
G 0 1690 NMVDIIHSV NMVDIIHSV o 0 ip -99 il -99 dp -99 dl -99 Peplist sS 16.704 bgG 1 bgS 4.823 cS 12.845
G 0 1691 RLDETIQAI RLDETIQAI o 0 ip -99 il -99 dp -99 dl -99 Peplist sS 15.202 bgG -1 bgS 2.000 cS 13.602
G 0 1692 IATGEVHSV IATGEVHSV o 0 ip -99 il -99 dp -99 dl -99 Peplist sS 15.358 bgG -1 bgS 2.000 cS 13.758
G 0 1693 KLWGDVTEI KLWGDVTEI o 0 ip -99 il -99 dp -99 dl -99 Peplist sS 14.726 bgG -1 bgS 2.000 cS 13.126
G 0 1694 YAFPKAVSV YAFPKAVSV o 0 ip -99 il -99 dp -99 dl -99 Peplist sS 15.400 bgG -1 bgS 2.000 cS 13.800
G 0 1695 RLFDEPQLA RLFDEPQLA o 0 ip -99 il -99 dp -99 dl -99 Peplist sS 12.101 bgG -1 bgS 2.000 cS 10.501
G 0 1696 YLDPAQRGV YLDPAQRGV o 0 ip -99 il -99 dp -99 dl -99 Peplist sS 16.329 bgG -1 bgS 2.000 cS 14.729
G 0 1697 KVFDEVIEV KVFDEVIEV o 0 ip -99 il -99 dp -99 dl -99 Peplist sS 18.360 bgG -1 bgS 2.000 cS 16.760
G 0 1698 ALQEMVHQV ALQEMVHQV o 0 ip -99 il -99 dp -99 dl -99 Peplist sS 21.468 bgG -1 bgS 2.000 cS 19.868
G 0 1699 ALQEQLSRL ALQEQLSRL o 0 ip -99 il -99 dp -99 dl -99 Peplist sS 13.820 bgG 1 bgS 2.436 cS 11.871
G 0 1700 ALQEVLKTA ALQEVLKTA o 0 ip -99 il -99 dp -99 dl -99 Peplist sS 13.476 bgG -1 bgS 2.000 cS 11.876
G 0 1701 RLLEATSYL RLLEATSYL o 0 ip -99 il -99 dp -99 dl -99 Peplist sS 8.987 bgG 1 bgS 5.108 cS 4.901
G 0 1702 RLTDYVAFL RLTDYVAFL o 0 ip -99 il -99 dp -99 dl -99 Peplist sS 14.902 bgG 1 bgS 4.817 cS 11.049
G 0 1703 IIMEEVVKL IIMEEVVKL o 0 ip -99 il -99 dp -99 dl -99 Peplist sS 14.446 bgG 1 bgS 2.904 cS 12.123
G 0 1704 FLDHEMVFL FLDHEMVFL o 0 ip -99 il -99 dp -99 dl -99 Peplist sS 11.384 bgG -1 bgS 2.000 cS 9.784
G 0 1705 YVDDIFLRV YVDDIFLRV o 0 ip -99 il -99 dp -99 dl -99 Peplist sS 12.170 bgG -1 bgS 2.000 cS 10.570
G 0 1706 FTIPKLYQL FTIPKLYQL o 0 ip -99 il -99 dp -99 dl -99 Peplist sS 13.264 bgG 1 bgS 7.956 cS 6.899
G 0 1707 TLAAQILAV TLAAQILAV o 0 ip -99 il -99 dp -99 dl -99 Peplist sS 10.335 bgG -1 bgS 2.000 cS 8.735
G 0 1708 KLSNVLQQV KLSNVLQQV o 0 ip -99 il -99 dp -99 dl -99 Peplist sS 16.817 bgG -1 bgS 2.000 cS 15.217
G 0 1709 KLDDTYIKA KLDDTYIKA o 0 ip -99 il -99 dp -99 dl -99 Peplist sS 13.786 bgG -1 bgS 2.000 cS 12.186
G 0 1710 RLPDPFAKV RLPDPFAKV o 0 ip -99 il -99 dp -99 dl -99 Peplist sS 12.258 bgG 1 bgS 5.925 cS 7.518
G 0 1711 MLPPPPLTA MLPPPPLTA o 0 ip -99 il -99 dp -99 dl -99 Peplist sS 6.586 bgG -1 bgS 2.000 cS 4.986
G 0 1712 TASPLVKSV TASPLVKSV o 0 ip -99 il -99 dp -99 dl -99 Peplist sS 15.707 bgG -1 bgS 2.000 cS 14.107
G 0 1713 KTLEGEFSV KTLEGEFSV o 0 ip -99 il -99 dp -99 dl -99 Peplist sS 8.286 bgG -1 bgS 2.000 cS 6.686
G 0 1714 AARDVFLML AARDVFLML o 0 ip -99 il -99 dp -99 dl -99 Peplist sS 3.152 bgG -1 bgS 2.000 cS 1.552
G 0 1715 KLFPDAIRL KLFPDAIRL o 0 ip -99 il -99 dp -99 dl -99 Peplist sS 13.695 bgG 1 bgS 2.068 cS 12.040
G 0 1716 TLLPLRVFL TLLPLRVFL o 0 ip -99 il -99 dp -99 dl -99 Peplist sS 10.081 bgG -1 bgS 2.000 cS 8.481
G 0 1717 ILDAGGHNV ILDAGGHNV o 0 ip -99 il -99 dp -99 dl -99 Peplist sS 8.735 bgG -1 bgS 2.000 cS 7.135
G 0 1718 KLLGNIKNV KLLGNIKNV o 0 ip -99 il -99 dp -99 dl -99 Peplist sS 16.881 bgG -1 bgS 2.000 cS 15.281
G 0 1719 KLDQDLNEV KLDQDLNEV o 0 ip -99 il -99 dp -99 dl -99 Peplist sS 15.618 bgG -1 bgS 2.000 cS 14.018
G 0 1720 SAFPEVRSL SAFPEVRSL o 0 ip -99 il -99 dp -99 dl -99 Peplist sS 17.208 bgG 1 bgS 3.043 cS 14.774
G 0 1721 HLSIINEYL HLSIINEYL o 0 ip -99 il -99 dp -99 dl -99 Peplist sS 3.112 bgG -1 bgS 2.000 cS 1.512
G 0 1722 SLVEIILHV SLVEIILHV o 0 ip -99 il -99 dp -99 dl -99 Peplist sS 16.333 bgG -1 bgS 2.000 cS 14.733
G 0 1723 TSTPNAKTV TSTPNAKTV o 0 ip -99 il -99 dp -99 dl -99 Peplist sS 6.770 bgG -1 bgS 2.000 cS 5.170
G 0 1724 KLLEVQPQV KLLEVQPQV o 0 ip -99 il -99 dp -99 dl -99 Peplist sS 19.986 bgG 1 bgS 2.359 cS 18.099
G 0 1725 VQDENVRGV VQDENVRGV o 0 ip -99 il -99 dp -99 dl -99 Peplist sS 12.797 bgG -1 bgS 2.000 cS 11.197
G 0 1726 VLKVFLENV VLKVFLENV o 0 ip -99 il -99 dp -99 dl -99 Peplist sS 4.446 bgG -1 bgS 2.000 cS 2.846
G 0 1727 YMGQSIHQV YMGQSIHQV o 0 ip -99 il -99 dp -99 dl -99 Peplist sS 14.538 bgG 1 bgS 3.039 cS 12.107
G 0 1728 HIIENIVAV HIIENIVAV o 0 ip -99 il -99 dp -99 dl -99 Peplist sS 14.103 bgG -1 bgS 2.000 cS 12.503
G 0 1729 KLNAEVACV KLNAEVACV o 0 ip -99 il -99 dp -99 dl -99 Peplist sS 10.447 bgG -1 bgS 2.000 cS 8.847
G 0 1730 KILDLETQL KILDLETQL o 0 ip -99 il -99 dp -99 dl -99 Peplist sS 9.122 bgG -1 bgS 2.000 cS 7.522
G 0 1731 ALFFQLVDV ALFFQLVDV o 0 ip -99 il -99 dp -99 dl -99 Peplist sS 9.786 bgG -1 bgS 2.000 cS 8.186
G 0 1732 KIADFGWSV KIADFGWSV o 0 ip -99 il -99 dp -99 dl -99 Peplist sS 12.070 bgG -1 bgS 2.000 cS 10.470
G 0 1733 RLQESVMEA RLQESVMEA o 0 ip -99 il -99 dp -99 dl -99 Peplist sS 12.624 bgG -1 bgS 2.000 cS 11.024
G 0 1734 HLDPAVKEV HLDPAVKEV o 0 ip -99 il -99 dp -99 dl -99 Peplist sS 22.618 bgG -1 bgS 2.000 cS 21.018
G 0 1735 SMFGKLIDL SMFGKLIDL o 0 ip -99 il -99 dp -99 dl -99 Peplist sS 11.167 bgG -1 bgS 2.000 cS 9.567
G 0 1736 SAAYYLNDL SAAYYLNDL o 0 ip -99 il -99 dp -99 dl -99 Peplist sS 3.313 bgG -1 bgS 2.000 cS 1.713
G 0 1737 YLQNWSHVL YLQNWSHVL o 0 ip -99 il -99 dp -99 dl -99 Peplist sS 10.201 bgG 1 bgS 7.047 cS 4.563
G 0 1738 HINDSAPEV HINDSAPEV o 0 ip -99 il -99 dp -99 dl -99 Peplist sS 10.666 bgG -1 bgS 2.000 cS 9.066
G 0 1739 AATPAKKTV AATPAKKTV o 0 ip -99 il -99 dp -99 dl -99 Peplist sS 10.268 bgG -1 bgS 2.000 cS 8.668
G 0 1740 KAIDYIRFL KAIDYIRFL o 0 ip -99 il -99 dp -99 dl -99 Peplist sS 13.503 bgG 1 bgS 5.849 cS 8.824
G 0 1741 ALLGELSKV ALLGELSKV o 0 ip -99 il -99 dp -99 dl -99 Peplist sS 15.181 bgG -1 bgS 2.000 cS 13.581
G 0 1742 LLHEKLYEL LLHEKLYEL o 0 ip -99 il -99 dp -99 dl -99 Peplist sS 15.996 bgG 1 bgS 3.452 cS 13.234
G 0 1743 WAWPIQKEV WAWPIQKEV o 0 ip -99 il -99 dp -99 dl -99 Peplist sS 14.816 bgG -1 bgS 2.000 cS 13.216
G 0 1744 YLEPKLTQV YLEPKLTQV o 0 ip -99 il -99 dp -99 dl -99 Peplist sS 18.236 bgG -1 bgS 2.000 cS 16.636
G 0 1745 NASEIVKTV NASEIVKTV o 0 ip -99 il -99 dp -99 dl -99 Peplist sS 14.659 bgG -1 bgS 2.000 cS 13.059
G 0 1746 GLHFVVPSV GLHFVVPSV o 0 ip -99 il -99 dp -99 dl -99 Peplist sS 10.195 bgG -1 bgS 2.000 cS 8.595
G 0 1747 VIMKSSPEV VIMKSSPEV o 0 ip -99 il -99 dp -99 dl -99 Peplist sS 7.485 bgG -1 bgS 2.000 cS 5.885
G 0 1748 VLFGLLREV VLFGLLREV o 0 ip -99 il -99 dp -99 dl -99 Peplist sS 15.450 bgG -1 bgS 2.000 cS 13.850
G 0 1749 QVLGSLVHV QVLGSLVHV o 0 ip -99 il -99 dp -99 dl -99 Peplist sS 7.931 bgG -1 bgS 2.000 cS 6.331
G 0 1750 LAQEIVKAL LAQEIVKAL o 0 ip -99 il -99 dp -99 dl -99 Peplist sS 8.292 bgG -1 bgS 2.000 cS 6.692
G 0 1751 YLSQDTVSV YLSQDTVSV o 0 ip -99 il -99 dp -99 dl -99 Peplist sS 13.093 bgG -1 bgS 2.000 cS 11.493
G 0 1752 FLDPDRHFL FLDPDRHFL o 0 ip -99 il -99 dp -99 dl -99 Peplist sS 15.182 bgG -1 bgS 2.000 cS 13.582
G 0 1753 QLLDQIWRT QLLDQIWRT o 0 ip -99 il -99 dp -99 dl -99 Peplist sS 10.213 bgG -1 bgS 2.000 cS 8.613
G 0 1754 ILPKGSARV ILPKGSARV o 0 ip -99 il -99 dp -99 dl -99 Peplist sS 5.355 bgG -1 bgS 2.000 cS 3.755
G 0 1755 VASEVYKAV VASEVYKAV o 0 ip -99 il -99 dp -99 dl -99 Peplist sS 8.902 bgG -1 bgS 2.000 cS 7.302
G 0 1756 NLAPAPLNA NLAPAPLNA o 0 ip -99 il -99 dp -99 dl -99 Peplist sS 7.432 bgG -1 bgS 2.000 cS 5.832
G 0 1757 KANEIIKKL KANEIIKKL o 0 ip -99 il -99 dp -99 dl -99 Peplist sS 14.527 bgG 1 bgS 6.586 cS 9.258
G 0 1758 GLADKVYFL GLADKVYFL o 0 ip -99 il -99 dp -99 dl -99 Peplist sS 15.110 bgG -1 bgS 2.000 cS 13.510
G 0 1759 GLSEPIFQL GLSEPIFQL o 0 ip -99 il -99 dp -99 dl -99 Peplist sS 14.345 bgG -1 bgS 2.000 cS 12.745
G 0 1760 YMDQWVPVI YMDQWVPVI o 0 ip -99 il -99 dp -99 dl -99 Peplist sS 8.988 bgG 1 bgS 4.440 cS 5.436
G 0 1761 AMNGKSFSV AMNGKSFSV o 0 ip -99 il -99 dp -99 dl -99 Peplist sS 10.172 bgG -1 bgS 2.000 cS 8.572
G 0 1762 RLAQHITYV RLAQHITYV o 0 ip -99 il -99 dp -99 dl -99 Peplist sS 14.062 bgG -1 bgS 2.000 cS 12.462
G 0 1763 SLDPKTNTL SLDPKTNTL o 0 ip -99 il -99 dp -99 dl -99 Peplist sS 16.425 bgG 1 bgS 7.639 cS 10.314
G 0 1764 VLIENVASL VLIENVASL o 0 ip -99 il -99 dp -99 dl -99 Peplist sS 13.832 bgG 1 bgS 3.739 cS 10.841
G 0 1765 VLAPHLTRA VLAPHLTRA o 0 ip -99 il -99 dp -99 dl -99 Peplist sS 12.064 bgG -1 bgS 2.000 cS 10.464
G 0 1766 TLLRLLYEA TLLRLLYEA o 0 ip -99 il -99 dp -99 dl -99 Peplist sS 7.198 bgG -1 bgS 2.000 cS 5.598
G 0 1767 FLKEYLHFV FLKEYLHFV o 0 ip -99 il -99 dp -99 dl -99 Peplist sS 16.800 bgG -1 bgS 2.000 cS 15.200
G 0 1768 MIIKLITSV MIIKLITSV o 0 ip -99 il -99 dp -99 dl -99 Peplist sS 7.291 bgG -1 bgS 2.000 cS 5.691
G 0 1769 YANNAIKTY YANNAIKTY o 0 ip -99 il -99 dp -99 dl -99 Peplist sS 4.341 bgG -1 bgS 2.000 cS 2.741
G 0 1770 RLFDQAFGL RLFDQAFGL o 0 ip -99 il -99 dp -99 dl -99 Peplist sS 10.582 bgG -1 bgS 2.000 cS 8.982
G 0 1771 AAMPVAQHL AAMPVAQHL o 0 ip -99 il -99 dp -99 dl -99 Peplist sS 9.366 bgG 1 bgS 6.454 cS 4.204
G 0 1772 FLGPEPKSV FLGPEPKSV o 0 ip -99 il -99 dp -99 dl -99 Peplist sS 18.325 bgG -1 bgS 2.000 cS 16.725
G 0 1773 VIIPKNWSL VIIPKNWSL o 0 ip -99 il -99 dp -99 dl -99 Peplist sS 9.666 bgG 1 bgS 7.345 cS 3.790
G 0 1774 YLDPNYQSI YLDPNYQSI o 0 ip -99 il -99 dp -99 dl -99 Peplist sS 12.964 bgG 1 bgS 7.264 cS 7.154
G 0 1775 GVLENIFGV GVLENIFGV o 0 ip -99 il -99 dp -99 dl -99 Peplist sS 8.953 bgG -1 bgS 2.000 cS 7.353
G 0 1776 HLIDFMSEI HLIDFMSEI o 0 ip -99 il -99 dp -99 dl -99 Peplist sS 10.755 bgG 1 bgS 3.231 cS 8.170
G 0 1777 ILMEHIHKL ILMEHIHKL o 0 ip -99 il -99 dp -99 dl -99 Peplist sS 20.840 bgG 1 bgS 10.990 cS 12.048
G 0 1778 YLGEIVRQI YLGEIVRQI o 0 ip -99 il -99 dp -99 dl -99 Peplist sS 14.293 bgG 1 bgS 5.564 cS 9.841
G 0 1779 WILEKTQAV WILEKTQAV o 0 ip -99 il -99 dp -99 dl -99 Peplist sS 8.413 bgG -1 bgS 2.000 cS 6.813
G 0 1780 SMLEDVQRA SMLEDVQRA o 0 ip -99 il -99 dp -99 dl -99 Peplist sS 12.908 bgG -1 bgS 2.000 cS 11.308
G 0 1781 KAQDFVKKF KAQDFVKKF o 0 ip -99 il -99 dp -99 dl -99 Peplist sS 10.445 bgG 1 bgS 9.553 cS 2.803
G 0 1782 RLAEVVHEL RLAEVVHEL o 0 ip -99 il -99 dp -99 dl -99 Peplist sS 23.383 bgG 1 bgS 9.793 cS 15.548
G 0 1783 SLDQPTQTV SLDQPTQTV o 0 ip -99 il -99 dp -99 dl -99 Peplist sS 11.997 bgG -1 bgS 2.000 cS 10.397
G 0 1784 VLGELVPRL VLGELVPRL o 0 ip -99 il -99 dp -99 dl -99 Peplist sS 13.564 bgG 1 bgS 2.601 cS 11.483
G 0 1785 EVISKLYAV EVISKLYAV o 0 ip -99 il -99 dp -99 dl -99 Peplist sS 3.075 bgG -1 bgS 2.000 cS 1.475
G 0 1786 QLTNVILHL QLTNVILHL o 0 ip -99 il -99 dp -99 dl -99 Peplist sS 9.429 bgG 1 bgS 2.054 cS 7.786
G 0 1787 ILGPKPQGV ILGPKPQGV o 0 ip -99 il -99 dp -99 dl -99 Peplist sS 13.135 bgG -1 bgS 2.000 cS 11.535
G 0 1788 SADTTILFV SADTTILFV o 0 ip -99 il -99 dp -99 dl -99 Peplist sS 9.856 bgG -1 bgS 2.000 cS 8.256
G 0 1789 KLDEAFEFV KLDEAFEFV o 0 ip -99 il -99 dp -99 dl -99 Peplist sS 14.129 bgG -1 bgS 2.000 cS 12.529
G 0 1790 YAIKNIHGV YAIKNIHGV o 0 ip -99 il -99 dp -99 dl -99 Peplist sS 13.546 bgG -1 bgS 2.000 cS 11.946
G 0 1791 ALMADMVYV ALMADMVYV o 0 ip -99 il -99 dp -99 dl -99 Peplist sS 10.800 bgG -1 bgS 2.000 cS 9.200
G 0 1792 SMTLAIHEI SMTLAIHEI o 0 ip -99 il -99 dp -99 dl -99 Peplist sS 7.844 bgG 1 bgS 4.177 cS 4.503
G 0 1793 YLEEDVYQL YLEEDVYQL o 0 ip -99 il -99 dp -99 dl -99 Peplist sS 15.965 bgG 1 bgS 6.428 cS 10.823
G 0 1794 KLWKENPGL KLWKENPGL o 0 ip -99 il -99 dp -99 dl -99 Peplist sS 12.266 bgG -1 bgS 2.000 cS 10.666
G 0 1795 NLFNKYPAL NLFNKYPAL o 0 ip -99 il -99 dp -99 dl -99 Peplist sS 7.754 bgG -1 bgS 2.000 cS 6.154
G 0 1796 HLFDAFVSV HLFDAFVSV o 0 ip -99 il -99 dp -99 dl -99 Peplist sS 17.062 bgG -1 bgS 2.000 cS 15.462
G 0 1797 ALSQDIPEI ALSQDIPEI o 0 ip -99 il -99 dp -99 dl -99 Peplist sS 12.422 bgG -1 bgS 2.000 cS 10.822
G 0 1798 YIKDGITRV YIKDGITRV o 0 ip -99 il -99 dp -99 dl -99 Peplist sS 11.118 bgG -1 bgS 2.000 cS 9.518
G 0 1799 SARDGSRML SARDGSRML o 0 ip -99 il -99 dp -99 dl -99 Peplist sS 4.614 bgG -1 bgS 2.000 cS 3.014
G 0 1800 QILDGVHYL QILDGVHYL o 0 ip -99 il -99 dp -99 dl -99 Peplist sS 12.441 bgG 1 bgS 5.957 cS 7.676
G 0 1801 FIMEGGAMV FIMEGGAMV o 0 ip -99 il -99 dp -99 dl -99 Peplist sS 4.919 bgG -1 bgS 2.000 cS 3.319
G 0 1802 HAMEEVKKF HAMEEVKKF o 0 ip -99 il -99 dp -99 dl -99 Peplist sS 11.006 bgG 1 bgS 6.443 cS 5.852
G 0 1803 TLLERAFSL TLLERAFSL o 0 ip -99 il -99 dp -99 dl -99 Peplist sS 11.596 bgG 1 bgS 3.968 cS 8.422
G 0 1804 YLLSYIQSI YLLSYIQSI o 0 ip -99 il -99 dp -99 dl -99 Peplist sS 13.034 bgG 1 bgS 5.494 cS 8.638
G 0 1805 LATSRLLLL LATSRLLLL o 0 ip -99 il -99 dp -99 dl -99 Peplist sS 1.774 bgG -1 bgS 2.000 cS 0.174
G 0 1806 SLPDHLPSV SLPDHLPSV o 0 ip -99 il -99 dp -99 dl -99 Peplist sS 20.304 bgG 1 bgS 3.559 cS 17.456
G 0 1807 GLISVDVRI GLISVDVRI o 0 ip -99 il -99 dp -99 dl -99 Peplist sS 3.799 bgG -1 bgS 2.000 cS 2.199
G 0 1808 GQIEVVPEV GQIEVVPEV o 0 ip -99 il -99 dp -99 dl -99 Peplist sS 14.297 bgG -1 bgS 2.000 cS 12.697
G 0 1809 TLLDRMVHL TLLDRMVHL o 0 ip -99 il -99 dp -99 dl -99 Peplist sS 14.517 bgG 1 bgS 5.312 cS 10.267
G 0 1810 VLLESEQFL VLLESEQFL o 0 ip -99 il -99 dp -99 dl -99 Peplist sS 8.399 bgG -1 bgS 2.000 cS 6.799
[truncated: 1,984 more rows]

## Sheet: gibbs.3g
# /tools/src/gibbscluster-2.0/bin/gibbs_cluster_1.2.2_DB.Linux_x86_64 -mhc1 -trash -l 9 -g 3 -ts 1.5 -blf /tools/src/gibbscluster-2.0/data/blosum%i.freq_rownorm -blm 62 -base 2 -bg 1 -i 10 -s 4 -nt 20 -fr 20 -fs 100 -wlc 200 -swt 0 -lambda 0.8 -dlen 0 -ilen 0 -findels 10 -sigma 5 /var/www/html/services/GibbsCluster-2.0/tmp/mhcIall9_3478534/data/pepdata.txt
[truncated: 3,921 more rows]

[truncated: 3 more sheets: gibbs.4g, gibbs.5g, gibbs.6g]
