# Supplementary material for: COSMIC-based mutation database enhances identification efficiency of HLA-I immunopeptidome
Source: J Transl Med. 2024 Feb 10;22:144. doi: 10.1186/s12967-023-04821-0 (PMC10858511; doi:10.1186/s12967-023-04821-0)
Supplement: Supplementary file 7 — Additional file 7: Results of MSFragger search using HepG2 WES-based and COSMIC-based database. [file 12967_2023_4821_MOESM7_ESM.xlsx]

## Sheet: Uniprot Human peptide
Peptide Sequence	Prev AA	Next AA	Start	End	Peptide Length	Charges	Protein	Protein ID	Entry Name	Gene	Protein Description	Mapped Genes	Mapped Proteins	1 Spectral Count	2 Spectral Count	3 Spectral Count	1 Intensity	2 Intensity	3 Intensity	1 MaxLFQ Intensity	2 MaxLFQ Intensity	3 MaxLFQ Intensity	1 Match Type	2 Match Type	3 Match Type
AAAAASRGVGAKLGLR	M	E	2	17	16	3	sp|O43678|NDUA2_HUMAN	O43678	NDUA2_HUMAN	NDUFA2	NADH dehydrogenase [ubiquinone] 1 alpha subcomplex subunit 2		sp|O43678-2|NDUA2_HUMAN	0	0	1	0	0	8975564	0	0	0	unmatched	unmatched	MS/MS
AAAAQIRY	G	S	26	33	8	2	sp|Q9Y5G7-2|PCDG6_HUMAN	Q9Y5G7-2	PCDG6_HUMAN	PCDHGA6	Isoform 2 of Protocadherin gamma-A6		sp|Q9Y5G7|PCDG6_HUMAN	1	0	0	19973576	72781584	0	19973576	72781584	0	MS/MS	MBR	unmatched
AAAATGRLL	A	L	8	16	9	2	sp|Q06481-2|APLP2_HUMAN	Q06481-2	APLP2_HUMAN	APLP2	Isoform 2 of Amyloid beta precursor like protein 2		sp|Q06481-3|APLP2_HUMAN, sp|Q06481-4|APLP2_HUMAN, sp|Q06481-5|APLP2_HUMAN, sp|Q06481|APLP2_HUMAN	1	1	0	1.15172e+06	0	0	0	0	0	MS/MS	MS/MS	unmatched
AAAELIKEV	H	S	438	446	9	2	sp|Q13425|SNTB2_HUMAN	Q13425	SNTB2_HUMAN	SNTB2	Beta-2-syntrophin			1	1	1	166341952	111637200	51638936	166341952	111637200	51638936	MS/MS	MS/MS	MS/MS
AAAGFRLS	T	H	300	307	8	2	sp|Q6ZQN5|FOXI2_HUMAN	Q6ZQN5	FOXI2_HUMAN	FOXI2	Forkhead box protein I2			1	0	0	2349585	0	0	0	0	0	MS/MS	unmatched	unmatched
AAAGITRNVKPSQTPQPKD	D	K	165	183	19	3	sp|Q96HR9-2|REEP6_HUMAN	Q96HR9-2	REEP6_HUMAN	REEP6	Isoform 2 of Receptor expression-enhancing protein 6			1	0	0	2.54896e+06	10991532	0	2.54896e+06	10991532	0	MS/MS	MBR	unmatched
AAAIEVHEV	I	L	155	163	9	2	sp|P07954-2|FUMH_HUMAN	P07954-2	FUMH_HUMAN	FH	Isoform Cytoplasmic of Fumarate hydratase, mitochondrial		sp|P07954|FUMH_HUMAN	1	0	1	24765680	0	13228994	24765680	0	13228994	MS/MS	unmatched	MS/MS
AAAKALRIL	D	Q	71	79	9	2	sp|O95793-2|STAU1_HUMAN	O95793-2	STAU1_HUMAN	STAU1	Isoform Short of Double-stranded RNA-binding protein Staufen homolog 1		sp|O95793-3|STAU1_HUMAN, sp|O95793|STAU1_HUMAN	1	1	0	7.95142e+06	6.12003e+06	0	7.95142e+06	6.12003e+06	0	MS/MS	MS/MS	unmatched
AAAKVALTKRAD	M	P	2	13	12	3	sp|Q9UJS0-2|S2513_HUMAN	Q9UJS0-2	S2513_HUMAN	SLC25A13	Isoform 2 of Electrogenic aspartate/glutamate antiporter SLC25A13, mitochondrial		sp|Q9UJS0|S2513_HUMAN	1	1	1	39299080	595148350	247778368	39299080	595148350	247778368	MS/MS	MS/MS	MS/MS
AAANAIRVY	G	L	226	234	9	2	sp|Q9NRK6|ABCBA_HUMAN	Q9NRK6	ABCBA_HUMAN	ABCB10	ATP-binding cassette sub-family B member 10, mitochondrial			1	1	1	17977662	17128140	20117970	17977662	17128140	20117970	MS/MS	MS/MS	MS/MS
AAANFTFKVF	L	R	93	102	10	2	sp|Q8N4F0|BPIB2_HUMAN	Q8N4F0	BPIB2_HUMAN	BPIFB2	BPI fold-containing family B member 2			1	0	0	0	0	0	0	0	0	MS/MS	unmatched	unmatched
AAAPVIKAY	S	S	111	119	9	2	sp|Q8IW45-2|NNRD_HUMAN	Q8IW45-2	NNRD_HUMAN	NAXD	Isoform 2 of ATP-dependent (S)-NAD(P)H-hydrate dehydratase		sp|Q8IW45|NNRD_HUMAN	1	1	1	11249162	11546274	20499510	11249162	11546274	20499510	MS/MS	MS/MS	MS/MS
AAASLIRLV	V	P	927	935	9	2	sp|P42858|HD_HUMAN	P42858	HD_HUMAN	HTT	Huntingtin			1	1	1	25080538	31680808	20886344	25080538	31680808	20886344	MS/MS	MS/MS	MS/MS
AAATGRLL	A	L	9	16	8	2	sp|Q06481-2|APLP2_HUMAN	Q06481-2	APLP2_HUMAN	APLP2	Isoform 2 of Amyloid beta precursor like protein 2		sp|Q06481-3|APLP2_HUMAN, sp|Q06481-4|APLP2_HUMAN, sp|Q06481-5|APLP2_HUMAN, sp|Q06481|APLP2_HUMAN	1	1	1	90196744	96866096	180302064	90196744	96866096	180302064	MS/MS	MS/MS	MS/MS
AAATSVHVV	M	A	420	428	9	2	sp|Q68EM7-2|RHG17_HUMAN	Q68EM7-2	RHG17_HUMAN	ARHGAP17	Isoform 2 of Rho GTPase-activating protein 17		sp|Q68EM7-3|RHG17_HUMAN, sp|Q68EM7-5|RHG17_HUMAN, sp|Q68EM7-6|RHG17_HUMAN, sp|Q68EM7|RHG17_HUMAN	1	0	0	3.66945e+06	4581350	0	3.66945e+06	4581350	0	MS/MS	MBR	unmatched
AAATVTKKV	P	A	162	170	9	2	sp|P16403|H12_HUMAN	P16403	H12_HUMAN	H1-2	Histone H1.2			1	0	0	38351060	0	0	0	0	0	MS/MS	unmatched	unmatched
AAAVAAAGAGEPQSPDELLPKGD	M	A	2	24	23	3	sp|Q9NS69|TOM22_HUMAN	Q9NS69	TOM22_HUMAN	TOMM22	Mitochondrial import receptor subunit TOM22 homolog			0	2	1	0	111727496	0	0	0	0	unmatched	MS/MS	MS/MS
AACQIARAY	L	G	27	35	9	2	sp|Q08257-2|QOR_HUMAN	Q08257-2	QOR_HUMAN	CRYZ	Isoform 2 of Quinone oxidoreductase		sp|Q08257-3|QOR_HUMAN, sp|Q08257|QOR_HUMAN	1	0	0	1.08176e+06	0	0	0	0	0	MS/MS	unmatched	unmatched
AADDFRIK	L	Y	230	237	8	2	sp|P13645|K1C10_HUMAN	P13645	K1C10_HUMAN	KRT10	Keratin, type I cytoskeletal 10	KRT13, KRT15, KRT24, KRT28, KRT37, KRT38	sp|O76014|KRT37_HUMAN, sp|O76015|KRT38_HUMAN, sp|O77727|K1C15_SHEEP, sp|P13646-2|K1C13_HUMAN, sp|P13646-3|K1C13_HUMAN, sp|P13646|K1C13_HUMAN, sp|P19012|K1C15_HUMAN, sp|Q2M2I5|K1C24_HUMAN, sp|Q7Z3Y7|K1C28_HUMAN	0	1	0	0	11890651	0	0	0	0	unmatched	MS/MS	unmatched
AAEDVVATGAD	M	P	2	12	11	2	sp|O00264-2|PGRC1_HUMAN	O00264-2	PGRC1_HUMAN	PGRMC1	Isoform 2 of Membrane-associated progesterone receptor component 1		sp|O00264|PGRC1_HUMAN	0	1	0	0	6.3099e+06	0	0	0	0	unmatched	MS/MS	unmatched
AAFVVAVGAEYYLESLNKDKKHH	F	-	76	98	23	3	sp|O43676|NDUB3_HUMAN	O43676	NDUB3_HUMAN	NDUFB3	NADH dehydrogenase [ubiquinone] 1 beta subcomplex subunit 3			1	0	0	11836662	0	0	0	0	0	MS/MS	unmatched	unmatched
AAGAYVHMV	A	T	100	108	9	2	sp|P55061-2|BI1_HUMAN	P55061-2	BI1_HUMAN	TMBIM6	Isoform 2 of Bax inhibitor 1		sp|P55061|BI1_HUMAN	2	1	2	22301276	23277546	65309324	12298376	23277546	36217232	MS/MS	MS/MS	MS/MS
AAGGFGGRGGGFGG	G	G	85	98	14	2	sp|P35908|K22E_HUMAN	P35908	K22E_HUMAN	KRT2	Keratin, type II cytoskeletal 2 epidermal			0	1	0	0	0	0	0	0	0	unmatched	MS/MS	unmatched
AAGGFGGRGGGFGGG	G	S	85	99	15	2	sp|P35908|K22E_HUMAN	P35908	K22E_HUMAN	KRT2	Keratin, type II cytoskeletal 2 epidermal			0	1	0	0	16015863	0	0	0	0	unmatched	MS/MS	unmatched
AAGPPISEGK	F	Y	340	349	10	2	sp|Q15517|CDSN_HUMAN	Q15517	CDSN_HUMAN	CDSN	Corneodesmosin			1	1	1	6429397	25801594	34061472	6429397	25801594	34061472	MS/MS	MS/MS	MS/MS
AAGPPISEGKY	F	F	340	350	11	2	sp|Q15517|CDSN_HUMAN	Q15517	CDSN_HUMAN	CDSN	Corneodesmosin			0	1	1	0	71149728	133377272	0	71149728	133377272	unmatched	MS/MS	MS/MS
AAGPPISEGKYF	F	S	340	351	12	2	sp|Q15517|CDSN_HUMAN	Q15517	CDSN_HUMAN	CDSN	Corneodesmosin			0	1	1	0	68924632	32677544	0	68924632	32677544	unmatched	MS/MS	MS/MS
AAGQAGNEAGRFG	N	Q	159	171	13	2	sp|Q6UWP8|SBSN_HUMAN	Q6UWP8	SBSN_HUMAN	SBSN	Suprabasin			0	1	1	0	56258572	46831224	0	56258572	46831224	unmatched	MS/MS	MS/MS
AAGQAGNEAGRFGQGVH	N	H	159	175	17	3	sp|Q6UWP8|SBSN_HUMAN	Q6UWP8	SBSN_HUMAN	SBSN	Suprabasin			1	1	1	3469617	22918640	32450716	3469617	22918640	32450716	MS/MS	MS/MS	MS/MS
AAIDPRVQYL	Y	G	1089	1098	10	2	sp|Q5TAX3|TUT4_HUMAN	Q5TAX3	TUT4_HUMAN	TUT4	Terminal uridylyltransferase 4			1	0	0	12362653	0	0	0	0	0	MS/MS	unmatched	unmatched
AAIDWFDGKEFSGNPIKVSFATR	K	R	348	370	23	3	sp|P35637-2|FUS_HUMAN	P35637-2	FUS_HUMAN	FUS	Isoform Short of RNA-binding protein FUS		sp|P35637|FUS_HUMAN	0	0	2	0	0	17122540	0	0	0	unmatched	unmatched	MS/MS
AAINPELLQL	V	L	8	17	10	2	sp|Q99661-2|KIF2C_HUMAN	Q99661-2	KIF2C_HUMAN	KIF2C	Isoform 2 of Kinesin-like protein KIF2C		sp|Q99661|KIF2C_HUMAN	1	1	0	54315016	19661518	0	54315016	19661518	0	MS/MS	MS/MS	unmatched
AAIRKKLVIVGD	M	G	2	13	12	3	sp|P08134|RHOC_HUMAN	P08134	RHOC_HUMAN	RHOC	Rho-related GTP-binding protein RhoC	RHOA	sp|P61586|RHOA_HUMAN	0	1	0	0	56854900	0	0	0	0	unmatched	MS/MS	unmatched
AAKDYNQKL	K	K	369	377	9	2	sp|Q9NV06|DCA13_HUMAN	Q9NV06	DCA13_HUMAN	DCAF13	DDB1- and CUL4-associated factor 13			1	0	0	7584195	0	0	0	0	0	MS/MS	unmatched	unmatched
AALPFTKSL	M	S	299	307	9	2	sp|Q5VW38-2|GP107_HUMAN	Q5VW38-2	GP107_HUMAN	GPR107	Isoform 2 of Protein GPR107		sp|Q5VW38|GP107_HUMAN	1	1	0	12723708	8367610	0	12723708	8367610	0	MS/MS	MS/MS	unmatched
AALPNVYEV	L	I	326	334	9	2	sp|P33992|MCM5_HUMAN	P33992	MCM5_HUMAN	MCM5	DNA replication licensing factor MCM5			1	1	1	34105388	76916440	83590240	34105388	76916440	83590240	MS/MS	MS/MS	MS/MS
AALTRDPQFQKLQ	M	Q	41	53	13	3	sp|P06744-2|G6PI_HUMAN	P06744-2	G6PI_HUMAN	GPI	Isoform 2 of Glucose-6-phosphate isomerase		sp|P06744|G6PI_HUMAN	0	0	1	0	0	9315262	0	0	0	unmatched	unmatched	MS/MS
AALTRDPQFQKLQQWYREHRSEL	M	N	41	63	23	5	sp|P06744-2|G6PI_HUMAN	P06744-2	G6PI_HUMAN	GPI	Isoform 2 of Glucose-6-phosphate isomerase		sp|P06744|G6PI_HUMAN	0	0	1	0	0	19747978	0	0	0	unmatched	unmatched	MS/MS
AALTRDPQFQKLQQWYREHRSELN	M	L	41	64	24	5	sp|P06744-2|G6PI_HUMAN	P06744-2	G6PI_HUMAN	GPI	Isoform 2 of Glucose-6-phosphate isomerase		sp|P06744|G6PI_HUMAN	0	0	1	0	0	45388208	0	0	0	unmatched	unmatched	MS/MS
AAMEFLQEL	E	N	82	90	9	2	sp|Q13564-2|ULA1_HUMAN	Q13564-2	ULA1_HUMAN	NAE1	Isoform 2 of NEDD8-activating enzyme E1 regulatory subunit		sp|Q13564-4|ULA1_HUMAN, sp|Q13564|ULA1_HUMAN	2	1	1	136928544	109995688	44597212	97062760	109995688	44597212	MS/MS	MS/MS	MS/MS
AAMFGPKGFGRGGAESHTF	Y	K	58	76	19	3	sp|P50238|CRIP1_HUMAN	P50238	CRIP1_HUMAN	CRIP1	Cysteine-rich protein 1			1	0	0	6643273	0	0	0	0	0	MS/MS	unmatched	unmatched
AAMLDTVVFK	L	-	301	310	10	2	sp|O00487|PSDE_HUMAN	O00487	PSDE_HUMAN	PSMD14	26S proteasome non-ATPase regulatory subunit 14			1	0	0	563924	0	0	0	0	0	MS/MS	unmatched	unmatched
AAMPVAQHL	K	N	437	445	9	2	sp|A1L0T0|HACL2_HUMAN	A1L0T0	HACL2_HUMAN	ILVBL	2-hydroxyacyl-CoA lyase 2			1	0	0	0	0	0	0	0	0	MS/MS	unmatched	unmatched
AAMSVAKRV	V	S	622	630	9	2	sp|Q14562|DHX8_HUMAN	Q14562	DHX8_HUMAN	DHX8	ATP-dependent RNA helicase DHX8	DHX38	sp|Q92620|PRP16_HUMAN	1	0	0	29820488	0	0	0	0	0	MS/MS	unmatched	unmatched
AAMSVAQRV	V	A	197	205	9	2	sp|O43143|DHX15_HUMAN	O43143	DHX15_HUMAN	DHX15	ATP-dependent RNA helicase DHX15			1	1	0	5972075	7.97468e+06	0	5972075	7.97468e+06	0	MS/MS	MS/MS	unmatched
AANGIGRLV	A	I	97	105	9	2	sp|P36871-2|PGM1_HUMAN	P36871-2	PGM1_HUMAN	PGM1	Isoform 2 of Phosphoglucomutase-1		sp|P36871|PGM1_HUMAN	1	1	0	1.61224e+06	3.23425e+06	0	1.61224e+06	3.23425e+06	0	MS/MS	MS/MS	unmatched
AANPDPKKL	L	L	44	52	9	2	sp|Q14241|ELOA1_HUMAN	Q14241	ELOA1_HUMAN	ELOA	Elongin-A			1	0	0	0	0	0	0	0	0	MS/MS	unmatched	unmatched
AANPNGRYY	H	W	439	447	9	2	sp|P02675|FIBB_HUMAN	P02675	FIBB_HUMAN	FGB	Fibrinogen beta chain			1	1	0	8535261	8778860	0	8535261	8778860	0	MS/MS	MS/MS	unmatched
AAPAVQTKTKKTLAKPNIRNVVVVD	R	G	34	58	25	4	sp|P55084|ECHB_HUMAN	P55084	ECHB_HUMAN	HADHB	Trifunctional enzyme subunit beta, mitochondrial			0	1	0	0	0	0	0	0	0	unmatched	MS/MS	unmatched
AAQGEPKVY	F	N	147	155	9	2	sp|Q9HC21|TPC_HUMAN	Q9HC21	TPC_HUMAN	SLC25A19	Mitochondrial thiamine pyrophosphate carrier			1	0	0	0	0	0	0	0	0	MS/MS	unmatched	unmatched
AAQKEADLAAQEEAAKK	L	-	150	166	17	3	sp|Q9Y3B7-2|RM11_HUMAN	Q9Y3B7-2	RM11_HUMAN	MRPL11	Isoform 2 of 39S ribosomal protein L11, mitochondrial		sp|Q9Y3B7|RM11_HUMAN	1	1	1	23495360	31179726	28890656	23495360	31179726	28890656	MS/MS	MS/MS	MS/MS
AAQKENAGEDPGLA	S	R	39	52	14	2	sp|P81605|DCD_HUMAN	P81605	DCD_HUMAN	DCD	Dermcidin		sp|P81605-2|DCD_HUMAN	0	1	1	0	0	24691614	0	0	0	unmatched	MS/MS	MS/MS
AAQKENAGEDPGLARQAPKPRKQ	S	R	39	61	23	4	sp|P81605|DCD_HUMAN	P81605	DCD_HUMAN	DCD	Dermcidin		sp|P81605-2|DCD_HUMAN	0	0	1	0	0	14168964	0	0	0	unmatched	unmatched	MS/MS
AAQSAYGTQPAYPAY	Y	G	113	127	15	2	sp|Q01844-3|EWS_HUMAN	Q01844-3	EWS_HUMAN	EWSR1	Isoform 3 of RNA-binding protein EWS		sp|Q01844-2|EWS_HUMAN, sp|Q01844-4|EWS_HUMAN, sp|Q01844-5|EWS_HUMAN, sp|Q01844-6|EWS_HUMAN, sp|Q01844|EWS_HUMAN	1	0	0	74491032	0	0	0	0	0	MS/MS	unmatched	unmatched
AAQSEAKVV	Q	S	336	344	9	2	sp|Q16891-2|MIC60_HUMAN	Q16891-2	MIC60_HUMAN	IMMT	Isoform 2 of MICOS complex subunit MIC60		sp|Q16891-3|MIC60_HUMAN, sp|Q16891-4|MIC60_HUMAN, sp|Q16891|MIC60_HUMAN	1	0	0	13753291	0	0	0	0	0	MS/MS	unmatched	unmatched
AARDNKKTRIIPRHL	N	Q	70	84	15	4	sp|Q16777|H2A2C_HUMAN	Q16777	H2A2C_HUMAN	H2AC20	Histone H2A type 2-C	H2AC12, H2AC14, H2AC17, H2AC19, H2AC21, H2AC25, H2AC6, H2AC7, H2AC8, H2AJ, H2AX	sp|P04908|H2A1B_HUMAN, sp|P0C0S8|H2A1_HUMAN, sp|P16104|H2AX_HUMAN, sp|P20671|H2A1D_HUMAN, sp|Q6FI13|H2A2A_HUMAN, sp|Q7L7L0|H2A3_HUMAN, sp|Q8IUE6|H2A2B_HUMAN, sp|Q93077|H2A1C_HUMAN, sp|Q96KK5|H2A1H_HUMAN, sp|Q99878|H2A1J_HUMAN, sp|Q9BTM1-2|H2AJ_HUMAN, sp|Q9BTM1|H2AJ_HUMAN	0	0	1	0	0	32552202	0	0	0	unmatched	unmatched	MS/MS
AARDVFLML	L	K	315	323	9	2	sp|O00139-1|KIF2A_HUMAN	O00139-1	KIF2A_HUMAN	KIF2A	Isoform 1 of Kinesin-like protein KIF2A		sp|O00139-2|KIF2A_HUMAN, sp|O00139-4|KIF2A_HUMAN, sp|O00139-5|KIF2A_HUMAN, sp|O00139|KIF2A_HUMAN	2	0	0	57686800	46039332	0	38431760	27397834	0	MS/MS	MBR	unmatched
AARQPIEL	L	L	74	81	8	2	sp|O75934|SPF27_HUMAN	O75934	SPF27_HUMAN	BCAS2	Pre-mRNA-splicing factor SPF27			0	1	0	0	5.26727e+06	0	0	0	0	unmatched	MS/MS	unmatched
AARSFYYKL	F	R	2419	2427	9	2	sp|P49327|FAS_HUMAN	P49327	FAS_HUMAN	FASN	Fatty acid synthase			1	0	0	30598052	0	0	0	0	0	MS/MS	unmatched	unmatched
AARVGAFLKNAWDKEPVLVVSF	M	V	2	23	22	3	sp|O95167|NDUA3_HUMAN	O95167	NDUA3_HUMAN	NDUFA3	NADH dehydrogenase [ubiquinone] 1 alpha subcomplex subunit 3			1	0	0	60818740	0	0	0	0	0	MS/MS	unmatched	unmatched
AASAARGAAALRR	M	S	2	14	13	3	sp|Q9GZT3|SLIRP_HUMAN	Q9GZT3	SLIRP_HUMAN	SLIRP	SRA stem-loop-interacting RNA-binding protein, mitochondrial		sp|Q9GZT3-2|SLIRP_HUMAN	0	0	1	0	0	123728640	0	0	0	unmatched	unmatched	MS/MS
AASAKKKNKKGKTISLTDF	M	L	2	20	19	4	sp|P23588-2|IF4B_HUMAN	P23588-2	IF4B_HUMAN	EIF4B	Isoform 2 of Eukaryotic translation initiation factor 4B		sp|P23588|IF4B_HUMAN	1	0	0	12836058	0	0	0	0	0	MS/MS	unmatched	unmatched
AASEEARSL	T	R	7	15	9	2	sp|P10644-2|KAP0_HUMAN	P10644-2	KAP0_HUMAN	PRKAR1A	Isoform 2 of cAMP-dependent protein kinase type I-alpha regulatory subunit		sp|P10644|KAP0_HUMAN	1	0	0	2244711	179214576	0	2244711	179214576	0	MS/MS	MBR	unmatched
AASEVLKHL	A	K	373	381	9	2	sp|Q9UJX4-3|APC5_HUMAN	Q9UJX4-3	APC5_HUMAN	ANAPC5	Isoform 3 of Anaphase-promoting complex subunit 5		sp|Q9UJX4|APC5_HUMAN	1	1	0	38602296	20918540	0	38602296	20918540	0	MS/MS	MS/MS	unmatched
AASGRVLEV	H	Y	263	271	9	2	sp|Q96C23|GALM_HUMAN	Q96C23	GALM_HUMAN	GALM	Galactose mutarotase			1	1	1	40440364	41662312	45667396	40440364	41662312	45667396	MS/MS	MS/MS	MS/MS
AASKKAVLGPLVGAVDQGTSSTRF	M	L	2	25	24	3	sp|P32189-1|GLPK_HUMAN	P32189-1	GLPK_HUMAN	GK	Isoform 1 of Glycerol kinase	GK3P	sp|P32189-2|GLPK_HUMAN, sp|P32189-4|GLPK_HUMAN, sp|P32189|GLPK_HUMAN, sp|Q14409|GLPK3_HUMAN	2	0	0	34333196	0	0	0	0	0	MS/MS	unmatched	unmatched
AASPVVAEY	L	A	64	72	9	2	sp|Q9H400-2|LIME1_HUMAN	Q9H400-2	LIME1_HUMAN	LIME1	Isoform 2 of Lck-interacting transmembrane adapter 1		sp|Q9H400|LIME1_HUMAN	1	1	1	7.92893e+06	23426030	49401896	7.92893e+06	23426030	49401896	MS/MS	MS/MS	MS/MS
AASSIQRVL	K	S	124	132	9	2	sp|Q5BKT4|AG10A_HUMAN	Q5BKT4	AG10A_HUMAN	ALG10	Dol-P-Glc:Glc(2)Man(9)GlcNAc(2)-PP-Dol alpha-1,2-glucosyltransferase	ALG10B	sp|Q5I7T1|AG10B_HUMAN	0	1	0	0	16027221	0	0	0	0	unmatched	MS/MS	unmatched
AASVDKVLELKEHKLD	D	G	80	95	16	4	sp|O14979-2|HNRDL_HUMAN	O14979-2	HNRDL_HUMAN	HNRNPDL	Isoform 2 of Heterogeneous nuclear ribonucleoprotein D-like		sp|O14979-3|HNRDL_HUMAN, sp|O14979|HNRDL_HUMAN	0	0	1	0	0	16911958	0	0	0	unmatched	unmatched	MS/MS
AASVDKVLELKEHKLDGKLID	D	P	80	100	21	4	sp|O14979-2|HNRDL_HUMAN	O14979-2	HNRDL_HUMAN	HNRNPDL	Isoform 2 of Heterogeneous nuclear ribonucleoprotein D-like		sp|O14979-3|HNRDL_HUMAN, sp|O14979|HNRDL_HUMAN	1	0	1	21722664	0	200150896	21722664	0	200150896	MS/MS	unmatched	MS/MS
AASVEKVLDQKEHRLDGRVID	D	P	121	141	21	4	sp|Q99729-2|ROAA_HUMAN	Q99729-2	ROAA_HUMAN	HNRNPAB	Isoform 2 of Heterogeneous nuclear ribonucleoprotein A/B		sp|Q99729-3|ROAA_HUMAN, sp|Q99729-4|ROAA_HUMAN, sp|Q99729|ROAA_HUMAN	0	0	1	0	0	40293152	0	0	0	unmatched	unmatched	MS/MS
AASWTSRQV	L	G	150	158	9	2	sp|P61158|ARP3_HUMAN	P61158	ARP3_HUMAN	ACTR3	Actin-related protein 3	ACTR3B, ACTR3C	sp|Q9C0K3|ARP3C_HUMAN, sp|Q9P1U1-2|ARP3B_HUMAN, sp|Q9P1U1-3|ARP3B_HUMAN, sp|Q9P1U1|ARP3B_HUMAN	1	1	0	68832752	60245932	0	68832752	60245932	0	MS/MS	MS/MS	unmatched
AATFGLILDDVSLTHLTFGK	R	E	158	177	20	3	sp|P35232|PHB1_HUMAN	P35232	PHB1_HUMAN	PHB1	Prohibitin 1			0	0	1	0	0	29260300	0	0	0	unmatched	unmatched	MS/MS
AATGKLKSF	A	A	443	451	9	2	sp|O75448-2|MED24_HUMAN	O75448-2	MED24_HUMAN	MED24	Isoform 2 of Mediator of RNA polymerase II transcription subunit 24		sp|O75448|MED24_HUMAN	1	0	0	2356239	0	0	0	0	0	MS/MS	unmatched	unmatched
AATGRLLLL	A	L	10	18	9	2	sp|Q06481-2|APLP2_HUMAN	Q06481-2	APLP2_HUMAN	APLP2	Isoform 2 of Amyloid beta precursor like protein 2		sp|Q06481-3|APLP2_HUMAN, sp|Q06481-4|APLP2_HUMAN, sp|Q06481-5|APLP2_HUMAN, sp|Q06481|APLP2_HUMAN	1	1	1	59623252	81266216	100220328	59623252	81266216	100220328	MS/MS	MS/MS	MS/MS
AATKIINEV	D	S	84	92	9	2	sp|P55145|MANF_HUMAN	P55145	MANF_HUMAN	MANF	Mesencephalic astrocyte-derived neurotrophic factor			1	0	1	24295990	0	25662162	24295990	0	25662162	MS/MS	unmatched	MS/MS
AATLTSKLY	A	S	3	11	9	2	sp|Q9UDW1|QCR9_HUMAN	Q9UDW1	QCR9_HUMAN	UQCR10	Cytochrome b-c1 complex subunit 9		sp|Q9UDW1-2|QCR9_HUMAN	1	1	0	25463466	22747356	0	25463466	22747356	0	MS/MS	MS/MS	unmatched
AATPAKKTV	A	T	90	98	9	2	sp|P19338|NUCL_HUMAN	P19338	NUCL_HUMAN	NCL	Nucleolin			0	1	0	0	0	0	0	0	0	unmatched	MS/MS	unmatched
AATPAVRTV	A	P	500	508	9	2	sp|P11940|PABP1_HUMAN	P11940	PABP1_HUMAN	PABPC1	Polyadenylate-binding protein 1	PABPC3	sp|Q9H361|PABP3_HUMAN	2	2	2	370768768	423393088	356110304	370768768	423393088	356110304	MS/MS	MS/MS	MS/MS
AATRWAKKI	W	E	87	95	9	3	sp|P50914|RL14_HUMAN	P50914	RL14_HUMAN	RPL14	60S ribosomal protein L14			1	0	1	6.00594e+06	0	21871946	6.00594e+06	0	21871946	MS/MS	unmatched	MS/MS
AATSNLKKL	E	V	461	469	9	2	sp|P30153|2AAA_HUMAN	P30153	2AAA_HUMAN	PPP2R1A	Serine/threonine-protein phosphatase 2A 65 kDa regulatory subunit A alpha isoform			1	0	0	60848368	0	0	0	0	0	MS/MS	unmatched	unmatched
AAVAAALARLLAA	A	F	3	15	13	2	sp|Q8TCT7-2|SPP2B_HUMAN	Q8TCT7-2	SPP2B_HUMAN	SPPL2B	Isoform 2 of Signal peptide peptidase-like 2B		sp|Q8TCT7-4|SPP2B_HUMAN, sp|Q8TCT7|SPP2B_HUMAN	0	0	1	0	0	14066913	0	0	0	unmatched	unmatched	MS/MS
AAVKTLNPKAEVARA	M	Q	2	16	15	3	sp|P40227-2|TCPZ_HUMAN	P40227-2	TCPZ_HUMAN	CCT6A	Isoform 2 of T-complex protein 1 subunit zeta		sp|P40227|TCPZ_HUMAN	1	1	0	0	4.95829e+06	0	0	0	0	MS/MS	MS/MS	unmatched
AAVKTLNPKAEVARAQAA	M	L	2	19	18	3	sp|P40227-2|TCPZ_HUMAN	P40227-2	TCPZ_HUMAN	CCT6A	Isoform 2 of T-complex protein 1 subunit zeta		sp|P40227|TCPZ_HUMAN	0	0	1	0	0	11193879	0	0	0	unmatched	unmatched	MS/MS
AAYKLVLIRHGESAWNLENRFSGW	M	Y	2	25	24	4	sp|P18669|PGAM1_HUMAN	P18669	PGAM1_HUMAN	PGAM1	Phosphoglycerate mutase 1			1	0	0	4804544	0	0	0	0	0	MS/MS	unmatched	unmatched
AAYTTYEVYPTFAVTARGDGYGTF	L	-	563	586	24	3	sp|Q9NQ94-2|A1CF_HUMAN	Q9NQ94-2	A1CF_HUMAN	A1CF	Isoform 2 of APOBEC1 complementation factor		sp|Q9NQ94-3|A1CF_HUMAN, sp|Q9NQ94-4|A1CF_HUMAN, sp|Q9NQ94-5|A1CF_HUMAN, sp|Q9NQ94-6|A1CF_HUMAN, sp|Q9NQ94|A1CF_HUMAN	1	0	0	19222588	0	0	0	0	0	MS/MS	unmatched	unmatched
AAYYAQTSPQGMPQHPPAPQGQ	Q	-	623	644	22	3	sp|Q96AE4|FUBP1_HUMAN	Q96AE4	FUBP1_HUMAN	FUBP1	Far upstream element-binding protein 1			1	0	0	8526924	0	0	0	0	0	MS/MS	unmatched	unmatched
ADAGIRRVVPSDLYPLVLG	M	F	2	20	19	3	sp|Q14978-2|NOLC1_HUMAN	Q14978-2	NOLC1_HUMAN	NOLC1	Isoform Beta of Nucleolar and coiled-body phosphoprotein 1		sp|Q14978-3|NOLC1_HUMAN, sp|Q14978|NOLC1_HUMAN	1	0	0	2.48755e+06	0	0	0	0	0	MS/MS	unmatched	unmatched
ADASLLKKV	L	G	381	389	9	2	sp|Q9UBB4-2|ATX10_HUMAN	Q9UBB4-2	ATX10_HUMAN	ATXN10	Isoform 2 of Ataxin-10		sp|Q9UBB4|ATX10_HUMAN	0	1	1	0	26154006	30165960	0	26154006	30165960	unmatched	MS/MS	MS/MS
ADDFRIK	A	Y	231	237	7	2	sp|P13645|K1C10_HUMAN	P13645	K1C10_HUMAN	KRT10	Keratin, type I cytoskeletal 10	KRT13, KRT15, KRT24, KRT25, KRT26, KRT27, KRT28, KRT37, KRT38	sp|O76014|KRT37_HUMAN, sp|O76015|KRT38_HUMAN, sp|O77727|K1C15_SHEEP, sp|P13646-2|K1C13_HUMAN, sp|P13646-3|K1C13_HUMAN, sp|P13646|K1C13_HUMAN, sp|P19012|K1C15_HUMAN, sp|Q2M2I5|K1C24_HUMAN, sp|Q7Z3Y7|K1C28_HUMAN, sp|Q7Z3Y8|K1C27_HUMAN, sp|Q7Z3Y9|K1C26_HUMAN, sp|Q7Z3Z0|K1C25_HUMAN	1	1	1	37664672	164735952	129382464	37664672	164735952	129382464	MS/MS	MS/MS	MS/MS
ADDFRLKYENE	A	V	231	241	11	3	sp|P13645|K1C10_HUMAN	P13645	K1C10_HUMAN	KRT10	Keratin, type I cytoskeletal 10	KRT13, KRT15, KRT24, KRT25, KRT26, KRT28	sp|O77727|K1C15_SHEEP, sp|P13646-2|K1C13_HUMAN, sp|P13646-3|K1C13_HUMAN, sp|P13646|K1C13_HUMAN, sp|P19012|K1C15_HUMAN, sp|Q2M2I5|K1C24_HUMAN, sp|Q7Z3Y7|K1C28_HUMAN, sp|Q7Z3Y9|K1C26_HUMAN, sp|Q7Z3Z0|K1C25_HUMAN	0	1	1	0	13623391	34356828	0	13623391	34356828	unmatched	MS/MS	MS/MS
ADDFRLKYENEVALRQ	A	S	231	246	16	3	sp|P13645|K1C10_HUMAN	P13645	K1C10_HUMAN	KRT10	Keratin, type I cytoskeletal 10			0	1	1	0	14868041	18307700	0	14868041	18307700	unmatched	MS/MS	MS/MS
ADDFRLKYENEVALRQS	A	V	231	247	17	3	sp|P13645|K1C10_HUMAN	P13645	K1C10_HUMAN	KRT10	Keratin, type I cytoskeletal 10			0	1	0	0	5.54692e+06	0	0	0	0	unmatched	MS/MS	unmatched
ADDIDIEAMLEAPYKKDENKLSSAN	M	G	2	26	25	3	sp|Q14498-2|RBM39_HUMAN	Q14498-2	RBM39_HUMAN	RBM39	Isoform 2 of RNA-binding protein 39		sp|Q14498-3|RBM39_HUMAN, sp|Q14498|RBM39_HUMAN	1	0	0	0	0	0	0	0	0	MS/MS	unmatched	unmatched
ADFLKGLPVYNKSNFSR	M	F	2	18	17	3	sp|Q9BW61|DDA1_HUMAN	Q9BW61	DDA1_HUMAN	DDA1	DET1- and DDB1-associated protein 1			1	1	0	15271734	17985856	0	15271734	17985856	0	MS/MS	MS/MS	unmatched
ADGGSERADGRIVKMEVDY	M	S	2	20	19	3	sp|O00232-2|PSD12_HUMAN	O00232-2	PSD12_HUMAN	PSMD12	Isoform 2 of 26S proteasome non-ATPase regulatory subunit 12		sp|O00232|PSD12_HUMAN	1	0	0	2117554	0	0	0	0	0	MS/MS	unmatched	unmatched
ADGLLGEEQMI	C	E	252	262	11	2	sp|A5YM69|ARG35_HUMAN	A5YM69	ARG35_HUMAN	ARHGEF35	Rho guanine nucleotide exchange factor 35	ARHGEF5	sp|Q12774|ARHG5_HUMAN	0	0	1	0	0	0	0	0	0	unmatched	unmatched	MS/MS
ADIQTERAY	M	Q	2	10	9	2	sp|P62280|RS11_HUMAN	P62280	RS11_HUMAN	RPS11	40S ribosomal protein S11			1	1	0	34875576	26366828	0	34875576	26366828	0	MS/MS	MS/MS	unmatched
ADKKILKPTDENLLKYYTS	M	-	278	296	19	3	sp|Q9P015|RM15_HUMAN	Q9P015	RM15_HUMAN	MRPL15	39S ribosomal protein L15, mitochondrial			1	0	0	18853116	0	0	0	0	0	MS/MS	unmatched	unmatched
ADKMDMSLDDIIKLNR	M	S	2	17	16	3	sp|Q86V81|THOC4_HUMAN	Q86V81	THOC4_HUMAN	ALYREF	THO complex subunit 4			0	1	1	0	12751047	5872910	0	12751047	5872910	unmatched	MS/MS	MS/MS
ADKRIKVAKPVVEMD	Y	G	40	54	15	3	sp|P48735|IDHP_HUMAN	P48735	IDHP_HUMAN	IDH2	Isocitrate dehydrogenase [NADP], mitochondrial			0	1	0	0	17434208	0	0	0	0	unmatched	MS/MS	unmatched
ADLINNLGTIAK	K	S	96	107	12	2	sp|P08238|HS90B_HUMAN	P08238	HS90B_HUMAN	HSP90AB1	Heat shock protein HSP 90-beta	HSP90AA1, HSP90AA2P, HSP90AB2P	sp|P07900-2|HS90A_HUMAN, sp|P07900|HS90A_HUMAN, sp|Q14568|HS902_HUMAN, sp|Q58FF8|H90B2_HUMAN	0	1	1	0	13069237	24237808	0	13069237	24237808	unmatched	MS/MS	MS/MS
ADLSGITK	W	Q	346	353	8	2	sp|P29622|KAIN_HUMAN	P29622	KAIN_HUMAN	SERPINA4	Kallistatin			0	1	0	0	3.98498e+06	0	0	0	0	unmatched	MS/MS	unmatched
ADSGLREPQEDSQKDLEND	M	P	2	20	19	3	sp|Q8NFQ8|TOIP2_HUMAN	Q8NFQ8	TOIP2_HUMAN	TOR1AIP2	Torsin-1A-interacting protein 2			1	0	0	0	0	0	0	0	0	MS/MS	unmatched	unmatched
ADVTRRLSEDYGVLKTDEGIAYRGL	L	F	105	129	25	4	sp|P32119|PRDX2_HUMAN	P32119	PRDX2_HUMAN	PRDX2	Peroxiredoxin-2			0	0	1	0	0	4.36801e+06	0	0	0	unmatched	unmatched	MS/MS
AEAKSYFEKSKEQLTPLIK	Q	K	59	77	19	3	sp|P02652|APOA2_HUMAN	P02652	APOA2_HUMAN	APOA2	Apolipoprotein A-II			0	0	1	0	0	0	0	0	0	unmatched	unmatched	MS/MS
AEDMETKIKNYKTA	M	P	2	15	14	3	sp|P14854|CX6B1_HUMAN	P14854	CX6B1_HUMAN	COX6B1	Cytochrome c oxidase subunit 6B1			0	0	1	0	0	17954088	0	0	0	unmatched	unmatched	MS/MS
AEDMETKIKNYKTAPFD	M	S	2	18	17	3	sp|P14854|CX6B1_HUMAN	P14854	CX6B1_HUMAN	COX6B1	Cytochrome c oxidase subunit 6B1			1	1	1	15956158	15577580	127773784	15956158	15577580	127773784	MS/MS	MS/MS	MS/MS
AEDMETKIKNYKTAPFDSRF	M	P	2	21	20	4	sp|P14854|CX6B1_HUMAN	P14854	CX6B1_HUMAN	COX6B1	Cytochrome c oxidase subunit 6B1			0	0	1	0	0	10205562	0	0	0	unmatched	unmatched	MS/MS
AEEPDMEEDDDQKAVKDEL	E	-	490	508	19	3	sp|P07237|PDIA1_HUMAN	P07237	PDIA1_HUMAN	P4HB	Protein disulfide-isomerase			2	0	0	21588136	0	0	0	0	0	MS/MS	unmatched	unmatched
AEFAEVSK	K	L	250	257	8	2	sp|P02768|ALBU_HUMAN	P02768	ALBU_HUMAN	ALB	Albumin			1	0	0	8461976	0	0	0	0	0	MS/MS	unmatched	unmatched
AEFAKSLQ	Y	-	120	127	8	2	sp|Q8NI22-3|MCFD2_HUMAN	Q8NI22-3	MCFD2_HUMAN	MCFD2	Isoform 3 of Multiple coagulation factor deficiency protein 2		sp|Q8NI22-2|MCFD2_HUMAN, sp|Q8NI22|MCFD2_HUMAN	1	0	0	10373596	0	0	0	0	0	MS/MS	unmatched	unmatched
AEFVEVTK	K	L	249	256	8	2	sp|P02769|ALBU_BOVIN	P02769	ALBU_BOVIN	ALB	Albumin			0	1	0	0	3166957	0	0	0	0	unmatched	MS/MS	unmatched
AELRVLVAVKRVIDY	M	A	2	16	15	3	sp|P38117|ETFB_HUMAN	P38117	ETFB_HUMAN	ETFB	Electron transfer flavoprotein subunit beta			1	0	0	21936334	0	0	0	0	0	MS/MS	unmatched	unmatched
AELYVKPGNKERGWND	M	P	2	17	16	3	sp|Q9HD15|SRA1_HUMAN	Q9HD15	SRA1_HUMAN	SRA1	Steroid receptor RNA activator 1			1	0	0	0	0	0	0	0	0	MS/MS	unmatched	unmatched
AENEFVTLK	N	K	280	288	9	2	sp|P04264|K2C1_HUMAN	P04264	K2C1_HUMAN	KRT1	Keratin, type II cytoskeletal 1	KRT3, KRT6A, KRT6B, KRT6C	sp|P02538|K2C6A_HUMAN, sp|P04259|K2C6B_HUMAN, sp|P12035|K2C3_HUMAN, sp|P48668|K2C6C_HUMAN	1	0	1	2287178	35746736	44277900	2287178	35746736	44277900	MS/MS	MBR	MS/MS
AEQNRKDAEAW	L	F	329	339	11	3	sp|P13645|K1C10_HUMAN	P13645	K1C10_HUMAN	KRT10	Keratin, type I cytoskeletal 10	KRT12, KRT19, KRT26, KRT28	sp|P08727|K1C19_HUMAN, sp|Q7Z3Y7|K1C28_HUMAN, sp|Q7Z3Y9|K1C26_HUMAN, sp|Q99456|K1C12_HUMAN	0	1	1	0	30618758	24570332	0	30618758	24570332	unmatched	MS/MS	MS/MS
AEQNRKDAEAWFNEK	L	S	329	343	15	3	sp|P13645|K1C10_HUMAN	P13645	K1C10_HUMAN	KRT10	Keratin, type I cytoskeletal 10	KRT28	sp|Q7Z3Y7|K1C28_HUMAN	1	1	1	2.16592e+06	14275985	11328751	2.16592e+06	14275985	11328751	MS/MS	MS/MS	MS/MS
AEQNRKDAEAWFNEKSKE	L	L	329	346	18	4	sp|P13645|K1C10_HUMAN	P13645	K1C10_HUMAN	KRT10	Keratin, type I cytoskeletal 10			0	1	1	0	26821200	60248760	0	26821200	60248760	unmatched	MS/MS	MS/MS
AEQNRKDAEAWFNEKSKEL	L	T	329	347	19	4	sp|P13645|K1C10_HUMAN	P13645	K1C10_HUMAN	KRT10	Keratin, type I cytoskeletal 10			0	1	1	0	60110776	258786992	0	60110776	258786992	unmatched	MS/MS	MS/MS
AEVEQKKKRTFRKFTY	M	R	2	17	16	4	sp|P62841|RS15_HUMAN	P62841	RS15_HUMAN	RPS15	40S ribosomal protein S15			0	1	0	0	15918354	0	0	0	0	unmatched	MS/MS	unmatched
AEVEQKKKRTFRKFTYRGVD	M	L	2	21	20	5	sp|P62841|RS15_HUMAN	P62841	RS15_HUMAN	RPS15	40S ribosomal protein S15			1	0	0	22893266	0	0	0	0	0	MS/MS	unmatched	unmatched
AEVNADRITWL	F	Y	391	401	11	2	sp|Q08188|TGM3_HUMAN	Q08188	TGM3_HUMAN	TGM3	Protein-glutamine gamma-glutamyltransferase E			0	0	1	0	0	0	0	0	0	unmatched	unmatched	MS/MS
AEVQVLVLDGRGHLLGRL	M	A	2	19	18	3	sp|P40429|RL13A_HUMAN	P40429	RL13A_HUMAN	RPL13A	60S ribosomal protein L13a			1	0	0	5385101	0	0	0	0	0	MS/MS	unmatched	unmatched
AEYYRQQVAFYGQTLGQAQAHSQEQ	W	-	548	572	25	3	sp|Q96I24|FUBP3_HUMAN	Q96I24	FUBP3_HUMAN	FUBP3	Far upstream element-binding protein 3			1	0	1	131498488	0	34867332	131498488	0	34867332	MS/MS	unmatched	MS/MS
AFANLRKVL	M	I	2	10	9	2	sp|O43175|SERA_HUMAN	O43175	SERA_HUMAN	PHGDH	D-3-phosphoglycerate dehydrogenase			1	1	1	8959151	24964944	19457244	8959151	24964944	19457244	MS/MS	MS/MS	MS/MS
AFFEGPPFKF	A	K	172	181	10	2	sp|O75083|WDR1_HUMAN	O75083	WDR1_HUMAN	WDR1	WD repeat-containing protein 1			1	1	1	38656216	52932780	179741248	38656216	52932780	179741248	MS/MS	MS/MS	MS/MS
AFFEGPPFKFKF	A	T	172	183	12	2,3	sp|O75083|WDR1_HUMAN	O75083	WDR1_HUMAN	WDR1	WD repeat-containing protein 1			1	1	1	53228916	194128352	120446280	67697880	103828264	111169736	MS/MS	MS/MS	MS/MS
AFGGSGGRGSSSGGGY	A	S	517	532	16	2	sp|P35908|K22E_HUMAN	P35908	K22E_HUMAN	KRT2	Keratin, type II cytoskeletal 2 epidermal			0	0	1	0	0	8.05889e+06	0	0	0	unmatched	unmatched	MS/MS
AFHPDPTRL	V	L	158	166	9	2	sp|Q12788|TBL3_HUMAN	Q12788	TBL3_HUMAN	TBL3	Transducin beta-like protein 3			1	0	0	4844042	0	0	0	0	0	MS/MS	unmatched	unmatched
AFHRPPYHLL	L	Q	476	485	10	3	sp|Q6P2E9-2|EDC4_HUMAN	Q6P2E9-2	EDC4_HUMAN	EDC4	Isoform 2 of Enhancer of mRNA-decapping protein 4		sp|Q6P2E9|EDC4_HUMAN	0	1	1	0	81707464	75997312	0	81707464	75997312	unmatched	MS/MS	MS/MS
AFIEKHWTF	C	L	26	34	9	2,3	sp|Q9H8E8-2|CSR2B_HUMAN	Q9H8E8-2	CSR2B_HUMAN	KAT14	Isoform 2 of Cysteine-rich protein 2-binding protein		sp|Q9H8E8|CSR2B_HUMAN	1	1	1	516866304	576166910	203052720	452722240	317684896	302175680	MS/MS	MS/MS	MS/MS
AFIKKSHLL	K	R	335	343	9	3	sp|Q5T5D7|ZN684_HUMAN	Q5T5D7	ZN684_HUMAN	ZNF684	Zinc finger protein 684			0	1	1	0	7440033	14254501	0	7440033	14254501	unmatched	MS/MS	MS/MS
AFKDTGKT	M	P	2	9	8	2	sp|P60866-2|RS20_HUMAN	P60866-2	RS20_HUMAN	RPS20	Isoform 2 of 40S ribosomal protein S20		sp|P60866|RS20_HUMAN	0	0	1	0	0	22561170	0	0	0	unmatched	unmatched	MS/MS
AFKDTGKTPVE	M	P	2	12	11	2	sp|P60866-2|RS20_HUMAN	P60866-2	RS20_HUMAN	RPS20	Isoform 2 of 40S ribosomal protein S20		sp|P60866|RS20_HUMAN	0	0	1	0	0	20367720	0	0	0	unmatched	unmatched	MS/MS
AFLEINRQLLF	L	R	86	96	11	2	sp|Q96D98|EID2B_HUMAN	Q96D98	EID2B_HUMAN	EID2B	EP300-interacting inhibitor of differentiation 2B			1	1	1	21970142	12073810	8.37683e+06	21970142	12073810	8.37683e+06	MS/MS	MS/MS	MS/MS
AFLKVSSVF	S	K	472	480	9	2	sp|P46060|RAGP1_HUMAN	P46060	RAGP1_HUMAN	RANGAP1	Ran GTPase-activating protein 1			1	0	0	7461297	0	0	0	0	0	MS/MS	unmatched	unmatched
AFLRNLPSF	V	W	68	76	9	2	sp|Q15466|NR0B2_HUMAN	Q15466	NR0B2_HUMAN	NR0B2	Nuclear receptor subfamily 0 group B member 2			1	0	1	13041678	0	24453144	13041678	0	24453144	MS/MS	unmatched	MS/MS
AFMKGVFTF	H	V	30	38	9	2	sp|Q96I45|TM141_HUMAN	Q96I45	TM141_HUMAN	TMEM141	Transmembrane protein 141			2	2	2	200552464	229559152	234524944	144920112	145537168	312023520	MS/MS	MS/MS	MS/MS
AFMVNGQKF	K	M	379	387	9	2	sp|O43663-3|PRC1_HUMAN	O43663-3	PRC1_HUMAN	PRC1	Isoform 3 of Protein regulator of cytokinesis 1		sp|O43663-4|PRC1_HUMAN, sp|O43663|PRC1_HUMAN	1	1	1	0	0	19314274	0	0	0	MS/MS	MS/MS	MS/MS
AFRQALQL	M	A	2	9	8	2	sp|Q96HS1-2|PGAM5_HUMAN	Q96HS1-2	PGAM5_HUMAN	PGAM5	Isoform 2 of Serine/threonine-protein phosphatase PGAM5, mitochondrial		sp|Q96HS1|PGAM5_HUMAN	1	0	0	134130448	0	0	0	0	0	MS/MS	unmatched	unmatched
AFVDFLSDEIKEER	K	K	81	94	14	3	sp|Q07021|C1QBP_HUMAN	Q07021	C1QBP_HUMAN	C1QBP	Complement component 1 Q subcomponent-binding protein, mitochondrial			0	0	1	0	0	8016816	0	0	0	unmatched	unmatched	MS/MS
AFVHWYVGEGMEEGEFSEAR	R	E	403	422	20	3	sp|P0DPH7|TBA3C_HUMAN	P0DPH7	TBA3C_HUMAN	TUBA3C	Tubulin alpha-3C chain	TUBA1A, TUBA1B, TUBA1C, TUBA3D, TUBA3E, TUBA4A, TUBA8	sp|P0DPH8|TBA3D_HUMAN, sp|P68363-2|TBA1B_HUMAN, sp|P68363|TBA1B_HUMAN, sp|P68366-2|TBA4A_HUMAN, sp|P68366|TBA4A_HUMAN, sp|Q6PEY2|TBA3E_HUMAN, sp|Q71U36-2|TBA1A_HUMAN, sp|Q71U36|TBA1A_HUMAN, sp|Q9BQE3|TBA1C_HUMAN, sp|Q9NY65-2|TBA8_HUMAN, sp|Q9NY65|TBA8_HUMAN	0	0	1	0	0	8698612	0	0	0	unmatched	unmatched	MS/MS
AGAGAGAGARGGAAAGVEARARD	M	P	20	42	23	4	sp|Q9NZJ7-2|MTCH1_HUMAN	Q9NZJ7-2	MTCH1_HUMAN	MTCH1	Isoform 2 of Mitochondrial carrier homolog 1		sp|Q9NZJ7|MTCH1_HUMAN	1	1	1	13794470	91938912	57990428	13794470	91938912	57990428	MS/MS	MS/MS	MS/MS
AGAGIALNDH	D	F	297	306	10	2	sp|P04406|G3P_HUMAN	P04406	G3P_HUMAN	GAPDH	Glyceraldehyde-3-phosphate dehydrogenase		sp|P04406-2|G3P_HUMAN	0	1	0	0	17849122	0	0	0	0	unmatched	MS/MS	unmatched
AGALVRKAADYVRSKDFRDY	M	L	2	21	20	4	sp|Q9Y5U8|MPC1_HUMAN	Q9Y5U8	MPC1_HUMAN	MPC1	Mitochondrial pyruvate carrier 1			0	1	0	0	3.52503e+06	0	0	0	0	unmatched	MS/MS	unmatched
AGEDPGLAR	N	Q	45	53	9	2	sp|P81605|DCD_HUMAN	P81605	DCD_HUMAN	DCD	Dermcidin		sp|P81605-2|DCD_HUMAN	0	1	1	0	22337386	26610644	0	22337386	26610644	unmatched	MS/MS	MS/MS
AGEKVEKPDTKEKKPEAKKVD	M	A	2	22	21	4,5	sp|Q02878|RL6_HUMAN	Q02878	RL6_HUMAN	RPL6	60S ribosomal protein L6			1	1	1	28396584	61226744	117912680	0	61226744	117912680	MS/MS	MS/MS	MS/MS
AGELTPEEEAQ	M	Y	2	12	11	2	sp|Q9NZT1|CALL5_HUMAN	Q9NZT1	CALL5_HUMAN	CALML5	Calmodulin-like protein 5			0	0	1	0	0	25384186	0	0	0	unmatched	unmatched	MS/MS
AGELTPEEEAQYKKAFSAVDTD	M	G	2	23	22	3	sp|Q9NZT1|CALL5_HUMAN	Q9NZT1	CALL5_HUMAN	CALML5	Calmodulin-like protein 5			0	0	1	0	0	9881932	0	0	0	unmatched	unmatched	MS/MS
AGFAGDDAPR	K	A	19	28	10	2	sp|P60709|ACTB_HUMAN	P60709	ACTB_HUMAN	ACTB	Actin, cytoplasmic 1	ACTA1, ACTA2, ACTC1, ACTG1, ACTG2, POTEE, POTEF, POTEI, POTEJ	sp|A5A3E0|POTEF_HUMAN, sp|P0CG38|POTEI_HUMAN, sp|P0CG39|POTEJ_HUMAN, sp|P62736|ACTA_HUMAN, sp|P63261|ACTG_HUMAN, sp|P63267-2|ACTH_HUMAN, sp|P63267|ACTH_HUMAN, sp|P68032|ACTC_HUMAN, sp|P68133|ACTS_HUMAN, sp|Q6S8J3|POTEE_HUMAN	0	0	2	0	0	31894600	0	0	0	unmatched	unmatched	MS/MS
AGGAAQLALDKSD	Y	S	64	76	13	2	sp|P49748-3|ACADV_HUMAN	P49748-3	ACADV_HUMAN	ACADVL	Isoform 3 of Very long-chain specific acyl-CoA dehydrogenase, mitochondrial		sp|P49748|ACADV_HUMAN	0	1	0	0	22933878	0	0	0	0	unmatched	MS/MS	unmatched
AGGAAQLALDKSDSHPSDA	Y	L	64	82	19	3	sp|P49748-3|ACADV_HUMAN	P49748-3	ACADV_HUMAN	ACADVL	Isoform 3 of Very long-chain specific acyl-CoA dehydrogenase, mitochondrial		sp|P49748|ACADV_HUMAN	0	1	0	0	0	0	0	0	0	unmatched	MS/MS	unmatched
AGGAAQLALDKSDSHPSDALT	Y	R	64	84	21	3	sp|P49748-3|ACADV_HUMAN	P49748-3	ACADV_HUMAN	ACADVL	Isoform 3 of Very long-chain specific acyl-CoA dehydrogenase, mitochondrial		sp|P49748|ACADV_HUMAN	1	1	1	6914556	31860004	12142670	6914556	31860004	12142670	MS/MS	MS/MS	MS/MS
AGGAAQLALDKSDSHPSDALTR	Y	K	64	85	22	4	sp|P49748-3|ACADV_HUMAN	P49748-3	ACADV_HUMAN	ACADVL	Isoform 3 of Very long-chain specific acyl-CoA dehydrogenase, mitochondrial		sp|P49748|ACADV_HUMAN	0	1	0	0	7.69217e+06	0	0	0	0	unmatched	MS/MS	unmatched
AGGEAGVTLGQPHLSRQDLTTL	M	D	2	23	22	3	sp|P41091|IF2G_HUMAN	P41091	IF2G_HUMAN	EIF2S3	Eukaryotic translation initiation factor 2 subunit 3	EIF2S3B	sp|Q2VIR3-2|IF2GL_HUMAN, sp|Q2VIR3|IF2GL_HUMAN	0	0	1	0	0	9668217	0	0	0	unmatched	unmatched	MS/MS
AGGHKLGLGLEFQA	N	-	270	283	14	3	sp|P21796|VDAC1_HUMAN	P21796	VDAC1_HUMAN	VDAC1	Voltage-dependent anion-selective channel protein 1			1	1	1	17666612	225105104	215990544	17666612	225105104	215990544	MS/MS	MS/MS	MS/MS
AGGHKVGLALELEA	N	-	296	309	14	3	sp|P45880-1|VDAC2_HUMAN	P45880-1	VDAC2_HUMAN	VDAC2	Isoform 1 of Voltage-dependent anion-selective channel protein 2		sp|P45880-2|VDAC2_HUMAN, sp|P45880|VDAC2_HUMAN	0	1	0	0	34606256	0	0	0	0	unmatched	MS/MS	unmatched
AGISKKAIKLRPIAVIKG	D	-	488	505	18	3	sp|Q9Y3I0|RTCB_HUMAN	Q9Y3I0	RTCB_HUMAN	RTCB	RNA-splicing ligase RtcB homolog			1	0	0	0	0	0	0	0	0	MS/MS	unmatched	unmatched
AGKIGLGG	G	R	470	477	8	2	sp|P35527|K1C9_HUMAN	P35527	K1C9_HUMAN	KRT9	Keratin, type I cytoskeletal 9			0	1	0	0	87272872	0	0	0	0	unmatched	MS/MS	unmatched
AGKIGLGGRGGSGGSYG	G	R	470	486	17	3	sp|P35527|K1C9_HUMAN	P35527	K1C9_HUMAN	KRT9	Keratin, type I cytoskeletal 9			0	1	0	0	13951774	0	0	0	0	unmatched	MS/MS	unmatched
AGKQAVSASGKWLDGIRKW	M	Y	2	20	19	4	sp|P14927|QCR7_HUMAN	P14927	QCR7_HUMAN	UQCRB	Cytochrome b-c1 complex subunit 7		sp|P14927-2|QCR7_HUMAN	1	1	0	1.85112e+06	12813842	0	1.85112e+06	12813842	0	MS/MS	MS/MS	unmatched
AGKQAVSASGKWLDGIRKWY	M	Y	2	21	20	4	sp|P14927|QCR7_HUMAN	P14927	QCR7_HUMAN	UQCRB	Cytochrome b-c1 complex subunit 7		sp|P14927-2|QCR7_HUMAN	0	1	0	0	3613673	0	0	0	0	unmatched	MS/MS	unmatched
AGKQAVSASGKWLDGIRKWYYN	M	A	2	23	22	3	sp|P14927|QCR7_HUMAN	P14927	QCR7_HUMAN	UQCRB	Cytochrome b-c1 complex subunit 7		sp|P14927-2|QCR7_HUMAN	0	1	0	0	14453067	0	0	0	0	unmatched	MS/MS	unmatched
AGKQAVSASGKWLDGIRKWYYNA	M	A	2	24	23	4	sp|P14927|QCR7_HUMAN	P14927	QCR7_HUMAN	UQCRB	Cytochrome b-c1 complex subunit 7		sp|P14927-2|QCR7_HUMAN	0	1	0	0	7.38094e+06	0	0	0	0	unmatched	MS/MS	unmatched
AGKQAVSASGKWLDGIRKWYYNAAG	M	F	2	26	25	4	sp|P14927|QCR7_HUMAN	P14927	QCR7_HUMAN	UQCRB	Cytochrome b-c1 complex subunit 7		sp|P14927-2|QCR7_HUMAN	1	1	0	7814265	32208396	0	7814265	32208396	0	MS/MS	MS/MS	unmatched
AGLALEIRSL	L	-	180	189	10	2	sp|Q6UW68|TM205_HUMAN	Q6UW68	TM205_HUMAN	TMEM205	Transmembrane protein 205			0	1	0	0	0	0	0	0	0	unmatched	MS/MS	unmatched
AGLQFPVGR	R	V	22	30	9	2	sp|Q16777|H2A2C_HUMAN	Q16777	H2A2C_HUMAN	H2AC20	Histone H2A type 2-C	H2AC1, H2AC12, H2AC14, H2AC17, H2AC19, H2AC21, H2AC25, H2AC6, H2AC7, H2AC8, H2AJ, H2AX, H2AZ1, H2AZ2	sp|P04908|H2A1B_HUMAN, sp|P0C0S5|H2AZ_HUMAN, sp|P0C0S8|H2A1_HUMAN, sp|P16104|H2AX_HUMAN, sp|P20671|H2A1D_HUMAN, sp|Q6FI13|H2A2A_HUMAN, sp|Q71UI9-2|H2AV_HUMAN, sp|Q71UI9-5|H2AV_HUMAN, sp|Q71UI9|H2AV_HUMAN, sp|Q7L7L0|H2A3_HUMAN, sp|Q8IUE6|H2A2B_HUMAN, sp|Q93077|H2A1C_HUMAN, sp|Q96KK5|H2A1H_HUMAN, sp|Q96QV6|H2A1A_HUMAN, sp|Q99878|H2A1J_HUMAN, sp|Q9BTM1-2|H2AJ_HUMAN, sp|Q9BTM1|H2AJ_HUMAN	1	2	3	3656177	60388596	240988288	3656177	60388596	240988288	MS/MS	MS/MS	MS/MS
AGLQFPVGRVH	R	R	22	32	11	3	sp|Q16777|H2A2C_HUMAN	Q16777	H2A2C_HUMAN	H2AC20	Histone H2A type 2-C	H2AC12, H2AC14, H2AC17, H2AC19, H2AC21, H2AC25, H2AC6, H2AC7, H2AC8, H2AJ, H2AX	sp|P04908|H2A1B_HUMAN, sp|P0C0S8|H2A1_HUMAN, sp|P16104|H2AX_HUMAN, sp|P20671|H2A1D_HUMAN, sp|Q6FI13|H2A2A_HUMAN, sp|Q7L7L0|H2A3_HUMAN, sp|Q8IUE6|H2A2B_HUMAN, sp|Q93077|H2A1C_HUMAN, sp|Q96KK5|H2A1H_HUMAN, sp|Q99878|H2A1J_HUMAN, sp|Q9BTM1-2|H2AJ_HUMAN, sp|Q9BTM1|H2AJ_HUMAN	0	0	1	0	0	23235590	0	0	0	unmatched	unmatched	MS/MS
AGLQFPVGRVHRL	R	L	22	34	13	3	sp|Q16777|H2A2C_HUMAN	Q16777	H2A2C_HUMAN	H2AC20	Histone H2A type 2-C	H2AC12, H2AC14, H2AC17, H2AC19, H2AC21, H2AC25, H2AC6, H2AC7, H2AC8, H2AJ, H2AX	sp|P04908|H2A1B_HUMAN, sp|P0C0S8|H2A1_HUMAN, sp|P16104|H2AX_HUMAN, sp|P20671|H2A1D_HUMAN, sp|Q6FI13|H2A2A_HUMAN, sp|Q7L7L0|H2A3_HUMAN, sp|Q8IUE6|H2A2B_HUMAN, sp|Q93077|H2A1C_HUMAN, sp|Q96KK5|H2A1H_HUMAN, sp|Q99878|H2A1J_HUMAN, sp|Q9BTM1-2|H2AJ_HUMAN, sp|Q9BTM1|H2AJ_HUMAN	0	0	1	0	0	23053128	0	0	0	unmatched	unmatched	MS/MS
AGNRMLAQQAVKRTAH	L	-	616	631	16	3	sp|P04844|RPN2_HUMAN	P04844	RPN2_HUMAN	RPN2	Dolichyl-diphosphooligosaccharide--protein glycosyltransferase subunit 2			1	0	0	0	0	0	0	0	0	MS/MS	unmatched	unmatched
AGNYEEALQLYQHAVQYFLHVVK	K	Y	24	46	23	4	sp|O75351|VPS4B_HUMAN	O75351	VPS4B_HUMAN	VPS4B	Vacuolar protein sorting-associated protein 4B			0	0	1	0	0	14603069	0	0	0	unmatched	unmatched	MS/MS
AGPAAAFRRLGALSGAAALGF	M	A	2	22	21	3	sp|Q8N2U0|TM256_HUMAN	Q8N2U0	TM256_HUMAN	TMEM256	Transmembrane protein 256			1	1	1	53476420	15831346	25383154	53476420	15831346	25383154	MS/MS	MS/MS	MS/MS
AGPAAAFRRLGALSGAAALGFA	M	S	2	23	22	3	sp|Q8N2U0|TM256_HUMAN	Q8N2U0	TM256_HUMAN	TMEM256	Transmembrane protein 256			1	0	0	4505243	0	0	0	0	0	MS/MS	unmatched	unmatched
AGPAAAFRRLGALSGAAALGFASY	M	G	2	25	24	3	sp|Q8N2U0|TM256_HUMAN	Q8N2U0	TM256_HUMAN	TMEM256	Transmembrane protein 256			1	0	0	5.60396e+06	0	0	0	0	0	MS/MS	unmatched	unmatched
AGPESDAQYQFTGIKKYFNSY	M	T	2	22	21	3	sp|Q96IX5|ATPMK_HUMAN	Q96IX5	ATPMK_HUMAN	ATP5MK	ATP synthase membrane subunit K, mitochondrial			1	0	0	19271208	0	0	0	0	0	MS/MS	unmatched	unmatched
AGPESDAQYQFTGIKKYFNSYTL	M	T	2	24	23	3	sp|Q96IX5|ATPMK_HUMAN	Q96IX5	ATPMK_HUMAN	ATP5MK	ATP synthase membrane subunit K, mitochondrial			1	0	1	15787537	0	11646216	15787537	0	11646216	MS/MS	unmatched	MS/MS
AGPLQGGGARALDLLRGLPRVSL	M	A	2	24	23	3	sp|Q9P015|RM15_HUMAN	Q9P015	RM15_HUMAN	MRPL15	39S ribosomal protein L15, mitochondrial			1	0	0	77393744	0	0	0	0	0	MS/MS	unmatched	unmatched
AGPPISEGK	A	Y	341	349	9	2	sp|Q15517|CDSN_HUMAN	Q15517	CDSN_HUMAN	CDSN	Corneodesmosin			0	0	1	0	0	8058882	0	0	0	unmatched	unmatched	MS/MS
AGPPISEGKY	A	F	341	350	10	2	sp|Q15517|CDSN_HUMAN	Q15517	CDSN_HUMAN	CDSN	Corneodesmosin			1	1	1	14789563	84527912	102989752	14789563	84527912	102989752	MS/MS	MS/MS	MS/MS
AGPPISEGKYF	A	S	341	351	11	2	sp|Q15517|CDSN_HUMAN	Q15517	CDSN_HUMAN	CDSN	Corneodesmosin			0	0	1	0	0	22106660	0	0	0	unmatched	unmatched	MS/MS
AGQAFRKFLPLFDRVL	M	V	2	17	16	3	sp|P61604|CH10_HUMAN	P61604	CH10_HUMAN	HSPE1	10 kDa heat shock protein, mitochondrial			1	0	0	68518896	0	0	0	0	0	MS/MS	unmatched	unmatched
AGQAGNEAGRFG	A	Q	160	171	12	2	sp|Q6UWP8|SBSN_HUMAN	Q6UWP8	SBSN_HUMAN	SBSN	Suprabasin			0	1	1	0	0	8983117	0	0	0	unmatched	MS/MS	MS/MS
AGQAGNEAGRFGQGVH	A	H	160	175	16	3	sp|Q6UWP8|SBSN_HUMAN	Q6UWP8	SBSN_HUMAN	SBSN	Suprabasin			0	0	1	0	0	0	0	0	0	unmatched	unmatched	MS/MS
AGQFRSYVWD	M	P	2	11	10	2	sp|Q8N2H4-2|SYS1_HUMAN	Q8N2H4-2	SYS1_HUMAN	SYS1	Isoform 2 of Protein SYS1 homolog		sp|Q8N2H4|SYS1_HUMAN	0	1	0	0	0	0	0	0	0	unmatched	MS/MS	unmatched
AGQIEENSNANTL	F	V	163	175	13	2	sp|Q02413|DSG1_HUMAN	Q02413	DSG1_HUMAN	DSG1	Desmoglein-1			0	0	1	0	0	20502558	0	0	0	unmatched	unmatched	MS/MS
AGRDLTDY	L	L	181	188	8	2	sp|P60709|ACTB_HUMAN	P60709	ACTB_HUMAN	ACTB	Actin, cytoplasmic 1	ACTA1, ACTA2, ACTBL2, ACTC1, ACTG1, ACTG2	sp|P62736|ACTA_HUMAN, sp|P63261|ACTG_HUMAN, sp|P63267-2|ACTH_HUMAN, sp|P63267|ACTH_HUMAN, sp|P68032|ACTC_HUMAN, sp|P68133|ACTS_HUMAN, sp|Q562R1|ACTBL_HUMAN	0	0	1	0	0	21274292	0	0	0	unmatched	unmatched	MS/MS
AGRKLALKTIDW	M	V	2	13	12	2,3	sp|O75947-2|ATP5H_HUMAN	O75947-2	ATP5H_HUMAN	ATP5PD	Isoform 2 of ATP synthase subunit d, mitochondrial		sp|O75947|ATP5H_HUMAN	2	1	0	39296784	4317215	0	17011286	7.48199e+06	0	MS/MS	MS/MS	unmatched
AGRKLALKTIDWVA	M	F	2	15	14	3	sp|O75947-2|ATP5H_HUMAN	O75947-2	ATP5H_HUMAN	ATP5PD	Isoform 2 of ATP synthase subunit d, mitochondrial		sp|O75947|ATP5H_HUMAN	1	1	1	28168420	46458204	46664216	28168420	46458204	46664216	MS/MS	MS/MS	MS/MS
AGRKLALKTIDWVAF	M	A	2	16	15	3	sp|O75947-2|ATP5H_HUMAN	O75947-2	ATP5H_HUMAN	ATP5PD	Isoform 2 of ATP synthase subunit d, mitochondrial		sp|O75947|ATP5H_HUMAN	3	1	2	1569488380	531399168	510188416	1569488380	531399168	510188416	MS/MS	MS/MS	MS/MS
AGRKLALKTIDWVAFA	M	E	2	17	16	3	sp|O75947-2|ATP5H_HUMAN	O75947-2	ATP5H_HUMAN	ATP5PD	Isoform 2 of ATP synthase subunit d, mitochondrial		sp|O75947|ATP5H_HUMAN	1	0	0	3.53769e+06	0	0	0	0	0	MS/MS	unmatched	unmatched
AGSRLETVGSIFSRTRD	M	L	2	18	17	3	sp|Q9Y3D9|RT23_HUMAN	Q9Y3D9	RT23_HUMAN	MRPS23	28S ribosomal protein S23, mitochondrial			1	0	0	24960128	17274332	0	24960128	17274332	0	MS/MS	MBR	unmatched
AGSTYVNRV	V	R	108	116	9	2	sp|Q96ER9-2|MITOK_HUMAN	Q96ER9-2	MITOK_HUMAN	CCDC51	Isoform 2 of Mitochondrial potassium channel		sp|Q96ER9|MITOK_HUMAN	1	1	1	37837628	53887468	79990160	37837628	53887468	79990160	MS/MS	MS/MS	MS/MS
AGVETTTPSK	K	Q	51	60	10	2	sp|P0DOY2|IGLC2_HUMAN	P0DOY2	IGLC2_HUMAN	IGLC2	Immunoglobulin lambda constant 2	IGLC3	sp|P0DOY3|IGLC3_HUMAN	1	0	0	12616199	0	0	0	0	0	MS/MS	unmatched	unmatched
AGVLKKTTGL	M	V	2	11	10	2	sp|Q16718|NDUA5_HUMAN	Q16718	NDUA5_HUMAN	NDUFA5	NADH dehydrogenase [ubiquinone] 1 alpha subcomplex subunit 5			1	1	1	137195856	233980688	142378128	137195856	233980688	142378128	MS/MS	MS/MS	MS/MS
AGVLKKTTGLVG	M	L	2	13	12	2	sp|Q16718|NDUA5_HUMAN	Q16718	NDUA5_HUMAN	NDUFA5	NADH dehydrogenase [ubiquinone] 1 alpha subcomplex subunit 5			1	1	1	38797276	43344424	31718420	38797276	43344424	31718420	MS/MS	MS/MS	MS/MS
AGVLKKTTGLVGL	M	A	2	14	13	2	sp|Q16718|NDUA5_HUMAN	Q16718	NDUA5_HUMAN	NDUFA5	NADH dehydrogenase [ubiquinone] 1 alpha subcomplex subunit 5			1	1	1	108554656	374061376	197713520	108554656	374061376	197713520	MS/MS	MS/MS	MS/MS
AGYGQDLSGFGQGFSD	Y	P	350	365	16	2	sp|Q96EP5|DAZP1_HUMAN	Q96EP5	DAZP1_HUMAN	DAZAP1	DAZ-associated protein 1			1	0	1	20225940	0	51142300	20225940	0	51142300	MS/MS	unmatched	MS/MS
AHESVVKSED	R	F	23	32	10	2	sp|P13073|COX41_HUMAN	P13073	COX41_HUMAN	COX4I1	Cytochrome c oxidase subunit 4 isoform 1, mitochondrial			0	1	0	0	21327386	0	0	0	0	unmatched	MS/MS	unmatched
AHESVVKSEDFSLPAYMD	R	R	23	40	18	3	sp|P13073|COX41_HUMAN	P13073	COX41_HUMAN	COX4I1	Cytochrome c oxidase subunit 4 isoform 1, mitochondrial			0	1	0	0	54936424	0	0	0	0	unmatched	MS/MS	unmatched
AHHAAGQAGNEAGRFG	G	Q	246	261	16	3	sp|Q6UWP8|SBSN_HUMAN	Q6UWP8	SBSN_HUMAN	SBSN	Suprabasin			0	1	0	0	29747284	0	0	0	0	unmatched	MS/MS	unmatched
AHLDNQVPVESPRAISRTNEND	A	P	34	55	22	3	sp|P51398-3|RT29_HUMAN	P51398-3	RT29_HUMAN	DAP3	Isoform 3 of 28S ribosomal protein S29, mitochondrial		sp|P51398|RT29_HUMAN	1	1	0	2.33697e+06	5103242	0	2.33697e+06	5103242	0	MS/MS	MS/MS	unmatched
AHTAVISPQD	G	P	38	47	10	2	sp|O75462|CRLF1_HUMAN	O75462	CRLF1_HUMAN	CRLF1	Cytokine receptor-like factor 1			1	1	1	19554034	49281664	41692328	19554034	49281664	41692328	MS/MS	MS/MS	MS/MS
AHYKLVPQQLAH	G	-	118	129	12	3	sp|P10606|COX5B_HUMAN	P10606	COX5B_HUMAN	COX5B	Cytochrome c oxidase subunit 5B, mitochondrial			0	1	1	0	4963541	26726664	0	4963541	26726664	unmatched	MS/MS	MS/MS
AIAGRLLGV	G	G	463	471	9	2	sp|P51795-1|CLCN5_HUMAN	P51795-1	CLCN5_HUMAN	CLCN5	Isoform 2 of H(+)/Cl(-) exchange transporter 5		sp|P51795|CLCN5_HUMAN	1	0	0	6032478	0	0	0	0	0	MS/MS	unmatched	unmatched
AIDEKVQAV	A	H	2349	2357	9	2	sp|Q96AY4|TTC28_HUMAN	Q96AY4	TTC28_HUMAN	TTC28	Tetratricopeptide repeat protein 28			1	0	0	7659409	0	0	0	0	0	MS/MS	unmatched	unmatched
AIDPHLLLSV	F	M	274	283	10	2	sp|Q29RF7-3|PDS5A_HUMAN	Q29RF7-3	PDS5A_HUMAN	PDS5A	Isoform 2 of Sister chromatid cohesion protein PDS5 homolog A		sp|Q29RF7|PDS5A_HUMAN	1	0	1	65228296	0	69976712	65228296	0	69976712	MS/MS	unmatched	MS/MS
AIDRVTTSV	H	-	516	524	9	2	sp|Q9BTT6|LRRC1_HUMAN	Q9BTT6	LRRC1_HUMAN	LRRC1	Leucine-rich repeat-containing protein 1			1	1	1	26919028	12350490	22580594	26919028	12350490	22580594	MS/MS	MS/MS	MS/MS
AIHAKRVTIMPKDIQ	C	L	112	126	15	4	sp|Q71DI3|H32_HUMAN	Q71DI3	H32_HUMAN	H3C13	Histone H3.2	H3-3B, H3-5, H3-7, H3C12	sp|P68431|H31_HUMAN, sp|P84243|H33_HUMAN, sp|Q5TEC6|H37_HUMAN, sp|Q6NXT2|H3C_HUMAN	0	0	1	0	0	72415552	0	0	0	unmatched	unmatched	MS/MS
AIIDGKIFCV	S	H	154	163	10	2	sp|P60510|PP4C_HUMAN	P60510	PP4C_HUMAN	PPP4C	Serine/threonine-protein phosphatase 4 catalytic subunit			1	1	1	188399296	218051520	270976864	188399296	218051520	270976864	MS/MS	MS/MS	MS/MS
AIIDKYIKL	E	V	189	197	9	2	sp|Q6NUM9-2|RETST_HUMAN	Q6NUM9-2	RETST_HUMAN	RETSAT	Isoform 2 of All-trans-retinol 13,14-reductase		sp|Q6NUM9|RETST_HUMAN	1	1	1	92958896	55111492	52147560	92958896	55111492	52147560	MS/MS	MS/MS	MS/MS
AIIDPGDSDIIRSMPEQTGEK	L	-	95	115	21	3	sp|P62888|RL30_HUMAN	P62888	RL30_HUMAN	RPL30	60S ribosomal protein L30			5	1	3	154180512	37074476	74827728	104909520	37074476	55569956	MS/MS	MS/MS	MS/MS
AIIPGSVYDRSSQGRPSSMY	E	F	940	959	20	3	sp|Q92900-2|RENT1_HUMAN	Q92900-2	RENT1_HUMAN	UPF1	Isoform 2 of Regulator of nonsense transcripts 1		sp|Q92900|RENT1_HUMAN	1	0	0	0	0	0	0	0	0	MS/MS	unmatched	unmatched
AIISELVSI	R	S	612	620	9	2	sp|P78344-2|IF4G2_HUMAN	P78344-2	IF4G2_HUMAN	EIF4G2	Isoform 2 of Eukaryotic translation initiation factor 4 gamma 2		sp|P78344|IF4G2_HUMAN	1	0	0	3.59077e+06	0	0	0	0	0	MS/MS	unmatched	unmatched
AIKKKDELERVAKSNR	Y	-	189	204	16	3,5	sp|P46782|RS5_HUMAN	P46782	RS5_HUMAN	RPS5	40S ribosomal protein S5			1	1	1	54808840	16587266	79136472	54808840	16587266	0	MS/MS	MS/MS	MS/MS
AILETAPKEV	A	P	168	177	10	2	sp|Q9P2E9|RRBP1_HUMAN	Q9P2E9	RRBP1_HUMAN	RRBP1	Ribosome-binding protein 1			1	1	1	70714064	42676020	32389880	70714064	42676020	32389880	MS/MS	MS/MS	MS/MS
AIMDIVIKV	A	S	304	312	9	2	sp|Q9NZJ5|E2AK3_HUMAN	Q9NZJ5	E2AK3_HUMAN	EIF2AK3	Eukaryotic translation initiation factor 2-alpha kinase 3			2	1	3	180391584	149852368	43780568	102317088	107527568	118506336	MS/MS	MS/MS	MS/MS
AIMDKKANIR	R	N	11	20	10	3	sp|P13639|EF2_HUMAN	P13639	EF2_HUMAN	EEF2	Elongation factor 2			0	0	1	0	0	9812554	0	0	0	unmatched	unmatched	MS/MS
AINADGVGDAKD	F	-	231	242	12	2	sp|Q06609-2|RAD51_HUMAN	Q06609-2	RAD51_HUMAN	RAD51	Isoform 2 of DNA repair protein RAD51 homolog 1		sp|Q06609-4|RAD51_HUMAN, sp|Q06609|RAD51_HUMAN	1	0	0	0	0	0	0	0	0	MS/MS	unmatched	unmatched
AIQDKLFQV	A	A	96	104	9	2	sp|Q9BRQ6|MIC25_HUMAN	Q9BRQ6	MIC25_HUMAN	CHCHD6	MICOS complex subunit MIC25			1	1	1	54759200	56690404	50311560	54759200	56690404	50311560	MS/MS	MS/MS	MS/MS
AIRNDEELNKL	L	L	87	97	11	3	sp|Q16777|H2A2C_HUMAN	Q16777	H2A2C_HUMAN	H2AC20	Histone H2A type 2-C	H2AC1, H2AC12, H2AC14, H2AC17, H2AC19, H2AC25, H2AC6, H2AC7, H2AC8, H2AJ, H2AX	sp|P04908|H2A1B_HUMAN, sp|P0C0S8|H2A1_HUMAN, sp|P16104|H2AX_HUMAN, sp|P20671|H2A1D_HUMAN, sp|Q6FI13|H2A2A_HUMAN, sp|Q7L7L0|H2A3_HUMAN, sp|Q93077|H2A1C_HUMAN, sp|Q96KK5|H2A1H_HUMAN, sp|Q96QV6|H2A1A_HUMAN, sp|Q99878|H2A1J_HUMAN, sp|Q9BTM1-2|H2AJ_HUMAN, sp|Q9BTM1|H2AJ_HUMAN	0	0	1	0	0	23732320	0	0	0	unmatched	unmatched	MS/MS
AIRNDEELNKLLGKVTIAQGGV	L	L	87	108	22	3	sp|Q16777|H2A2C_HUMAN	Q16777	H2A2C_HUMAN	H2AC20	Histone H2A type 2-C	H2AC12, H2AC14, H2AC17, H2AC19, H2AC7, H2AJ	sp|P0C0S8|H2A1_HUMAN, sp|P20671|H2A1D_HUMAN, sp|Q6FI13|H2A2A_HUMAN, sp|Q96KK5|H2A1H_HUMAN, sp|Q99878|H2A1J_HUMAN, sp|Q9BTM1-2|H2AJ_HUMAN, sp|Q9BTM1|H2AJ_HUMAN	0	0	1	0	0	9845738	0	0	0	unmatched	unmatched	MS/MS
AITATQKTVDGPSGK	H	L	180	194	15	3	sp|P04406|G3P_HUMAN	P04406	G3P_HUMAN	GAPDH	Glyceraldehyde-3-phosphate dehydrogenase		sp|P04406-2|G3P_HUMAN	0	0	1	0	0	0	0	0	0	unmatched	unmatched	MS/MS
AITPSVSRT	S	S	22	30	9	2	sp|P13647|K2C5_HUMAN	P13647	K2C5_HUMAN	KRT5	Keratin, type II cytoskeletal 5			0	1	0	0	5454863	0	0	0	0	unmatched	MS/MS	unmatched
AITPSVSRTS	S	F	22	31	10	2	sp|P13647|K2C5_HUMAN	P13647	K2C5_HUMAN	KRT5	Keratin, type II cytoskeletal 5			0	1	1	0	15903789	19470972	0	15903789	19470972	unmatched	MS/MS	MS/MS
AIVDKVPSV	Q	S	147	155	9	2	sp|Q9Y678|COPG1_HUMAN	Q9Y678	COPG1_HUMAN	COPG1	Coatomer subunit gamma-1			2	1	2	2071487490	1599506300	2172820220	2071487490	1599506300	2172820220	MS/MS	MS/MS	MS/MS
AIVEALNGKEVAAQVKAPLVLKD	L	-	167	189	23	4	sp|Q99497|PARK7_HUMAN	Q99497	PARK7_HUMAN	PARK7	Parkinson disease protein 7			0	0	1	0	0	23449664	0	0	0	unmatched	unmatched	MS/MS
AIWEKIKDVVV	D	K	852	862	11	2	sp|Q14679|TTLL4_HUMAN	Q14679	TTLL4_HUMAN	TTLL4	Tubulin monoglutamylase TTLL4			1	1	0	15406076	15537011	0	15406076	15537011	0	MS/MS	MS/MS	unmatched
AIWKELISL	S	V	500	508	9	2	sp|Q5UIP0-2|RIF1_HUMAN	Q5UIP0-2	RIF1_HUMAN	RIF1	Isoform 2 of Telomere-associated protein RIF1		sp|Q5UIP0|RIF1_HUMAN	1	1	0	35140124	37160328	37900328	35140124	37160328	37900328	MS/MS	MS/MS	MBR
AIYDHINEGKLWKHIKHKYENK	D	-	42	63	22	5	sp|Q9UDW1|QCR9_HUMAN	Q9UDW1	QCR9_HUMAN	UQCR10	Cytochrome b-c1 complex subunit 9			0	1	0	0	19026522	0	0	0	0	unmatched	MS/MS	unmatched
AIYELAVASFPKKQE	Y	-	69	83	15	3	sp|P14406|CX7A2_HUMAN	P14406	CX7A2_HUMAN	COX7A2	Cytochrome c oxidase subunit 7A2, mitochondrial			0	1	0	0	12149436	0	0	0	0	unmatched	MS/MS	unmatched
AKDIGFIKLD	Y	-	47	56	10	2	sp|P62273|RS29_HUMAN	P62273	RS29_HUMAN	RPS29	40S ribosomal protein S29			1	1	1	59944744	114173656	100687480	59944744	114173656	100687480	MS/MS	MS/MS	MS/MS
AKDNTAQQISKVLHFD	G	Q	45	60	16	3	sp|P48594|SPB4_HUMAN	P48594	SPB4_HUMAN	SERPINB4	Serpin B4			0	0	1	0	0	23791828	0	0	0	unmatched	unmatched	MS/MS
AKDPFAHLPK	K	S	326	335	10	3	sp|P26641-2|EF1G_HUMAN	P26641-2	EF1G_HUMAN	EEF1G	Isoform 2 of Elongation factor 1-gamma		sp|P26641|EF1G_HUMAN	0	1	1	0	7217437	17537570	0	7217437	17537570	unmatched	MS/MS	MS/MS
AKDVKFGAD	Y	A	27	35	9	2	sp|P10809|CH60_HUMAN	P10809	CH60_HUMAN	HSPD1	60 kDa heat shock protein, mitochondrial		sp|P10809-2|CH60_HUMAN	1	0	1	0	0	0	0	0	0	MS/MS	unmatched	MS/MS
AKDVKFGADARALM	Y	L	27	40	14	2	sp|P10809|CH60_HUMAN	P10809	CH60_HUMAN	HSPD1	60 kDa heat shock protein, mitochondrial		sp|P10809-2|CH60_HUMAN	0	1	0	0	0	0	0	0	0	unmatched	MS/MS	unmatched
AKDVKFGADARALMLQ	Y	G	27	42	16	3	sp|P10809|CH60_HUMAN	P10809	CH60_HUMAN	HSPD1	60 kDa heat shock protein, mitochondrial		sp|P10809-2|CH60_HUMAN	2	0	0	3593177	0	0	0	0	0	MS/MS	unmatched	unmatched
AKDVKFGADARALMLQG	Y	V	27	43	17	3	sp|P10809|CH60_HUMAN	P10809	CH60_HUMAN	HSPD1	60 kDa heat shock protein, mitochondrial		sp|P10809-2|CH60_HUMAN	1	1	0	0	8677935	0	0	0	0	MS/MS	MS/MS	unmatched
AKDVKFGADARALMLQGVD	Y	L	27	45	19	3	sp|P10809|CH60_HUMAN	P10809	CH60_HUMAN	HSPD1	60 kDa heat shock protein, mitochondrial		sp|P10809-2|CH60_HUMAN	1	1	1	2.884e+06	19237312	8320640	2.884e+06	19237312	8320640	MS/MS	MS/MS	MS/MS
AKDVKFGADARALMLQGVDL	Y	L	27	46	20	3,4	sp|P10809|CH60_HUMAN	P10809	CH60_HUMAN	HSPD1	60 kDa heat shock protein, mitochondrial		sp|P10809-2|CH60_HUMAN	2	1	0	40389960	70113072	0	24053702	39643136	0	MS/MS	MS/MS	unmatched
AKDVKFGADARALMLQGVDLL	Y	A	27	47	21	3	sp|P10809|CH60_HUMAN	P10809	CH60_HUMAN	HSPD1	60 kDa heat shock protein, mitochondrial		sp|P10809-2|CH60_HUMAN	0	1	0	0	29166336	0	0	0	0	unmatched	MS/MS	unmatched
AKDVKFGADARALMLQGVDLLA	Y	D	27	48	22	3	sp|P10809|CH60_HUMAN	P10809	CH60_HUMAN	HSPD1	60 kDa heat shock protein, mitochondrial		sp|P10809-2|CH60_HUMAN	2	1	0	63547912	74518320	0	49089104	74518320	0	MS/MS	MS/MS	unmatched
AKDVKFGADARALMLQGVDLLAD	Y	A	27	49	23	3,4	sp|P10809|CH60_HUMAN	P10809	CH60_HUMAN	HSPD1	60 kDa heat shock protein, mitochondrial		sp|P10809-2|CH60_HUMAN	3	1	2	111392456	138018656	50186704	61631940	138018656	57303424	MS/MS	MS/MS	MS/MS
AKDVKFGADARALMLQGVDLLADA	Y	V	27	50	24	3	sp|P10809|CH60_HUMAN	P10809	CH60_HUMAN	HSPD1	60 kDa heat shock protein, mitochondrial		sp|P10809-2|CH60_HUMAN	1	1	0	10251251	26004088	0	10251251	26004088	0	MS/MS	MS/MS	unmatched
AKEHGHFSSLSQD	T	S	3925	3937	13	3	sp|P20930|FILA_HUMAN	P20930	FILA_HUMAN	FLG	Filaggrin			0	0	1	0	0	30002064	0	0	0	unmatched	unmatched	MS/MS
AKGRRAEDGSVIDY	L	E	193	206	14	3	sp|P07355-2|ANXA2_HUMAN	P07355-2	ANXA2_HUMAN	ANXA2	Isoform 2 of Annexin A2	ANXA2P2	sp|A6NMY6|AXA2L_HUMAN, sp|P07355|ANXA2_HUMAN	0	1	1	0	7.07542e+06	8.17931e+06	0	7.07542e+06	8.17931e+06	unmatched	MS/MS	MS/MS
AKGRRAEDGSVIDYE	L	L	193	207	15	3	sp|P07355-2|ANXA2_HUMAN	P07355-2	ANXA2_HUMAN	ANXA2	Isoform 2 of Annexin A2	ANXA2P2	sp|A6NMY6|AXA2L_HUMAN, sp|P07355|ANXA2_HUMAN	0	0	1	0	0	6389820	0	0	0	unmatched	unmatched	MS/MS
AKGSSNSYAIKKKDELERVAKSNR	A	-	181	204	24	5	sp|P46782|RS5_HUMAN	P46782	RS5_HUMAN	RPS5	40S ribosomal protein S5			1	1	1	8470300	12624467	22556828	8470300	12624467	22556828	MS/MS	MS/MS	MS/MS
AKHAVSEGTKAVTKYTSSK	L	-	108	126	19	5	sp|P23527|H2B1O_HUMAN	P23527	H2B1O_HUMAN	H2BC17	Histone H2B type 1-O	H2BC1, H2BC10, H2BC13, H2BC14, H2BC15, H2BC18, H2BC21, H2BC26, H2BC3, H2BC5, H2BC9, H2BK1	sp|A0A2R8Y619|H2BK1_HUMAN, sp|P33778|H2B1B_HUMAN, sp|P58876|H2B1D_HUMAN, sp|P62807|H2B1C_HUMAN, sp|Q16778|H2B2E_HUMAN, sp|Q5QNW6-2|H2B2F_HUMAN, sp|Q5QNW6|H2B2F_HUMAN, sp|Q8N257|H2B3B_HUMAN, sp|Q93079|H2B1H_HUMAN, sp|Q96A08|H2B1A_HUMAN, sp|Q99877|H2B1N_HUMAN, sp|Q99879|H2B1M_HUMAN, sp|Q99880|H2B1L_HUMAN	0	0	1	0	0	23264358	0	0	0	unmatched	unmatched	MS/MS
AKIKARDLRGKKKEELLKQLD	M	D	2	22	21	4	sp|P42766|RL35_HUMAN	P42766	RL35_HUMAN	RPL35	60S ribosomal protein L35			1	0	0	9790692	0	0	0	0	0	MS/MS	unmatched	unmatched
AKIKARDLRGKKKEELLKQLDD	M	L	2	23	22	4,5	sp|P42766|RL35_HUMAN	P42766	RL35_HUMAN	RPL35	60S ribosomal protein L35			1	1	1	16214263	18863738	37530176	0	18863738	37530176	MS/MS	MS/MS	MS/MS
AKKEEIIKTLSKEEETKK	Q	-	179	196	18	4	sp|P84098|RL19_HUMAN	P84098	RL19_HUMAN	RPL19	60S ribosomal protein L19			0	1	0	0	5856342	0	0	0	0	unmatched	MS/MS	unmatched
AKKHLEINPDHPIVET	M	L	622	637	16	3	sp|P08238|HS90B_HUMAN	P08238	HS90B_HUMAN	HSP90AB1	Heat shock protein HSP 90-beta			1	0	0	4.01835e+06	0	0	0	0	0	MS/MS	unmatched	unmatched
AKKPVMKGAKSGKGAVTSEALKD	Y	P	36	58	23	3,4,5	sp|Q6P161|RM54_HUMAN	Q6P161	RM54_HUMAN	MRPL54	39S ribosomal protein L54, mitochondrial			2	2	4	332024000	144777824	1050400510	222068112	76393272	605182780	MS/MS	MS/MS	MS/MS
AKKPVMKGAKSGKGAVTSEALKDPD	Y	V	36	60	25	4	sp|Q6P161|RM54_HUMAN	Q6P161	RM54_HUMAN	MRPL54	39S ribosomal protein L54, mitochondrial			1	0	1	7312858	0	20866628	7312858	0	20866628	MS/MS	unmatched	MS/MS
AKLDNLQQEIDF	Q	L	303	314	12	2	sp|P04264|K2C1_HUMAN	P04264	K2C1_HUMAN	KRT1	Keratin, type II cytoskeletal 1			0	1	1	0	0	34270388	0	0	0	unmatched	MS/MS	MS/MS
AKLSDGVAVL	L	K	395	404	10	2	sp|P10809|CH60_HUMAN	P10809	CH60_HUMAN	HSPD1	60 kDa heat shock protein, mitochondrial			0	1	0	0	37935940	0	0	0	0	unmatched	MS/MS	unmatched
AKPRNQGGYGGSSSSSSYGSGRRF	F	-	297	320	24	4	sp|P09651-2|ROA1_HUMAN	P09651-2	ROA1_HUMAN	HNRNPA1	Isoform A1-A of Heterogeneous nuclear ribonucleoprotein A1	HNRNPA1L3	sp|A0A2R8Y4L2|RA1L3_HUMAN, sp|P09651-3|ROA1_HUMAN, sp|P09651|ROA1_HUMAN	1	0	1	32663976	0	30379894	32663976	0	30379894	MS/MS	unmatched	MS/MS
AKRIKAKPTSDKPGSPYRSVTHFD	M	S	2	25	24	5	sp|O60488-2|ACSL4_HUMAN	O60488-2	ACSL4_HUMAN	ACSL4	Isoform Short of Long-chain-fatty-acid--CoA ligase 4		sp|O60488|ACSL4_HUMAN	1	1	0	4972899	34157624	0	4972899	34157624	0	MS/MS	MS/MS	unmatched
AKRTKKVGIVGKYGTRYG	M	A	2	19	18	4	sp|P61513|RL37A_HUMAN	P61513	RL37A_HUMAN	RPL37A	60S ribosomal protein L37a			1	0	0	3748931	0	0	0	0	0	MS/MS	unmatched	unmatched
AKVERADGYEPPVQESV	G	-	248	264	17	3	sp|P61247|RS3A_HUMAN	P61247	RS3A_HUMAN	RPS3A	40S ribosomal protein S3a			0	0	1	0	0	13161223	0	0	0	unmatched	unmatched	MS/MS
AKYLMELTL	L	I	287	295	9	2	sp|O95067|CCNB2_HUMAN	O95067	CCNB2_HUMAN	CCNB2	G2/mitotic-specific cyclin-B2			0	1	0	0	365957664	0	0	0	0	unmatched	MS/MS	unmatched
ALAAALAHI	E	S	542	550	9	2	sp|Q9NR30-2|DDX21_HUMAN	Q9NR30-2	DDX21_HUMAN	DDX21	Isoform 2 of Nucleolar RNA helicase 2	DDX50	sp|Q9BQ39|DDX50_HUMAN, sp|Q9NR30|DDX21_HUMAN	1	0	0	10256682	0	0	0	0	0	MS/MS	unmatched	unmatched
ALADGVQKV	R	H	176	184	9	2	sp|O14791-2|APOL1_HUMAN	O14791-2	APOL1_HUMAN	APOL1	Isoform 2 of Apolipoprotein L1		sp|O14791-3|APOL1_HUMAN, sp|O14791|APOL1_HUMAN	1	2	2	802374400	574306750	621846590	802374400	574306750	621846590	MS/MS	MS/MS	MS/MS
ALADLQEAVKL	A	C	1283	1293	11	2	sp|Q9C0D5-2|TANC1_HUMAN	Q9C0D5-2	TANC1_HUMAN	TANC1	Isoform 2 of Protein TANC1		sp|Q9C0D5|TANC1_HUMAN	1	1	1	13161237	13206525	11697467	13161237	13206525	11697467	MS/MS	MS/MS	MS/MS
ALADNLLRV	G	F	341	349	9	2	sp|P16444|DPEP1_HUMAN	P16444	DPEP1_HUMAN	DPEP1	Dipeptidase 1			1	0	0	0	0	0	0	0	0	MS/MS	unmatched	unmatched
ALADVLRRL	A	A	44	52	9	2	sp|Q9HC35-2|EMAL4_HUMAN	Q9HC35-2	EMAL4_HUMAN	EML4	Isoform 2 of Echinoderm microtubule-associated protein-like 4		sp|Q9HC35|EMAL4_HUMAN	1	0	0	29290428	22176544	0	29290428	22176544	0	MS/MS	MBR	unmatched
ALADVVHEA	L	Q	523	531	9	2	sp|O14841|OPLA_HUMAN	O14841	OPLA_HUMAN	OPLAH	5-oxoprolinase			1	1	0	7323969	5.38161e+06	0	7323969	5.38161e+06	0	MS/MS	MS/MS	unmatched
ALADWPLWYA	A	D	130	139	10	2	sp|Q9UNW1-2|MINP1_HUMAN	Q9UNW1-2	MINP1_HUMAN	MINPP1	Isoform 2 of Multiple inositol polyphosphate phosphatase 1		sp|Q9UNW1-3|MINP1_HUMAN, sp|Q9UNW1|MINP1_HUMAN	1	0	0	12506518	0	0	0	0	0	MS/MS	unmatched	unmatched
ALAEALKEV	A	S	400	408	9	2	sp|Q6PI26|SHQ1_HUMAN	Q6PI26	SHQ1_HUMAN	SHQ1	Protein SHQ1 homolog		sp|Q6PI26-2|SHQ1_HUMAN	1	1	1	49123608	32870426	24575918	49123608	32870426	24575918	MS/MS	MS/MS	MS/MS
ALAEEVEQV	R	H	101	109	9	2	sp|Q9BQE5|APOL2_HUMAN	Q9BQE5	APOL2_HUMAN	APOL2	Apolipoprotein L2			0	1	0	0	4451160	0	0	0	0	unmatched	MS/MS	unmatched
ALAEGLDIKL	V	N	601	610	10	2	sp|O60341-2|KDM1A_HUMAN	O60341-2	KDM1A_HUMAN	KDM1A	Isoform 2 of Lysine-specific histone demethylase 1A		sp|O60341|KDM1A_HUMAN	1	0	0	4456248	0	0	0	0	0	MS/MS	unmatched	unmatched
ALAELLHGA	E	L	50	58	9	2	sp|Q6UXD5-2|SE6L2_HUMAN	Q6UXD5-2	SE6L2_HUMAN	SEZ6L2	Isoform 2 of Seizure 6-like protein 2		sp|Q6UXD5-3|SE6L2_HUMAN, sp|Q6UXD5-4|SE6L2_HUMAN, sp|Q6UXD5-6|SE6L2_HUMAN, sp|Q6UXD5|SE6L2_HUMAN	1	1	1	2041054	10877642	25904012	2041054	10877642	25904012	MS/MS	MS/MS	MS/MS
ALAELTKRL	Q	G	785	793	9	2	sp|Q15477|SKI2_HUMAN	Q15477	SKI2_HUMAN	SKIC2	SKI2 subunit of superkiller complex protein			1	0	0	22552726	11541764	0	22552726	11541764	0	MS/MS	MBR	unmatched
ALAGDLAYQTL	L	P	133	143	11	2	sp|Q9H400-2|LIME1_HUMAN	Q9H400-2	LIME1_HUMAN	LIME1	Isoform 2 of Lck-interacting transmembrane adapter 1		sp|Q9H400|LIME1_HUMAN	1	1	0	18236932	12826382	0	18236932	12826382	0	MS/MS	MS/MS	unmatched
ALAGHQDGITFI	G	D	324	335	12	2	sp|Q8TEB1-2|DCA11_HUMAN	Q8TEB1-2	DCA11_HUMAN	DCAF11	Isoform 2 of DDB1- and CUL4-associated factor 11		sp|Q8TEB1-3|DCA11_HUMAN, sp|Q8TEB1|DCA11_HUMAN	1	1	0	12272840	0	0	0	0	0	MS/MS	MS/MS	unmatched
ALAGPEVEAHL	Q	R	186	196	11	2	sp|O15527-2|OGG1_HUMAN	O15527-2	OGG1_HUMAN	OGG1	Isoform 1B of N-glycosylase/DNA lyase		sp|O15527-3|OGG1_HUMAN, sp|O15527-4|OGG1_HUMAN, sp|O15527-5|OGG1_HUMAN, sp|O15527-7|OGG1_HUMAN, sp|O15527-8|OGG1_HUMAN, sp|O15527|OGG1_HUMAN	1	1	1	8885071	15314689	11551545	8885071	15314689	11551545	MS/MS	MS/MS	MS/MS
ALAHNLLVK	R	A	744	752	9	2	sp|Q9HAZ2-2|PRD16_HUMAN	Q9HAZ2-2	PRD16_HUMAN	PRDM16	Isoform 2 of Histone-lysine N-methyltransferase PRDM16		sp|Q9HAZ2-3|PRD16_HUMAN, sp|Q9HAZ2-4|PRD16_HUMAN, sp|Q9HAZ2|PRD16_HUMAN	0	0	1	0	0	26522314	0	0	0	unmatched	unmatched	MS/MS
ALAKIEIKL	L	S	157	165	9	2	sp|P0C7P4|UCRIL_HUMAN	P0C7P4	UCRIL_HUMAN	UQCRFS1P1	Putative cytochrome b-c1 complex subunit Rieske-like protein 1	UQCRFS1	sp|P47985|UCRI_HUMAN	1	0	0	9592617	5044292	0	9592617	5044292	0	MS/MS	MBR	unmatched
ALALREPDLEKVVRYL	L	A	2254	2269	16	4	sp|Q92736-2|RYR2_HUMAN	Q92736-2	RYR2_HUMAN	RYR2	Isoform 2 of Ryanodine receptor 2		sp|Q92736|RYR2_HUMAN	0	1	1	0	554405820	40688332	0	554405820	40688332	unmatched	MS/MS	MS/MS
ALANGVSRI	M	K	317	325	9	2	sp|O00442-2|RTCA_HUMAN	O00442-2	RTCA_HUMAN	RTCA	Isoform 2 of RNA 3'-terminal phosphate cyclase		sp|O00442|RTCA_HUMAN	1	1	0	2.94479e+06	4409464	0	2.94479e+06	4409464	0	MS/MS	MS/MS	unmatched
ALANHLIKV	F	K	502	510	9	2	sp|Q9H4M9|EHD1_HUMAN	Q9H4M9	EHD1_HUMAN	EHD1	EH domain-containing protein 1	EHD3	sp|Q9NZN3|EHD3_HUMAN	1	1	0	90124560	37880728	0	90124560	37880728	0	MS/MS	MS/MS	unmatched
ALAPGVRAV	S	E	70	78	9	2	sp|Q9Y508-2|RN114_HUMAN	Q9Y508-2	RN114_HUMAN	RNF114	Isoform 2 of E3 ubiquitin-protein ligase RNF114		sp|Q9Y508|RN114_HUMAN	2	1	1	291230272	411664064	425295584	291230272	411664064	425295584	MS/MS	MS/MS	MS/MS
ALASHILTA	V	L	236	244	9	2	sp|O00273-2|DFFA_HUMAN	O00273-2	DFFA_HUMAN	DFFA	Isoform DFF35 of DNA fragmentation factor subunit alpha		sp|O00273|DFFA_HUMAN	1	0	0	20115594	19772094	0	20115594	19772094	0	MS/MS	MBR	unmatched
ALASISHVA	E	H	5	13	9	2	sp|P40692-3|MLH1_HUMAN	P40692-3	MLH1_HUMAN	MLH1	Isoform 3 of DNA mismatch repair protein Mlh1		sp|P40692|MLH1_HUMAN	1	0	0	3297015	0	0	0	0	0	MS/MS	unmatched	unmatched
ALASLIRSV	G	A	199	207	9	2	sp|Q9Y646|CBPQ_HUMAN	Q9Y646	CBPQ_HUMAN	CPQ	Carboxypeptidase Q			1	1	1	59782800	43810104	61050208	59782800	43810104	61050208	MS/MS	MS/MS	MS/MS
ALASRFLKKA	T	P	251	260	10	3	sp|B5ME19|EIFCL_HUMAN	B5ME19	EIFCL_HUMAN	EIF3CL	Eukaryotic translation initiation factor 3 subunit C-like protein	EIF3C	sp|Q99613-2|EIF3C_HUMAN, sp|Q99613|EIF3C_HUMAN	1	0	0	26273876	0	0	0	0	0	MS/MS	unmatched	unmatched
ALASVIKEL	S	R	503	511	9	2	sp|Q8WYA0|IFT81_HUMAN	Q8WYA0	IFT81_HUMAN	IFT81	Intraflagellar transport protein 81 homolog			1	1	1	34881052	21171392	31127662	34881052	21171392	31127662	MS/MS	MS/MS	MS/MS
ALATIRLLDV	E	L	236	245	10	2	sp|Q9UBB4-2|ATX10_HUMAN	Q9UBB4-2	ATX10_HUMAN	ATXN10	Isoform 2 of Ataxin-10		sp|Q9UBB4|ATX10_HUMAN	1	1	0	13803648	8.33972e+06	0	13803648	8.33972e+06	0	MS/MS	MS/MS	unmatched
ALATLIHQV	A	L	26	34	9	2	sp|Q9UBW8|CSN7A_HUMAN	Q9UBW8	CSN7A_HUMAN	COPS7A	COP9 signalosome complex subunit 7a			1	2	2	850710910	595497540	536547520	850710910	595497540	536547520	MS/MS	MS/MS	MS/MS
ALCPQVINA	E	A	459	467	9	2	sp|P35221-2|CTNA1_HUMAN	P35221-2	CTNA1_HUMAN	CTNNA1	Isoform 2 of Catenin alpha-1		sp|P35221-3|CTNA1_HUMAN, sp|P35221|CTNA1_HUMAN	1	0	0	1.08415e+06	7154678	0	1.08415e+06	7154678	0	MS/MS	MBR	unmatched
ALCPRLWDV	S	P	26	34	9	2	sp|Q9NUJ7|PLCX1_HUMAN	Q9NUJ7	PLCX1_HUMAN	PLCXD1	PI-PLC X domain-containing protein 1			0	1	0	12773674	24057068	0	12773674	24057068	0	MBR	MS/MS	unmatched
ALDALPPELLV	L	Q	17	27	11	2	sp|Q96EF6|FBX17_HUMAN	Q96EF6	FBX17_HUMAN	FBXO17	F-box only protein 17			1	0	1	63013668	0	0	0	0	0	MS/MS	unmatched	MS/MS
ALDDIIYRA	K	Q	259	267	9	2	sp|Q9BYI3|HYCCI_HUMAN	Q9BYI3	HYCCI_HUMAN	HYCC1	Hyccin		sp|Q9BYI3-3|HYCCI_HUMAN	1	0	0	0	0	0	0	0	0	MS/MS	unmatched	unmatched
ALDDNVCMA	C	F	64	72	9	2	sp|O14818-4|PSA7_HUMAN	O14818-4	PSA7_HUMAN	PSMA7	Isoform 3 of Proteasome subunit alpha type-7		sp|O14818|PSA7_HUMAN	0	1	0	0	29164238	0	0	0	0	unmatched	MS/MS	unmatched
ALDEKLLNI	R	I	195	203	9	2	sp|Q10570|CPSF1_HUMAN	Q10570	CPSF1_HUMAN	CPSF1	Cleavage and polyadenylation specificity factor subunit 1			1	1	1	25512440	33035810	42003472	25512440	33035810	42003472	MS/MS	MS/MS	MS/MS
ALDGINSGITHAGR	K	E	50	63	14	3	sp|Q6UWP8|SBSN_HUMAN	Q6UWP8	SBSN_HUMAN	SBSN	Suprabasin		sp|Q6UWP8-2|SBSN_HUMAN	0	0	1	0	0	20530788	0	0	0	unmatched	unmatched	MS/MS
ALDHMVEYV	E	A	217	225	9	2	sp|O60664-2|PLIN3_HUMAN	O60664-2	PLIN3_HUMAN	PLIN3	Isoform 2 of Perilipin-3		sp|O60664-3|PLIN3_HUMAN, sp|O60664-4|PLIN3_HUMAN, sp|O60664|PLIN3_HUMAN	1	0	0	0	0	0	0	0	0	MS/MS	unmatched	unmatched
ALDKALTSV	S	V	386	394	9	2	sp|Q13617-2|CUL2_HUMAN	Q13617-2	CUL2_HUMAN	CUL2	Isoform 2 of Cullin-2		sp|Q13617|CUL2_HUMAN	1	1	1	22345838	30779820	50257008	22345838	30779820	50257008	MS/MS	MS/MS	MS/MS
ALDKATVLL	A	S	283	291	9	2	sp|Q53EL6-2|PDCD4_HUMAN	Q53EL6-2	PDCD4_HUMAN	PDCD4	Isoform 2 of Programmed cell death protein 4		sp|Q53EL6|PDCD4_HUMAN	1	1	0	84516832	72462520	0	84516832	72462520	0	MS/MS	MS/MS	unmatched
ALDKMLQNV	S	Q	499	507	9	2	sp|P27487|DPP4_HUMAN	P27487	DPP4_HUMAN	DPP4	Dipeptidyl peptidase 4			3	1	3	252402688	265479760	218214080	188679872	265479760	167179504	MS/MS	MS/MS	MS/MS
ALDPARWTIQKVFYQGRYYDSLAQL	K	E	253	277	25	6	sp|Q16853-2|AOC3_HUMAN	Q16853-2	AOC3_HUMAN	AOC3	Isoform 2 of Membrane primary amine oxidase		sp|Q16853|AOC3_HUMAN	0	0	1	0	0	0	0	0	0	unmatched	unmatched	MS/MS
ALDPIIHGL	S	K	213	221	9	2	sp|P23470-2|PTPRG_HUMAN	P23470-2	PTPRG_HUMAN	PTPRG	Isoform 2 of Receptor-type tyrosine-protein phosphatase gamma		sp|P23470|PTPRG_HUMAN	1	0	0	0	0	0	0	0	0	MS/MS	unmatched	unmatched
ALDPLADKILI	S	S	68	78	11	2	sp|Q9UJA2-2|CRLS1_HUMAN	Q9UJA2-2	CRLS1_HUMAN	CRLS1	Isoform 2 of Cardiolipin synthase (CMP-forming)		sp|Q9UJA2|CRLS1_HUMAN	1	1	1	0	36583052	31994180	0	36583052	31994180	MS/MS	MS/MS	MS/MS
ALDSGASLLHL	L	A	434	444	11	2	sp|P57078-2|RIPK4_HUMAN	P57078-2	RIPK4_HUMAN	RIPK4	Isoform 2 of Receptor-interacting serine/threonine-protein kinase 4		sp|P57078|RIPK4_HUMAN	1	1	1	15157738	14927869	9927720	15157738	14927869	9927720	MS/MS	MS/MS	MS/MS
ALDSHPTIV	I	S	78	86	9	2	sp|Q02363|ID2_HUMAN	Q02363	ID2_HUMAN	ID2	DNA-binding protein inhibitor ID-2			1	0	1	224068976	143080160	178978512	224068976	143080160	178978512	MS/MS	MBR	MS/MS
ALDSTNVEA	S	A	155	163	9	2	sp|P62491|RB11A_HUMAN	P62491	RB11A_HUMAN	RAB11A	Ras-related protein Rab-11A			1	1	1	30544526	27687048	71053320	30544526	27687048	71053320	MS/MS	MS/MS	MS/MS
ALDSTNVEL	S	A	156	164	9	2	sp|P57735|RAB25_HUMAN	P57735	RAB25_HUMAN	RAB25	Ras-related protein Rab-25			1	0	1	10796597	0	36658892	10796597	0	36658892	MS/MS	unmatched	MS/MS
ALDVANKIGII	D	-	146	156	11	2	sp|P62750|RL23A_HUMAN	P62750	RL23A_HUMAN	RPL23A	60S ribosomal protein L23a			1	1	1	53653080	0	151040880	53653080	0	151040880	MS/MS	MS/MS	MS/MS
ALDYEAGQVTL	V	H	418	428	11	2	sp|Q9C019|TRI15_HUMAN	Q9C019	TRI15_HUMAN	TRIM15	Tripartite motif-containing protein 15			1	1	1	113857480	159814992	204104128	113857480	159814992	204104128	MS/MS	MS/MS	MS/MS
ALEEKIPNI	L	L	166	174	9	2	sp|O15217|GSTA4_HUMAN	O15217	GSTA4_HUMAN	GSTA4	Glutathione S-transferase A4		sp|O15217-2|GSTA4_HUMAN	1	0	0	25392370	14639806	0	25392370	14639806	0	MS/MS	MBR	unmatched
ALEEQLQQIR	S	A	413	422	10	2	sp|P13645|K1C10_HUMAN	P13645	K1C10_HUMAN	KRT10	Keratin, type I cytoskeletal 10			1	1	1	60744056	127647904	0	60744056	127647904	0	MS/MS	MS/MS	MS/MS
ALEEQLQQIRAE	S	T	413	424	12	2,3	sp|P13645|K1C10_HUMAN	P13645	K1C10_HUMAN	KRT10	Keratin, type I cytoskeletal 10			1	1	1	62528208	218680432	363303488	62528208	214567216	363303488	MS/MS	MS/MS	MS/MS
ALEEQLQQIRAETE	S	C	413	426	14	2	sp|P13645|K1C10_HUMAN	P13645	K1C10_HUMAN	KRT10	Keratin, type I cytoskeletal 10			0	0	1	0	0	19742060	0	0	0	unmatched	unmatched	MS/MS
ALEEYVICV	F	R	645	653	9	2	sp|Q5TAX3|TUT4_HUMAN	Q5TAX3	TUT4_HUMAN	TUT4	Terminal uridylyltransferase 4		sp|Q5TAX3-2|TUT4_HUMAN	1	0	0	13837227	17938736	0	13837227	17938736	0	MS/MS	MBR	unmatched
ALEHRVYEV	S	R	617	625	9	2	sp|O60308|CE104_HUMAN	O60308	CE104_HUMAN	CEP104	Centrosomal protein of 104 kDa			1	0	0	20426170	0	0	0	0	0	MS/MS	unmatched	unmatched
ALELTGLK	K	V	363	370	8	2	sp|P19338|NUCL_HUMAN	P19338	NUCL_HUMAN	NCL	Nucleolin			0	0	1	0	0	17134316	0	0	0	unmatched	unmatched	MS/MS
ALESFLKQV	S	S	315	323	9	2	sp|P78527-2|PRKDC_HUMAN	P78527-2	PRKDC_HUMAN	PRKDC	Isoform 2 of DNA-dependent protein kinase catalytic subunit		sp|P78527|PRKDC_HUMAN	1	0	0	22617088	27483978	0	22617088	27483978	0	MS/MS	MBR	unmatched
ALFEEQGIGV	F	Q	795	804	10	2	sp|O95477|ABCA1_HUMAN	O95477	ABCA1_HUMAN	ABCA1	Phospholipid-transporting ATPase ABCA1			1	0	1	176325264	150972416	163793376	176325264	150972416	163793376	MS/MS	MBR	MS/MS
ALFEGKVQL	A	H	442	450	9	2	sp|Q8NEZ3-2|WDR19_HUMAN	Q8NEZ3-2	WDR19_HUMAN	WDR19	Isoform 2 of WD repeat-containing protein 19		sp|Q8NEZ3|WDR19_HUMAN	1	0	1	137131488	129971536	179982624	137131488	129971536	179982624	MS/MS	MBR	MS/MS
ALFFQLVDV	F	N	415	423	9	2	sp|P04844|RPN2_HUMAN	P04844	RPN2_HUMAN	RPN2	Dolichyl-diphosphooligosaccharide--protein glycosyltransferase subunit 2		sp|P04844-2|RPN2_HUMAN	1	0	1	5004940	0	38357472	5004940	0	38357472	MS/MS	unmatched	MS/MS
ALFGGCVSI	Y	S	153	161	9	2	sp|Q96B21|TM45B_HUMAN	Q96B21	TM45B_HUMAN	TMEM45B	Transmembrane protein 45B			1	0	0	85079520	110380792	0	85079520	110380792	0	MS/MS	MBR	unmatched
ALFGKTDVV	A	Q	255	263	9	2	sp|Q92625-2|ANS1A_HUMAN	Q92625-2	ANS1A_HUMAN	ANKS1A	Isoform 2 of Ankyrin repeat and SAM domain-containing protein 1A		sp|Q92625|ANS1A_HUMAN	1	1	1	10510853	11723686	46247508	10510853	11723686	46247508	MS/MS	MS/MS	MS/MS
ALFNGAQKL	R	F	110	118	9	2	sp|P61619|S61A1_HUMAN	P61619	S61A1_HUMAN	SEC61A1	Protein transport protein Sec61 subunit alpha isoform 1	SEC61A2	sp|Q9H9S3-2|S61A2_HUMAN, sp|Q9H9S3-3|S61A2_HUMAN, sp|Q9H9S3|S61A2_HUMAN	0	0	1	0	0	32980456	0	0	0	unmatched	unmatched	MS/MS
ALFPALRPGGFQA	A	H	53	65	13	2	sp|Q13501|SQSTM_HUMAN	Q13501	SQSTM_HUMAN	SQSTM1	Sequestosome-1			1	1	1	37840136	20433468	18465140	37840136	20433468	18465140	MS/MS	MS/MS	MS/MS
ALFPERITV	D	L	9	17	9	2	sp|Q5SQI0-3|ATAT_HUMAN	Q5SQI0-3	ATAT_HUMAN	ATAT1	Isoform 3 of Alpha-tubulin N-acetyltransferase 1		sp|Q5SQI0-4|ATAT_HUMAN, sp|Q5SQI0-5|ATAT_HUMAN, sp|Q5SQI0-6|ATAT_HUMAN, sp|Q5SQI0-7|ATAT_HUMAN, sp|Q5SQI0|ATAT_HUMAN	1	1	1	168398448	228352464	0	168398448	228352464	0	MS/MS	MS/MS	MS/MS
ALFPGDVDRL	A	R	417	426	10	2	sp|P11216|PYGB_HUMAN	P11216	PYGB_HUMAN	PYGB	Glycogen phosphorylase, brain form			1	1	1	27098520	38658708	35801888	27098520	38658708	35801888	MS/MS	MS/MS	MS/MS
ALFPGVALL	L	L	7	15	9	2	sp|P30101|PDIA3_HUMAN	P30101	PDIA3_HUMAN	PDIA3	Protein disulfide-isomerase A3			1	1	1	20259962	90665672	0	20259962	90665672	0	MS/MS	MS/MS	MS/MS
ALFPLLPKV	L	L	596	604	9	2	sp|O96006|ZBED1_HUMAN	O96006	ZBED1_HUMAN	ZBED1	E3 SUMO-protein ligase ZBED1			1	0	0	8.37414e+06	0	0	0	0	0	MS/MS	unmatched	unmatched
ALFQPHLINV	E	E	269	278	10	2	sp|P61160-2|ARP2_HUMAN	P61160-2	ARP2_HUMAN	ACTR2	Isoform 2 of Actin-related protein 2		sp|P61160|ARP2_HUMAN	1	0	0	10732149	0	0	0	0	0	MS/MS	unmatched	unmatched
ALFQRPPLI	G	A	179	187	9	2	sp|O60832-2|DKC1_HUMAN	O60832-2	DKC1_HUMAN	DKC1	Isoform 3 of H/ACA ribonucleoprotein complex subunit DKC1		sp|O60832|DKC1_HUMAN	2	1	2	195268032	153605712	133308320	195268032	153605712	133308320	MS/MS	MS/MS	MS/MS
ALFSDTPANA	A	S	513	522	10	2	sp|Q2QGD7-2|ZXDC_HUMAN	Q2QGD7-2	ZXDC_HUMAN	ZXDC	Isoform 2 of Zinc finger protein ZXDC		sp|Q2QGD7-3|ZXDC_HUMAN, sp|Q2QGD7|ZXDC_HUMAN	1	0	0	2.45609e+06	0	0	0	0	0	MS/MS	unmatched	unmatched
ALFVRLLALA	M	L	2	11	10	2	sp|Q15582|BGH3_HUMAN	Q15582	BGH3_HUMAN	TGFBI	Transforming growth factor-beta-induced protein ig-h3			2	1	1	614545150	578054850	720863100	614545150	578054850	720863100	MS/MS	MS/MS	MS/MS
ALGEPLYRV	I	S	279	287	9	2	sp|Q9NRD5|PICK1_HUMAN	Q9NRD5	PICK1_HUMAN	PICK1	PRKCA-binding protein			1	0	0	0	0	0	0	0	0	MS/MS	unmatched	unmatched
ALGFYPAEITL	W	T	229	239	11	2	sp|P04439-2|HLAA_HUMAN	P04439-2	HLAA_HUMAN	HLA-A	Isoform 2 of HLA class I histocompatibility antigen, A alpha chain	HLA-B, HLA-C, HLA-E, HLA-F, HLA-H	sp|P01889|HLAB_HUMAN, sp|P01893|HLAH_HUMAN, sp|P04439|HLAA_HUMAN, sp|P10321-2|HLAC_HUMAN, sp|P10321|HLAC_HUMAN, sp|P13747|HLAE_HUMAN, sp|P30511-3|HLAF_HUMAN, sp|P30511|HLAF_HUMAN	1	0	0	14615074	0	0	0	0	0	MS/MS	unmatched	unmatched
ALGGHPLLGV	A	S	20	29	10	2	sp|O94907|DKK1_HUMAN	O94907	DKK1_HUMAN	DKK1	Dickkopf-related protein 1			1	1	1	241304144	154300864	242294560	241304144	154300864	242294560	MS/MS	MS/MS	MS/MS
ALGHVRYV	N	L	111	118	8	2	sp|Q9NUQ2|PLCE_HUMAN	Q9NUQ2	PLCE_HUMAN	AGPAT5	1-acyl-sn-glycerol-3-phosphate acyltransferase epsilon			1	1	0	9224828	7692113	0	9224828	7692113	0	MS/MS	MS/MS	unmatched
ALGKAPSKV	G	T	110	118	9	2	sp|Q9Y3E7-2|CHMP3_HUMAN	Q9Y3E7-2	CHMP3_HUMAN	CHMP3	Isoform 2 of Charged multivesicular body protein 3		sp|Q9Y3E7-3|CHMP3_HUMAN, sp|Q9Y3E7-4|CHMP3_HUMAN, sp|Q9Y3E7|CHMP3_HUMAN	1	0	0	5430374	0	0	0	0	0	MS/MS	unmatched	unmatched
ALGKILSV	F	E	156	163	8	2	sp|O60427-2|FADS1_HUMAN	O60427-2	FADS1_HUMAN	FADS1	Isoform 2 of Acyl-CoA (8-3)-desaturase		sp|O60427|FADS1_HUMAN	1	1	0	4085107	9501267	0	4085107	9501267	0	MS/MS	MS/MS	unmatched
ALGNTGHEIGR	H	Q	105	115	11	3	sp|Q6E0U4-16|DMKN_HUMAN	Q6E0U4-16	DMKN_HUMAN	DMKN	Isoform 16 of Dermokine		sp|Q6E0U4-2|DMKN_HUMAN, sp|Q6E0U4-3|DMKN_HUMAN, sp|Q6E0U4-4|DMKN_HUMAN, sp|Q6E0U4-5|DMKN_HUMAN, sp|Q6E0U4-6|DMKN_HUMAN, sp|Q6E0U4-7|DMKN_HUMAN, sp|Q6E0U4|DMKN_HUMAN	0	1	1	0	7945109	7.40313e+06	0	7945109	7.40313e+06	unmatched	MS/MS	MS/MS
ALGPTGRGV	G	V	351	359	9	2	sp|O15270|SPTC2_HUMAN	O15270	SPTC2_HUMAN	SPTLC2	Serine palmitoyltransferase 2			1	1	1	51468928	50035700	43782208	51468928	50035700	43782208	MS/MS	MS/MS	MS/MS
ALGRLIPEV	S	A	296	304	9	2	sp|Q8N4F0|BPIB2_HUMAN	Q8N4F0	BPIB2_HUMAN	BPIFB2	BPI fold-containing family B member 2			1	1	1	27671522	26763448	40448444	27671522	26763448	40448444	MS/MS	MS/MS	MS/MS
ALGTDAEGQKV	L	K	373	383	11	2	sp|O00186|STXB3_HUMAN	O00186	STXB3_HUMAN	STXBP3	Syntaxin-binding protein 3			1	1	1	32207364	27216454	30740014	32207364	27216454	30740014	MS/MS	MS/MS	MS/MS
ALHASHGFMWYT	E	-	133	144	12	2	sp|Q9P0J0|NDUAD_HUMAN	Q9P0J0	NDUAD_HUMAN	NDUFA13	NADH dehydrogenase [ubiquinone] 1 alpha subcomplex subunit 13			0	1	0	0	0	0	0	0	0	unmatched	MS/MS	unmatched
ALHDILTEI	L	H	255	263	9	2	sp|P40937-2|RFC5_HUMAN	P40937-2	RFC5_HUMAN	RFC5	Isoform 2 of Replication factor C subunit 5		sp|P40937|RFC5_HUMAN	1	1	1	82294944	95427624	88359704	82294944	95427624	88359704	MS/MS	MS/MS	MS/MS
ALHEEVVGV	E	V	360	368	9	2	sp|Q02318|CP27A_HUMAN	Q02318	CP27A_HUMAN	CYP27A1	Sterol 26-hydroxylase, mitochondrial			0	1	0	0	142879072	0	0	0	0	unmatched	MS/MS	unmatched
ALHHAVIFL	E	F	238	246	9	2	sp|Q7Z2K6|ERMP1_HUMAN	Q7Z2K6	ERMP1_HUMAN	ERMP1	Endoplasmic reticulum metallopeptidase 1		sp|Q7Z2K6-2|ERMP1_HUMAN	0	1	0	0	11951150	0	0	0	0	unmatched	MS/MS	unmatched
ALHVPKAPGF	M	A	2	11	10	2	sp|P50990|TCPQ_HUMAN	P50990	TCPQ_HUMAN	CCT8	T-complex protein 1 subunit theta			1	0	0	6.64887e+06	0	0	0	0	0	MS/MS	unmatched	unmatched
ALIAESQRL	V	Q	498	506	9	2	sp|Q93100-3|KPBB_HUMAN	Q93100-3	KPBB_HUMAN	PHKB	Isoform 3 of Phosphorylase b kinase regulatory subunit beta		sp|Q93100-2|KPBB_HUMAN, sp|Q93100-4|KPBB_HUMAN, sp|Q93100|KPBB_HUMAN	1	0	0	23117290	21840252	0	23117290	21840252	0	MS/MS	MBR	unmatched
ALIARVTNV	A	E	102	110	9	2	sp|Q9ULZ3-2|ASC_HUMAN	Q9ULZ3-2	ASC_HUMAN	PYCARD	Isoform 2 of Apoptosis-associated speck-like protein containing a CARD		sp|Q9ULZ3-3|ASC_HUMAN, sp|Q9ULZ3|ASC_HUMAN	1	1	1	27306116	26978872	22111736	27306116	26978872	22111736	MS/MS	MS/MS	MS/MS
ALIDEQILCV	A	H	131	140	10	2	sp|O00743-2|PPP6_HUMAN	O00743-2	PPP6_HUMAN	PPP6C	Isoform 2 of Serine/threonine-protein phosphatase 6 catalytic subunit		sp|O00743-3|PPP6_HUMAN, sp|O00743|PPP6_HUMAN	1	3	1	0	17372008	161228352	0	0	0	MS/MS	MS/MS	MS/MS
ALIDSVIPK	R	G	56	64	9	2	sp|P29466-2|CASP1_HUMAN	P29466-2	CASP1_HUMAN	CASP1	Isoform Beta of Caspase-1	CARD16	sp|P29466|CASP1_HUMAN, sp|Q5EG05-2|CAR16_HUMAN, sp|Q5EG05|CAR16_HUMAN	1	1	1	0	0	20519846	0	0	0	MS/MS	MS/MS	MS/MS
ALIEGVGILL	L	T	174	183	10	2	sp|O60830-2|TI17B_HUMAN	O60830-2	TI17B_HUMAN	TIMM17B	Isoform 2 of Mitochondrial import inner membrane translocase subunit Tim17-B		sp|O60830|TI17B_HUMAN	1	0	1	0	0	0	0	0	0	MS/MS	unmatched	MS/MS
ALIEKLVEL	E	C	22	30	9	2	sp|Q14181|DPOA2_HUMAN	Q14181	DPOA2_HUMAN	POLA2	DNA polymerase alpha subunit B			1	1	1	50600140	39731176	35319632	50600140	39731176	35319632	MS/MS	MS/MS	MS/MS
ALIEVPDGFTA	S	V	193	203	11	2	sp|Q9H4A4|AMPB_HUMAN	Q9H4A4	AMPB_HUMAN	RNPEP	Aminopeptidase B			1	1	1	62668968	66566096	100826512	62668968	66566096	100826512	MS/MS	MS/MS	MS/MS
ALILEPSLYTV	E	K	3	13	11	2	sp|P61923-5|COPZ1_HUMAN	P61923-5	COPZ1_HUMAN	COPZ1	Isoform 5 of Coatomer subunit zeta-1		sp|P61923|COPZ1_HUMAN	1	0	1	40133264	0	48825164	40133264	0	48825164	MS/MS	unmatched	MS/MS
ALIPEPSAQQL	V	R	416	426	11	2	sp|P04114|APOB_HUMAN	P04114	APOB_HUMAN	APOB	Apolipoprotein B-100			1	0	0	7.56232e+06	0	0	0	0	0	MS/MS	unmatched	unmatched
ALIQFLEQV	E	H	330	338	9	2	sp|P15169|CBPN_HUMAN	P15169	CBPN_HUMAN	CPN1	Carboxypeptidase N catalytic chain			0	1	0	0	28693396	37885136	0	28693396	37885136	unmatched	MS/MS	MBR
ALITRIFGV	S	K	1259	1267	9	2	sp|Q6YHU6-3|THADA_HUMAN	Q6YHU6-3	THADA_HUMAN	THADA	Isoform 3 of Thyroid adenoma-associated protein		sp|Q6YHU6|THADA_HUMAN	1	1	1	56328288	40827796	31615256	56328288	40827796	31615256	MS/MS	MS/MS	MS/MS
ALKDFLFQA	P	K	262	270	9	2	sp|O75462|CRLF1_HUMAN	O75462	CRLF1_HUMAN	CRLF1	Cytokine receptor-like factor 1			0	0	1	0	0	131918232	0	0	0	unmatched	unmatched	MS/MS
ALKDLINEA	E	C	18	26	9	2	sp|P12004|PCNA_HUMAN	P12004	PCNA_HUMAN	PCNA	Proliferating cell nuclear antigen			1	1	1	313090592	269766176	236277424	313090592	269766176	236277424	MS/MS	MS/MS	MS/MS
ALKDSVQRA	A	R	1045	1053	9	2	sp|Q9UGL1-2|KDM5B_HUMAN	Q9UGL1-2	KDM5B_HUMAN	KDM5B	Isoform 2 of Lysine-specific demethylase 5B		sp|Q9UGL1|KDM5B_HUMAN	1	0	0	0	0	0	0	0	0	MS/MS	unmatched	unmatched
ALKPDLVNV	M	I	520	528	9	2	sp|P09884|DPOLA_HUMAN	P09884	DPOLA_HUMAN	POLA1	DNA polymerase alpha catalytic subunit			1	0	0	22958662	18014238	0	22958662	18014238	0	MS/MS	MBR	unmatched
ALKRIHKELNDLARD	M	P	2	16	15	3	sp|P62837|UB2D2_HUMAN	P62837	UB2D2_HUMAN	UBE2D2	Ubiquitin-conjugating enzyme E2 D2			0	1	0	0	2378065	0	0	0	0	unmatched	MS/MS	unmatched
ALKRINKELSDLARD	M	P	2	16	15	3	sp|P61077-2|UB2D3_HUMAN	P61077-2	UB2D3_HUMAN	UBE2D3	Isoform 2 of Ubiquitin-conjugating enzyme E2 D3		sp|P61077|UB2D3_HUMAN	1	1	0	0	35782728	0	0	0	0	MS/MS	MS/MS	unmatched
ALKRIQKELSDLQRD	M	P	2	16	15	3	sp|P51668|UB2D1_HUMAN	P51668	UB2D1_HUMAN	UBE2D1	Ubiquitin-conjugating enzyme E2 D1			2	1	0	4776445	17480280	0	4776445	17480280	0	MS/MS	MS/MS	unmatched
ALKRQGRTLYGFGG	Y	-	90	103	14	3	sp|P62805|H4_HUMAN	P62805	H4_HUMAN	H4C16	Histone H4			1	0	1	41801724	0	363459040	41801724	0	363459040	MS/MS	unmatched	MS/MS
ALLAGSEYLKL	C	G	390	400	11	2	sp|O15371-2|EIF3D_HUMAN	O15371-2	EIF3D_HUMAN	EIF3D	Isoform 2 of Eukaryotic translation initiation factor 3 subunit D		sp|O15371-3|EIF3D_HUMAN, sp|O15371|EIF3D_HUMAN	1	1	1	15577160	0	11763894	15577160	0	11763894	MS/MS	MS/MS	MS/MS
ALLDAVPCL	V	P	1052	1060	9	2	sp|O95359-3|TACC2_HUMAN	O95359-3	TACC2_HUMAN	TACC2	Isoform 3 of Transforming acidic coiled-coil-containing protein 2		sp|O95359|TACC2_HUMAN	1	0	0	6449119	5467983	0	6449119	5467983	0	MS/MS	MBR	unmatched
ALLDDSVRV	V	Y	169	177	9	2	sp|Q9NRG9|AAAS_HUMAN	Q9NRG9	AAAS_HUMAN	AAAS	Aladin			2	1	0	0	1.57228e+06	0	0	0	0	MS/MS	MS/MS	unmatched
ALLDEQQVNV	P	L	55	64	10	2	sp|P41134-2|ID1_HUMAN	P41134-2	ID1_HUMAN	ID1	Isoform ID-B of DNA-binding protein inhibitor ID-1		sp|P41134|ID1_HUMAN	1	1	0	17082292	18325434	0	17082292	18325434	0	MS/MS	MS/MS	unmatched
ALLDGRVQL	L	R	1320	1328	9	2	sp|O00468-2|AGRIN_HUMAN	O00468-2	AGRIN_HUMAN	AGRN	Isoform 2 of Agrin		sp|O00468-3|AGRIN_HUMAN, sp|O00468-4|AGRIN_HUMAN, sp|O00468-5|AGRIN_HUMAN, sp|O00468-6|AGRIN_HUMAN, sp|O00468-7|AGRIN_HUMAN, sp|O00468|AGRIN_HUMAN	1	1	1	103987440	108181744	129241464	103987440	108181744	129241464	MS/MS	MS/MS	MS/MS
ALLDKLYAL	A	G	78	86	9	2	sp|Q9NV31|IMP3_HUMAN	Q9NV31	IMP3_HUMAN	IMP3	U3 small nucleolar ribonucleoprotein protein IMP3			2	2	2	1831252350	1484920830	1429602820	1831252350	1484920830	1429602820	MS/MS	MS/MS	MS/MS
ALLDRIVSV	L	D	1498	1506	9	2	sp|Q92621|NU205_HUMAN	Q92621	NU205_HUMAN	NUP205	Nuclear pore complex protein Nup205			3	1	2	7132180	249240112	267373664	7132180	249240112	267373664	MS/MS	MS/MS	MS/MS
ALLDVTPKAV	H	D	789	798	10	2	sp|Q9UDY2-2|ZO2_HUMAN	Q9UDY2-2	ZO2_HUMAN	TJP2	Isoform A2 of Tight junction protein ZO-2		sp|Q9UDY2-3|ZO2_HUMAN, sp|Q9UDY2-4|ZO2_HUMAN, sp|Q9UDY2-5|ZO2_HUMAN, sp|Q9UDY2-6|ZO2_HUMAN, sp|Q9UDY2-7|ZO2_HUMAN, sp|Q9UDY2|ZO2_HUMAN	0	1	0	93091184	69225400	0	93091184	69225400	0	MBR	MS/MS	unmatched
ALLEADVNIKL	T	V	38	48	11	2	sp|P61011|SRP54_HUMAN	P61011	SRP54_HUMAN	SRP54	Signal recognition particle 54 kDa protein			1	0	0	8626677	0	0	0	0	0	MS/MS	unmatched	unmatched
ALLEDLGKASGL	T	L	76	87	12	2	sp|Q96S19-3|MTL26_HUMAN	Q96S19-3	MTL26_HUMAN	METTL26	Isoform 3 of Methyltransferase-like 26		sp|Q96S19-5|MTL26_HUMAN, sp|Q96S19|MTL26_HUMAN	1	1	0	12015766	11794410	0	12015766	11794410	0	MS/MS	MS/MS	unmatched
ALLEENSTPQL	L	A	587	597	11	2	sp|Q969S8-2|HDA10_HUMAN	Q969S8-2	HDA10_HUMAN	HDAC10	Isoform 2 of Polyamine deacetylase HDAC10		sp|Q969S8|HDA10_HUMAN	1	0	0	18682826	0	0	0	0	0	MS/MS	unmatched	unmatched
ALLELLERL	F	Q	94	102	9	2	sp|P36406-2|TRI23_HUMAN	P36406-2	TRI23_HUMAN	TRIM23	Isoform Beta of E3 ubiquitin-protein ligase TRIM23		sp|P36406-3|TRI23_HUMAN, sp|P36406|TRI23_HUMAN	1	1	1	13212218	0	12839748	13212218	0	12839748	MS/MS	MS/MS	MS/MS
ALLELLHEL	A	Y	268	276	9	2	sp|Q8NC56|LEMD2_HUMAN	Q8NC56	LEMD2_HUMAN	LEMD2	LEM domain-containing protein 2			1	0	1	67785592	0	88132776	67785592	0	88132776	MS/MS	unmatched	MS/MS
ALLEMDARL	I	H	197	205	9	2	sp|Q9NPD3|EXOS4_HUMAN	Q9NPD3	EXOS4_HUMAN	EXOSC4	Exosome complex component RRP41			1	1	0	12049153	11476847	0	12049153	11476847	0	MS/MS	MS/MS	unmatched
ALLEPEFILKA	L	S	281	291	11	2	sp|Q99973-2|TEP1_HUMAN	Q99973-2	TEP1_HUMAN	TEP1	Isoform 2 of Telomerase protein component 1		sp|Q99973|TEP1_HUMAN	1	0	1	7554536	0	9229132	7554536	0	9229132	MS/MS	unmatched	MS/MS
ALLEPGGVLTI	N	S	2257	2267	11	2	sp|Q9NU22|MDN1_HUMAN	Q9NU22	MDN1_HUMAN	MDN1	Midasin			1	0	0	11095771	0	0	0	0	0	MS/MS	unmatched	unmatched
ALLERGYSL	D	V	354	362	9	2	sp|P34897-2|GLYM_HUMAN	P34897-2	GLYM_HUMAN	SHMT2	Isoform 2 of Serine hydroxymethyltransferase, mitochondrial		sp|P34897-3|GLYM_HUMAN, sp|P34897|GLYM_HUMAN	1	1	1	35721668	33555992	22143050	35721668	33555992	22143050	MS/MS	MS/MS	MS/MS
ALLESPKAL	L	T	128	136	9	2	sp|Q6P5W5|S39A4_HUMAN	Q6P5W5	S39A4_HUMAN	SLC39A4	Zinc transporter ZIP4		sp|Q6P5W5-2|S39A4_HUMAN	1	1	1	29650460	16478273	25223828	29650460	16478273	25223828	MS/MS	MS/MS	MS/MS
ALLESSLRQA	E	Q	253	262	10	2	sp|P24385|CCND1_HUMAN	P24385	CCND1_HUMAN	CCND1	G1/S-specific cyclin-D1			0	1	0	0	32295848	0	0	0	0	unmatched	MS/MS	unmatched
ALLETNPYLL	V	A	246	255	10	2	sp|O96005-3|CLPT1_HUMAN	O96005-3	CLPT1_HUMAN	CLPTM1	Isoform 2 of Putative lipid scramblase CLPTM1		sp|O96005-4|CLPT1_HUMAN, sp|O96005|CLPT1_HUMAN	1	1	1	29449046	32709610	0	29449046	32709610	0	MS/MS	MS/MS	MS/MS
ALLGDLTKA	F	C	686	694	9	2	sp|O14787-2|TNPO2_HUMAN	O14787-2	TNPO2_HUMAN	TNPO2	Isoform 2 of Transportin-2	TNPO1	sp|O14787|TNPO2_HUMAN, sp|Q92973-2|TNPO1_HUMAN, sp|Q92973-3|TNPO1_HUMAN, sp|Q92973|TNPO1_HUMAN	1	1	1	13401446	14062613	31677346	13401446	14062613	31677346	MS/MS	MS/MS	MS/MS
ALLGELSKV	S	E	675	683	9	2	sp|O95255-3|MRP6_HUMAN	O95255-3	MRP6_HUMAN	ABCC6	Isoform 3 of ATP-binding cassette sub-family C member 6		sp|O95255|MRP6_HUMAN	1	1	1	17247728	17075450	11453895	17247728	17075450	11453895	MS/MS	MS/MS	MS/MS
ALLGILQHV	Q	G	12	20	9	2	sp|Q8IVD9|NUDC3_HUMAN	Q8IVD9	NUDC3_HUMAN	NUDCD3	NudC domain-containing protein 3			1	0	0	4.92326e+06	0	0	0	0	0	MS/MS	unmatched	unmatched
ALLGKIEKV	G	R	95	103	9	2	sp|Q10471-2|GALT2_HUMAN	Q10471-2	GALT2_HUMAN	GALNT2	Isoform 2 of Polypeptide N-acetylgalactosaminyltransferase 2		sp|Q10471|GALT2_HUMAN	1	1	1	113716736	58678804	32211518	113716736	58678804	32211518	MS/MS	MS/MS	MS/MS
ALLGKLDAI	L	N	154	162	9	2	sp|P53611|PGTB2_HUMAN	P53611	PGTB2_HUMAN	RABGGTB	Geranylgeranyl transferase type-2 subunit beta			1	1	0	9094399	7629379	0	9094399	7629379	0	MS/MS	MS/MS	unmatched
ALLGTAPSRA	L	Y	14	23	10	2	sp|A0A1B0GTL2|CT204_HUMAN	A0A1B0GTL2	CT204_HUMAN	C20orf204	Uncharacterized protein C20orf204			1	1	1	4.16052e+06	3.99499e+06	7129438	4.16052e+06	3.99499e+06	7129438	MS/MS	MS/MS	MS/MS
ALLHADFRV	S	S	439	447	9	2	sp|Q9NXH9-2|TRM1_HUMAN	Q9NXH9-2	TRM1_HUMAN	TRMT1	Isoform 2 of tRNA (guanine(26)-N(2))-dimethyltransferase		sp|Q9NXH9|TRM1_HUMAN	1	1	1	9877866	5862246	5078261	9877866	5862246	5078261	MS/MS	MS/MS	MS/MS
ALLKIEGVYA	T	R	26	35	10	2	sp|P18077|RL35A_HUMAN	P18077	RL35A_HUMAN	RPL35A	60S ribosomal protein L35a			0	1	0	0	243117328	0	0	0	0	unmatched	MS/MS	unmatched
ALLKVNQEL	G	A	277	285	9	2	sp|Q9Y512|SAM50_HUMAN	Q9Y512	SAM50_HUMAN	SAMM50	Sorting and assembly machinery component 50 homolog			1	1	1	50865096	46945164	63185916	50865096	46945164	63185916	MS/MS	MS/MS	MS/MS
ALLNAILHSA	A	Y	586	595	10	2	sp|Q9H8H0|NOL11_HUMAN	Q9H8H0	NOL11_HUMAN	NOL11	Nucleolar protein 11			1	1	1	13086374	23662940	23824114	13086374	23662940	23824114	MS/MS	MS/MS	MS/MS
ALLNGEYLLAA	L	Q	45	55	11	2	sp|Q9BV38|WDR18_HUMAN	Q9BV38	WDR18_HUMAN	WDR18	WD repeat-containing protein 18			1	1	1	36877352	31031292	58919904	36877352	31031292	58919904	MS/MS	MS/MS	MS/MS
ALLNIKVKL	E	E	365	373	9	2	sp|P05783|K1C18_HUMAN	P05783	K1C18_HUMAN	KRT18	Keratin, type I cytoskeletal 18			1	1	1	90564496	42309116	21234230	90564496	42309116	21234230	MS/MS	MS/MS	MS/MS
ALLPELREV	V	V	356	364	9	2	sp|P11230-2|ACHB_HUMAN	P11230-2	ACHB_HUMAN	CHRNB1	Isoform 2 of Acetylcholine receptor subunit beta		sp|P11230|ACHB_HUMAN	1	1	1	208042800	250550896	164148176	208042800	250550896	164148176	MS/MS	MS/MS	MS/MS
ALLPHLYTL	Y	F	704	712	9	2	sp|P10253|LYAG_HUMAN	P10253	LYAG_HUMAN	GAA	Lysosomal alpha-glucosidase			0	1	1	0	14682539	10909625	0	14682539	10909625	unmatched	MS/MS	MS/MS
ALLPIFFGA	M	L	43	51	9	2	sp|Q8TCT9-2|HM13_HUMAN	Q8TCT9-2	HM13_HUMAN	HM13	Isoform 2 of Minor histocompatibility antigen H13		sp|Q8TCT9-4|HM13_HUMAN, sp|Q8TCT9-5|HM13_HUMAN, sp|Q8TCT9|HM13_HUMAN	0	0	1	0	0	44750604	0	0	0	unmatched	unmatched	MS/MS
ALLPQNHKL	L	I	796	804	9	3	sp|Q92797|SYMPK_HUMAN	Q92797	SYMPK_HUMAN	SYMPK	Symplekin			0	0	1	0	0	19527086	0	0	0	unmatched	unmatched	MS/MS
ALLQEIVNI	A	Y	65	73	9	2	sp|Q92600-2|CNOT9_HUMAN	Q92600-2	CNOT9_HUMAN	CNOT9	Isoform 2 of CCR4-NOT transcription complex subunit 9		sp|Q92600-3|CNOT9_HUMAN, sp|Q92600|CNOT9_HUMAN	1	0	0	14043003	0	0	0	0	0	MS/MS	unmatched	unmatched
ALLQQVHSA	S	S	878	886	9	2	sp|Q86XN7-2|PRSR1_HUMAN	Q86XN7-2	PRSR1_HUMAN	PROSER1	Isoform 2 of Proline and serine-rich protein 1		sp|Q86XN7|PRSR1_HUMAN	1	0	0	13260870	0	0	0	0	0	MS/MS	unmatched	unmatched
ALLRGVFVVAAKRTPFGAY	M	G	2	20	19	3	sp|P42765|THIM_HUMAN	P42765	THIM_HUMAN	ACAA2	3-ketoacyl-CoA thiolase, mitochondrial			1	0	0	0	0	0	0	0	0	MS/MS	unmatched	unmatched
ALLRGVFVVAAKRTPFGAYGGLLKD	M	F	2	26	25	4	sp|P42765|THIM_HUMAN	P42765	THIM_HUMAN	ACAA2	3-ketoacyl-CoA thiolase, mitochondrial			1	0	0	5492629	0	0	0	0	0	MS/MS	unmatched	unmatched
ALLRQLKEV	S	T	218	226	9	2	sp|Q96Q89-2|KI20B_HUMAN	Q96Q89-2	KI20B_HUMAN	KIF20B	Isoform 2 of Kinesin-like protein KIF20B	RILP	sp|Q96NA2|RILP_HUMAN, sp|Q96Q89-3|KI20B_HUMAN, sp|Q96Q89-4|KI20B_HUMAN, sp|Q96Q89|KI20B_HUMAN	1	0	0	32017682	0	0	0	0	0	MS/MS	unmatched	unmatched
ALLRVLLLL	E	L	6	14	9	2	sp|P80370-2|DLK1_HUMAN	P80370-2	DLK1_HUMAN	DLK1	Isoform Short of Protein delta homolog 1		sp|P80370|DLK1_HUMAN	1	0	0	24255354	0	0	0	0	0	MS/MS	unmatched	unmatched
ALLRVTPFI	V	L	36	44	9	2	sp|Q8N4H5|TOM5_HUMAN	Q8N4H5	TOM5_HUMAN	TOMM5	Mitochondrial import receptor subunit TOM5 homolog			1	1	1	29441292	23484866	17843870	29441292	23484866	17843870	MS/MS	MS/MS	MS/MS
ALLSGLREA	G	G	838	846	9	2	sp|O60341-2|KDM1A_HUMAN	O60341-2	KDM1A_HUMAN	KDM1A	Isoform 2 of Lysine-specific histone demethylase 1A		sp|O60341|KDM1A_HUMAN	1	1	1	77457768	44360796	41266204	77457768	44360796	41266204	MS/MS	MS/MS	MS/MS
ALLSRPALTLL	M	L	2	12	11	2	sp|Q9BZM1|PG12A_HUMAN	Q9BZM1	PG12A_HUMAN	PLA2G12A	Group XIIA secretory phospholipase A2			1	0	0	9308614	6449219	0	9308614	6449219	0	MS/MS	MBR	unmatched
ALLSSLAR	A	C	22	29	8	2	sp|Q9UNW1-2|MINP1_HUMAN	Q9UNW1-2	MINP1_HUMAN	MINPP1	Isoform 2 of Multiple inositol polyphosphate phosphatase 1		sp|Q9UNW1-3|MINP1_HUMAN, sp|Q9UNW1|MINP1_HUMAN	1	0	1	4.18162e+06	0	13265696	4.18162e+06	0	13265696	MS/MS	unmatched	MS/MS
ALLSSLARC	A	S	22	30	9	2	sp|Q9UNW1-2|MINP1_HUMAN	Q9UNW1-2	MINP1_HUMAN	MINPP1	Isoform 2 of Multiple inositol polyphosphate phosphatase 1		sp|Q9UNW1-3|MINP1_HUMAN, sp|Q9UNW1|MINP1_HUMAN	1	1	1	71913096	103798592	42627188	71913096	103798592	42627188	MS/MS	MS/MS	MS/MS
ALLTGIISKA	L	A	1674	1683	10	2	sp|Q92621|NU205_HUMAN	Q92621	NU205_HUMAN	NUP205	Nuclear pore complex protein Nup205			1	1	0	23783368	17756108	0	23783368	17756108	0	MS/MS	MS/MS	unmatched
ALMADMVYV	F	T	1076	1084	9	2	sp|O75643|U520_HUMAN	O75643	U520_HUMAN	SNRNP200	U5 small nuclear ribonucleoprotein 200 kDa helicase			3	0	0	8956157	0	0	0	0	0	MS/MS	unmatched	unmatched
ALMAGAHGL	Y	W	124	132	9	2	sp|Q9UGQ3-2|GTR6_HUMAN	Q9UGQ3-2	GTR6_HUMAN	SLC2A6	Isoform 2 of Solute carrier family 2, facilitated glucose transporter member 6		sp|Q9UGQ3|GTR6_HUMAN	2	0	0	2557876	0	0	0	0	0	MS/MS	unmatched	unmatched
ALMDEVVKA	K	T	354	362	9	2	sp|P00558|PGK1_HUMAN	P00558	PGK1_HUMAN	PGK1	Phosphoglycerate kinase 1		sp|P00558-2|PGK1_HUMAN	2	0	0	19473914	18168770	0	17552630	18168770	0	MS/MS	MBR	unmatched
ALMDLLLRL	S	L	161	169	9	2	sp|Q5H9R7-2|PP6R3_HUMAN	Q5H9R7-2	PP6R3_HUMAN	PPP6R3	Isoform 2 of Serine/threonine-protein phosphatase 6 regulatory subunit 3	PPP6R1, PPP6R2	sp|O75170-2|PP6R2_HUMAN, sp|O75170-3|PP6R2_HUMAN, sp|O75170-4|PP6R2_HUMAN, sp|O75170-5|PP6R2_HUMAN, sp|O75170-6|PP6R2_HUMAN, sp|O75170|PP6R2_HUMAN, sp|Q5H9R7-3|PP6R3_HUMAN, sp|Q5H9R7-4|PP6R3_HUMAN, sp|Q5H9R7-5|PP6R3_HUMAN, sp|Q5H9R7-6|PP6R3_HUMAN, sp|Q5H9R7|PP6R3_HUMAN, sp|Q9UPN7|PP6R1_HUMAN	2	1	1	33241636	25084008	0	23734282	25084008	0	MS/MS	MS/MS	MS/MS
ALMEAIHSA	S	G	1194	1202	9	2	sp|O75128-2|COBL_HUMAN	O75128-2	COBL_HUMAN	COBL	Isoform 2 of Protein cordon-bleu		sp|O75128-3|COBL_HUMAN, sp|O75128-6|COBL_HUMAN, sp|O75128-7|COBL_HUMAN, sp|O75128|COBL_HUMAN	2	1	1	16616770	12882715	13389165	7.89747e+06	14028164	14579644	MS/MS	MS/MS	MS/MS
ALMEAVSHA	K	K	869	877	9	2	sp|Q9Y6D5|BIG2_HUMAN	Q9Y6D5	BIG2_HUMAN	ARFGEF2	Brefeldin A-inhibited guanine nucleotide-exchange protein 2			1	1	0	0	1.84769e+06	0	0	0	0	MS/MS	MS/MS	unmatched
ALMELFPKL	E	Q	626	634	9	2	sp|O75691|UTP20_HUMAN	O75691	UTP20_HUMAN	UTP20	Small subunit processome component 20 homolog			1	0	0	0	0	0	0	0	0	MS/MS	unmatched	unmatched
ALMPVLNQV	V	A	214	222	9	2	sp|Q5RKV6|EXOS6_HUMAN	Q5RKV6	EXOS6_HUMAN	EXOSC6	Exosome complex component MTR3			4	3	4	636961540	745546180	441677664	660271680	357365632	596488770	MS/MS	MS/MS	MS/MS
ALNAVRLLV	A	V	82	90	9	2	sp|O14745|NHRF1_HUMAN	O14745	NHRF1_HUMAN	SLC9A3R1	Na(+)/H(+) exchange regulatory cofactor NHE-RF1			1	1	1	42247264	60734104	71355496	42247264	60734104	71355496	MS/MS	MS/MS	MS/MS
ALNEKLVNL	I	-	349	357	9	2	sp|O00303|EIF3F_HUMAN	O00303	EIF3F_HUMAN	EIF3F	Eukaryotic translation initiation factor 3 subunit F			1	1	1	117334080	91295360	174633040	117334080	91295360	174633040	MS/MS	MS/MS	MS/MS
ALNELLQHV	Q	K	777	785	9	2	sp|Q9Y490|TLN1_HUMAN	Q9Y490	TLN1_HUMAN	TLN1	Talin-1			0	1	1	175816528	143625504	131846272	175816528	143625504	131846272	MBR	MS/MS	MS/MS
ALNENINQV	C	V	218	226	9	2	sp|Q9BZ23-2|PANK2_HUMAN	Q9BZ23-2	PANK2_HUMAN	PANK2	Isoform 3 of Pantothenate kinase 2, mitochondrial		sp|Q9BZ23-3|PANK2_HUMAN, sp|Q9BZ23-4|PANK2_HUMAN, sp|Q9BZ23|PANK2_HUMAN	1	1	0	11366148	12256833	0	11366148	12256833	0	MS/MS	MS/MS	unmatched
ALNEQIARL	R	E	274	282	9	2	sp|O14777|NDC80_HUMAN	O14777	NDC80_HUMAN	NDC80	Kinetochore protein NDC80 homolog			1	1	1	41508864	17610832	41363508	41508864	17610832	41363508	MS/MS	MS/MS	MS/MS
ALNNLLHSL	C	Q	435	443	9	2	sp|Q96Q15-2|SMG1_HUMAN	Q96Q15-2	SMG1_HUMAN	SMG1	Isoform 2 of Serine/threonine-protein kinase SMG1		sp|Q96Q15|SMG1_HUMAN	1	1	1	20350444	35951388	43281056	20350444	35951388	43281056	MS/MS	MS/MS	MS/MS
ALNPADITV	G	L	295	303	9	2	sp|Q8IXH7-4|NELFD_HUMAN	Q8IXH7-4	NELFD_HUMAN	NELFCD	Isoform NELF-D of Negative elongation factor C/D		sp|Q8IXH7|NELFD_HUMAN	1	0	0	3260492	10733449	0	3260492	10733449	0	MS/MS	MBR	unmatched
ALPDQGIAKA	G	A	279	288	10	2	sp|P78318|IGBP1_HUMAN	P78318	IGBP1_HUMAN	IGBP1	Immunoglobulin-binding protein 1			1	1	1	63998740	34908236	36948460	63998740	34908236	36948460	MS/MS	MS/MS	MS/MS
ALPDQSFLW	A	N	21	29	9	2	sp|O75340-2|PDCD6_HUMAN	O75340-2	PDCD6_HUMAN	PDCD6	Isoform 2 of Programmed cell death protein 6		sp|O75340-3|PDCD6_HUMAN, sp|O75340|PDCD6_HUMAN	1	0	0	33579836	47266080	0	33579836	47266080	0	MS/MS	MBR	unmatched
ALPKEDPTAV	V	A	711	720	10	2	sp|Q9Y678|COPG1_HUMAN	Q9Y678	COPG1_HUMAN	COPG1	Coatomer subunit gamma-1			0	0	1	0	0	0	0	0	0	unmatched	unmatched	MS/MS
ALPSLPGKI	G	-	134	142	9	2	sp|Q9NS69|TOM22_HUMAN	Q9NS69	TOM22_HUMAN	TOMM22	Mitochondrial import receptor subunit TOM22 homolog			0	1	0	0	8729980	0	0	0	0	unmatched	MS/MS	unmatched
ALPYFWEHF	V	D	356	364	9	2	sp|P26641-2|EF1G_HUMAN	P26641-2	EF1G_HUMAN	EEF1G	Isoform 2 of Elongation factor 1-gamma		sp|P26641|EF1G_HUMAN	1	1	1	46941448	42722528	81191392	46941448	42722528	81191392	MS/MS	MS/MS	MS/MS
ALQDVNDMYL	S	L	164	173	10	2	sp|Q765P7-2|MTSS2_HUMAN	Q765P7-2	MTSS2_HUMAN	MTSS2	Isoform 2 of Protein MTSS 2		sp|Q765P7|MTSS2_HUMAN	1	0	0	0	0	0	0	0	0	MS/MS	unmatched	unmatched
ALQEALWEL	C	K	152	160	9	2	sp|Q9BY71|LRRC3_HUMAN	Q9BY71	LRRC3_HUMAN	LRRC3	Leucine-rich repeat-containing protein 3			1	0	0	16729986	0	0	0	0	0	MS/MS	unmatched	unmatched
ALQEASEAYLV	M	G	92	102	11	2	sp|Q71DI3|H32_HUMAN	Q71DI3	H32_HUMAN	H3C13	Histone H3.2	H3-3B, H3-5, H3Y1, H3Y2	sp|P0DPK2|H3Y1_HUMAN, sp|P0DPK5|H3Y2_HUMAN, sp|P84243|H33_HUMAN, sp|Q6NXT2|H3C_HUMAN	1	0	0	27459596	13304998	0	27459596	13304998	0	MS/MS	MBR	unmatched
ALQEKVQAV	N	C	215	223	9	2	sp|Q15018|ABRX2_HUMAN	Q15018	ABRX2_HUMAN	ABRAXAS2	BRISC complex subunit Abraxas 2			1	0	0	14462364	0	0	0	0	0	MS/MS	unmatched	unmatched
ALQEMVHQV	T	T	806	814	9	2	sp|Q14511-3|CASL_HUMAN	Q14511-3	CASL_HUMAN	NEDD9	Isoform 3 of Enhancer of filamentation 1		sp|Q14511|CASL_HUMAN	3	3	3	515192416	473253216	309275872	496829280	270588320	321683680	MS/MS	MS/MS	MS/MS
ALQEQLSRL	A	R	77	85	9	2	sp|Q5SW24-4|DACT2_HUMAN	Q5SW24-4	DACT2_HUMAN	DACT2	Isoform 4 of Dapper homolog 2		sp|Q5SW24|DACT2_HUMAN	0	0	1	0	0	32091642	0	0	0	unmatched	unmatched	MS/MS
ALQEVLKTA	T	L	17	25	9	2	sp|P25398|RS12_HUMAN	P25398	RS12_HUMAN	RPS12	40S ribosomal protein S12			1	1	1	42183036	36366560	39040248	42183036	36366560	39040248	MS/MS	MS/MS	MS/MS
ALQKRLDEV	E	S	879	887	9	2	sp|Q9P2E9|RRBP1_HUMAN	Q9P2E9	RRBP1_HUMAN	RRBP1	Ribosome-binding protein 1		sp|Q9P2E9-3|RRBP1_HUMAN	1	1	1	117178832	58764572	49049284	117178832	58764572	49049284	MS/MS	MS/MS	MS/MS
ALRGEIETV	A	K	797	805	9	2	sp|P42704|LPPRC_HUMAN	P42704	LPPRC_HUMAN	LRPPRC	Leucine-rich PPR motif-containing protein, mitochondrial			1	0	0	26662394	0	0	0	0	0	MS/MS	unmatched	unmatched
ALRSLGIPSRVITNF	T	N	283	297	15	3	sp|Q08188|TGM3_HUMAN	Q08188	TGM3_HUMAN	TGM3	Protein-glutamine gamma-glutamyltransferase E			0	1	0	0	2.74121e+06	0	0	0	0	unmatched	MS/MS	unmatched
ALRYPMAVGLN	M	K	2	12	11	2	sp|Q9Y3U8|RL36_HUMAN	Q9Y3U8	RL36_HUMAN	RPL36	60S ribosomal protein L36			1	0	0	11898054	0	0	0	0	0	MS/MS	unmatched	unmatched
ALSDGVHKI	V	E	45	53	9	3	sp|Q9NVQ4-2|FAIM1_HUMAN	Q9NVQ4-2	FAIM1_HUMAN	FAIM	Isoform 2 of Fas apoptotic inhibitory molecule 1		sp|Q9NVQ4-3|FAIM1_HUMAN, sp|Q9NVQ4|FAIM1_HUMAN	0	1	1	0	29580462	46667984	0	29580462	46667984	unmatched	MS/MS	MS/MS
ALSDHHIYL	K	E	270	278	9	2,3	sp|P04075-2|ALDOA_HUMAN	P04075-2	ALDOA_HUMAN	ALDOA	Isoform 2 of Fructose-bisphosphate aldolase A		sp|P00883|ALDOA_RABIT, sp|P04075|ALDOA_HUMAN	2	1	1	1749780350	1389986180	898798400	1749780350	1336761220	898798400	MS/MS	MS/MS	MS/MS
ALSDSIHTV	S	A	284	292	9	2	sp|Q9UKN5|PRDM4_HUMAN	Q9UKN5	PRDM4_HUMAN	PRDM4	PR domain zinc finger protein 4			1	1	1	5.70985e+06	8686048	26027302	5.70985e+06	8686048	26027302	MS/MS	MS/MS	MS/MS
ALSEAMGLFCL	F	M	116	126	11	2	sp|P05496|AT5G1_HUMAN	P05496	AT5G1_HUMAN	ATP5MC1	ATP synthase F(0) complex subunit C1, mitochondrial	ATP5MC2, ATP5MC3	sp|P48201|AT5G3_HUMAN, sp|Q06055-2|AT5G2_HUMAN, sp|Q06055-3|AT5G2_HUMAN, sp|Q06055|AT5G2_HUMAN	2	1	1	59030824	51792572	71796312	47434864	51792572	71796312	MS/MS	MS/MS	MS/MS
ALSEELVQL	D	R	666	674	9	2	sp|P33176|KINH_HUMAN	P33176	KINH_HUMAN	KIF5B	Kinesin-1 heavy chain			1	0	1	61969692	82062424	98504088	61969692	82062424	0	MS/MS	MBR	MS/MS
ALSEKIVSV	I	L	85	93	9	2	sp|Q567U6|CCD93_HUMAN	Q567U6	CCD93_HUMAN	CCDC93	Coiled-coil domain-containing protein 93			1	1	1	40812224	41362900	81545272	40812224	41362900	81545272	MS/MS	MS/MS	MS/MS
ALSEKLARL	V	K	143	151	9	3	sp|Q96CS2-2|HAUS1_HUMAN	Q96CS2-2	HAUS1_HUMAN	HAUS1	Isoform 2 of HAUS augmin-like complex subunit 1		sp|Q96CS2|HAUS1_HUMAN	0	0	1	0	6.99322e+06	14454911	0	6.99322e+06	14454911	unmatched	MBR	MS/MS
ALSEQILMV	R	K	745	753	9	2	sp|P48552|NRIP1_HUMAN	P48552	NRIP1_HUMAN	NRIP1	Nuclear receptor-interacting protein 1			1	0	0	15452366	0	0	0	0	0	MS/MS	unmatched	unmatched
ALSGHVSTV	A	K	365	373	9	2	sp|Q9Y283-2|INVS_HUMAN	Q9Y283-2	INVS_HUMAN	INVS	Isoform 2 of Inversin		sp|Q9Y283|INVS_HUMAN	1	1	1	38730504	33123270	38396904	38730504	33123270	38396904	MS/MS	MS/MS	MS/MS
ALSKEGIVAL	D	R	259	268	10	2	sp|P40227-2|TCPZ_HUMAN	P40227-2	TCPZ_HUMAN	CCT6A	Isoform 2 of T-complex protein 1 subunit zeta		sp|P40227|TCPZ_HUMAN	1	0	0	504962240	470122752	0	504962240	470122752	0	MS/MS	MBR	unmatched
ALSKEIYVI	Y	S	87	95	9	2	sp|P24539|AT5F1_HUMAN	P24539	AT5F1_HUMAN	ATP5PB	ATP synthase F(0) complex subunit B1, mitochondrial			0	1	1	0	16487695	21167076	0	16487695	21167076	unmatched	MS/MS	MS/MS
ALSKIIAVL	M	R	363	371	9	2	sp|Q8TAG9-2|EXOC6_HUMAN	Q8TAG9-2	EXOC6_HUMAN	EXOC6	Isoform 2 of Exocyst complex component 6		sp|Q8TAG9|EXOC6_HUMAN	1	0	1	9034211	0	9697768	9034211	0	9697768	MS/MS	unmatched	MS/MS
ALSLRLALA	L	R	10	18	9	2	sp|Q6PCB0-3|VWA1_HUMAN	Q6PCB0-3	VWA1_HUMAN	VWA1	Isoform 3 of von Willebrand factor A domain-containing protein 1		sp|Q6PCB0|VWA1_HUMAN	1	1	1	23300684	27069192	25157028	23300684	27069192	25157028	MS/MS	MS/MS	MS/MS
ALSPHNILL	R	D	116	124	9	2	sp|Q8TEA7-2|TBCK_HUMAN	Q8TEA7-2	TBCK_HUMAN	TBCK	Isoform 2 of TBC domain-containing protein kinase-like protein		sp|Q8TEA7|TBCK_HUMAN	1	1	1	35621268	40396080	38319152	35621268	40396080	38319152	MS/MS	MS/MS	MS/MS
ALSQDIPEI	T	A	358	366	9	2	sp|Q6P2E9-2|EDC4_HUMAN	Q6P2E9-2	EDC4_HUMAN	EDC4	Isoform 2 of Enhancer of mRNA-decapping protein 4		sp|Q6P2E9|EDC4_HUMAN	1	1	0	35718240	33161446	0	35718240	33161446	0	MS/MS	MS/MS	unmatched
ALSQLVPCV	S	G	82	90	9	2	sp|Q9H3C7-2|GGNB2_HUMAN	Q9H3C7-2	GGNB2_HUMAN	GGNBP2	Isoform 2 of Gametogenetin-binding protein 2		sp|Q9H3C7-3|GGNB2_HUMAN, sp|Q9H3C7|GGNB2_HUMAN	0	1	0	0	11873016	0	0	0	0	unmatched	MS/MS	unmatched
ALSSLIHAL	V	D	376	384	9	2	sp|P13010|XRCC5_HUMAN	P13010	XRCC5_HUMAN	XRCC5	X-ray repair cross-complementing protein 5			1	1	1	29861420	40906060	39651448	29861420	40906060	39651448	MS/MS	MS/MS	MS/MS
ALSSSSIRV	V	A	218	226	9	2	sp|Q8IVD9|NUDC3_HUMAN	Q8IVD9	NUDC3_HUMAN	NUDCD3	NudC domain-containing protein 3			1	0	0	7.92901e+06	5.98539e+06	14972021	7.92901e+06	5.98539e+06	14972021	MS/MS	MBR	MBR
ALSSVIKEL	E	R	59	67	9	2	sp|Q08AG7|MZT1_HUMAN	Q08AG7	MZT1_HUMAN	MZT1	Mitotic-spindle organizing protein 1			0	1	1	0	46535216	34196152	0	46535216	34196152	unmatched	MS/MS	MS/MS
ALSWVLTVL	M	S	2	10	9	2	sp|P19652|A1AG2_HUMAN	P19652	A1AG2_HUMAN	ORM2	Alpha-1-acid glycoprotein 2	ORM1	sp|P02763|A1AG1_HUMAN	1	1	0	54077752	79786840	81369024	30666784	57185256	221019008	MS/MS	MS/MS	MBR
ALTDFVRSV	P	H	151	159	9	2	sp|O60888-2|CUTA_HUMAN	O60888-2	CUTA_HUMAN	CUTA	Isoform A of Protein CutA		sp|O60888-3|CUTA_HUMAN, sp|O60888|CUTA_HUMAN	1	1	1	33179954	30234528	32836806	33179954	30234528	32836806	MS/MS	MS/MS	MS/MS
ALTGYLHTI	S	S	485	493	9	2	sp|Q9NYY8-2|FAKD2_HUMAN	Q9NYY8-2	FAKD2_HUMAN	FASTKD2	Isoform 2 of FAST kinase domain-containing protein 2, mitochondrial		sp|Q9NYY8|FAKD2_HUMAN	1	1	1	24737076	28776456	37372480	24737076	28776456	37372480	MS/MS	MS/MS	MS/MS
ALTNAVAHV	D	D	66	74	9	2	sp|P69905|HBA_HUMAN	P69905	HBA_HUMAN	HBA2	Hemoglobin subunit alpha			0	1	0	0	3389984	0	0	0	0	unmatched	MS/MS	unmatched
ALTNGIYPHKLV	F	F	276	287	12	3	sp|Q02878|RL6_HUMAN	Q02878	RL6_HUMAN	RPL6	60S ribosomal protein L6			0	0	1	0	0	13877568	0	0	0	unmatched	unmatched	MS/MS
ALTNGIYPHKLVF	F	-	276	288	13	3	sp|Q02878|RL6_HUMAN	Q02878	RL6_HUMAN	RPL6	60S ribosomal protein L6			1	1	1	7998404	4.70794e+06	86030968	7998404	4.70794e+06	86030968	MS/MS	MS/MS	MS/MS
ALTRALALA	R	L	16	24	9	2	sp|Q8NHP8-2|PLBL2_HUMAN	Q8NHP8-2	PLBL2_HUMAN	PLBD2	Isoform 2 of Putative phospholipase B-like 2		sp|Q8NHP8|PLBL2_HUMAN	1	0	0	0	0	0	0	0	0	MS/MS	unmatched	unmatched
ALTREGL	W	V	190	196	7	2	sp|Q9BYN8|RT26_HUMAN	Q9BYN8	RT26_HUMAN	MRPS26	28S ribosomal protein S26, mitochondrial	ARL5C	sp|A6NH57|ARL5C_HUMAN	0	0	1	0	20296286	27967562	0	20296286	27967562	unmatched	MBR	MS/MS
ALVDCSVAL	A	A	715	723	9	2	sp|P47897-2|SYQ_HUMAN	P47897-2	SYQ_HUMAN	QARS1	Isoform 2 of Glutamine--tRNA ligase		sp|P47897|SYQ_HUMAN	1	0	0	13755691	0	0	0	0	0	MS/MS	unmatched	unmatched
ALVDGYFRL	V	T	343	351	9	2	sp|P52333-2|JAK3_HUMAN	P52333-2	JAK3_HUMAN	JAK3	Isoform 1 of Tyrosine-protein kinase JAK3		sp|P52333-4|JAK3_HUMAN, sp|P52333|JAK3_HUMAN	1	0	0	0	0	0	0	0	0	MS/MS	unmatched	unmatched
ALVDHLNVGV	E	A	37	46	10	2	sp|P78537-2|BL1S1_HUMAN	P78537-2	BL1S1_HUMAN	BLOC1S1	Isoform 2 of Biogenesis of lysosome-related organelles complex 1 subunit 1		sp|P78537|BL1S1_HUMAN	1	2	1	66393956	45437132	46535220	66393956	45437132	46535220	MS/MS	MS/MS	MS/MS
ALVDQRELYL	K	G	49	58	10	2	sp|Q9UL33-2|TPC2L_HUMAN	Q9UL33-2	TPC2L_HUMAN	TRAPPC2L	Isoform 2 of Trafficking protein particle complex subunit 2-like protein		sp|Q9UL33|TPC2L_HUMAN	1	0	0	17686142	0	0	0	0	0	MS/MS	unmatched	unmatched
ALVEENGIFEL	L	L	413	423	11	2	sp|Q9Y446-2|PKP3_HUMAN	Q9Y446-2	PKP3_HUMAN	PKP3	Isoform PKP3b of Plakophilin-3		sp|Q9Y446|PKP3_HUMAN	1	0	0	23228120	17528028	0	23228120	17528028	0	MS/MS	MBR	unmatched
ALVESLITV	S	K	315	323	9	2	sp|Q96JN0-3|LCOR_HUMAN	Q96JN0-3	LCOR_HUMAN	LCOR	Isoform 3 of Ligand-dependent corepressor			1	0	1	70224760	0	149353056	70224760	0	149353056	MS/MS	unmatched	MS/MS
ALVQDLAKA	S	V	421	429	9	2	sp|P14635|CCNB1_HUMAN	P14635	CCNB1_HUMAN	CCNB1	G2/mitotic-specific cyclin-B1		sp|P14635-2|CCNB1_HUMAN	1	1	1	114925304	82591696	43744556	114925304	82591696	43744556	MS/MS	MS/MS	MS/MS
ALVSSLHLL	S	K	159	167	9	2	sp|Q9Y678|COPG1_HUMAN	Q9Y678	COPG1_HUMAN	COPG1	Coatomer subunit gamma-1			1	0	1	12855856	0	19300194	12855856	0	19300194	MS/MS	unmatched	MS/MS
ALVVQVAEA	V	A	34	42	9	2	sp|P07686|HEXB_HUMAN	P07686	HEXB_HUMAN	HEXB	Beta-hexosaminidase subunit beta			0	0	1	0	0	76342928	0	0	0	unmatched	unmatched	MS/MS
ALWAKSPGV	A	L	45	53	9	2	sp|Q15274|NADC_HUMAN	Q15274	NADC_HUMAN	QPRT	Nicotinate-nucleotide pyrophosphorylase [carboxylating]			1	1	0	39092344	73132704	0	39092344	73132704	0	MS/MS	MS/MS	unmatched
ALWDIETGQQTT	C	T	167	178	12	2	sp|P62873-2|GBB1_HUMAN	P62873-2	GBB1_HUMAN	GNB1	Isoform 2 of Guanine nucleotide-binding protein G(I)/G(S)/G(T) subunit beta-1		sp|P62873|GBB1_HUMAN	1	1	1	52072752	53891780	36755432	52072752	53891780	36755432	MS/MS	MS/MS	MS/MS
ALWDIETGQQTTT	C	F	167	179	13	2	sp|P62873-2|GBB1_HUMAN	P62873-2	GBB1_HUMAN	GNB1	Isoform 2 of Guanine nucleotide-binding protein G(I)/G(S)/G(T) subunit beta-1		sp|P62873|GBB1_HUMAN	1	0	0	11554687	0	0	0	0	0	MS/MS	unmatched	unmatched
ALWDIETGQQTV	C	G	67	78	12	2	sp|P62879-2|GBB2_HUMAN	P62879-2	GBB2_HUMAN	GNB2	Isoform 2 of Guanine nucleotide-binding protein G(I)/G(S)/G(T) subunit beta-2		sp|P62879|GBB2_HUMAN	3	2	2	916478850	673326020	425655712	916478850	673326020	425655712	MS/MS	MS/MS	MS/MS
ALWDKLFNL	L	K	1646	1654	9	2	sp|Q8WXH0-2|SYNE2_HUMAN	Q8WXH0-2	SYNE2_HUMAN	SYNE2	Isoform 2 of Nesprin-2		sp|Q8WXH0|SYNE2_HUMAN	1	1	1	130866144	134745424	125429336	130866144	134745424	125429336	MS/MS	MS/MS	MS/MS
ALWDQDNLSV	V	P	251	260	10	2	sp|Q92828|COR2A_HUMAN	Q92828	COR2A_HUMAN	CORO2A	Coronin-2A			1	0	0	18709518	19627368	0	18709518	19627368	0	MS/MS	MBR	unmatched
ALWEDEGVRA	K	C	138	147	10	2	sp|P63092-2|GNAS2_HUMAN	P63092-2	GNAS2_HUMAN	GNAS	Isoform Gnas-2 of Guanine nucleotide-binding protein G(s) subunit alpha isoforms short		sp|P63092-3|GNAS2_HUMAN, sp|P63092-4|GNAS2_HUMAN, sp|P63092|GNAS2_HUMAN, sp|Q5JWF2-2|GNAS1_HUMAN, sp|Q5JWF2|GNAS1_HUMAN	0	1	1	0	30597656	28008394	0	30597656	28008394	unmatched	MS/MS	MS/MS
ALWEGPSKA	L	H	602	610	9	2	sp|O94887-2|FARP2_HUMAN	O94887-2	FARP2_HUMAN	FARP2	Isoform 2 of FERM, ARHGEF and pleckstrin domain-containing protein 2		sp|O94887-3|FARP2_HUMAN, sp|O94887|FARP2_HUMAN	0	1	0	0	35308316	0	0	0	0	unmatched	MS/MS	unmatched
ALWEKNTHL	E	E	656	664	9	2,3	sp|Q9BV73-2|CP250_HUMAN	Q9BV73-2	CP250_HUMAN	CEP250	Isoform 2 of Centrosome-associated protein CEP250		sp|Q9BV73|CP250_HUMAN	1	1	1	50142900	13026330	19941570	0	13026330	19941570	MS/MS	MS/MS	MS/MS
ALWERIEGV	D	R	26	34	9	2	sp|Q9BWT7|CAR10_HUMAN	Q9BWT7	CAR10_HUMAN	CARD10	Caspase recruitment domain-containing protein 10			0	0	1	509290784	512042784	525815584	509290784	512042784	525815584	MBR	MBR	MS/MS
ALWGGTQPLL	A	K	16	25	10	2	sp|Q8WY98-2|TM234_HUMAN	Q8WY98-2	TM234_HUMAN	TMEM234	Isoform 2 of Transmembrane protein 234		sp|Q8WY98-3|TM234_HUMAN, sp|Q8WY98-4|TM234_HUMAN, sp|Q8WY98|TM234_HUMAN	1	1	0	27184296	31759476	0	27184296	31759476	0	MS/MS	MS/MS	unmatched
ALWHDAENQTV	W	V	408	418	11	2	sp|Q12769|NU160_HUMAN	Q12769	NU160_HUMAN	NUP160	Nuclear pore complex protein Nup160		sp|Q12769-3|NU160_HUMAN	1	1	0	37766200	33493216	0	37766200	33493216	0	MS/MS	MS/MS	unmatched
ALWHDAENQTVV	W	K	408	419	12	2	sp|Q12769|NU160_HUMAN	Q12769	NU160_HUMAN	NUP160	Nuclear pore complex protein Nup160		sp|Q12769-3|NU160_HUMAN	1	1	1	33624712	0	28782948	33624712	0	28782948	MS/MS	MS/MS	MS/MS
ALWHVPEHA	E	V	748	756	9	2	sp|P49327|FAS_HUMAN	P49327	FAS_HUMAN	FASN	Fatty acid synthase			1	0	0	0	0	0	0	0	0	MS/MS	unmatched	unmatched
ALWIRIGANV	F	S	558	567	10	2	sp|P04844|RPN2_HUMAN	P04844	RPN2_HUMAN	RPN2	Dolichyl-diphosphooligosaccharide--protein glycosyltransferase subunit 2		sp|P04844-2|RPN2_HUMAN	1	1	1	45063236	39101996	35280132	45063236	39101996	35280132	MS/MS	MS/MS	MS/MS
ALWKGRPLSV	G	R	132	141	10	2	sp|Q8IZ69-2|TRM2A_HUMAN	Q8IZ69-2	TRM2A_HUMAN	TRMT2A	Isoform 2 of tRNA (uracil-5-)-methyltransferase homolog A		sp|Q8IZ69|TRM2A_HUMAN	1	0	0	6249703	0	0	0	0	0	MS/MS	unmatched	unmatched
ALWNEEALL	D	T	434	442	9	2	sp|Q14739|LBR_HUMAN	Q14739	LBR_HUMAN	LBR	Delta(14)-sterol reductase LBR			1	0	0	34066076	0	0	0	0	0	MS/MS	unmatched	unmatched
ALWTGMHTI	L	A	596	604	9	2	sp|Q9P2R3-2|ANFY1_HUMAN	Q9P2R3-2	ANFY1_HUMAN	ANKFY1	Isoform 2 of Rabankyrin-5		sp|Q9P2R3-4|ANFY1_HUMAN, sp|Q9P2R3|ANFY1_HUMAN	1	1	1	47892136	71906944	0	47892136	71906944	0	MS/MS	MS/MS	MS/MS
ALYASRLYL	S	S	254	262	9	2	sp|Q96IJ6-2|GMPPA_HUMAN	Q96IJ6-2	GMPPA_HUMAN	GMPPA	Isoform 2 of Mannose-1-phosphate guanyltransferase alpha		sp|Q96IJ6|GMPPA_HUMAN	1	1	1	12661695	13028856	11140325	12661695	13028856	11140325	MS/MS	MS/MS	MS/MS
ALYAVIEKA	F	K	393	401	9	2	sp|O00329|PK3CD_HUMAN	O00329	PK3CD_HUMAN	PIK3CD	Phosphatidylinositol 4,5-bisphosphate 3-kinase catalytic subunit delta isoform			0	1	1	0	29741794	13518816	0	29741794	13518816	unmatched	MS/MS	MS/MS
ALYDVRTILL	S	S	124	133	10	2	sp|O00762|UBE2C_HUMAN	O00762	UBE2C_HUMAN	UBE2C	Ubiquitin-conjugating enzyme E2 C			1	1	1	12281143	9451299	14597090	12281143	9451299	14597090	MS/MS	MS/MS	MS/MS
ALYGKLLKL	T	P	766	774	9	2	sp|Q7Z7G8-2|VP13B_HUMAN	Q7Z7G8-2	VP13B_HUMAN	VPS13B	Isoform 2 of Intermembrane lipid transfer protein VPS13B		sp|Q7Z7G8-3|VP13B_HUMAN, sp|Q7Z7G8-4|VP13B_HUMAN, sp|Q7Z7G8-6|VP13B_HUMAN, sp|Q7Z7G8|VP13B_HUMAN	1	0	0	13442952	4.4754e+06	0	13442952	4.4754e+06	0	MS/MS	MBR	unmatched
ALYGRLEVV	A	K	190	198	9	2	sp|Q92625-2|ANS1A_HUMAN	Q92625-2	ANS1A_HUMAN	ANKS1A	Isoform 2 of Ankyrin repeat and SAM domain-containing protein 1A		sp|Q92625|ANS1A_HUMAN	1	1	0	24617972	23033226	0	24617972	23033226	0	MS/MS	MS/MS	unmatched
ALYPRAWTV	H	Y	230	238	9	2	sp|Q9HCG7-2|GBA2_HUMAN	Q9HCG7-2	GBA2_HUMAN	GBA2	Isoform 2 of Non-lysosomal glucosylceramidase		sp|Q9HCG7|GBA2_HUMAN	1	0	0	10856571	0	0	0	0	0	MS/MS	unmatched	unmatched
AMAASPHAV	A	D	64	72	9	2	sp|Q13151|ROA0_HUMAN	Q13151	ROA0_HUMAN	HNRNPA0	Heterogeneous nuclear ribonucleoprotein A0			1	1	0	24024766	58628716	0	24024766	58628716	0	MS/MS	MS/MS	unmatched
AMAAVPAKV	D	S	1218	1226	9	2	sp|O60610-2|DIAP1_HUMAN	O60610-2	DIAP1_HUMAN	DIAPH1	Isoform 2 of Protein diaphanous homolog 1		sp|O60610-3|DIAP1_HUMAN, sp|O60610|DIAP1_HUMAN	1	0	0	0	0	0	0	0	0	MS/MS	unmatched	unmatched
AMAEMVLQV	A	L	340	348	9	2	sp|Q15021|CND1_HUMAN	Q15021	CND1_HUMAN	NCAPD2	Condensin complex subunit 1			1	1	1	20409844	22288886	10200625	20409844	22288886	10200625	MS/MS	MS/MS	MS/MS
AMAENILAA	S	A	266	274	9	2	sp|Q96MY1-2|NOL4L_HUMAN	Q96MY1-2	NOL4L_HUMAN	NOL4L	Isoform 2 of Nucleolar protein 4-like		sp|Q96MY1|NOL4L_HUMAN	2	1	0	7127116	8004288	0	4.16426e+06	8004288	0	MS/MS	MS/MS	unmatched
AMAKIQAKIPGLKRKAE	D	-	357	373	17	3	sp|Q9NQC3-2|RTN4_HUMAN	Q9NQC3-2	RTN4_HUMAN	RTN4	Isoform B of Reticulon-4		sp|Q9NQC3-3|RTN4_HUMAN, sp|Q9NQC3-4|RTN4_HUMAN, sp|Q9NQC3-5|RTN4_HUMAN, sp|Q9NQC3-6|RTN4_HUMAN, sp|Q9NQC3|RTN4_HUMAN	0	1	0	0	9536299	0	0	0	0	unmatched	MS/MS	unmatched
AMASHLTST	T	S	259	267	9	2	sp|Q9BWF3|RBM4_HUMAN	Q9BWF3	RBM4_HUMAN	RBM4	RNA-binding protein 4	RBM14	sp|Q96PK6-5|RBM14_HUMAN	1	0	0	6925654	0	0	0	0	0	MS/MS	unmatched	unmatched
AMASLGALALL	A	L	3	13	11	2	sp|P51571|SSRD_HUMAN	P51571	SSRD_HUMAN	SSR4	Translocon-associated protein subunit delta			1	0	1	18419800	0	34354732	18419800	0	34354732	MS/MS	unmatched	MS/MS
AMDNITRQNQF	Y	Y	57	67	11	2	sp|Q9BUJ2-3|HNRL1_HUMAN	Q9BUJ2-3	HNRL1_HUMAN	HNRNPUL1	Isoform 3 of Heterogeneous nuclear ribonucleoprotein U-like protein 1		sp|Q9BUJ2-2|HNRL1_HUMAN, sp|Q9BUJ2|HNRL1_HUMAN	1	0	0	21909222	0	0	0	0	0	MS/MS	unmatched	unmatched
AMDTSTVGV	Q	L	697	705	9	2	sp|O94979-10|SC31A_HUMAN	O94979-10	SC31A_HUMAN	SEC31A	Isoform 10 of Protein transport protein Sec31A		sp|O94979-2|SC31A_HUMAN, sp|O94979-3|SC31A_HUMAN, sp|O94979-4|SC31A_HUMAN, sp|O94979-6|SC31A_HUMAN, sp|O94979-7|SC31A_HUMAN, sp|O94979-8|SC31A_HUMAN, sp|O94979-9|SC31A_HUMAN, sp|O94979|SC31A_HUMAN	1	0	0	2390203	0	0	0	0	0	MS/MS	unmatched	unmatched
AMEDLKQ	Q	M	68	74	7	2	sp|P02662|CASA1_BOVIN	P02662	CASA1_BOVIN	CSN1S1	Alpha-S1-casein			0	0	1	0	0	3.55311e+06	0	0	0	unmatched	unmatched	MS/MS
AMFDHIPVGV	Q	G	146	155	10	2	sp|Q9Y3I0|RTCB_HUMAN	Q9Y3I0	RTCB_HUMAN	RTCB	RNA-splicing ligase RtcB homolog			2	1	1	60376440	88911376	46108268	60376440	88911376	46108268	MS/MS	MS/MS	MS/MS
AMFDKKVQL	Q	Q	1212	1220	9	2	sp|O15061-2|SYNEM_HUMAN	O15061-2	SYNEM_HUMAN	SYNM	Isoform 2 of Synemin		sp|O15061|SYNEM_HUMAN	1	1	0	28644444	28207072	0	28644444	28207072	0	MS/MS	MS/MS	unmatched
AMFENFVSV	V	T	147	155	9	2	sp|Q09161|NCBP1_HUMAN	Q09161	NCBP1_HUMAN	NCBP1	Nuclear cap-binding protein subunit 1			1	1	0	13835407	11777868	18059118	13835407	11777868	18059118	MS/MS	MS/MS	MBR
AMFERIVKA	D	D	154	162	9	2	sp|P13861-2|KAP2_HUMAN	P13861-2	KAP2_HUMAN	PRKAR2A	Isoform 2 of cAMP-dependent protein kinase type II-alpha regulatory subunit		sp|P13861|KAP2_HUMAN	1	0	0	44447664	0	0	0	0	0	MS/MS	unmatched	unmatched
AMFGKLMTI	S	A	534	542	9	2	sp|Q29RF7-3|PDS5A_HUMAN	Q29RF7-3	PDS5A_HUMAN	PDS5A	Isoform 2 of Sister chromatid cohesion protein PDS5 homolog A		sp|Q29RF7|PDS5A_HUMAN	2	1	1	29338730	59530820	19593182	23622876	59530820	19593182	MS/MS	MS/MS	MS/MS
AMGEKSFSV	K	H	189	197	9	2	sp|Q5VW38-2|GP107_HUMAN	Q5VW38-2	GP107_HUMAN	GPR107	Isoform 2 of Protein GPR107		sp|Q5VW38-3|GP107_HUMAN, sp|Q5VW38|GP107_HUMAN	2	0	0	17622014	0	0	0	0	0	MS/MS	unmatched	unmatched
AMGIAPPKV	H	E	102	110	9	2	sp|O43395-3|PRPF3_HUMAN	O43395-3	PRPF3_HUMAN	PRPF3	Isoform 2 of U4/U6 small nuclear ribonucleoprotein Prp3		sp|O43395|PRPF3_HUMAN	1	0	1	6082830	0	10950861	6082830	0	10950861	MS/MS	unmatched	MS/MS
AMHGHLEAV	A	K	179	187	9	2	sp|Q6P6B7-2|ANR16_HUMAN	Q6P6B7-2	ANR16_HUMAN	ANKRD16	Isoform 2 of Ankyrin repeat domain-containing protein 16		sp|Q6P6B7|ANR16_HUMAN	0	1	0	0	4814280	0	0	0	0	unmatched	MS/MS	unmatched
AMHGHVEVV	A	K	349	357	9	2	sp|Q53LP3|SWAHC_HUMAN	Q53LP3	SWAHC_HUMAN	SOWAHC	Ankyrin repeat domain-containing protein SOWAHC			1	0	0	11418280	8570705	0	11418280	8570705	0	MS/MS	MBR	unmatched
AMIDQVLEL	G	H	128	136	9	2	sp|Q8WVB3-2|HEXD_HUMAN	Q8WVB3-2	HEXD_HUMAN	HEXD	Isoform 2 of Hexosaminidase D		sp|Q8WVB3|HEXD_HUMAN	1	1	0	10225798	20321394	0	10225798	20321394	0	MS/MS	MS/MS	unmatched
AMIELVERL	A	K	233	241	9	2	sp|Q96DX7|TRI44_HUMAN	Q96DX7	TRI44_HUMAN	TRIM44	Tripartite motif-containing protein 44			2	1	1	39951028	0	144334368	39951028	0	144334368	MS/MS	MS/MS	MS/MS
AMIREADVDQDGRVNYEE	D	F	121	138	18	3	sp|Q9NZT1|CALL5_HUMAN	Q9NZT1	CALL5_HUMAN	CALML5	Calmodulin-like protein 5			0	0	1	0	0	22153106	0	0	0	unmatched	unmatched	MS/MS
AMIREADVDQDGRVNYEEF	D	A	121	139	19	3	sp|Q9NZT1|CALL5_HUMAN	Q9NZT1	CALL5_HUMAN	CALML5	Calmodulin-like protein 5			0	0	2	0	0	84313344	0	0	0	unmatched	unmatched	MS/MS
AMKQMQEKKNVGKVLLVPGPEKEN	D	-	302	325	24	4	sp|Q99536-3|VAT1_HUMAN	Q99536-3	VAT1_HUMAN	VAT1	Isoform 3 of Synaptic vesicle membrane protein VAT-1 homolog		sp|Q99536-2|VAT1_HUMAN, sp|Q99536|VAT1_HUMAN	0	1	0	0	5.09014e+06	0	0	0	0	unmatched	MS/MS	unmatched
AMLAVLHTV	E	L	20	28	9	2	sp|Q9BSB4|ATGA1_HUMAN	Q9BSB4	ATGA1_HUMAN	ATG101	Autophagy-related protein 101			2	1	1	18087968	9524735	0	8717011	12515619	0	MS/MS	MS/MS	MS/MS
AMLGHKPVGV	H	N	42	51	10	2	sp|Q9NV56|MRGBP_HUMAN	Q9NV56	MRGBP_HUMAN	MRGBP	MRG/MORF4L-binding protein			1	0	0	9358314	0	0	0	0	0	MS/MS	unmatched	unmatched
AMLKEVCTA	N	L	30	38	9	2	sp|P61011|SRP54_HUMAN	P61011	SRP54_HUMAN	SRP54	Signal recognition particle 54 kDa protein			1	0	0	3.93859e+06	0	0	0	0	0	MS/MS	unmatched	unmatched
AMLNEPWAV	C	L	159	167	9	2	sp|Q96EP0-3|RNF31_HUMAN	Q96EP0-3	RNF31_HUMAN	RNF31	Isoform 3 of E3 ubiquitin-protein ligase RNF31		sp|Q96EP0|RNF31_HUMAN	1	1	0	12824442	16329547	0	12824442	16329547	0	MS/MS	MS/MS	unmatched
AMLTVLHEI	I	R	509	517	9	2	sp|Q8N3C0|ASCC3_HUMAN	Q8N3C0	ASCC3_HUMAN	ASCC3	Activating signal cointegrator 1 complex subunit 3		sp|Q8N3C0-4|ASCC3_HUMAN	1	1	2	21457388	33172240	35787104	21457388	33172240	26214210	MS/MS	MS/MS	MS/MS
AMNDILAQV	E	A	269	277	9	2	sp|O43747-2|AP1G1_HUMAN	O43747-2	AP1G1_HUMAN	AP1G1	Isoform 2 of AP-1 complex subunit gamma-1		sp|O43747|AP1G1_HUMAN	1	1	0	3.67501e+06	4.6623e+06	0	3.67501e+06	4.6623e+06	0	MS/MS	MS/MS	unmatched
AMNGHVPAV	A	K	1198	1206	9	2	sp|Q8IWZ3-4|ANKH1_HUMAN	Q8IWZ3-4	ANKH1_HUMAN	ANKHD1	Isoform 4 of Ankyrin repeat and KH domain-containing protein 1		sp|Q8IWZ3-6|ANKH1_HUMAN, sp|Q8IWZ3|ANKH1_HUMAN	2	0	2	80867576	0	45465760	48383532	0	28931766	MS/MS	unmatched	MS/MS
AMNGKSFSV	F	I	552	560	9	2	sp|Q9H7F0-2|AT133_HUMAN	Q9H7F0-2	AT133_HUMAN	ATP13A3	Isoform 2 of Polyamine-transporting ATPase 13A3		sp|Q9H7F0|AT133_HUMAN	1	0	0	6799866	0	0	0	0	0	MS/MS	unmatched	unmatched
AMPPPPPQGV	S	K	467	476	10	2	sp|O60216|RAD21_HUMAN	O60216	RAD21_HUMAN	RAD21	Double-strand-break repair protein rad21 homolog			0	0	1	0	0	20639856	0	0	0	unmatched	unmatched	MS/MS
AMTKDNNLL	R	G	448	456	9	2	sp|P11142|HSP7C_HUMAN	P11142	HSP7C_HUMAN	HSPA8	Heat shock cognate 71 kDa protein	HSPA1A, HSPA1B, HSPA1L, HSPA2, HSPA6	sp|P0DMV8-2|HS71A_HUMAN, sp|P0DMV8|HS71A_HUMAN, sp|P0DMV9|HS71B_HUMAN, sp|P11142-2|HSP7C_HUMAN, sp|P17066|HSP76_HUMAN, sp|P34931|HS71L_HUMAN, sp|P54652|HSP72_HUMAN	1	0	0	4067495	0	0	0	0	0	MS/MS	unmatched	unmatched
AMWEHPITA	T	Q	142	150	9	2	sp|Q96CD2|COAC_HUMAN	Q96CD2	COAC_HUMAN	PPCDC	Phosphopantothenoylcysteine decarboxylase		sp|Q96CD2-2|COAC_HUMAN	2	1	2	239624224	203502928	127716736	192517488	119750056	98623248	MS/MS	MS/MS	MS/MS
ANAEKTSGSNVKIVKVKKE	K	-	33	51	19	4	sp|P56381|ATP5E_HUMAN	P56381	ATP5E_HUMAN	ATP5F1E	ATP synthase subunit epsilon, mitochondrial			1	0	0	3.73374e+06	0	0	0	0	0	MS/MS	unmatched	unmatched
ANFEQFLQERIKVN	A	G	37	50	14	3	sp|P35268|RL22_HUMAN	P35268	RL22_HUMAN	RPL22	60S ribosomal protein L22			1	0	0	4.20922e+06	0	0	0	0	0	MS/MS	unmatched	unmatched
APIIAVTR	R	N	448	455	8	2	sp|P14618|KPYM_HUMAN	P14618	KPYM_HUMAN	PKM	Pyruvate kinase PKM		sp|P14618-2|KPYM_HUMAN, sp|P14618-3|KPYM_HUMAN	0	2	1	0	4.05564e+06	7188840	0	4.05564e+06	7188840	unmatched	MS/MS	MS/MS
APKAKKEAPAPPKAEAKAKA	M	L	2	21	20	5,6	sp|P62750|RL23A_HUMAN	P62750	RL23A_HUMAN	RPL23A	60S ribosomal protein L23a			1	0	1	0	0	0	0	0	0	MS/MS	unmatched	MS/MS
APKPYHKF	W	M	1024	1031	8	2	sp|O95819-2|M4K4_HUMAN	O95819-2	M4K4_HUMAN	MAP4K4	Isoform 2 of Mitogen-activated protein kinase kinase kinase kinase 4	MINK1, TNIK	sp|O95819-3|M4K4_HUMAN, sp|O95819-4|M4K4_HUMAN, sp|O95819-5|M4K4_HUMAN, sp|O95819-6|M4K4_HUMAN, sp|O95819|M4K4_HUMAN, sp|Q8N4C8-2|MINK1_HUMAN, sp|Q8N4C8-3|MINK1_HUMAN, sp|Q8N4C8-4|MINK1_HUMAN, sp|Q8N4C8-5|MINK1_HUMAN, sp|Q8N4C8|MINK1_HUMAN, sp|Q9UKE5-2|TNIK_HUMAN, sp|Q9UKE5-3|TNIK_HUMAN, sp|Q9UKE5-4|TNIK_HUMAN, sp|Q9UKE5-5|TNIK_HUMAN, sp|Q9UKE5-6|TNIK_HUMAN, sp|Q9UKE5-7|TNIK_HUMAN, sp|Q9UKE5-8|TN…	1	0	1	149426816	0	46690784	149426816	0	46690784	MS/MS	unmatched	MS/MS
APLRDPALRQLL	D	-	427	438	12	3	sp|P28799-2|GRN_HUMAN	P28799-2	GRN_HUMAN	GRN	Isoform 2 of Progranulin		sp|P28799-3|GRN_HUMAN, sp|P28799|GRN_HUMAN	1	0	1	0	0	9450231	0	0	0	MS/MS	unmatched	MS/MS
APLVLKD	K	-	183	189	7	2	sp|Q99497|PARK7_HUMAN	Q99497	PARK7_HUMAN	PARK7	Parkinson disease protein 7			0	0	1	0	0	7009120	0	0	0	unmatched	unmatched	MS/MS
APQLYVLYEKGRNH	Q	Y	386	399	14	3	sp|Q99519|NEUR1_HUMAN	Q99519	NEUR1_HUMAN	NEU1	Sialidase-1			1	0	0	1.67554e+06	0	0	0	0	0	MS/MS	unmatched	unmatched
APSFSDIPNPI	D	G	191	201	11	2	sp|P02662|CASA1_BOVIN	P02662	CASA1_BOVIN	CSN1S1	Alpha-S1-casein			1	1	1	10291759	35585476	114442824	10291759	35585476	114442824	MS/MS	MS/MS	MS/MS
APSFSDIPNPIGSENSEKTTMPLW	D	-	191	214	24	3	sp|P02662|CASA1_BOVIN	P02662	CASA1_BOVIN	CSN1S1	Alpha-S1-casein			0	1	1	0	8772683	6.35499e+06	0	8772683	6.35499e+06	unmatched	MS/MS	MS/MS
APVKKLVVKG	M	G	2	11	10	3	sp|P35268|RL22_HUMAN	P35268	RL22_HUMAN	RPL22	60S ribosomal protein L22			0	0	1	0	0	10065249	0	0	0	unmatched	unmatched	MS/MS
APVKKLVVKGG	M	K	2	12	11	3	sp|P35268|RL22_HUMAN	P35268	RL22_HUMAN	RPL22	60S ribosomal protein L22			0	0	1	0	0	22658204	0	0	0	unmatched	unmatched	MS/MS
APVKKLVVKGGKKKKQVLKF	M	T	2	21	20	4	sp|P35268|RL22_HUMAN	P35268	RL22_HUMAN	RPL22	60S ribosomal protein L22			1	0	0	10682676	0	0	0	0	0	MS/MS	unmatched	unmatched
APVKKLVVKGGKKKKQVLKFTLD	M	C	2	24	23	4,5	sp|P35268|RL22_HUMAN	P35268	RL22_HUMAN	RPL22	60S ribosomal protein L22			1	1	2	222381056	189078896	427687104	222381056	0	427687104	MS/MS	MS/MS	MS/MS
APVNVTTEVK	F	S	281	290	10	2	sp|P68104|EF1A1_HUMAN	P68104	EF1A1_HUMAN	EEF1A1	Elongation factor 1-alpha 1	EEF1A1P5	sp|Q5VTE0|EF1A3_HUMAN	0	0	1	0	0	42252288	0	0	0	unmatched	unmatched	MS/MS
AQADFAKVL	E	E	284	292	9	2	sp|O00170|AIP_HUMAN	O00170	AIP_HUMAN	AIP	AH receptor-interacting protein			1	1	0	5766968	4.67993e+06	0	5766968	4.67993e+06	0	MS/MS	MS/MS	unmatched
AQDFRVLYV	S	F	65	73	9	2	sp|Q9BZG8-2|DPH1_HUMAN	Q9BZG8-2	DPH1_HUMAN	DPH1	Isoform 2 of 2-(3-amino-3-carboxypropyl)histidine synthase subunit 1		sp|Q9BZG8-3|DPH1_HUMAN, sp|Q9BZG8|DPH1_HUMAN	1	1	0	19592220	17394930	0	19592220	17394930	0	MS/MS	MS/MS	unmatched
AQGEAQKPQLA	E	-	296	306	11	2	sp|Q9BRJ2|RM45_HUMAN	Q9BRJ2	RM45_HUMAN	MRPL45	39S ribosomal protein L45, mitochondrial			1	0	0	15757019	0	0	0	0	0	MS/MS	unmatched	unmatched
AQHPGLSSGPEKERQNEG	M	-	138	155	18	3	sp|Q6IN84-2|MRM1_HUMAN	Q6IN84-2	MRM1_HUMAN	MRM1	Isoform 2 of rRNA methyltransferase 1, mitochondrial		sp|Q6IN84|MRM1_HUMAN	1	0	0	11088993	0	0	0	0	0	MS/MS	unmatched	unmatched
AQIHDLVLVGGSTR	K	I	274	287	14	3	sp|P0DMV8-2|HS71A_HUMAN	P0DMV8-2	HS71A_HUMAN	HSPA1A	Isoform 2 of Heat shock 70 kDa protein 1A	HSPA1B	sp|P0DMV8|HS71A_HUMAN, sp|P0DMV9|HS71B_HUMAN	0	1	1	0	2.4683e+06	12003485	0	2.4683e+06	12003485	unmatched	MS/MS	MS/MS
AQISALEEQLQQIRAE	Q	T	409	424	16	3	sp|P13645|K1C10_HUMAN	P13645	K1C10_HUMAN	KRT10	Keratin, type I cytoskeletal 10			0	1	1	0	1.93558e+06	9259037	0	1.93558e+06	9259037	unmatched	MS/MS	MS/MS
AQKENAGEDPGLA	A	R	40	52	13	2	sp|P81605|DCD_HUMAN	P81605	DCD_HUMAN	DCD	Dermcidin		sp|P81605-2|DCD_HUMAN	0	0	1	0	0	0	0	0	0	unmatched	unmatched	MS/MS
AQKENAGEDPGLARQAPKPRKQ	A	R	40	61	22	5	sp|P81605|DCD_HUMAN	P81605	DCD_HUMAN	DCD	Dermcidin		sp|P81605-2|DCD_HUMAN	0	0	1	0	0	27494896	0	0	0	unmatched	unmatched	MS/MS
AQLGGPEAAKSDETAAK	R	-	189	205	17	3	sp|P04792|HSPB1_HUMAN	P04792	HSPB1_HUMAN	HSPB1	Heat shock protein beta-1			0	0	1	0	0	24425876	0	0	0	unmatched	unmatched	MS/MS
AQLPRIFHV	G	N	524	532	9	2	sp|Q16822|PCKGM_HUMAN	Q16822	PCKGM_HUMAN	PCK2	Phosphoenolpyruvate carboxykinase [GTP], mitochondrial		sp|Q16822-3|PCKGM_HUMAN	1	1	1	4.95246e+06	2.31851e+06	6.2803e+06	4.95246e+06	2.31851e+06	6.2803e+06	MS/MS	MS/MS	MS/MS
AQLRLGDVKN	F	-	983	992	10	2	sp|P49588-2|SYAC_HUMAN	P49588-2	SYAC_HUMAN	AARS1	Isoform 2 of Alanine--tRNA ligase, cytoplasmic		sp|P49588|SYAC_HUMAN	1	0	0	37035604	0	0	0	0	0	MS/MS	unmatched	unmatched
AQLTGVAGH	A	-	231	239	9	2	sp|Q9NUD5-2|ZCHC3_HUMAN	Q9NUD5-2	ZCHC3_HUMAN	ZCCHC3	Isoform 2 of Zinc finger CCHC domain-containing protein 3		sp|Q9NUD5|ZCHC3_HUMAN	1	0	0	956902	0	0	0	0	0	MS/MS	unmatched	unmatched
AQNVGTTHDL	L	L	27	36	10	2	sp|Q13867|BLMH_HUMAN	Q13867	BLMH_HUMAN	BLMH	Bleomycin hydrolase			0	0	1	0	24928836	26837626	0	24928836	26837626	unmatched	MBR	MS/MS
AQNVGTTHDLL	L	D	27	37	11	2	sp|Q13867|BLMH_HUMAN	Q13867	BLMH_HUMAN	BLMH	Bleomycin hydrolase			0	1	0	0	8.38409e+06	0	0	0	0	unmatched	MS/MS	unmatched
AQNVGTTHDLLD	L	I	27	38	12	2	sp|Q13867|BLMH_HUMAN	Q13867	BLMH_HUMAN	BLMH	Bleomycin hydrolase			0	0	1	0	0	58835836	0	0	0	unmatched	unmatched	MS/MS
AQQNNVEHKVETFSGVY	K	K	161	177	17	3	sp|P62081|RS7_HUMAN	P62081	RS7_HUMAN	RPS7	40S ribosomal protein S7			1	1	1	30781780	39801092	31467680	30781780	39801092	31467680	MS/MS	MS/MS	MS/MS
AQSRDGGNPFAEPSELDNPFQD	M	P	2	23	22	3	sp|O14828|SCAM3_HUMAN	O14828	SCAM3_HUMAN	SCAMP3	Secretory carrier-associated membrane protein 3			0	1	0	0	11167262	0	0	0	0	unmatched	MS/MS	unmatched
AQTAAATAPRIKKFAIYRWD	G	P	29	48	20	3,4	sp|P21912|SDHB_HUMAN	P21912	SDHB_HUMAN	SDHB	Succinate dehydrogenase [ubiquinone] iron-sulfur subunit, mitochondrial			1	1	1	38590464	77431344	46971364	0	77431344	46971364	MS/MS	MS/MS	MS/MS
AQTSPQGMPQHPPAPQGQ	Y	-	627	644	18	3	sp|Q96AE4|FUBP1_HUMAN	Q96AE4	FUBP1_HUMAN	FUBP1	Far upstream element-binding protein 1			3	0	0	16014046	0	0	0	0	0	MS/MS	unmatched	unmatched
AQVGAKGDTANEIGQVLHFE	L	N	42	61	20	3	sp|P36952-2|SPB5_HUMAN	P36952-2	SPB5_HUMAN	SERPINB5	Isoform 2 of Serpin B5		sp|P36952|SPB5_HUMAN	0	0	1	0	0	10235806	0	0	0	unmatched	unmatched	MS/MS
AQWHEQILV	R	P	236	244	9	2	sp|Q8N5I2|ARRD1_HUMAN	Q8N5I2	ARRD1_HUMAN	ARRDC1	Arrestin domain-containing protein 1			1	0	1	35363424	31553148	27610046	35363424	31553148	27610046	MS/MS	MBR	MS/MS
AQYEDIAQK	K	S	356	364	9	2	sp|P04264|K2C1_HUMAN	P04264	K2C1_HUMAN	KRT1	Keratin, type II cytoskeletal 1			1	1	1	3.52032e+06	26958582	32436544	3.52032e+06	26958582	32436544	MS/MS	MS/MS	MS/MS
AQYEDIAQKS	K	K	356	365	10	2	sp|P04264|K2C1_HUMAN	P04264	K2C1_HUMAN	KRT1	Keratin, type II cytoskeletal 1			0	0	1	0	0	11907695	0	0	0	unmatched	unmatched	MS/MS
AQYEDIAQKSK	K	A	356	366	11	3	sp|P04264|K2C1_HUMAN	P04264	K2C1_HUMAN	KRT1	Keratin, type II cytoskeletal 1			0	0	1	0	0	4.98637e+06	0	0	0	unmatched	unmatched	MS/MS
AQYEDIAQKSKAE	K	A	356	368	13	3	sp|P04264|K2C1_HUMAN	P04264	K2C1_HUMAN	KRT1	Keratin, type II cytoskeletal 1			0	1	1	0	22632232	32095002	0	22632232	32095002	unmatched	MS/MS	MS/MS
AQYEDIAQKSKAEAE	K	S	356	370	15	3	sp|P04264|K2C1_HUMAN	P04264	K2C1_HUMAN	KRT1	Keratin, type II cytoskeletal 1			1	1	1	9427281	63678468	156065984	9427281	63678468	156065984	MS/MS	MS/MS	MS/MS
AQYEDIAQKSKAEAESL	K	Y	356	372	17	3	sp|P04264|K2C1_HUMAN	P04264	K2C1_HUMAN	KRT1	Keratin, type II cytoskeletal 1			0	1	1	0	13955055	39373376	0	13955055	39373376	unmatched	MS/MS	MS/MS
AQYEEIAQRSKEEAEAL	K	Y	354	370	17	3	sp|P35908|K22E_HUMAN	P35908	K22E_HUMAN	KRT2	Keratin, type II cytoskeletal 2 epidermal			0	1	1	0	31966018	0	0	0	0	unmatched	MS/MS	MS/MS
ARDNKKTRIIPRHL	A	Q	71	84	14	5	sp|Q16777|H2A2C_HUMAN	Q16777	H2A2C_HUMAN	H2AC20	Histone H2A type 2-C	H2AC12, H2AC14, H2AC17, H2AC19, H2AC21, H2AC25, H2AC6, H2AC7, H2AC8, H2AJ, H2AX	sp|P04908|H2A1B_HUMAN, sp|P0C0S8|H2A1_HUMAN, sp|P16104|H2AX_HUMAN, sp|P20671|H2A1D_HUMAN, sp|Q6FI13|H2A2A_HUMAN, sp|Q7L7L0|H2A3_HUMAN, sp|Q8IUE6|H2A2B_HUMAN, sp|Q93077|H2A1C_HUMAN, sp|Q96KK5|H2A1H_HUMAN, sp|Q99878|H2A1J_HUMAN, sp|Q9BTM1-2|H2AJ_HUMAN, sp|Q9BTM1|H2AJ_HUMAN	0	0	1	0	0	41105444	0	0	0	unmatched	unmatched	MS/MS
AREGNHKPIDY	L	L	315	325	11	3	sp|P05089-2|ARGI1_HUMAN	P05089-2	ARGI1_HUMAN	ARG1	Isoform 2 of Arginase-1		sp|P05089-3|ARGI1_HUMAN, sp|P05089|ARGI1_HUMAN	1	1	1	6.9269e+06	65286044	152777344	6.9269e+06	65286044	152777344	MS/MS	MS/MS	MS/MS
ARGGGRGSGFGGGYGGGGFG	V	G	81	100	20	3	sp|P04264|K2C1_HUMAN	P04264	K2C1_HUMAN	KRT1	Keratin, type II cytoskeletal 1			0	1	1	0	15654277	10541882	0	15654277	10541882	unmatched	MS/MS	MS/MS
ARGGGRGSGFGGGYGGGGFGG	V	G	81	101	21	3	sp|P04264|K2C1_HUMAN	P04264	K2C1_HUMAN	KRT1	Keratin, type II cytoskeletal 1			0	1	1	0	14767474	12727603	0	14767474	12727603	unmatched	MS/MS	MS/MS
ARGGGRGSGFGGGYGGGGFGGG	V	G	81	102	22	3	sp|P04264|K2C1_HUMAN	P04264	K2C1_HUMAN	KRT1	Keratin, type II cytoskeletal 1			0	1	0	0	11399827	0	0	0	0	unmatched	MS/MS	unmatched
ARGGGRGSGFGGGYGGGGFGGGG	V	F	81	103	23	3	sp|P04264|K2C1_HUMAN	P04264	K2C1_HUMAN	KRT1	Keratin, type II cytoskeletal 1			0	1	0	0	3.90356e+06	0	0	0	0	unmatched	MS/MS	unmatched
ARGGGRGSGFGGGYGGGGFGGGGFG	V	G	81	105	25	3	sp|P04264|K2C1_HUMAN	P04264	K2C1_HUMAN	KRT1	Keratin, type II cytoskeletal 1			0	1	1	0	5.06607e+06	10085806	0	5.06607e+06	10085806	unmatched	MS/MS	MS/MS
ARGHYTI	Y	G	104	110	7	2	sp|P0DPH7|TBA3C_HUMAN	P0DPH7	TBA3C_HUMAN	TUBA3C	Tubulin alpha-3C chain	TUBA1A, TUBA1B, TUBA1C, TUBA3D, TUBA3E, TUBA4A	sp|P0DPH7-2|TBA3C_HUMAN, sp|P0DPH8|TBA3D_HUMAN, sp|P68363|TBA1B_HUMAN, sp|P68366-2|TBA4A_HUMAN, sp|P68366|TBA4A_HUMAN, sp|Q6PEY2|TBA3E_HUMAN, sp|Q71U36-2|TBA1A_HUMAN, sp|Q71U36|TBA1A_HUMAN, sp|Q9BQE3|TBA1C_HUMAN	0	1	1	0	23667294	42558800	0	23667294	42558800	unmatched	MS/MS	MS/MS
ARNRPPFGQGYTQPGPGYR	Y	-	378	396	19	4	sp|Q92734-2|TFG_HUMAN	Q92734-2	TFG_HUMAN	TFG	Isoform 2 of Protein TFG		sp|Q92734|TFG_HUMAN	1	0	0	2.29134e+06	0	0	0	0	0	MS/MS	unmatched	unmatched
ARNVVYPLYRLGGPQLRVFRTNF	M	F	2	24	23	4	sp|Q16540|RM23_HUMAN	Q16540	RM23_HUMAN	MRPL23	39S ribosomal protein L23, mitochondrial			1	0	0	106199776	33213630	0	106199776	33213630	0	MS/MS	MBR	unmatched
ARNVVYPLYRLGGPQLRVFRTNFF	M	I	2	25	24	4	sp|Q16540|RM23_HUMAN	Q16540	RM23_HUMAN	MRPL23	39S ribosomal protein L23, mitochondrial			1	0	0	125810608	32928082	0	125810608	32928082	0	MS/MS	MBR	unmatched
ARSVHEEF	Y	-	252	259	8	2	sp|Q9BRK5-2|CAB45_HUMAN	Q9BRK5-2	CAB45_HUMAN	SDF4	Isoform 2 of 45 kDa calcium-binding protein		sp|Q9BRK5-5|CAB45_HUMAN, sp|Q9BRK5|CAB45_HUMAN	1	0	0	7.8567e+06	0	0	0	0	0	MS/MS	unmatched	unmatched
ARVHPDLG	H	V	120	127	8	2	sp|P05089-2|ARGI1_HUMAN	P05089-2	ARGI1_HUMAN	ARG1	Isoform 2 of Arginase-1		sp|P05089-3|ARGI1_HUMAN, sp|P05089|ARGI1_HUMAN	0	0	1	0	0	0	0	0	0	unmatched	unmatched	MS/MS
ARYSGSYNDYLRAAQMHSGYQRRM	Y	-	646	669	24	5	sp|Q96PK6|RBM14_HUMAN	Q96PK6	RBM14_HUMAN	RBM14	RNA-binding protein 14			1	0	0	7344690	0	0	0	0	0	MS/MS	unmatched	unmatched
ASADSRRVAD	M	G	2	11	10	2	sp|Q9Y5M8|SRPRB_HUMAN	Q9Y5M8	SRPRB_HUMAN	SRPRB	Signal recognition particle receptor subunit beta			0	1	0	0	22374206	0	0	0	0	unmatched	MS/MS	unmatched
ASASGAMAKHEQILVLD	M	P	2	18	17	3	sp|Q9P0L0-2|VAPA_HUMAN	Q9P0L0-2	VAPA_HUMAN	VAPA	Isoform 2 of Vesicle-associated membrane protein-associated protein A		sp|Q9P0L0|VAPA_HUMAN	1	3	2	4176888	255191344	111017472	4176888	172316256	107614800	MS/MS	MS/MS	MS/MS
ASATRLIQRLRNWASGHD	M	L	2	19	18	3	sp|O95182|NDUA7_HUMAN	O95182	NDUA7_HUMAN	NDUFA7	NADH dehydrogenase [ubiquinone] 1 alpha subcomplex subunit 7			0	1	0	0	54786656	0	0	0	0	unmatched	MS/MS	unmatched
ASDDGFKAVVGDAQYHHFRHRLP	I	L	93	115	23	4	sp|P47929|LEG7_HUMAN	P47929	LEG7_HUMAN	LGALS7B	Galectin-7			0	0	1	0	0	18778248	0	0	0	unmatched	unmatched	MS/MS
ASDDPIEKVIEGINR	A	G	24	38	15	3	sp|Q6UWP8|SBSN_HUMAN	Q6UWP8	SBSN_HUMAN	SBSN	Suprabasin		sp|Q6UWP8-2|SBSN_HUMAN	0	0	1	0	0	9483075	0	0	0	unmatched	unmatched	MS/MS
ASDPQHPAASEGAAAA	A	A	26	41	16	2	sp|Q99536-3|VAT1_HUMAN	Q99536-3	VAT1_HUMAN	VAT1	Isoform 3 of Synaptic vesicle membrane protein VAT-1 homolog		sp|Q99536|VAT1_HUMAN	1	0	0	0	0	0	0	0	0	MS/MS	unmatched	unmatched
ASEAIKGAVVG	Y	I	47	57	11	2	sp|P38646|GRP75_HUMAN	P38646	GRP75_HUMAN	HSPA9	Stress-70 protein, mitochondrial			1	0	0	20204644	0	0	0	0	0	MS/MS	unmatched	unmatched
ASEAIKGAVVGID	Y	L	47	59	13	2	sp|P38646|GRP75_HUMAN	P38646	GRP75_HUMAN	HSPA9	Stress-70 protein, mitochondrial			1	1	1	0	32321690	0	0	0	0	MS/MS	MS/MS	MS/MS
ASEAIKGAVVGIDL	Y	G	47	60	14	2	sp|P38646|GRP75_HUMAN	P38646	GRP75_HUMAN	HSPA9	Stress-70 protein, mitochondrial			0	0	1	0	0	8617303	0	0	0	unmatched	unmatched	MS/MS
ASGNARIGKPAPDFK	M	A	2	16	15	3	sp|P32119|PRDX2_HUMAN	P32119	PRDX2_HUMAN	PRDX2	Peroxiredoxin-2		sp|P32119-2|PRDX2_HUMAN	0	0	1	0	0	30594304	0	0	0	unmatched	unmatched	MS/MS
ASGNARIGKPAPDFKAT	M	A	2	18	17	3	sp|P32119|PRDX2_HUMAN	P32119	PRDX2_HUMAN	PRDX2	Peroxiredoxin-2		sp|P32119-2|PRDX2_HUMAN	0	1	1	0	13123239	23834090	0	13123239	23834090	unmatched	MS/MS	MS/MS
ASGPPVSELITK	K	A	35	46	12	2	sp|P10412|H14_HUMAN	P10412	H14_HUMAN	H1-4	Histone H1.4	H1-2, H1-3	sp|P16402|H13_HUMAN, sp|P16403|H12_HUMAN	0	1	2	0	33299938	69124768	0	33299938	69124768	unmatched	MS/MS	MS/MS
ASIDERMKKLGK	F	-	395	406	12	3	sp|Q13561-2|DCTN2_HUMAN	Q13561-2	DCTN2_HUMAN	DCTN2	Isoform 2 of Dynactin subunit 2		sp|Q13561-3|DCTN2_HUMAN, sp|Q13561|DCTN2_HUMAN	1	0	0	0	0	0	0	0	0	MS/MS	unmatched	unmatched
ASIKDGEAV	A	W	314	322	9	2	sp|Q13867|BLMH_HUMAN	Q13867	BLMH_HUMAN	BLMH	Bleomycin hydrolase			0	0	1	0	0	25046242	0	0	0	unmatched	unmatched	MS/MS
ASKLLRAVILGPPGSGKG	M	T	2	19	18	3	sp|P27144|KAD4_HUMAN	P27144	KAD4_HUMAN	AK4	Adenylate kinase 4, mitochondrial			0	1	1	0	5.87005e+06	25782792	0	5.87005e+06	25782792	unmatched	MS/MS	MS/MS
ASKRALVILAKGAEEME	M	T	2	18	17	3	sp|Q99497|PARK7_HUMAN	Q99497	PARK7_HUMAN	PARK7	Parkinson disease protein 7			1	1	2	4.19908e+06	22537386	106975504	4.19908e+06	22537386	73300744	MS/MS	MS/MS	MS/MS
ASLDEELDRVKMS	D	-	299	311	13	3	sp|Q9UJZ1-2|STML2_HUMAN	Q9UJZ1-2	STML2_HUMAN	STOML2	Isoform 2 of Stomatin-like protein 2, mitochondrial		sp|Q9UJZ1|STML2_HUMAN	0	1	1	0	7.11903e+06	8924314	0	7.11903e+06	8924314	unmatched	MS/MS	MS/MS
ASLTVKAYLLGKEDAAREIRRFSF	M	C	2	25	24	4,5	sp|Q13501|SQSTM_HUMAN	Q13501	SQSTM_HUMAN	SQSTM1	Sequestosome-1			1	1	0	10588729	24921414	0	0	0	0	MS/MS	MS/MS	unmatched
ASMSAFDPLKNQDEINKNVMSAF	A	G	163	185	23	3	sp|Q92734-2|TFG_HUMAN	Q92734-2	TFG_HUMAN	TFG	Isoform 2 of Protein TFG		sp|Q92734-3|TFG_HUMAN, sp|Q92734-4|TFG_HUMAN, sp|Q92734|TFG_HUMAN	3	0	0	133231632	0	0	0	0	0	MS/MS	unmatched	unmatched
ASNDYTQQ	M	A	2	9	8	2	sp|P35637-2|FUS_HUMAN	P35637-2	FUS_HUMAN	FUS	Isoform Short of RNA-binding protein FUS		sp|P35637|FUS_HUMAN	1	0	0	14599128	0	0	0	0	0	MS/MS	unmatched	unmatched
ASNDYTQQATQ	M	S	2	12	11	2	sp|P35637-2|FUS_HUMAN	P35637-2	FUS_HUMAN	FUS	Isoform Short of RNA-binding protein FUS		sp|P35637|FUS_HUMAN	1	0	0	81341704	0	0	0	0	0	MS/MS	unmatched	unmatched
ASNDYTQQATQSY	M	G	2	14	13	2	sp|P35637-2|FUS_HUMAN	P35637-2	FUS_HUMAN	FUS	Isoform Short of RNA-binding protein FUS		sp|P35637|FUS_HUMAN	7	1	3	10456306700	498811680	891025410	10416615400	498811680	891025410	MS/MS	MS/MS	MS/MS
ASNDYTQQATQSYG	M	A	2	15	14	2	sp|P35637-2|FUS_HUMAN	P35637-2	FUS_HUMAN	FUS	Isoform Short of RNA-binding protein FUS		sp|P35637|FUS_HUMAN	1	1	1	394886144	72663408	289790304	394886144	72663408	289790304	MS/MS	MS/MS	MS/MS
ASNDYTQQATQSYGA	M	Y	2	16	15	2	sp|P35637-2|FUS_HUMAN	P35637-2	FUS_HUMAN	FUS	Isoform Short of RNA-binding protein FUS		sp|P35637|FUS_HUMAN	1	0	0	42573540	0	0	0	0	0	MS/MS	unmatched	unmatched
ASNDYTQQATQSYGAYPTQPG	M	Q	2	22	21	3	sp|P35637-2|FUS_HUMAN	P35637-2	FUS_HUMAN	FUS	Isoform Short of RNA-binding protein FUS		sp|P35637|FUS_HUMAN	1	1	1	142661328	23851692	181848416	142661328	23851692	181848416	MS/MS	MS/MS	MS/MS
ASNDYTQQATQSYGAYPTQPGQ	M	G	2	23	22	3	sp|P35637-2|FUS_HUMAN	P35637-2	FUS_HUMAN	FUS	Isoform Short of RNA-binding protein FUS		sp|P35637|FUS_HUMAN	1	1	3	164853088	0	89797192	164853088	0	89797192	MS/MS	MS/MS	MS/MS
ASNDYTQQATQSYGAYPTQPGQGY	M	S	2	25	24	3	sp|P35637-2|FUS_HUMAN	P35637-2	FUS_HUMAN	FUS	Isoform Short of RNA-binding protein FUS		sp|P35637|FUS_HUMAN	5	2	3	1588737280	154482512	228155744	1588737280	154482512	228155744	MS/MS	MS/MS	MS/MS
ASNDYTQQATQSYGAYPTQPGQGYS	M	Q	2	26	25	3	sp|P35637-2|FUS_HUMAN	P35637-2	FUS_HUMAN	FUS	Isoform Short of RNA-binding protein FUS		sp|P35637|FUS_HUMAN	1	0	0	12667220	0	0	0	0	0	MS/MS	unmatched	unmatched
ASNFKSPVKTIR	A	-	204	215	12	3	sp|P67870|CSK2B_HUMAN	P67870	CSK2B_HUMAN	CSNK2B	Casein kinase II subunit beta			1	0	0	1.88766e+06	0	0	0	0	0	MS/MS	unmatched	unmatched
ASNVTNKTD	M	P	2	10	9	2	sp|P07910-2|HNRPC_HUMAN	P07910-2	HNRPC_HUMAN	HNRNPC	Isoform C1 of Heterogeneous nuclear ribonucleoproteins C1/C2		sp|P07910-3|HNRPC_HUMAN, sp|P07910-4|HNRPC_HUMAN, sp|P07910|HNRPC_HUMAN	1	1	1	132458232	0	0	0	0	0	MS/MS	MS/MS	MS/MS
ASNVTNKTDPR	M	S	2	12	11	2	sp|P07910-2|HNRPC_HUMAN	P07910-2	HNRPC_HUMAN	HNRNPC	Isoform C1 of Heterogeneous nuclear ribonucleoproteins C1/C2		sp|P07910-3|HNRPC_HUMAN, sp|P07910-4|HNRPC_HUMAN, sp|P07910|HNRPC_HUMAN	0	0	1	0	0	0	0	0	0	unmatched	unmatched	MS/MS
ASNVTNKTDPRSMNSRVFIG	M	N	2	21	20	3	sp|P07910-2|HNRPC_HUMAN	P07910-2	HNRPC_HUMAN	HNRNPC	Isoform C1 of Heterogeneous nuclear ribonucleoproteins C1/C2		sp|P07910-3|HNRPC_HUMAN, sp|P07910-4|HNRPC_HUMAN, sp|P07910|HNRPC_HUMAN	0	0	1	0	0	19516734	0	0	0	unmatched	unmatched	MS/MS
ASRAGPRAAGTD	M	G	2	13	12	2	sp|Q8N5M9|JAGN1_HUMAN	Q8N5M9	JAGN1_HUMAN	JAGN1	Protein jagunal homolog 1			0	1	0	0	0	0	0	0	0	unmatched	MS/MS	unmatched
ASRMEEVD	D	-	717	724	8	2	sp|P08238|HS90B_HUMAN	P08238	HS90B_HUMAN	HSP90AB1	Heat shock protein HSP 90-beta	HSP90AB3P	sp|Q58FF7|H90B3_HUMAN	1	0	0	20629348	0	0	0	0	0	MS/MS	unmatched	unmatched
ASSDIQVKELEKRASGQAFEL	M	I	2	22	21	3	sp|P16949-2|STMN1_HUMAN	P16949-2	STMN1_HUMAN	STMN1	Isoform 2 of Stathmin		sp|P16949|STMN1_HUMAN	1	0	0	41498472	0	0	0	0	0	MS/MS	unmatched	unmatched
ASSFQHSSSLGRELPYD	A	P	39	55	17	3	sp|Q8NC60|NOA1_HUMAN	Q8NC60	NOA1_HUMAN	NOA1	Nitric oxide-associated protein 1			0	0	1	0	0	19206218	0	0	0	unmatched	unmatched	MS/MS
ASSGAGDPLDSKRGEAPFA	M	Q	2	20	19	3	sp|Q9Y2R0|COA3_HUMAN	Q9Y2R0	COA3_HUMAN	COA3	Cytochrome c oxidase assembly factor 3 homolog, mitochondrial			0	1	0	0	6.36272e+06	0	0	0	0	unmatched	MS/MS	unmatched
ASSGAGDPLDSKRGEAPFAQ	M	R	2	21	20	3	sp|Q9Y2R0|COA3_HUMAN	Q9Y2R0	COA3_HUMAN	COA3	Cytochrome c oxidase assembly factor 3 homolog, mitochondrial			1	1	1	4.48192e+06	20800702	8738619	4.48192e+06	20800702	8738619	MS/MS	MS/MS	MS/MS
ASSGAGDPLDSKRGEAPFAQR	M	I	2	22	21	3	sp|Q9Y2R0|COA3_HUMAN	Q9Y2R0	COA3_HUMAN	COA3	Cytochrome c oxidase assembly factor 3 homolog, mitochondrial			0	1	1	0	7.45251e+06	5353710	0	7.45251e+06	5353710	unmatched	MS/MS	MS/MS
ASSGAGDPLDSKRGEAPFAQRID	M	P	2	24	23	3	sp|Q9Y2R0|COA3_HUMAN	Q9Y2R0	COA3_HUMAN	COA3	Cytochrome c oxidase assembly factor 3 homolog, mitochondrial			1	1	1	358581568	596047680	601304580	358581568	596047680	601304580	MS/MS	MS/MS	MS/MS
ASSLLDIYSFWLKSAKVPERKLQAN	N	G	47	71	25	4	sp|Q14978-2|NOLC1_HUMAN	Q14978-2	NOLC1_HUMAN	NOLC1	Isoform Beta of Nucleolar and coiled-body phosphoprotein 1		sp|Q14978|NOLC1_HUMAN	1	0	0	9635251	0	0	0	0	0	MS/MS	unmatched	unmatched
ASSPPAGPPPPPAPA	A	L	7	21	15	2	sp|O96008-2|TOM40_HUMAN	O96008-2	TOM40_HUMAN	TOMM40	Isoform 2 of Mitochondrial import receptor subunit TOM40 homolog		sp|O96008|TOM40_HUMAN	1	0	0	49456440	0	0	0	0	0	MS/MS	unmatched	unmatched
ASTDYSTYSQAAAQQGY	M	S	2	18	17	2	sp|Q01844-3|EWS_HUMAN	Q01844-3	EWS_HUMAN	EWSR1	Isoform 3 of RNA-binding protein EWS		sp|Q01844-2|EWS_HUMAN, sp|Q01844-4|EWS_HUMAN, sp|Q01844-5|EWS_HUMAN, sp|Q01844-6|EWS_HUMAN, sp|Q01844|EWS_HUMAN	1	0	0	0	0	0	0	0	0	MS/MS	unmatched	unmatched
ASTDYSTYSQAAAQQGYSAY	M	T	2	21	20	3	sp|Q01844-3|EWS_HUMAN	Q01844-3	EWS_HUMAN	EWSR1	Isoform 3 of RNA-binding protein EWS		sp|Q01844-2|EWS_HUMAN, sp|Q01844-4|EWS_HUMAN, sp|Q01844-5|EWS_HUMAN, sp|Q01844-6|EWS_HUMAN, sp|Q01844|EWS_HUMAN	1	0	0	62826244	0	0	0	0	0	MS/MS	unmatched	unmatched
ASTDYSTYSQAAAQQGYSAYTAQ	M	P	2	24	23	3	sp|Q01844-3|EWS_HUMAN	Q01844-3	EWS_HUMAN	EWSR1	Isoform 3 of RNA-binding protein EWS		sp|Q01844-2|EWS_HUMAN, sp|Q01844-4|EWS_HUMAN, sp|Q01844-5|EWS_HUMAN, sp|Q01844-6|EWS_HUMAN, sp|Q01844|EWS_HUMAN	1	0	1	24412008	0	23854330	24412008	0	23854330	MS/MS	unmatched	MS/MS
ASTPVAREL	C	K	554	562	9	2	sp|Q9NVU0-2|RPC5_HUMAN	Q9NVU0-2	RPC5_HUMAN	POLR3E	Isoform 2 of DNA-directed RNA polymerase III subunit RPC5		sp|Q9NVU0-3|RPC5_HUMAN, sp|Q9NVU0-4|RPC5_HUMAN, sp|Q9NVU0-5|RPC5_HUMAN, sp|Q9NVU0|RPC5_HUMAN	1	1	1	105388232	53120472	50455948	105388232	53120472	50455948	MS/MS	MS/MS	MS/MS
ASTSTTIR	M	S	2	9	8	2	sp|P04259|K2C6B_HUMAN	P04259	K2C6B_HUMAN	KRT6B	Keratin, type II cytoskeletal 6B	KRT6A, KRT6C	sp|P02538|K2C6A_HUMAN, sp|P48668|K2C6C_HUMAN	0	0	1	0	0	0	0	0	0	unmatched	unmatched	MS/MS
ASTSTTIRSHSSSR	M	R	2	15	14	3	sp|P04259|K2C6B_HUMAN	P04259	K2C6B_HUMAN	KRT6B	Keratin, type II cytoskeletal 6B	KRT6A, KRT6C	sp|P02538|K2C6A_HUMAN, sp|P48668|K2C6C_HUMAN	0	0	1	2.08234e+06	0	45956920	2.08234e+06	0	45956920	MBR	unmatched	MS/MS
ASTSTTIRSHSSSRRGFS	M	A	2	19	18	4	sp|P04259|K2C6B_HUMAN	P04259	K2C6B_HUMAN	KRT6B	Keratin, type II cytoskeletal 6B	KRT6A, KRT6C	sp|P02538|K2C6A_HUMAN, sp|P48668|K2C6C_HUMAN	0	0	1	0	20386784	70826088	0	20386784	70826088	unmatched	MBR	MS/MS
ASTSTTIRSHSSSRRGFSAN	M	S	2	21	20	4	sp|P04259|K2C6B_HUMAN	P04259	K2C6B_HUMAN	KRT6B	Keratin, type II cytoskeletal 6B	KRT6A, KRT6C	sp|P02538|K2C6A_HUMAN, sp|P48668|K2C6C_HUMAN	0	0	1	0	28160904	183176096	0	28160904	183176096	unmatched	MBR	MS/MS
ASTVRIL	F	E	103	109	7	2	sp|P20674|COX5A_HUMAN	P20674	COX5A_HUMAN	COX5A	Cytochrome c oxidase subunit 5A, mitochondrial			1	0	0	599084	0	0	0	0	0	MS/MS	unmatched	unmatched
ASVDKVLELKEHKLDGKLID	A	P	81	100	20	4	sp|O14979-2|HNRDL_HUMAN	O14979-2	HNRDL_HUMAN	HNRNPDL	Isoform 2 of Heterogeneous nuclear ribonucleoprotein D-like		sp|O14979-3|HNRDL_HUMAN, sp|O14979|HNRDL_HUMAN	0	0	1	0	0	12949516	0	0	0	unmatched	unmatched	MS/MS
ASVEHGRVY	P	V	222	230	9	2	sp|Q9H2F3|3BHS7_HUMAN	Q9H2F3	3BHS7_HUMAN	HSD3B7	3 beta-hydroxysteroid dehydrogenase type 7			1	0	0	9094296	0	0	0	0	0	MS/MS	unmatched	unmatched
ASVFHATA	L	F	349	356	8	2	sp|P50454|SERPH_HUMAN	P50454	SERPH_HUMAN	SERPINH1	Serpin H1			0	1	0	0	33227020	0	0	0	0	unmatched	MS/MS	unmatched
ASVSTVLTSKYR	L	-	131	142	12	3	sp|P69905|HBA_HUMAN	P69905	HBA_HUMAN	HBA2	Hemoglobin subunit alpha			1	0	0	1.52944e+06	0	0	0	0	0	MS/MS	unmatched	unmatched
ASYILKLANRLYGEKT	G	Y	82	97	16	3	sp|P30740|ILEU_HUMAN	P30740	ILEU_HUMAN	SERPINB1	Leukocyte elastase inhibitor			0	1	0	0	4887726	0	0	0	0	unmatched	MS/MS	unmatched
ATAASSSSLEKS	M	Y	228	239	12	2	sp|P60709|ACTB_HUMAN	P60709	ACTB_HUMAN	ACTB	Actin, cytoplasmic 1	ACTA1, ACTA2, ACTC1, ACTG1, ACTG2, POTEE	sp|P62736|ACTA_HUMAN, sp|P63261|ACTG_HUMAN, sp|P63267-2|ACTH_HUMAN, sp|P63267|ACTH_HUMAN, sp|P68032|ACTC_HUMAN, sp|P68133|ACTS_HUMAN, sp|Q6S8J3|POTEE_HUMAN	1	1	0	39204952	0	0	0	0	0	MS/MS	MS/MS	unmatched
ATADYICKV	D	K	223	231	9	2,3	sp|P53396-2|ACLY_HUMAN	P53396-2	ACLY_HUMAN	ACLY	Isoform 2 of ATP-citrate synthase		sp|P53396|ACLY_HUMAN	1	1	1	91727088	42817916	57807024	91727088	42817916	0	MS/MS	MS/MS	MS/MS
ATAQGRYY	V	R	300	307	8	2	sp|O00754-2|MA2B1_HUMAN	O00754-2	MA2B1_HUMAN	MAN2B1	Isoform 2 of Lysosomal alpha-mannosidase		sp|O00754|MA2B1_HUMAN	1	0	0	2320504	0	0	0	0	0	MS/MS	unmatched	unmatched
ATDLDTGRPSTTVR	V	Y	409	422	14	3	sp|Q02413|DSG1_HUMAN	Q02413	DSG1_HUMAN	DSG1	Desmoglein-1			0	1	1	0	9344508	5.61714e+06	0	9344508	5.61714e+06	unmatched	MS/MS	MS/MS
ATDPTIHTV	I	P	457	465	9	2	sp|Q9H6U8-3|ALG9_HUMAN	Q9H6U8-3	ALG9_HUMAN	ALG9	Isoform 3 of Alpha-1,2-mannosyltransferase ALG9		sp|Q9H6U8-2|ALG9_HUMAN, sp|Q9H6U8-4|ALG9_HUMAN, sp|Q9H6U8|ALG9_HUMAN	1	0	1	20765036	7924092	29318538	0	7924092	29318538	MS/MS	MBR	MS/MS
ATDWRLILDWVPYINGK	W	F	35	51	17	3	sp|O14957|QCR10_HUMAN	O14957	QCR10_HUMAN	UQCR11	Cytochrome b-c1 complex subunit 10			1	0	0	0	0	0	0	0	0	MS/MS	unmatched	unmatched
ATDWRLILDWVPYINGKFKKDN	W	-	35	56	22	4,5	sp|O14957|QCR10_HUMAN	O14957	QCR10_HUMAN	UQCR11	Cytochrome b-c1 complex subunit 10			1	1	1	117920392	108895456	33536938	90934872	62037352	73134328	MS/MS	MS/MS	MS/MS
ATETVRSILKIDDVVNTR	L	-	492	509	18	3	sp|P50991-2|TCPD_HUMAN	P50991-2	TCPD_HUMAN	CCT4	Isoform 2 of T-complex protein 1 subunit delta		sp|P50991|TCPD_HUMAN	1	1	0	2602619	4.46651e+06	0	2602619	4.46651e+06	0	MS/MS	MS/MS	unmatched
ATFISVQLKKTSEVDLAKPLVKF	M	I	2	24	23	4	sp|Q8WUM4-2|PDC6I_HUMAN	Q8WUM4-2	PDC6I_HUMAN	PDCD6IP	Isoform 2 of Programmed cell death 6-interacting protein		sp|Q8WUM4-3|PDC6I_HUMAN, sp|Q8WUM4|PDC6I_HUMAN	0	0	1	0	0	8990553	0	0	0	unmatched	unmatched	MS/MS
ATGENLPRV	F	A	90	98	9	2	sp|Q9BZZ5-1|API5_HUMAN	Q9BZZ5-1	API5_HUMAN	API5	Isoform 1 of Apoptosis inhibitor 5		sp|Q9BZZ5-2|API5_HUMAN, sp|Q9BZZ5-3|API5_HUMAN, sp|Q9BZZ5-5|API5_HUMAN, sp|Q9BZZ5-6|API5_HUMAN, sp|Q9BZZ5|API5_HUMAN	1	0	0	0	0	0	0	0	0	MS/MS	unmatched	unmatched
ATHEDAVAAMSKDKANMQHRY	F	V	336	356	21	4	sp|P31943|HNRH1_HUMAN	P31943	HNRH1_HUMAN	HNRNPH1	Heterogeneous nuclear ribonucleoprotein H			1	0	0	2518549	0	0	0	0	0	MS/MS	unmatched	unmatched
ATIGELAQV	L	S	800	808	9	2	sp|P42345|MTOR_HUMAN	P42345	MTOR_HUMAN	MTOR	Serine/threonine-protein kinase mTOR			1	0	0	16029866	17864822	0	16029866	17864822	0	MS/MS	MBR	unmatched
ATKARVMYDF	M	A	2	11	10	2	sp|Q9Y5X1|SNX9_HUMAN	Q9Y5X1	SNX9_HUMAN	SNX9	Sorting nexin-9			1	0	0	25284414	0	0	0	0	0	MS/MS	unmatched	unmatched
ATKAVCVLKGDGPVQGIINF	M	E	2	21	20	3	sp|P00441|SODC_HUMAN	P00441	SODC_HUMAN	SOD1	Superoxide dismutase [Cu-Zn]			0	1	0	0	9521846	0	0	0	0	unmatched	MS/MS	unmatched
ATLKDQLIYN	M	L	31	40	10	2	sp|P00338-3|LDHA_HUMAN	P00338-3	LDHA_HUMAN	LDHA	Isoform 3 of L-lactate dehydrogenase A chain		sp|P00338-2|LDHA_HUMAN, sp|P00338-4|LDHA_HUMAN, sp|P00338-5|LDHA_HUMAN, sp|P00338|LDHA_HUMAN	0	0	1	0	0	13736497	0	0	0	unmatched	unmatched	MS/MS
ATLKDQLIYNL	M	L	31	41	11	2	sp|P00338-3|LDHA_HUMAN	P00338-3	LDHA_HUMAN	LDHA	Isoform 3 of L-lactate dehydrogenase A chain		sp|P00338-2|LDHA_HUMAN, sp|P00338-4|LDHA_HUMAN, sp|P00338-5|LDHA_HUMAN, sp|P00338|LDHA_HUMAN	1	1	1	23334332	25641462	135815760	23334332	25641462	135815760	MS/MS	MS/MS	MS/MS
ATLNIIHSV	K	V	467	475	9	2	sp|Q9P1Q0-2|VPS54_HUMAN	Q9P1Q0-2	VPS54_HUMAN	VPS54	Isoform 2 of Vacuolar protein sorting-associated protein 54		sp|Q9P1Q0-3|VPS54_HUMAN, sp|Q9P1Q0-4|VPS54_HUMAN, sp|Q9P1Q0|VPS54_HUMAN	0	1	0	0	23225056	0	0	0	0	unmatched	MS/MS	unmatched
ATMERLEKV	L	N	176	184	9	2	sp|Q9UBT7-2|CTNL1_HUMAN	Q9UBT7-2	CTNL1_HUMAN	CTNNAL1	Isoform 2 of Alpha-catulin		sp|Q9UBT7-3|CTNL1_HUMAN, sp|Q9UBT7|CTNL1_HUMAN	1	1	0	46975232	38924320	0	46975232	38924320	0	MS/MS	MS/MS	unmatched
ATNFLAHEKIWFDK	M	F	368	381	14	3	sp|P29692-2|EF1D_HUMAN	P29692-2	EF1D_HUMAN	EEF1D	Isoform 2 of Elongation factor 1-delta		sp|P29692-3|EF1D_HUMAN, sp|P29692-4|EF1D_HUMAN, sp|P29692|EF1D_HUMAN	1	1	0	18140474	20459394	0	18140474	20459394	0	MS/MS	MS/MS	unmatched
ATNFLAHEKIWFDKFKYDDAERRF	M	Y	368	391	24	4	sp|P29692-2|EF1D_HUMAN	P29692-2	EF1D_HUMAN	EEF1D	Isoform 2 of Elongation factor 1-delta		sp|P29692-3|EF1D_HUMAN, sp|P29692-4|EF1D_HUMAN, sp|P29692|EF1D_HUMAN	1	0	0	17781712	0	0	0	0	0	MS/MS	unmatched	unmatched
ATPFLVVRHQL	F	L	50	60	11	2	sp|P15954|COX7C_HUMAN	P15954	COX7C_HUMAN	COX7C	Cytochrome c oxidase subunit 7C, mitochondrial			0	1	0	0	23267930	0	0	0	0	unmatched	MS/MS	unmatched
ATPFLVVRHQLLKT	F	-	50	63	14	3	sp|P15954|COX7C_HUMAN	P15954	COX7C_HUMAN	COX7C	Cytochrome c oxidase subunit 7C, mitochondrial			2	2	1	754557890	453499968	403407552	754557890	453499968	403407552	MS/MS	MS/MS	MS/MS
ATPLSSTVTLSMSADVPLVVEYK	K	I	218	240	23	3	sp|P12004|PCNA_HUMAN	P12004	PCNA_HUMAN	PCNA	Proliferating cell nuclear antigen			0	0	1	0	0	0	0	0	0	unmatched	unmatched	MS/MS
ATPSLRGR	M	L	2	9	8	2	sp|Q96BP2|CHCH1_HUMAN	Q96BP2	CHCH1_HUMAN	CHCHD1	Coiled-coil-helix-coiled-coil-helix domain-containing protein 1			0	0	1	0	37726944	37763912	0	37726944	37763912	unmatched	MBR	MS/MS
ATQADLMEL	M	D	2	10	9	2	sp|P35222|CTNB1_HUMAN	P35222	CTNB1_HUMAN	CTNNB1	Catenin beta-1			2	1	0	12965384	22834562	0	9535336	22834562	0	MS/MS	MS/MS	unmatched
ATQADLMELD	M	M	2	11	10	2	sp|P35222|CTNB1_HUMAN	P35222	CTNB1_HUMAN	CTNNB1	Catenin beta-1			1	1	0	4.94484e+06	13165529	0	4.94484e+06	13165529	0	MS/MS	MS/MS	unmatched
ATRGVAGPGPIGREPD	F	P	23	38	16	3	sp|Q9NPE2|NGRN_HUMAN	Q9NPE2	NGRN_HUMAN	NGRN	Neugrin		sp|Q9NPE2-3|NGRN_HUMAN	1	1	1	7034074	10844322	77518808	7034074	10844322	77518808	MS/MS	MS/MS	MS/MS
ATVQPGQNFHMFTKEELEEVIKDI	L	-	160	183	24	3,4	sp|P28066-2|PSA5_HUMAN	P28066-2	PSA5_HUMAN	PSMA5	Isoform 2 of Proteasome subunit alpha type-5		sp|P28066|PSA5_HUMAN	1	1	0	12825441	16915730	0	0	0	0	MS/MS	MS/MS	unmatched
ATVQQLEGRW	M	R	2	11	10	2	sp|Q01469|FABP5_HUMAN	Q01469	FABP5_HUMAN	FABP5	Fatty acid-binding protein 5			0	0	1	0	0	40257992	0	0	0	unmatched	unmatched	MS/MS
ATWSDPHKA	Q	K	189	197	9	2	sp|Q7Z4W1|DCXR_HUMAN	Q7Z4W1	DCXR_HUMAN	DCXR	L-xylulose reductase			1	0	0	13774580	0	0	0	0	0	MS/MS	unmatched	unmatched
ATYVFLHTV	L	K	59	67	9	2	sp|Q53FV1|ORML2_HUMAN	Q53FV1	ORML2_HUMAN	ORMDL2	ORM1-like protein 2			1	0	0	14051531	0	0	0	0	0	MS/MS	unmatched	unmatched
AVADTVYRA	F	L	83	91	9	2	sp|O00159-2|MYO1C_HUMAN	O00159-2	MYO1C_HUMAN	MYO1C	Isoform 2 of Unconventional myosin-Ic		sp|O00159-3|MYO1C_HUMAN, sp|O00159|MYO1C_HUMAN	2	1	0	11773800	11018064	0	11773800	11018064	0	MS/MS	MS/MS	unmatched
AVAGADVIITV	E	T	194	204	11	2	sp|Q14894|CRYM_HUMAN	Q14894	CRYM_HUMAN	CRYM	Ketimine reductase mu-crystallin			0	0	1	0	0	17972700	0	0	0	unmatched	unmatched	MS/MS
AVAIKAMAK	A	-	176	184	9	2	sp|P63241-2|IF5A1_HUMAN	P63241-2	IF5A1_HUMAN	EIF5A	Isoform 2 of Eukaryotic translation initiation factor 5A-1	EIF5AL1	sp|P63241|IF5A1_HUMAN, sp|Q6IS14|IF5AL_HUMAN	1	0	0	0	0	0	0	0	0	MS/MS	unmatched	unmatched
AVAKADKLAEEHSS	E	-	516	529	14	3	sp|P06576|ATPB_HUMAN	P06576	ATPB_HUMAN	ATP5F1B	ATP synthase subunit beta, mitochondrial			1	0	0	10087199	8387396	0	10087199	8387396	0	MS/MS	MBR	unmatched
AVANIVNSV	I	K	268	276	9	2	sp|Q9BRQ8-2|FSP1_HUMAN	Q9BRQ8-2	FSP1_HUMAN	AIFM2	Isoform 2 of Ferroptosis suppressor protein 1		sp|Q9BRQ8|FSP1_HUMAN	1	0	1	14161996	0	39915844	14161996	0	39915844	MS/MS	unmatched	MS/MS
AVASFPKKQE	L	-	74	83	10	2,3	sp|P14406|CX7A2_HUMAN	P14406	CX7A2_HUMAN	COX7A2	Cytochrome c oxidase subunit 7A2, mitochondrial			1	1	1	96961048	25438042	0	0	0	0	MS/MS	MS/MS	MS/MS
AVDEDRKMYL	S	Q	690	699	10	2,3	sp|Q13617-2|CUL2_HUMAN	Q13617-2	CUL2_HUMAN	CUL2	Isoform 2 of Cullin-2		sp|Q13617|CUL2_HUMAN	1	1	0	31470084	9219527	0	0	0	0	MS/MS	MS/MS	unmatched
AVDPDEPVH	L	G	596	604	9	2	sp|Q14574-2|DSC3_HUMAN	Q14574-2	DSC3_HUMAN	DSC3	Isoform 3B of Desmocollin-3		sp|Q14574|DSC3_HUMAN	0	1	1	0	7073793	10370356	0	7073793	10370356	unmatched	MS/MS	MS/MS
AVDPDEPVHG	L	A	596	605	10	2	sp|Q14574-2|DSC3_HUMAN	Q14574-2	DSC3_HUMAN	DSC3	Isoform 3B of Desmocollin-3		sp|Q14574|DSC3_HUMAN	0	0	1	0	0	10366452	0	0	0	unmatched	unmatched	MS/MS
AVDPDEPVHGA	L	P	596	606	11	2	sp|Q14574-2|DSC3_HUMAN	Q14574-2	DSC3_HUMAN	DSC3	Isoform 3B of Desmocollin-3		sp|Q14574|DSC3_HUMAN	0	0	1	0	0	11390342	0	0	0	unmatched	unmatched	MS/MS
AVDPDEPVHGAP	L	F	596	607	12	2	sp|Q14574-2|DSC3_HUMAN	Q14574-2	DSC3_HUMAN	DSC3	Isoform 3B of Desmocollin-3		sp|Q14574|DSC3_HUMAN	0	1	1	0	18308486	65856780	0	18308486	65856780	unmatched	MS/MS	MS/MS
AVDSRTGKLT	L	L	434	443	10	2	sp|Q02413|DSG1_HUMAN	Q02413	DSG1_HUMAN	DSG1	Desmoglein-1			1	1	0	10831329	67905248	0	10831329	67905248	0	MS/MS	MS/MS	unmatched
AVDSRTGKLTLK	L	N	434	445	12	3	sp|Q02413|DSG1_HUMAN	Q02413	DSG1_HUMAN	DSG1	Desmoglein-1			0	1	0	0	0	0	0	0	0	unmatched	MS/MS	unmatched
AVDSRTGKLTLKNKVTKEQY	L	N	434	453	20	3,4	sp|Q02413|DSG1_HUMAN	Q02413	DSG1_HUMAN	DSG1	Desmoglein-1			0	2	1	0	42647460	21855266	0	42647460	21855266	unmatched	MS/MS	MS/MS
AVEAKKTYVRD	L	K	47	57	11	3	sp|P49411|EFTU_HUMAN	P49411	EFTU_HUMAN	TUFM	Elongation factor Tu, mitochondrial			1	1	0	0	136527648	0	0	0	0	MS/MS	MS/MS	unmatched
AVEAKKTYVRDKPHVNVGTIGHVD	L	H	47	70	24	4	sp|P49411|EFTU_HUMAN	P49411	EFTU_HUMAN	TUFM	Elongation factor Tu, mitochondrial			0	1	0	0	19557244	0	0	0	0	unmatched	MS/MS	unmatched
AVEALTALN	D	H	504	512	9	2	sp|Q8WVV9-4|HNRLL_HUMAN	Q8WVV9-4	HNRLL_HUMAN	HNRNPLL	Isoform 4 of Heterogeneous nuclear ribonucleoprotein L-like		sp|Q8WVV9-5|HNRLL_HUMAN, sp|Q8WVV9|HNRLL_HUMAN	0	1	0	0	17864822	0	0	0	0	unmatched	MS/MS	unmatched
AVEDLESVGK	D	G	87	96	10	2	sp|P81605|DCD_HUMAN	P81605	DCD_HUMAN	DCD	Dermcidin		sp|P81605-2|DCD_HUMAN	1	1	1	1920659	11143364	23281834	1920659	11143364	23281834	MS/MS	MS/MS	MS/MS
AVEDLESVGKGAVH	D	D	87	100	14	3	sp|P81605|DCD_HUMAN	P81605	DCD_HUMAN	DCD	Dermcidin			0	1	1	0	4876258	24698752	0	4876258	24698752	unmatched	MS/MS	MS/MS
AVEDLESVGKGAVHDVKDVLDSV	D	L	87	109	23	3	sp|P81605|DCD_HUMAN	P81605	DCD_HUMAN	DCD	Dermcidin			0	1	0	0	7.38927e+06	0	0	0	0	unmatched	MS/MS	unmatched
AVEFNFGQKEKPYFPIPEEY	C	T	435	454	20	3	sp|Q00839-2|HNRPU_HUMAN	Q00839-2	HNRPU_HUMAN	HNRNPU	Isoform 2 of Heterogeneous nuclear ribonucleoprotein U		sp|Q00839|HNRPU_HUMAN	1	0	0	8946861	0	0	0	0	0	MS/MS	unmatched	unmatched
AVERASAIARQAD	E	I	111	123	13	3	sp|P42357-3|HUTH_HUMAN	P42357-3	HUTH_HUMAN	HAL	Isoform 3 of Histidine ammonia-lyase		sp|P42357-2|HUTH_HUMAN, sp|P42357|HUTH_HUMAN	0	0	1	0	0	0	0	0	0	unmatched	unmatched	MS/MS
AVFPSIVGR	R	P	29	37	9	2	sp|P60709|ACTB_HUMAN	P60709	ACTB_HUMAN	ACTB	Actin, cytoplasmic 1	ACTA1, ACTA2, ACTC1, ACTG1, ACTG2, POTEE, POTEF, POTEI, POTEKP	sp|A5A3E0|POTEF_HUMAN, sp|P0CG38|POTEI_HUMAN, sp|P62736|ACTA_HUMAN, sp|P63261|ACTG_HUMAN, sp|P63267-2|ACTH_HUMAN, sp|P63267|ACTH_HUMAN, sp|P68032|ACTC_HUMAN, sp|P68133|ACTS_HUMAN, sp|Q6S8J3|POTEE_HUMAN, sp|Q9BYX7|ACTBM_HUMAN	1	2	3	3871066	21798062	136692992	3871066	21798062	136692992	MS/MS	MS/MS	MS/MS
AVGDGPPRV	G	D	558	566	9	2	sp|Q08345-2|DDR1_HUMAN	Q08345-2	DDR1_HUMAN	DDR1	Isoform 2 of Epithelial discoidin domain-containing receptor 1		sp|Q08345-5|DDR1_HUMAN, sp|Q08345-6|DDR1_HUMAN, sp|Q08345|DDR1_HUMAN	1	1	0	5110398	6.62242e+06	0	5110398	6.62242e+06	0	MS/MS	MS/MS	unmatched
AVGGLGKL	K	G	76	83	8	2	sp|P81605|DCD_HUMAN	P81605	DCD_HUMAN	DCD	Dermcidin		sp|P81605-2|DCD_HUMAN	0	1	0	0	6740846	0	0	0	0	unmatched	MS/MS	unmatched
AVGGLGKLG	K	K	76	84	9	2	sp|P81605|DCD_HUMAN	P81605	DCD_HUMAN	DCD	Dermcidin		sp|P81605-2|DCD_HUMAN	0	1	1	0	9655297	17296288	0	9655297	17296288	unmatched	MS/MS	MS/MS
AVGGLGKLGKDA	K	V	76	87	12	2	sp|P81605|DCD_HUMAN	P81605	DCD_HUMAN	DCD	Dermcidin		sp|P81605-2|DCD_HUMAN	0	1	0	0	0	0	0	0	0	unmatched	MS/MS	unmatched
AVGGLGKLGKDAVEDL	K	E	76	91	16	3	sp|P81605|DCD_HUMAN	P81605	DCD_HUMAN	DCD	Dermcidin		sp|P81605-2|DCD_HUMAN	0	1	1	0	15047838	37264864	0	15047838	37264864	unmatched	MS/MS	MS/MS
AVGGLGKLGKDAVEDLESVGK	K	G	76	96	21	3	sp|P81605|DCD_HUMAN	P81605	DCD_HUMAN	DCD	Dermcidin		sp|P81605-2|DCD_HUMAN	1	1	1	6.35117e+06	63474784	103124632	6.35117e+06	63474784	103124632	MS/MS	MS/MS	MS/MS
AVGKNKRLTKGGKKGAKKKVVD	M	P	2	23	22	4	sp|P61247|RS3A_HUMAN	P61247	RS3A_HUMAN	RPS3A	40S ribosomal protein S3a			0	0	1	0	0	190212976	0	0	0	unmatched	unmatched	MS/MS
AVGPTGRGV	G	T	343	351	9	2	sp|Q9NUV7|SPTC3_HUMAN	Q9NUV7	SPTC3_HUMAN	SPTLC3	Serine palmitoyltransferase 3			1	0	0	0	0	0	0	0	0	MS/MS	unmatched	unmatched
AVHKAVLTIDEKGTEAAG	K	A	356	373	18	3	sp|P01009|A1AT_HUMAN	P01009	A1AT_HUMAN	SERPINA1	Alpha-1-antitrypsin			1	1	0	3.56829e+06	0	0	0	0	0	MS/MS	MS/MS	unmatched
AVHSGALND	D	-	548	556	9	2	sp|P17987|TCPA_HUMAN	P17987	TCPA_HUMAN	TCP1	T-complex protein 1 subunit alpha			0	1	0	0	17696898	0	0	0	0	unmatched	MS/MS	unmatched
AVHSGHLETV	H	N	147	156	10	2	sp|Q8NB46|ANR52_HUMAN	Q8NB46	ANR52_HUMAN	ANKRD52	Serine/threonine-protein phosphatase 6 regulatory ankyrin repeat subunit C			1	0	0	3.23215e+06	0	0	0	0	0	MS/MS	unmatched	unmatched
AVIDVGINRV	A	H	168	177	10	2	sp|P13995-2|MTDC_HUMAN	P13995-2	MTDC_HUMAN	MTHFD2	Isoform 2 of Bifunctional methylenetetrahydrofolate dehydrogenase/cyclohydrolase, mitochondrial		sp|P13995|MTDC_HUMAN	1	1	0	72634384	43256912	74644416	72634384	43256912	74644416	MS/MS	MS/MS	MBR
AVIEAEKIAQV	K	A	216	226	11	2	sp|O75477|ERLN1_HUMAN	O75477	ERLN1_HUMAN	ERLIN1	Erlin-1			1	1	1	30988532	23432782	24833898	30988532	23432782	24833898	MS/MS	MS/MS	MS/MS
AVIEGAKF	L	I	273	280	8	2	sp|P18031|PTN1_HUMAN	P18031	PTN1_HUMAN	PTPN1	Tyrosine-protein phosphatase non-receptor type 1			1	0	0	3.37064e+06	5.55433e+06	0	3.37064e+06	5.55433e+06	0	MS/MS	MBR	unmatched
AVIEHLERL	A	A	35	43	9	2	sp|O43716|GATC_HUMAN	O43716	GATC_HUMAN	GATC	Glutamyl-tRNA(Gln) amidotransferase subunit C, mitochondrial			1	0	0	29392698	0	0	0	0	0	MS/MS	unmatched	unmatched
AVIGDVIRV	A	Y	357	365	9	2	sp|Q9NR30-2|DDX21_HUMAN	Q9NR30-2	DDX21_HUMAN	DDX21	Isoform 2 of Nucleolar RNA helicase 2		sp|Q9NR30|DDX21_HUMAN	1	1	1	4284568	8329974	24536874	4284568	8329974	24536874	MS/MS	MS/MS	MS/MS
AVLLGIQESKDSRSKEEHHEK	N	-	167	187	21	4	sp|Q9Y2Q9|RT28_HUMAN	Q9Y2Q9	RT28_HUMAN	MRPS28	28S ribosomal protein S28, mitochondrial			1	0	0	5.85264e+06	0	0	0	0	0	MS/MS	unmatched	unmatched
AVLLPKKTESHHKAKGK	Q	-	114	130	17	5	sp|P04908|H2A1B_HUMAN	P04908	H2A1B_HUMAN	H2AC8	Histone H2A type 1-B/E	H2AC17, H2AC19, H2AC25, H2AC6, H2AC7	sp|P0C0S8|H2A1_HUMAN, sp|P20671|H2A1D_HUMAN, sp|Q6FI13|H2A2A_HUMAN, sp|Q7L7L0|H2A3_HUMAN, sp|Q93077|H2A1C_HUMAN	0	0	1	0	0	52541596	0	0	0	unmatched	unmatched	MS/MS
AVPPTYADLGKSARDVFTKGYGF	M	G	2	24	23	3	sp|P21796|VDAC1_HUMAN	P21796	VDAC1_HUMAN	VDAC1	Voltage-dependent anion-selective channel protein 1			2	1	1	144482480	32414334	39445756	144482480	32414334	39445756	MS/MS	MS/MS	MS/MS
AVQISKK	M	R	2	8	7	2	sp|P23396-2|RS3_HUMAN	P23396-2	RS3_HUMAN	RPS3	Isoform 2 of 40S ribosomal protein S3		sp|P23396|RS3_HUMAN	0	1	1	0	6.88187e+06	5529574	0	6.88187e+06	5529574	unmatched	MS/MS	MS/MS
AVQISKKRKF	M	V	2	11	10	3	sp|P23396-2|RS3_HUMAN	P23396-2	RS3_HUMAN	RPS3	Isoform 2 of 40S ribosomal protein S3		sp|P23396|RS3_HUMAN	0	0	1	0	0	26791718	0	0	0	unmatched	unmatched	MS/MS
AVQISKKRKFVAD	M	G	2	14	13	3	sp|P23396-2|RS3_HUMAN	P23396-2	RS3_HUMAN	RPS3	Isoform 2 of 40S ribosomal protein S3		sp|P23396|RS3_HUMAN	1	1	1	8873019	60730564	57217916	8873019	60730564	57217916	MS/MS	MS/MS	MS/MS
AVQISKKRKFVADGIFKAELNEF	M	L	2	24	23	4	sp|P23396-2|RS3_HUMAN	P23396-2	RS3_HUMAN	RPS3	Isoform 2 of 40S ribosomal protein S3		sp|P23396|RS3_HUMAN	0	1	1	0	7.30996e+06	18358874	0	7.30996e+06	18358874	unmatched	MS/MS	MS/MS
AVQRTLLEK	P	-	161	169	9	2	sp|P14209-3|CD99_HUMAN	P14209-3	CD99_HUMAN	CD99	Isoform 3 of CD99 antigen		sp|P14209|CD99_HUMAN	1	0	0	5139526	0	0	0	0	0	MS/MS	unmatched	unmatched
AVRDMRQTVAVG	F	V	425	436	12	3	sp|P68104|EF1A1_HUMAN	P68104	EF1A1_HUMAN	EEF1A1	Elongation factor 1-alpha 1	EEF1A1P5, EEF1A2	sp|Q05639|EF1A2_HUMAN, sp|Q5VTE0|EF1A3_HUMAN	0	0	2	0	0	57112932	0	0	0	unmatched	unmatched	MS/MS
AVSEGTKAVTKYTSSK	H	-	111	126	16	3	sp|P23527|H2B1O_HUMAN	P23527	H2B1O_HUMAN	H2BC17	Histone H2B type 1-O	H2BC1, H2BC10, H2BC13, H2BC14, H2BC15, H2BC18, H2BC21, H2BC26, H2BC3, H2BC5, H2BC9, H2BK1	sp|A0A2R8Y619|H2BK1_HUMAN, sp|P33778|H2B1B_HUMAN, sp|P58876|H2B1D_HUMAN, sp|P62807|H2B1C_HUMAN, sp|Q16778|H2B2E_HUMAN, sp|Q5QNW6-2|H2B2F_HUMAN, sp|Q5QNW6|H2B2F_HUMAN, sp|Q8N257|H2B3B_HUMAN, sp|Q93079|H2B1H_HUMAN, sp|Q96A08|H2B1A_HUMAN, sp|Q99877|H2B1N_HUMAN, sp|Q99879|H2B1M_HUMAN, sp|Q99880|H2B1L_HUMAN	1	0	1	4509111	0	40416700	4509111	0	40416700	MS/MS	unmatched	MS/MS
AVTAMKSRP	L	-	98	106	9	2	sp|Q9BW72|HIG2A_HUMAN	Q9BW72	HIG2A_HUMAN	HIGD2A	HIG1 domain family member 2A, mitochondrial			1	0	0	8984216	0	0	0	0	0	MS/MS	unmatched	unmatched
AVTARGDGYGTF	F	-	575	586	12	2	sp|Q9NQ94-2|A1CF_HUMAN	Q9NQ94-2	A1CF_HUMAN	A1CF	Isoform 2 of APOBEC1 complementation factor		sp|Q9NQ94-3|A1CF_HUMAN, sp|Q9NQ94-4|A1CF_HUMAN, sp|Q9NQ94-5|A1CF_HUMAN, sp|Q9NQ94-6|A1CF_HUMAN, sp|Q9NQ94|A1CF_HUMAN	1	0	1	203534992	0	52015648	203534992	0	52015648	MS/MS	unmatched	MS/MS
AVTGVPVKGQDTVKGRVP	A	F	23	40	18	3	sp|P19957|ELAF_HUMAN	P19957	ELAF_HUMAN	PI3	Elafin			0	0	1	0	0	27948180	0	0	0	unmatched	unmatched	MS/MS
AVTNPKDVLVGADSVRAAIT	W	F	131	150	20	3	sp|O43760-2|SNG2_HUMAN	O43760-2	SNG2_HUMAN	SYNGR2	Isoform 2 of Synaptogyrin-2		sp|O43760|SNG2_HUMAN	0	0	1	0	0	3.77422e+06	0	0	0	unmatched	unmatched	MS/MS
AVVDVIREL	A	G	112	120	9	2	sp|P12273|PIP_HUMAN	P12273	PIP_HUMAN	PIP	Prolactin-inducible protein			0	1	1	0	7.06346e+06	10562028	0	7.06346e+06	10562028	unmatched	MS/MS	MS/MS
AVVEFLTSV	D	H	906	914	9	2	sp|Q9NRR4-2|RNC_HUMAN	Q9NRR4-2	RNC_HUMAN	DROSHA	Isoform 2 of Ribonuclease 3		sp|Q9NRR4-3|RNC_HUMAN, sp|Q9NRR4-4|RNC_HUMAN, sp|Q9NRR4|RNC_HUMAN	0	0	1	0	0	17044638	0	0	0	unmatched	unmatched	MS/MS
AVVIVDDR	R	G	88	95	8	2	sp|Q15233-2|NONO_HUMAN	Q15233-2	NONO_HUMAN	NONO	Isoform 2 of Non-POU domain-containing octamer-binding protein	SFPQ	sp|P23246-2|SFPQ_HUMAN, sp|P23246|SFPQ_HUMAN, sp|Q15233|NONO_HUMAN	0	0	1	0	0	6.45529e+06	0	0	0	unmatched	unmatched	MS/MS
AVVKVPLKKFKSIRETM	A	K	17	33	17	3	sp|P20142-2|PEPC_HUMAN	P20142-2	PEPC_HUMAN	PGC	Isoform 2 of Gastricsin		sp|P20142|PEPC_HUMAN	2	0	0	1.36965e+06	0	0	0	0	0	MS/MS	unmatched	unmatched
AVVKVPLKKFKSIRETMKEKGL	A	L	17	38	22	4,5	sp|P20142-2|PEPC_HUMAN	P20142-2	PEPC_HUMAN	PGC	Isoform 2 of Gastricsin		sp|P20142|PEPC_HUMAN	3	0	0	84996816	0	0	0	0	0	MS/MS	unmatched	unmatched
AVVVKKIETRDG	R	K	488	499	12	3	sp|P05787-2|K2C8_HUMAN	P05787-2	K2C8_HUMAN	KRT8	Isoform 2 of Keratin, type II cytoskeletal 8		sp|P05787|K2C8_HUMAN	1	0	0	3.64517e+06	0	0	0	0	0	MS/MS	unmatched	unmatched
AVYEGHVSCV	S	K	75	84	10	2	sp|P58546|MTPN_HUMAN	P58546	MTPN_HUMAN	MTPN	Myotrophin			1	1	0	54348288	34121380	0	54348288	34121380	0	MS/MS	MS/MS	unmatched
AWAPKPYHKF	Y	M	1022	1031	10	3	sp|O95819-2|M4K4_HUMAN	O95819-2	M4K4_HUMAN	MAP4K4	Isoform 2 of Mitogen-activated protein kinase kinase kinase kinase 4	MINK1, TNIK	sp|O95819-3|M4K4_HUMAN, sp|O95819-4|M4K4_HUMAN, sp|O95819-5|M4K4_HUMAN, sp|O95819-6|M4K4_HUMAN, sp|O95819|M4K4_HUMAN, sp|Q8N4C8-2|MINK1_HUMAN, sp|Q8N4C8-3|MINK1_HUMAN, sp|Q8N4C8-4|MINK1_HUMAN, sp|Q8N4C8-5|MINK1_HUMAN, sp|Q8N4C8|MINK1_HUMAN, sp|Q9UKE5-2|TNIK_HUMAN, sp|Q9UKE5-3|TNIK_HUMAN, sp|Q9UKE5-4|TNIK_HUMAN, sp|Q9UKE5-5|TNIK_HUMAN, sp|Q9UKE5-6|TNIK_HUMAN, sp|Q9UKE5-7|TNIK_HUMAN, sp|Q9UKE5-8|TN…	2	2	1	2808426750	1935494780	868385470	2808426750	1935494780	868385470	MS/MS	MS/MS	MS/MS
AWHPHTNKF	F	A	158	166	9	3	sp|Q9NRG9|AAAS_HUMAN	Q9NRG9	AAAS_HUMAN	AAAS	Aladin			1	1	1	267733248	288528384	205732080	267733248	288528384	205732080	MS/MS	MS/MS	MS/MS
AWIEHVHVI	T	Q	232	240	9	2	sp|Q9BQI3-2|E2AK1_HUMAN	Q9BQI3-2	E2AK1_HUMAN	EIF2AK1	Isoform 2 of Eukaryotic translation initiation factor 2-alpha kinase 1		sp|Q9BQI3|E2AK1_HUMAN	0	0	1	0	0	0	0	0	0	unmatched	unmatched	MS/MS
AWSPPATLFLF	M	L	2	12	11	2	sp|Q96JB6|LOXL4_HUMAN	Q96JB6	LOXL4_HUMAN	LOXL4	Lysyl oxidase homolog 4			0	0	1	0	0	0	0	0	0	unmatched	unmatched	MS/MS
AWYDRFWLF	Q	F	170	178	9	2	sp|Q8TEZ7|PAQR8_HUMAN	Q8TEZ7	PAQR8_HUMAN	PAQR8	Membrane progestin receptor beta			1	0	0	12889320	0	0	0	0	0	MS/MS	unmatched	unmatched
AYAANPHSF	E	V	24	32	9	2	sp|Q9NQ55-2|SSF1_HUMAN	Q9NQ55-2	SSF1_HUMAN	PPAN	Isoform 2 of Suppressor of SWI4 1 homolog		sp|Q9NQ55-3|SSF1_HUMAN, sp|Q9NQ55|SSF1_HUMAN	1	0	0	9920154	0	0	0	0	0	MS/MS	unmatched	unmatched
AYAENIALL	L	A	481	489	9	2	sp|Q99570|PI3R4_HUMAN	Q99570	PI3R4_HUMAN	PIK3R4	Phosphoinositide 3-kinase regulatory subunit 4			1	0	0	11680948	0	0	0	0	0	MS/MS	unmatched	unmatched
AYAIIKEEL	T	D	1085	1093	9	2	sp|Q6PL18|ATAD2_HUMAN	Q6PL18	ATAD2_HUMAN	ATAD2	ATPase family AAA domain-containing protein 2			1	1	0	98921584	55983440	0	98921584	55983440	0	MS/MS	MS/MS	unmatched
AYALLHLLL	T	H	1266	1274	9	2	sp|P0C0L4-2|CO4A_HUMAN	P0C0L4-2	CO4A_HUMAN	C4A	Isoform 2 of Complement C4-A	C4B_2	sp|P0C0L4|CO4A_HUMAN, sp|P0C0L5|CO4B_HUMAN	1	0	0	14994451	18647250	0	14994451	18647250	0	MS/MS	MBR	unmatched
AYALLLQHL	R	P	67	75	9	2	sp|Q9BXS9-7|S26A6_HUMAN	Q9BXS9-7	S26A6_HUMAN	SLC26A6	Isoform 7 of Solute carrier family 26 member 6		sp|Q9BXS9-2|S26A6_HUMAN, sp|Q9BXS9-3|S26A6_HUMAN, sp|Q9BXS9-4|S26A6_HUMAN, sp|Q9BXS9-5|S26A6_HUMAN, sp|Q9BXS9-6|S26A6_HUMAN, sp|Q9BXS9|S26A6_HUMAN	2	1	1	259774544	287063680	268702240	259774544	287063680	268702240	MS/MS	MS/MS	MS/MS
AYALLSHFL	A	Q	1146	1154	9	2	sp|Q6YHK3-4|CD109_HUMAN	Q6YHK3-4	CD109_HUMAN	CD109	Isoform 4 of CD109 antigen		sp|Q6YHK3-2|CD109_HUMAN, sp|Q6YHK3|CD109_HUMAN	1	1	1	26731136	44213092	31650728	26731136	44213092	31650728	MS/MS	MS/MS	MS/MS
AYAPPPHVI	G	G	238	246	9	2	sp|Q9BQE5|APOL2_HUMAN	Q9BQE5	APOL2_HUMAN	APOL2	Apolipoprotein L2			1	1	1	199646016	146214144	129148104	199646016	146214144	129148104	MS/MS	MS/MS	MS/MS
AYAQEIQKL	T	S	133	141	9	2	sp|Q16649|NFIL3_HUMAN	Q16649	NFIL3_HUMAN	NFIL3	Nuclear factor interleukin-3-regulated protein			1	1	1	48317808	32525798	77226696	48317808	32525798	77226696	MS/MS	MS/MS	MS/MS
AYASHFNKV	S	G	137	145	9	3	sp|Q6NUM6|TYW1B_HUMAN	Q6NUM6	TYW1B_HUMAN	TYW1B	S-adenosyl-L-methionine-dependent tRNA 4-demethylwyosine synthase TYW1B	TYW1	sp|Q9NV66-2|TYW1_HUMAN, sp|Q9NV66|TYW1_HUMAN	0	0	1	0	0	18063444	0	0	0	unmatched	unmatched	MS/MS
AYATHPFKF	G	S	834	842	9	3	sp|Q8NI08-2|NCOA7_HUMAN	Q8NI08-2	NCOA7_HUMAN	NCOA7	Isoform 2 of Nuclear receptor coactivator 7		sp|Q8NI08-5|NCOA7_HUMAN, sp|Q8NI08-7|NCOA7_HUMAN, sp|Q8NI08|NCOA7_HUMAN	1	1	1	43356072	87962608	102008504	43356072	87962608	102008504	MS/MS	MS/MS	MS/MS
AYDDKIYYF	Q	F	221	229	9	2	sp|O75326-2|SEM7A_HUMAN	O75326-2	SEM7A_HUMAN	SEMA7A	Isoform 2 of Semaphorin-7A		sp|O75326|SEM7A_HUMAN	1	1	0	44021912	66917760	81839416	44021912	66917760	81839416	MS/MS	MS/MS	MBR
AYDVLFHQW	S	L	223	231	9	2	sp|Q8NDA8-2|MROH1_HUMAN	Q8NDA8-2	MROH1_HUMAN	MROH1	Isoform 2 of Maestro heat-like repeat-containing protein family member 1		sp|Q8NDA8-4|MROH1_HUMAN, sp|Q8NDA8-5|MROH1_HUMAN, sp|Q8NDA8-6|MROH1_HUMAN, sp|Q8NDA8-7|MROH1_HUMAN, sp|Q8NDA8|MROH1_HUMAN	1	1	0	14787372	30947064	0	14787372	30947064	0	MS/MS	MS/MS	unmatched
AYEHKFYEI	L	V	2302	2310	9	2	sp|Q96JI7-3|SPTCS_HUMAN	Q96JI7-3	SPTCS_HUMAN	SPG11	Isoform 3 of Spatacsin		sp|Q96JI7|SPTCS_HUMAN	1	1	0	118897640	41703936	0	118897640	41703936	0	MS/MS	MS/MS	unmatched
AYEPEISRLHDSL	D	A	207	219	13	3	sp|Q15005|SPCS2_HUMAN	Q15005	SPCS2_HUMAN	SPCS2	Signal peptidase complex subunit 2			1	1	0	0	0	0	0	0	0	MS/MS	MS/MS	unmatched
AYERVEERF	W	E	78	86	9	2	sp|Q9P217|ZSWM5_HUMAN	Q9P217	ZSWM5_HUMAN	ZSWIM5	Zinc finger SWIM domain-containing protein 5			1	0	0	35604376	0	0	0	0	0	MS/MS	unmatched	unmatched
AYFHQPEAI	N	E	68	76	9	2	sp|P16455|MGMT_HUMAN	P16455	MGMT_HUMAN	MGMT	Methylated-DNA--protein-cysteine methyltransferase			1	0	1	51393600	0	65034920	51393600	0	65034920	MS/MS	unmatched	MS/MS
AYFLKPKEL	G	K	482	490	9	2,3	sp|Q8NI36|WDR36_HUMAN	Q8NI36	WDR36_HUMAN	WDR36	WD repeat-containing protein 36			1	0	1	45671984	0	33319982	0	0	0	MS/MS	unmatched	MS/MS
AYFPELIANF	D	A	166	175	10	2	sp|Q96AG3-2|S2546_HUMAN	Q96AG3-2	S2546_HUMAN	SLC25A46	Isoform 2 of Mitochondrial outer membrane protein SLC25A46		sp|Q96AG3-3|S2546_HUMAN, sp|Q96AG3|S2546_HUMAN	1	0	1	27513816	0	45987304	27513816	0	45987304	MS/MS	unmatched	MS/MS
AYGDIILTF	S	Y	134	142	9	2	sp|O43156|TTI1_HUMAN	O43156	TTI1_HUMAN	TTI1	TELO2-interacting protein 1 homolog			1	1	1	6176027	6.20366e+06	18744172	6176027	6.20366e+06	18744172	MS/MS	MS/MS	MS/MS
AYGEFLSRL	T	R	95	103	9	2	sp|Q14C86-2|GAPD1_HUMAN	Q14C86-2	GAPD1_HUMAN	GAPVD1	Isoform 2 of GTPase-activating protein and VPS9 domain-containing protein 1		sp|Q14C86-3|GAPD1_HUMAN, sp|Q14C86-4|GAPD1_HUMAN, sp|Q14C86-5|GAPD1_HUMAN, sp|Q14C86-6|GAPD1_HUMAN, sp|Q14C86|GAPD1_HUMAN	1	0	0	6366762	0	14682344	6366762	0	14682344	MS/MS	unmatched	MBR
AYGEVGRVFF	S	Q	68	77	10	2	sp|Q9ULW3|ABT1_HUMAN	Q9ULW3	ABT1_HUMAN	ABT1	Activator of basal transcription 1			1	0	1	0	0	29634140	0	0	0	MS/MS	unmatched	MS/MS
AYGHFSYEF	L	S	1082	1090	9	2	sp|Q96QP1-2|ALPK1_HUMAN	Q96QP1-2	ALPK1_HUMAN	ALPK1	Isoform 2 of Alpha-protein kinase 1		sp|Q96QP1|ALPK1_HUMAN	1	1	1	30875040	25889944	24810608	30875040	25889944	24810608	MS/MS	MS/MS	MS/MS
AYGKDFHLI	K	Q	355	363	9	2,3	sp|Q8N108-12|MIER1_HUMAN	Q8N108-12	MIER1_HUMAN	MIER1	Isoform 2 of Mesoderm induction early response protein 1		sp|Q8N108-13|MIER1_HUMAN, sp|Q8N108-14|MIER1_HUMAN, sp|Q8N108-15|MIER1_HUMAN, sp|Q8N108-16|MIER1_HUMAN, sp|Q8N108-17|MIER1_HUMAN, sp|Q8N108-18|MIER1_HUMAN, sp|Q8N108-19|MIER1_HUMAN, sp|Q8N108|MIER1_HUMAN	2	1	1	293393952	354139648	190870880	367747488	188773920	177028160	MS/MS	MS/MS	MS/MS
AYGLDFYIL	E	K	138	146	9	2	sp|Q13084|RM28_HUMAN	Q13084	RM28_HUMAN	MRPL28	39S ribosomal protein L28, mitochondrial			0	0	1	0	0	26028176	0	0	0	unmatched	unmatched	MS/MS
AYGNQESKL	L	I	305	313	9	2	sp|P35222|CTNB1_HUMAN	P35222	CTNB1_HUMAN	CTNNB1	Catenin beta-1	JUP	sp|P14923|PLAK_HUMAN	1	1	0	7258947	17876272	0	7258947	17876272	0	MS/MS	MS/MS	unmatched
AYGNVFSAF	A	A	140	148	9	2	sp|Q8NI36|WDR36_HUMAN	Q8NI36	WDR36_HUMAN	WDR36	WD repeat-containing protein 36			1	1	1	21758862	30360126	51092016	21758862	30360126	51092016	MS/MS	MS/MS	MS/MS
AYGPPSNFLEI	D	D	21	31	11	2	sp|O60493-2|SNX3_HUMAN	O60493-2	SNX3_HUMAN	SNX3	Isoform 2 of Sorting nexin-3	SNX12	sp|O60493-3|SNX3_HUMAN, sp|O60493-4|SNX3_HUMAN, sp|O60493|SNX3_HUMAN, sp|Q9UMY4-1|SNX12_HUMAN, sp|Q9UMY4-3|SNX12_HUMAN, sp|Q9UMY4|SNX12_HUMAN	1	0	0	46208964	0	0	0	0	0	MS/MS	unmatched	unmatched
AYGSLFNTI	G	Q	134	142	9	2	sp|Q6YP21-2|KAT3_HUMAN	Q6YP21-2	KAT3_HUMAN	KYAT3	Isoform 2 of Kynurenine--oxoglutarate transaminase 3		sp|Q6YP21-3|KAT3_HUMAN, sp|Q6YP21|KAT3_HUMAN	1	1	1	56921316	77267416	98792384	56921316	77267416	98792384	MS/MS	MS/MS	MS/MS
AYGTVHYF	L	G	303	310	8	2	sp|Q9BU23-2|LMF2_HUMAN	Q9BU23-2	LMF2_HUMAN	LMF2	Isoform 2 of Lipase maturation factor 2		sp|Q9BU23-3|LMF2_HUMAN, sp|Q9BU23|LMF2_HUMAN	1	0	0	34589436	0	0	0	0	0	MS/MS	unmatched	unmatched
AYHNSPAYL	K	A	62	70	9	2	sp|Q969G3-3|SMCE1_HUMAN	Q969G3-3	SMCE1_HUMAN	SMARCE1	Isoform 3 of SWI/SNF-related matrix-associated actin-dependent regulator of chromatin subfamily E member 1		sp|Q969G3-2|SMCE1_HUMAN, sp|Q969G3-4|SMCE1_HUMAN, sp|Q969G3-5|SMCE1_HUMAN, sp|Q969G3-6|SMCE1_HUMAN, sp|Q969G3|SMCE1_HUMAN	1	0	0	8411785	0	0	0	0	0	MS/MS	unmatched	unmatched
AYHSGYGAHGSKHRARAAPD	M	P	2	21	20	5	sp|O95070|YIF1A_HUMAN	O95070	YIF1A_HUMAN	YIF1A	Protein YIF1A			0	1	1	4.85692e+06	84329496	175478992	4.85692e+06	84329496	175478992	MBR	MS/MS	MS/MS
AYIADHLGF	L	S	1489	1497	9	2	sp|Q01484-2|ANK2_HUMAN	Q01484-2	ANK2_HUMAN	ANK2	Isoform 2 of Ankyrin-2		sp|Q01484-5|ANK2_HUMAN, sp|Q01484-7|ANK2_HUMAN, sp|Q01484|ANK2_HUMAN	1	1	1	44551540	47716188	38145040	44551540	47716188	38145040	MS/MS	MS/MS	MS/MS
AYIDYLSHL	L	N	449	457	9	2	sp|Q12996|CSTF3_HUMAN	Q12996	CSTF3_HUMAN	CSTF3	Cleavage stimulation factor subunit 3			1	1	1	368366400	256571360	231812448	368366400	256571360	231812448	MS/MS	MS/MS	MS/MS
AYIERMNYI	M	H	376	384	9	2	sp|P06241-2|FYN_HUMAN	P06241-2	FYN_HUMAN	FYN	Isoform 2 of Tyrosine-protein kinase Fyn	YES1	sp|P06241-3|FYN_HUMAN, sp|P06241|FYN_HUMAN, sp|P07947|YES_HUMAN	2	1	1	123679872	105105176	72975128	97966304	105105176	72975128	MS/MS	MS/MS	MS/MS
AYINKVEEL	K	K	73	81	9	2	sp|P07108|ACBP_HUMAN	P07108	ACBP_HUMAN	DBI	Acyl-CoA-binding protein		sp|P07108-2|ACBP_HUMAN, sp|P07108-3|ACBP_HUMAN, sp|P07108-4|ACBP_HUMAN, sp|P07108-5|ACBP_HUMAN	1	1	0	124663680	68945472	0	124663680	68945472	0	MS/MS	MS/MS	unmatched
AYITGLCFI	D	S	322	330	9	2	sp|O95453-2|PARN_HUMAN	O95453-2	PARN_HUMAN	PARN	Isoform 2 of Poly(A)-specific ribonuclease PARN		sp|O95453-3|PARN_HUMAN, sp|O95453-4|PARN_HUMAN, sp|O95453|PARN_HUMAN	1	1	1	28724322	39915128	52591180	28724322	39915128	52591180	MS/MS	MS/MS	MS/MS
AYKPGALTF	Q	L	283	291	9	2	sp|Q9BRQ8-2|FSP1_HUMAN	Q9BRQ8-2	FSP1_HUMAN	AIFM2	Isoform 2 of Ferroptosis suppressor protein 1		sp|Q9BRQ8|FSP1_HUMAN	1	1	1	55785980	45774320	51507480	55785980	45774320	51507480	MS/MS	MS/MS	MS/MS
AYKYIQELW	G	R	3	11	9	2	sp|P61313|RL15_HUMAN	P61313	RL15_HUMAN	RPL15	60S ribosomal protein L15		sp|P61313-2|RL15_HUMAN	1	1	1	22449760	53469400	77812648	22449760	53469400	77812648	MS/MS	MS/MS	MS/MS
AYLDKSPQF	L	R	855	863	9	2	sp|Q7Z478|DHX29_HUMAN	Q7Z478	DHX29_HUMAN	DHX29	ATP-dependent RNA helicase DHX29			1	1	1	457136928	296436480	226374656	457136928	296436480	226374656	MS/MS	MS/MS	MS/MS
AYLEAIHNF	L	V	79	87	9	2	sp|P53680|AP2S1_HUMAN	P53680	AP2S1_HUMAN	AP2S1	AP-2 complex subunit sigma			2	1	1	822377730	652702910	684129150	822377730	652702910	684129150	MS/MS	MS/MS	MS/MS
AYLEALSHL	E	Q	723	731	9	2	sp|O00329|PK3CD_HUMAN	O00329	PK3CD_HUMAN	PIK3CD	Phosphatidylinositol 4,5-bisphosphate 3-kinase catalytic subunit delta isoform			1	1	1	27637958	37313976	74058232	27637958	37313976	74058232	MS/MS	MS/MS	MS/MS
AYLEAYKEF	R	K	372	380	9	2	sp|Q9HBU6|EKI1_HUMAN	Q9HBU6	EKI1_HUMAN	ETNK1	Ethanolamine kinase 1			1	1	1	139133216	111300792	139133184	139133216	111300792	139133184	MS/MS	MS/MS	MS/MS
AYLESFYKF	K	C	188	196	9	2	sp|P61421|VA0D1_HUMAN	P61421	VA0D1_HUMAN	ATP6V0D1	V-type proton ATPase subunit d 1			1	2	2	815241730	811741500	493348288	815241730	811741500	493348288	MS/MS	MS/MS	MS/MS
AYLHSHNMI	L	H	140	148	9	2	sp|Q9UL54-2|TAOK2_HUMAN	Q9UL54-2	TAOK2_HUMAN	TAOK2	Isoform 2 of Serine/threonine-protein kinase TAO2		sp|Q9UL54-4|TAOK2_HUMAN, sp|Q9UL54|TAOK2_HUMAN	1	0	0	0	0	0	0	0	0	MS/MS	unmatched	unmatched
AYLHTTTTF	A	T	580	588	9	2	sp|O15438-4|MRP3_HUMAN	O15438-4	MRP3_HUMAN	ABCC3	Isoform 4 of ATP-binding cassette sub-family C member 3		sp|O15438-2|MRP3_HUMAN, sp|O15438-5|MRP3_HUMAN, sp|O15438|MRP3_HUMAN	1	1	1	590193020	1872600830	1524440830	590193020	1872600830	1524440830	MS/MS	MS/MS	MS/MS
AYLIQVHKW	A	S	145	153	9	3	sp|Q8WUK0|PTPM1_HUMAN	Q8WUK0	PTPM1_HUMAN	PTPMT1	Phosphatidylglycerophosphatase and protein-tyrosine phosphatase 1			1	1	1	1.72773e+06	7525317	11896155	1.72773e+06	7525317	11896155	MS/MS	MS/MS	MS/MS
AYLKAIIFF	Y	D	287	295	9	2	sp|P41235-2|HNF4A_HUMAN	P41235-2	HNF4A_HUMAN	HNF4A	Isoform HNF4-Alpha-2 of Hepatocyte nuclear factor 4-alpha		sp|P41235-3|HNF4A_HUMAN, sp|P41235-4|HNF4A_HUMAN, sp|P41235-5|HNF4A_HUMAN, sp|P41235-6|HNF4A_HUMAN, sp|P41235-7|HNF4A_HUMAN, sp|P41235|HNF4A_HUMAN	1	1	1	90465264	88313104	123584168	90465264	88313104	123584168	MS/MS	MS/MS	MS/MS
AYLKAIVLF	Y	S	500	508	9	2	sp|P13056|NR2C1_HUMAN	P13056	NR2C1_HUMAN	NR2C1	Nuclear receptor subfamily 2 group C member 1	NR2C2	sp|P49116-2|NR2C2_HUMAN, sp|P49116|NR2C2_HUMAN	0	0	1	0	0	148393984	0	0	0	unmatched	unmatched	MS/MS
AYLKDLQKL	I	V	422	430	9	2	sp|Q9UQ13-2|SHOC2_HUMAN	Q9UQ13-2	SHOC2_HUMAN	SHOC2	Isoform 2 of Leucine-rich repeat protein SHOC-2		sp|Q9UQ13|SHOC2_HUMAN	1	1	1	72933544	43750628	29963120	72933544	43750628	29963120	MS/MS	MS/MS	MS/MS
AYLKEVEQL	I	R	356	364	9	2	sp|P51114-2|FXR1_HUMAN	P51114-2	FXR1_HUMAN	FXR1	Isoform 2 of RNA-binding protein FXR1		sp|P51114-3|FXR1_HUMAN, sp|P51114|FXR1_HUMAN	0	0	1	0	0	23737926	0	0	0	unmatched	unmatched	MS/MS
AYLKFLDQF	Q	A	217	225	9	2	sp|Q8WZ82|OVCA2_HUMAN	Q8WZ82	OVCA2_HUMAN	OVCA2	Esterase OVCA2			0	1	1	26521974	28520340	0	26521974	28520340	0	MBR	MS/MS	MS/MS
AYLKWISQI	L	E	160	168	9	2	sp|Q6NUQ1|RINT1_HUMAN	Q6NUQ1	RINT1_HUMAN	RINT1	RAD50-interacting protein 1			0	1	0	0	0	0	0	0	0	unmatched	MS/MS	unmatched
AYLLNLNHL	G	G	179	187	9	2	sp|Q15629-2|TRAM1_HUMAN	Q15629-2	TRAM1_HUMAN	TRAM1	Isoform 2 of Translocating chain-associated membrane protein 1		sp|Q15629|TRAM1_HUMAN	1	1	1	18399572	26857946	20590234	18399572	26857946	20590234	MS/MS	MS/MS	MS/MS
AYLPEWKENI	L	M	901	910	10	2	sp|Q9Y4C2-2|TCAF1_HUMAN	Q9Y4C2-2	TCAF1_HUMAN	TCAF1	Isoform 2 of TRPM8 channel-associated factor 1		sp|Q9Y4C2|TCAF1_HUMAN	1	1	1	367512640	276434848	269510560	367512640	276434848	269510560	MS/MS	MS/MS	MS/MS
AYLPKILQI	S	L	1114	1122	9	2	sp|O75691|UTP20_HUMAN	O75691	UTP20_HUMAN	UTP20	Small subunit processome component 20 homolog	PPP4R3C	sp|Q6ZMV5-2|P4R3C_HUMAN, sp|Q6ZMV5|P4R3C_HUMAN	0	1	1	246145744	210554208	238512944	246145744	210554208	238512944	MBR	MS/MS	MS/MS
AYLPKMMTL	C	H	569	577	9	2	sp|Q14241|ELOA1_HUMAN	Q14241	ELOA1_HUMAN	ELOA	Elongin-A			1	1	1	23870342	29958818	19839400	23870342	29958818	0	MS/MS	MS/MS	MS/MS
AYLPPLQQVF	G	Q	12	21	10	2	sp|Q9UL18|AGO1_HUMAN	Q9UL18	AGO1_HUMAN	AGO1	Protein argonaute-1			1	0	0	16928162	0	0	0	0	0	MS/MS	unmatched	unmatched
AYLPVNESF	K	G	786	794	9	2	sp|P13639|EF2_HUMAN	P13639	EF2_HUMAN	EEF2	Elongation factor 2			1	0	0	67919912	117621680	0	67919912	117621680	0	MS/MS	MBR	unmatched
AYLPVNESFGF	K	T	786	796	11	2	sp|P13639|EF2_HUMAN	P13639	EF2_HUMAN	EEF2	Elongation factor 2			1	0	0	13028132	14607470	0	13028132	14607470	0	MS/MS	MBR	unmatched
AYLPVNESFGFTADLR	K	S	786	801	16	3	sp|P13639|EF2_HUMAN	P13639	EF2_HUMAN	EEF2	Elongation factor 2			0	0	1	0	0	9803384	0	0	0	unmatched	unmatched	MS/MS
AYLPWRRNL	D	S	109	117	9	3	sp|Q9GZX3|CHST6_HUMAN	Q9GZX3	CHST6_HUMAN	CHST6	Carbohydrate sulfotransferase 6			0	0	1	0	0	26876062	0	0	0	unmatched	unmatched	MS/MS
AYLSGMLRF	T	E	191	199	9	2	sp|Q9UHB9-2|SRP68_HUMAN	Q9UHB9-2	SRP68_HUMAN	SRP68	Isoform 2 of Signal recognition particle subunit SRP68		sp|Q9UHB9-4|SRP68_HUMAN, sp|Q9UHB9|SRP68_HUMAN	2	1	2	99888480	88943160	76504184	50501420	90768056	39522384	MS/MS	MS/MS	MS/MS
AYLSKAMEI	D	A	397	405	9	2	sp|Q9BRS2|RIOK1_HUMAN	Q9BRS2	RIOK1_HUMAN	RIOK1	Serine/threonine-protein kinase RIO1			2	0	1	178154032	81179960	38803380	96134752	81179960	38803380	MS/MS	MBR	MS/MS
AYLTEFVNL	M	G	205	213	9	2	sp|Q9UQD0-3|SCN8A_HUMAN	Q9UQD0-3	SCN8A_HUMAN	SCN8A	Isoform 3 of Sodium channel protein type 8 subunit alpha	SCN9A	sp|Q15858-3|SCN9A_HUMAN, sp|Q15858|SCN9A_HUMAN, sp|Q9UQD0-4|SCN8A_HUMAN, sp|Q9UQD0-5|SCN8A_HUMAN, sp|Q9UQD0|SCN8A_HUMAN	1	1	1	51370188	52367780	77954864	51370188	52367780	77954864	MS/MS	MS/MS	MS/MS
AYLVHIEHL	Q	K	849	857	9	2,3	sp|P23508-2|CRCM_HUMAN	P23508-2	CRCM_HUMAN	MCC	Isoform 2 of Colorectal mutant cancer protein		sp|P23508|CRCM_HUMAN	1	1	1	45115972	43353776	50962072	0	43353776	50962072	MS/MS	MS/MS	MS/MS
AYMDAPKAAL	P	-	200	209	10	2	sp|Q8N114-2|SHSA5_HUMAN	Q8N114-2	SHSA5_HUMAN	SHISA5	Isoform 2 of Protein shisa-5		sp|Q8N114-3|SHSA5_HUMAN, sp|Q8N114-5|SHSA5_HUMAN, sp|Q8N114|SHSA5_HUMAN	1	1	2	57727784	76308896	227252224	38395380	76308896	151170528	MS/MS	MS/MS	MS/MS
AYMDENRNITF	M	T	13	23	11	2	sp|P27816-4|MAP4_HUMAN	P27816-4	MAP4_HUMAN	MAP4	Isoform 4 of Microtubule-associated protein 4			1	0	0	0	0	0	0	0	0	MS/MS	unmatched	unmatched
AYMPHTFFI	L	G	571	579	9	2	sp|O15294-2|OGT1_HUMAN	O15294-2	OGT1_HUMAN	OGT	Isoform 2 of UDP-N-acetylglucosamine--peptide N-acetylglucosaminyltransferase 110 kDa subunit		sp|O15294-3|OGT1_HUMAN, sp|O15294-4|OGT1_HUMAN, sp|O15294|OGT1_HUMAN	2	1	1	152008560	127755304	74271072	120406176	127755304	74271072	MS/MS	MS/MS	MS/MS
AYMQEPLFVEF	R	A	129	139	11	2	sp|Q15649|ZNHI3_HUMAN	Q15649	ZNHI3_HUMAN	ZNHIT3	Zinc finger HIT domain-containing protein 3			2	1	1	180769376	90384000	92515288	117912320	90384000	92515288	MS/MS	MS/MS	MS/MS
AYNDNWFITF	F	E	270	279	10	2	sp|Q92615|LAR4B_HUMAN	Q92615	LAR4B_HUMAN	LARP4B	La-related protein 4B			1	1	1	214668112	157529376	155916400	214668112	157529376	155916400	MS/MS	MS/MS	MS/MS
AYNEGIINLL	A	E	210	219	10	2	sp|Q13492-2|PICAL_HUMAN	Q13492-2	PICAL_HUMAN	PICALM	Isoform 2 of Phosphatidylinositol-binding clathrin assembly protein		sp|Q13492-3|PICAL_HUMAN, sp|Q13492-4|PICAL_HUMAN, sp|Q13492-5|PICAL_HUMAN, sp|Q13492|PICAL_HUMAN	1	0	0	17007744	12319005	0	17007744	12319005	0	MS/MS	MBR	unmatched
AYNNQSNRL	V	A	23	31	9	2	sp|Q969X6-2|UTP4_HUMAN	Q969X6-2	UTP4_HUMAN	UTP4	Isoform 2 of U3 small nucleolar RNA-associated protein 4 homolog		sp|Q969X6-3|UTP4_HUMAN, sp|Q969X6|UTP4_HUMAN	1	0	0	9646240	0	0	0	0	0	MS/MS	unmatched	unmatched
AYNPMARDLF	Q	N	1309	1318	10	2	sp|P42345|MTOR_HUMAN	P42345	MTOR_HUMAN	MTOR	Serine/threonine-protein kinase mTOR			2	1	1	112891312	64267496	38766600	84525544	64267496	38766600	MS/MS	MS/MS	MS/MS
AYNPVTHQL	A	K	193	201	9	2	sp|Q4KMG0-2|CDON_HUMAN	Q4KMG0-2	CDON_HUMAN	CDON	Isoform 2 of Cell adhesion molecule-related/down-regulated by oncogenes		sp|Q4KMG0|CDON_HUMAN	0	0	1	0	25316894	87497736	0	25316894	87497736	unmatched	MBR	MS/MS
AYPAIRYLL	F	Y	84	92	9	2	sp|P51398-3|RT29_HUMAN	P51398-3	RT29_HUMAN	DAP3	Isoform 3 of 28S ribosomal protein S29, mitochondrial		sp|P51398-2|RT29_HUMAN, sp|P51398|RT29_HUMAN	1	0	0	64685960	0	0	0	0	0	MS/MS	unmatched	unmatched
AYPATAAAPMIGYPMPTGYSQ	Y	-	594	614	21	3	sp|P17844|DDX5_HUMAN	P17844	DDX5_HUMAN	DDX5	Probable ATP-dependent RNA helicase DDX5		sp|P17844-2|DDX5_HUMAN	1	0	0	2.92032e+06	0	0	0	0	0	MS/MS	unmatched	unmatched
AYPHNLMTF	R	Q	124	132	9	2	sp|Q15629-2|TRAM1_HUMAN	Q15629-2	TRAM1_HUMAN	TRAM1	Isoform 2 of Translocating chain-associated membrane protein 1		sp|Q15629|TRAM1_HUMAN	1	0	1	12266829	0	23418410	12266829	0	23418410	MS/MS	unmatched	MS/MS
AYPHRLNLF	S	Y	33	41	9	2	sp|Q5VT52-2|RPRD2_HUMAN	Q5VT52-2	RPRD2_HUMAN	RPRD2	Isoform 2 of Regulation of nuclear pre-mRNA domain-containing protein 2		sp|Q5VT52-3|RPRD2_HUMAN, sp|Q5VT52-4|RPRD2_HUMAN, sp|Q5VT52-5|RPRD2_HUMAN, sp|Q5VT52|RPRD2_HUMAN	1	0	0	33616680	0	0	0	0	0	MS/MS	unmatched	unmatched
AYPKCLHSF	L	C	241	249	9	2	sp|Q86SX3|TEDC1_HUMAN	Q86SX3	TEDC1_HUMAN	TEDC1	Tubulin epsilon and delta complex protein 1			1	0	0	11119973	0	0	0	0	0	MS/MS	unmatched	unmatched
AYPPAPFMHI	A	L	1026	1035	10	2	sp|Q14157-3|UBP2L_HUMAN	Q14157-3	UBP2L_HUMAN	UBAP2L	Isoform 3 of Ubiquitin-associated protein 2-like		sp|Q14157-5|UBP2L_HUMAN, sp|Q14157|UBP2L_HUMAN	2	2	2	163507600	109712912	97601328	123577312	109712912	71744832	MS/MS	MS/MS	MS/MS
AYPPAPFMHIL	A	T	1026	1036	11	2	sp|Q14157-3|UBP2L_HUMAN	Q14157-3	UBP2L_HUMAN	UBAP2L	Isoform 3 of Ubiquitin-associated protein 2-like		sp|Q14157-5|UBP2L_HUMAN, sp|Q14157|UBP2L_HUMAN	1	1	1	39339560	32670824	32516444	39339560	32670824	32516444	MS/MS	MS/MS	MS/MS
AYQHLFYLL	E	Q	955	963	9	2	sp|Q86VI3|IQGA3_HUMAN	Q86VI3	IQGA3_HUMAN	IQGAP3	Ras GTPase-activating-like protein IQGAP3	IQGAP1	sp|P46940|IQGA1_HUMAN	0	1	1	0	22037534	18595956	0	22037534	18595956	unmatched	MS/MS	MS/MS
AYQLMTDVF	A	G	688	696	9	2	sp|Q8TB72-2|PUM2_HUMAN	Q8TB72-2	PUM2_HUMAN	PUM2	Isoform 2 of Pumilio homolog 2		sp|Q8TB72-3|PUM2_HUMAN, sp|Q8TB72-4|PUM2_HUMAN, sp|Q8TB72|PUM2_HUMAN	2	0	0	18271872	0	112720304	12883035	0	112720304	MS/MS	unmatched	MBR
AYQRRTKKELASALKSALSGHLET	F	V	92	115	24	5	sp|P07355-2|ANXA2_HUMAN	P07355-2	ANXA2_HUMAN	ANXA2	Isoform 2 of Annexin A2		sp|P07355|ANXA2_HUMAN	0	1	0	0	4850618	0	0	0	0	unmatched	MS/MS	unmatched
AYQSIQNYL	A	R	395	403	9	2	sp|Q92611|EDEM1_HUMAN	Q92611	EDEM1_HUMAN	EDEM1	ER degradation-enhancing alpha-mannosidase-like protein 1		sp|Q92611-2|EDEM1_HUMAN	1	1	1	75274472	110122984	94284000	75274472	110122984	94284000	MS/MS	MS/MS	MS/MS
AYREHPYGRY	G	-	409	418	10	3	sp|Q07666-2|KHDR1_HUMAN	Q07666-2	KHDR1_HUMAN	KHDRBS1	Isoform 2 of KH domain-containing, RNA-binding, signal transduction-associated protein 1		sp|Q07666-3|KHDR1_HUMAN, sp|Q07666|KHDR1_HUMAN	1	1	1	9739328	14044662	18519560	9739328	14044662	18519560	MS/MS	MS/MS	MS/MS
AYSLNFPLL	A	A	825	833	9	2	sp|Q9NTJ4-3|MA2C1_HUMAN	Q9NTJ4-3	MA2C1_HUMAN	MAN2C1	Isoform 3 of Alpha-mannosidase 2C1		sp|Q9NTJ4-4|MA2C1_HUMAN, sp|Q9NTJ4|MA2C1_HUMAN	1	0	1	15152119	0	18961148	15152119	0	18961148	MS/MS	unmatched	MS/MS
AYSPAIQMF	R	Q	114	122	9	2	sp|Q9NYU1|UGGG2_HUMAN	Q9NYU1	UGGG2_HUMAN	UGGT2	UDP-glucose:glycoprotein glucosyltransferase 2		sp|Q9NYU1-2|UGGG2_HUMAN	1	1	0	17258174	32531860	0	17258174	32531860	0	MS/MS	MS/MS	unmatched
AYSPRFLYI	R	W	418	426	9	2	sp|Q9HCC0-2|MCCB_HUMAN	Q9HCC0-2	MCCB_HUMAN	MCCC2	Isoform 2 of Methylcrotonoyl-CoA carboxylase beta chain, mitochondrial		sp|Q9HCC0|MCCB_HUMAN	1	1	1	119699344	126935656	85600048	119699344	126935656	85600048	MS/MS	MS/MS	MS/MS
AYSPRHYVI	N	A	62	70	9	2	sp|Q96F25|ALG14_HUMAN	Q96F25	ALG14_HUMAN	ALG14	UDP-N-acetylglucosamine transferase subunit ALG14 homolog			1	0	0	62198828	0	0	0	0	0	MS/MS	unmatched	unmatched
AYSRVQYQF	E	E	120	128	9	2	sp|O75815-3|BCAR3_HUMAN	O75815-3	BCAR3_HUMAN	BCAR3	Isoform 3 of Breast cancer anti-estrogen resistance protein 3		sp|O75815|BCAR3_HUMAN	1	1	1	76104504	62864200	32663670	76104504	62864200	32663670	MS/MS	MS/MS	MS/MS
AYSVEHNQL	A	E	603	611	9	2	sp|Q9Y520-2|PRC2C_HUMAN	Q9Y520-2	PRC2C_HUMAN	PRRC2C	Isoform 2 of Protein PRRC2C		sp|Q9Y520-3|PRC2C_HUMAN, sp|Q9Y520-4|PRC2C_HUMAN, sp|Q9Y520-5|PRC2C_HUMAN, sp|Q9Y520-6|PRC2C_HUMAN, sp|Q9Y520-7|PRC2C_HUMAN, sp|Q9Y520|PRC2C_HUMAN	1	1	1	182495040	115013920	169676656	182495040	115013920	169676656	MS/MS	MS/MS	MS/MS
AYTLLGHEF	Y	V	609	617	9	2	sp|P30260-2|CDC27_HUMAN	P30260-2	CDC27_HUMAN	CDC27	Isoform 2 of Cell division cycle protein 27 homolog		sp|P30260|CDC27_HUMAN	1	1	1	21573116	36802664	72482976	21573116	36802664	72482976	MS/MS	MS/MS	MS/MS
AYTPFHAVL	L	K	151	159	9	2	sp|Q96SY0-3|INT14_HUMAN	Q96SY0-3	INT14_HUMAN	INTS14	Isoform 3 of Integrator complex subunit 14		sp|Q96SY0-4|INT14_HUMAN, sp|Q96SY0|INT14_HUMAN	1	1	2	807625730	845967420	699148990	807625730	845967420	699148990	MS/MS	MS/MS	MS/MS
AYTSELQKL	M	E	67	75	9	2	sp|Q8IZC4-2|RTKN2_HUMAN	Q8IZC4-2	RTKN2_HUMAN	RTKN2	Isoform 2 of Rhotekin-2		sp|Q8IZC4-3|RTKN2_HUMAN, sp|Q8IZC4|RTKN2_HUMAN	1	1	1	64561724	64166144	92078960	64561724	64166144	92078960	MS/MS	MS/MS	MS/MS
AYTTEHWLV	E	R	681	689	9	2	sp|P46977|STT3A_HUMAN	P46977	STT3A_HUMAN	STT3A	Dolichyl-diphosphooligosaccharide--protein glycosyltransferase subunit STT3A		sp|P46977-2|STT3A_HUMAN	0	0	1	0	0	101503816	0	0	0	unmatched	unmatched	MS/MS
AYVEKVERL	Q	Q	481	489	9	2,3	sp|Q9Y2J4-2|AMOL2_HUMAN	Q9Y2J4-2	AMOL2_HUMAN	AMOTL2	Isoform 2 of Angiomotin-like protein 2		sp|Q9Y2J4-3|AMOL2_HUMAN, sp|Q9Y2J4-4|AMOL2_HUMAN, sp|Q9Y2J4|AMOL2_HUMAN	1	1	1	147030256	30761472	114367344	32830220	92147456	123608912	MS/MS	MS/MS	MS/MS
AYVGDLQTL	A	R	45	53	9	2	sp|Q9Y576|ASB1_HUMAN	Q9Y576	ASB1_HUMAN	ASB1	Ankyrin repeat and SOCS box protein 1			1	1	1	37602300	45190904	84581528	37602300	45190904	84581528	MS/MS	MS/MS	MS/MS
AYVHMVTHF	G	I	103	111	9	2	sp|P55061-2|BI1_HUMAN	P55061-2	BI1_HUMAN	TMBIM6	Isoform 2 of Bax inhibitor 1		sp|P55061|BI1_HUMAN	6	4	3	3316775940	2075169540	1070074050	3231736060	1123816060	1164488580	MS/MS	MS/MS	MS/MS
AYVPGFAHI	E	P	63	71	9	2	sp|Q9H467|CUED2_HUMAN	Q9H467	CUED2_HUMAN	CUEDC2	CUE domain-containing protein 2			2	1	2	88364856	101622136	222066464	88364856	101622136	222066464	MS/MS	MS/MS	MS/MS
AYVRLAPDYDALDVANKIGII	K	-	136	156	21	3	sp|P62750|RL23A_HUMAN	P62750	RL23A_HUMAN	RPL23A	60S ribosomal protein L23a			0	0	1	0	0	25534460	0	0	0	unmatched	unmatched	MS/MS
AYVVKVFSL	T	A	1080	1088	9	2	sp|P01024|CO3_HUMAN	P01024	CO3_HUMAN	C3	Complement C3			2	1	2	536243168	659585730	592077180	536243168	659585730	592077180	MS/MS	MS/MS	MS/MS
AYYGNISHF	A	V	324	332	9	2	sp|O43463-2|SUV91_HUMAN	O43463-2	SUV91_HUMAN	SUV39H1	Isoform 2 of Histone-lysine N-methyltransferase SUV39H1		sp|O43463|SUV91_HUMAN	0	0	1	0	0	24944076	0	0	0	unmatched	unmatched	MS/MS
AYYPAQGVQQF	G	P	104	114	11	2	sp|Q04637-3|IF4G1_HUMAN	Q04637-3	IF4G1_HUMAN	EIF4G1	Isoform B of Eukaryotic translation initiation factor 4 gamma 1		sp|Q04637-4|IF4G1_HUMAN, sp|Q04637-8|IF4G1_HUMAN, sp|Q04637-9|IF4G1_HUMAN, sp|Q04637|IF4G1_HUMAN	1	1	1	73737600	60960236	74583392	73737600	60960236	74583392	MS/MS	MS/MS	MS/MS
CPPSVLSGV	C	V	169	177	9	2	sp|Q5U623-2|MCAF2_HUMAN	Q5U623-2	MCAF2_HUMAN	ATF7IP2	Isoform 2 of Activating transcription factor 7-interacting protein 2		sp|Q5U623|MCAF2_HUMAN	1	0	0	26315344	0	0	0	0	0	MS/MS	unmatched	unmatched
CYGHFGRSEF	A	P	376	385	10	2	sp|Q00266|METK1_HUMAN	Q00266	METK1_HUMAN	MAT1A	S-adenosylmethionine synthase isoform type-1			1	1	1	73904488	28938052	33933520	73904488	28938052	33933520	MS/MS	MS/MS	MS/MS
CYPLNNHLF	G	C	254	262	9	2	sp|Q8WUP2-3|FBLI1_HUMAN	Q8WUP2-3	FBLI1_HUMAN	FBLIM1	Isoform 3 of Filamin-binding LIM protein 1		sp|Q8WUP2|FBLI1_HUMAN	1	0	0	22631758	0	0	0	0	0	MS/MS	unmatched	unmatched
DAEDIVNTARPDEKAIM	L	T	242	258	17	3	sp|O43707|ACTN4_HUMAN	O43707	ACTN4_HUMAN	ACTN4	Alpha-actinin-4			0	0	1	0	0	7.53309e+06	0	0	0	unmatched	unmatched	MS/MS
DAERDALNIETAIKTKGVDEVT	F	I	52	73	22	4	sp|P07355-2|ANXA2_HUMAN	P07355-2	ANXA2_HUMAN	ANXA2	Isoform 2 of Annexin A2	ANXA2P2	sp|A6NMY6|AXA2L_HUMAN, sp|P07355|ANXA2_HUMAN	0	0	1	0	0	19309866	0	0	0	unmatched	unmatched	MS/MS
DAGAGIALNDH	F	F	296	306	11	2	sp|P04406|G3P_HUMAN	P04406	G3P_HUMAN	GAPDH	Glyceraldehyde-3-phosphate dehydrogenase		sp|P04406-2|G3P_HUMAN	1	1	1	13426402	77660280	98310776	13426402	77660280	98310776	MS/MS	MS/MS	MS/MS
DAGAGIALNDHF	F	V	296	307	12	2	sp|P04406|G3P_HUMAN	P04406	G3P_HUMAN	GAPDH	Glyceraldehyde-3-phosphate dehydrogenase		sp|P04406-2|G3P_HUMAN	0	0	1	0	0	50051668	0	0	0	unmatched	unmatched	MS/MS
DAHKSEVAHRFKDLGEENFKALVL	R	I	25	48	24	4	sp|P02768|ALBU_HUMAN	P02768	ALBU_HUMAN	ALB	Albumin			0	1	1	0	11712816	72951544	0	11712816	72951544	unmatched	MS/MS	MS/MS
DAHLNGKVI	H	G	3022	3030	9	2	sp|P04114|APOB_HUMAN	P04114	APOB_HUMAN	APOB	Apolipoprotein B-100			1	1	0	17148594	16017340	0	17148594	16017340	0	MS/MS	MS/MS	unmatched
DALDVANKIGII	Y	-	145	156	12	2	sp|P62750|RL23A_HUMAN	P62750	RL23A_HUMAN	RPL23A	60S ribosomal protein L23a			1	0	0	10045956	0	0	0	0	0	MS/MS	unmatched	unmatched
DALEQQEEGINRLTDYISKVKE	L	-	167	188	22	3	sp|O75915|PRAF3_HUMAN	O75915	PRAF3_HUMAN	ARL6IP5	PRA1 family protein 3			0	1	0	0	0	0	0	0	0	unmatched	MS/MS	unmatched
DAMIREADVDQDGRVNY	L	E	120	136	17	3	sp|Q9NZT1|CALL5_HUMAN	Q9NZT1	CALL5_HUMAN	CALML5	Calmodulin-like protein 5			0	0	1	0	0	9173231	0	0	0	unmatched	unmatched	MS/MS
DAMIREADVDQDGRVNYEE	L	F	120	138	19	3	sp|Q9NZT1|CALL5_HUMAN	Q9NZT1	CALL5_HUMAN	CALML5	Calmodulin-like protein 5			0	0	1	0	0	37914884	0	0	0	unmatched	unmatched	MS/MS
DAPSFSDIPNPI	T	G	190	201	12	2	sp|P02662|CASA1_BOVIN	P02662	CASA1_BOVIN	CSN1S1	Alpha-S1-casein			0	0	1	0	0	60495456	0	0	0	unmatched	unmatched	MS/MS
DASELKASMKGLGTDEDSL	Y	I	128	146	19	3	sp|P07355-2|ANXA2_HUMAN	P07355-2	ANXA2_HUMAN	ANXA2	Isoform 2 of Annexin A2	ANXA2P2	sp|A6NMY6|AXA2L_HUMAN, sp|P07355|ANXA2_HUMAN	0	0	2	0	0	10101515	0	0	0	unmatched	unmatched	MS/MS
DAVEDLESVGK	K	G	86	96	11	2	sp|P81605|DCD_HUMAN	P81605	DCD_HUMAN	DCD	Dermcidin		sp|P81605-2|DCD_HUMAN	0	1	1	0	48355620	47378296	0	48355620	47378296	unmatched	MS/MS	MS/MS
DAVEDLESVGKGAVH	K	D	86	100	15	3	sp|P81605|DCD_HUMAN	P81605	DCD_HUMAN	DCD	Dermcidin			0	1	1	0	3.96084e+06	8910520	0	3.96084e+06	8910520	unmatched	MS/MS	MS/MS
DAVEDLESVGKGAVHD	K	V	86	101	16	3	sp|P81605|DCD_HUMAN	P81605	DCD_HUMAN	DCD	Dermcidin			0	0	1	0	0	4933364	0	0	0	unmatched	unmatched	MS/MS
DAVEDLESVGKGAVHDV	K	K	86	102	17	3	sp|P81605|DCD_HUMAN	P81605	DCD_HUMAN	DCD	Dermcidin			0	1	0	0	1.42091e+06	0	0	0	0	unmatched	MS/MS	unmatched
DAVEDLESVGKGAVHDVKD	K	V	86	104	19	3	sp|P81605|DCD_HUMAN	P81605	DCD_HUMAN	DCD	Dermcidin			0	0	1	0	0	0	0	0	0	unmatched	unmatched	MS/MS
DAVEDLESVGKGAVHDVKDVLDS	K	V	86	108	23	3	sp|P81605|DCD_HUMAN	P81605	DCD_HUMAN	DCD	Dermcidin			0	1	1	0	21228474	46832372	0	21228474	46832372	unmatched	MS/MS	MS/MS
DAYEPEISRLHDSLAIERKIK	M	-	206	226	21	4	sp|Q15005|SPCS2_HUMAN	Q15005	SPCS2_HUMAN	SPCS2	Signal peptidase complex subunit 2			1	1	1	7.64497e+06	9475344	7.88272e+06	7.64497e+06	9475344	7.88272e+06	MS/MS	MS/MS	MS/MS
DDGFKAVVGDAQYHHFRHRLP	S	L	95	115	21	4	sp|P47929|LEG7_HUMAN	P47929	LEG7_HUMAN	LGALS7B	Galectin-7			0	0	1	0	0	14162028	0	0	0	unmatched	unmatched	MS/MS
DDKKRIIDSAR	G	S	138	148	11	3	sp|P31947|1433S_HUMAN	P31947	1433S_HUMAN	SFN	14-3-3 protein sigma		sp|P31947-2|1433S_HUMAN	0	0	1	0	0	17785968	0	0	0	unmatched	unmatched	MS/MS
DDLMLIK	Q	L	98	104	7	2	sp|A4D1T9|PRS37_HUMAN	A4D1T9	PRS37_HUMAN	PRSS37	Probable inactive serine protease 37			0	1	0	0	32420230	0	0	0	0	unmatched	MS/MS	unmatched
DDRDKFLGRVMFKITARA	Q	-	262	279	18	4	sp|P54709|AT1B3_HUMAN	P54709	AT1B3_HUMAN	ATP1B3	Sodium/potassium-transporting ATPase subunit beta-3			0	1	0	0	4341658	0	0	0	0	unmatched	MS/MS	unmatched
DDSVVEKSLKSLKD	R	K	116	129	14	3	sp|O95202|LETM1_HUMAN	O95202	LETM1_HUMAN	LETM1	Mitochondrial proton/calcium exchanger protein		sp|O95202-2|LETM1_HUMAN, sp|O95202-3|LETM1_HUMAN	0	1	0	0	0	0	0	0	0	unmatched	MS/MS	unmatched
DEELNKL	N	L	91	97	7	2	sp|Q16777|H2A2C_HUMAN	Q16777	H2A2C_HUMAN	H2AC20	Histone H2A type 2-C	H2AC1, H2AC12, H2AC14, H2AC17, H2AC19, H2AC21, H2AC25, H2AC6, H2AC7, H2AC8, H2AJ, H2AX	sp|P04908|H2A1B_HUMAN, sp|P0C0S8|H2A1_HUMAN, sp|P16104|H2AX_HUMAN, sp|P20671|H2A1D_HUMAN, sp|Q6FI13|H2A2A_HUMAN, sp|Q7L7L0|H2A3_HUMAN, sp|Q8IUE6|H2A2B_HUMAN, sp|Q93077|H2A1C_HUMAN, sp|Q96KK5|H2A1H_HUMAN, sp|Q96QV6|H2A1A_HUMAN, sp|Q99878|H2A1J_HUMAN, sp|Q9BTM1-2|H2AJ_HUMAN, sp|Q9BTM1|H2AJ_HUMAN	0	0	1	0	0	9862879	0	0	0	unmatched	unmatched	MS/MS
DEETVRKAMEAVAAQGKAKK	G	-	235	254	20	4	sp|P18669|PGAM1_HUMAN	P18669	PGAM1_HUMAN	PGAM1	Phosphoglycerate mutase 1			0	0	1	0	0	13305516	0	0	0	unmatched	unmatched	MS/MS
DEGPGHHHKPGLGEG	G	T	98	112	15	3	sp|P06702|S10A9_HUMAN	P06702	S10A9_HUMAN	S100A9	Protein S100-A9			0	1	0	0	11943852	0	0	0	0	unmatched	MS/MS	unmatched
DEHYHIRV	L	N	2213	2220	8	2	sp|P04114|APOB_HUMAN	P04114	APOB_HUMAN	APOB	Apolipoprotein B-100			1	1	1	64091016	42295808	104941112	64091016	42295808	104941112	MS/MS	MS/MS	MS/MS
DELHWAPELGVF	L	A	641	652	12	2	sp|Q13724|MOGS_HUMAN	Q13724	MOGS_HUMAN	MOGS	Mannosyl-oligosaccharide glucosidase		sp|Q13724-2|MOGS_HUMAN	0	1	0	0	0	0	0	0	0	unmatched	MS/MS	unmatched
DELSASNLPPNLKITWSY	F	-	141	158	18	3	sp|Q8N5N7|RM50_HUMAN	Q8N5N7	RM50_HUMAN	MRPL50	39S ribosomal protein L50, mitochondrial			0	0	1	0	0	24038178	0	0	0	unmatched	unmatched	MS/MS
DETGAKVERADGYEPPVQESV	G	-	244	264	21	3	sp|P61247|RS3A_HUMAN	P61247	RS3A_HUMAN	RPS3A	40S ribosomal protein S3a			0	0	1	0	0	13001940	0	0	0	unmatched	unmatched	MS/MS
DFIEVNVSLPRFKLEE	L	S	265	280	16	3	sp|P30740|ILEU_HUMAN	P30740	ILEU_HUMAN	SERPINB1	Leukocyte elastase inhibitor		sp|P30740-2|ILEU_HUMAN	0	1	1	0	13233871	12067546	0	13233871	12067546	unmatched	MS/MS	MS/MS
DFIEVNVSLPRFKLEES	L	Y	265	281	17	3	sp|P30740|ILEU_HUMAN	P30740	ILEU_HUMAN	SERPINB1	Leukocyte elastase inhibitor		sp|P30740-2|ILEU_HUMAN	1	1	0	3.97622e+06	13722148	0	3.97622e+06	13722148	0	MS/MS	MS/MS	unmatched
DFYPGKID	Y	V	229	236	8	2	sp|P25311|ZA2G_HUMAN	P25311	ZA2G_HUMAN	AZGP1	Zinc-alpha-2-glycoprotein			0	0	1	0	0	7.77099e+06	0	0	0	unmatched	unmatched	MS/MS
DGAGKYFLW	R	V	72	80	9	2	sp|P62993-2|GRB2_HUMAN	P62993-2	GRB2_HUMAN	GRB2	Isoform 2 of Growth factor receptor-bound protein 2		sp|P62993|GRB2_HUMAN	1	1	1	14424690	19241352	30117146	14424690	19241352	30117146	MS/MS	MS/MS	MS/MS
DGAKKAVGGLGKLGKDAVED	L	L	71	90	20	3	sp|P81605|DCD_HUMAN	P81605	DCD_HUMAN	DCD	Dermcidin		sp|P81605-2|DCD_HUMAN	0	1	0	0	13484201	0	0	0	0	unmatched	MS/MS	unmatched
DGLDPNRFNPKTF	L	F	236	248	13	3	sp|Q02818|NUCB1_HUMAN	Q02818	NUCB1_HUMAN	NUCB1	Nucleobindin-1			0	0	1	0	0	10388963	0	0	0	unmatched	unmatched	MS/MS
DGQVINETSQHHDDLE	R	-	451	466	16	3	sp|P08670|VIME_HUMAN	P08670	VIME_HUMAN	VIM	Vimentin			0	0	6	0	0	89169488	0	0	0	unmatched	unmatched	MS/MS
DGVGGDPAVALPHRRFEYKY	G	S	31	50	20	4	sp|P49257|LMAN1_HUMAN	P49257	LMAN1_HUMAN	LMAN1	Protein ERGIC-53			1	0	0	2.09503e+06	0	0	0	0	0	MS/MS	unmatched	unmatched
DHLDIDHNKKID	M	F	59	70	12	3	sp|P20930|FILA_HUMAN	P20930	FILA_HUMAN	FLG	Filaggrin			0	1	1	0	0	19000946	0	0	0	unmatched	MS/MS	MS/MS
DHLDIDHNKKIDFTE	M	F	59	73	15	3	sp|P20930|FILA_HUMAN	P20930	FILA_HUMAN	FLG	Filaggrin			0	1	0	0	8590391	0	0	0	0	unmatched	MS/MS	unmatched
DHLDIDHNKKIDFTEF	M	L	59	74	16	3	sp|P20930|FILA_HUMAN	P20930	FILA_HUMAN	FLG	Filaggrin			0	0	1	0	0	8070684	0	0	0	unmatched	unmatched	MS/MS
DIAVDGEPLGRVSFE	F	L	9	23	15	2	sp|P62937|PPIA_HUMAN	P62937	PPIA_HUMAN	PPIA	Peptidyl-prolyl cis-trans isomerase A			0	0	1	0	0	0	0	0	0	unmatched	unmatched	MS/MS
DIDHNKKIDFTE	L	F	62	73	12	3	sp|P20930|FILA_HUMAN	P20930	FILA_HUMAN	FLG	Filaggrin			0	1	0	0	19733390	0	0	0	0	unmatched	MS/MS	unmatched
DIDHNKKIDFTEF	L	L	62	74	13	3	sp|P20930|FILA_HUMAN	P20930	FILA_HUMAN	FLG	Filaggrin			0	1	0	0	8409990	0	0	0	0	unmatched	MS/MS	unmatched
DIFERIAGEASR	N	L	69	80	12	3	sp|O60814|H2B1K_HUMAN	O60814	H2B1K_HUMAN	H2BC12	Histone H2B type 1-K	H2BC10, H2BC11, H2BC12L, H2BC14, H2BC15, H2BC17, H2BC18, H2BC19P, H2BC20P, H2BC21, H2BC3, H2BC5, H2BC9	sp|P06899|H2B1J_HUMAN, sp|P23527|H2B1O_HUMAN, sp|P33778|H2B1B_HUMAN, sp|P57053|H2BFS_HUMAN, sp|P58876|H2B1D_HUMAN, sp|P62807|H2B1C_HUMAN, sp|Q16778|H2B2E_HUMAN, sp|Q5QNW6-2|H2B2F_HUMAN, sp|Q5QNW6|H2B2F_HUMAN, sp|Q6DN03|H2B2C_HUMAN, sp|Q6DRA6|H2B2D_HUMAN, sp|Q93079|H2B1H_HUMAN, sp|Q99877|H2B1N_HUMAN, sp|Q99879|H2B1M_HUMAN	0	0	1	0	0	9434264	0	0	0	unmatched	unmatched	MS/MS
DIKIRLENE	L	I	437	445	9	2	sp|P13645|K1C10_HUMAN	P13645	K1C10_HUMAN	KRT10	Keratin, type I cytoskeletal 10			1	1	1	32489852	34663880	99285168	32489852	34663880	99285168	MS/MS	MS/MS	MS/MS
DINTDGAVNF	L	Q	59	68	10	2	sp|P05109|S10A8_HUMAN	P05109	S10A8_HUMAN	S100A8	Protein S100-A8			0	0	2	0	0	461130336	0	0	0	unmatched	unmatched	MS/MS
DINTDGAVNFQEF	L	L	59	71	13	2	sp|P05109|S10A8_HUMAN	P05109	S10A8_HUMAN	S100A8	Protein S100-A8			0	0	3	0	0	522323936	0	0	0	unmatched	unmatched	MS/MS
DIPKSVRPNDEVTAV	F	L	41	55	15	3	sp|P12273|PIP_HUMAN	P12273	PIP_HUMAN	PIP	Prolactin-inducible protein			0	0	1	0	0	44640672	0	0	0	unmatched	unmatched	MS/MS
DIPKSVRPNDEVTAVL	F	A	41	56	16	3	sp|P12273|PIP_HUMAN	P12273	PIP_HUMAN	PIP	Prolactin-inducible protein			0	1	1	0	6445107	36264616	0	6445107	36264616	unmatched	MS/MS	MS/MS
DISKKEMPPTNPIRLG	M	L	156	171	16	3	sp|P31947|1433S_HUMAN	P31947	1433S_HUMAN	SFN	14-3-3 protein sigma		sp|P31947-2|1433S_HUMAN	0	0	1	0	0	24646478	0	0	0	unmatched	unmatched	MS/MS
DITEETLHSRF	L	L	205	215	11	3	sp|P05388|RLA0_HUMAN	P05388	RLA0_HUMAN	RPLP0	60S acidic ribosomal protein P0			0	0	1	0	0	27407024	0	0	0	unmatched	unmatched	MS/MS
DITEETLHSRFLEGVR	L	N	205	220	16	3	sp|P05388|RLA0_HUMAN	P05388	RLA0_HUMAN	RPLP0	60S acidic ribosomal protein P0			0	0	1	0	0	26382456	0	0	0	unmatched	unmatched	MS/MS
DITEETLHSRFLEGVRN	L	V	205	221	17	3	sp|P05388|RLA0_HUMAN	P05388	RLA0_HUMAN	RPLP0	60S acidic ribosomal protein P0			0	0	1	0	0	7.73987e+06	0	0	0	unmatched	unmatched	MS/MS
DITEETLHSRFLEGVRNV	L	A	205	222	18	3	sp|P05388|RLA0_HUMAN	P05388	RLA0_HUMAN	RPLP0	60S acidic ribosomal protein P0			0	0	1	0	0	4.63117e+06	0	0	0	unmatched	unmatched	MS/MS
DKLHVDPENFRLLGN	C	V	95	109	15	3	sp|P68871|HBB_HUMAN	P68871	HBB_HUMAN	HBB	Hemoglobin subunit beta	HBD	sp|P02042|HBD_HUMAN	0	1	1	0	3.14936e+06	7532348	0	3.14936e+06	7532348	unmatched	MS/MS	MS/MS
DKNTDTLSKKELKELLEKE	K	F	22	40	19	4	sp|P20930|FILA_HUMAN	P20930	FILA_HUMAN	FLG	Filaggrin			0	1	0	0	8849426	0	0	0	0	unmatched	MS/MS	unmatched
DKPHVNVGTIGHVDHGK	R	T	57	73	17	4	sp|P49411|EFTU_HUMAN	P49411	EFTU_HUMAN	TUFM	Elongation factor Tu, mitochondrial			0	0	1	0	0	23408470	0	0	0	unmatched	unmatched	MS/MS
DKVRALEESN	L	Y	162	171	10	2	sp|P13645|K1C10_HUMAN	P13645	K1C10_HUMAN	KRT10	Keratin, type I cytoskeletal 10			0	0	1	0	0	0	0	0	0	unmatched	unmatched	MS/MS
DLAGRDLTDY	L	L	179	188	10	2	sp|P60709|ACTB_HUMAN	P60709	ACTB_HUMAN	ACTB	Actin, cytoplasmic 1	ACTA1, ACTA2, ACTBL2, ACTC1, ACTG1, ACTG2	sp|P62736|ACTA_HUMAN, sp|P63261|ACTG_HUMAN, sp|P63267-2|ACTH_HUMAN, sp|P63267|ACTH_HUMAN, sp|P68032|ACTC_HUMAN, sp|P68133|ACTS_HUMAN, sp|Q562R1|ACTBL_HUMAN	0	0	1	0	0	29834648	0	0	0	unmatched	unmatched	MS/MS
DLAGRDLTDYL	L	M	179	189	11	2	sp|P60709|ACTB_HUMAN	P60709	ACTB_HUMAN	ACTB	Actin, cytoplasmic 1	ACTA1, ACTA2, ACTBL2, ACTC1, ACTG1, ACTG2	sp|P62736|ACTA_HUMAN, sp|P63261|ACTG_HUMAN, sp|P63267-2|ACTH_HUMAN, sp|P63267|ACTH_HUMAN, sp|P68032|ACTC_HUMAN, sp|P68133|ACTS_HUMAN, sp|Q562R1|ACTBL_HUMAN	0	0	1	0	0	12425358	0	0	0	unmatched	unmatched	MS/MS
DLAGSIIGK	K	G	397	405	9	2	sp|P61978|HNRPK_HUMAN	P61978	HNRPK_HUMAN	HNRNPK	Heterogeneous nuclear ribonucleoprotein K		sp|P61978-2|HNRPK_HUMAN, sp|P61978-3|HNRPK_HUMAN	0	0	1	0	0	7916609	0	0	0	unmatched	unmatched	MS/MS
DLDSIIAEVK	L	A	346	355	10	2	sp|P04264|K2C1_HUMAN	P04264	K2C1_HUMAN	KRT1	Keratin, type II cytoskeletal 1	KRT2, KRT5, KRT6A, KRT6B, KRT6C, KRT75, KRT79	sp|O95678|K2C75_HUMAN, sp|P02538|K2C6A_HUMAN, sp|P04259|K2C6B_HUMAN, sp|P13647|K2C5_HUMAN, sp|P35908|K22E_HUMAN, sp|P48668|K2C6C_HUMAN, sp|Q5XKE5|K2C79_HUMAN	0	1	1	0	18645534	23955672	0	18645534	23955672	unmatched	MS/MS	MS/MS
DLDTGRPS	T	T	411	418	8	2	sp|Q02413|DSG1_HUMAN	Q02413	DSG1_HUMAN	DSG1	Desmoglein-1			0	1	0	0	0	0	0	0	0	unmatched	MS/MS	unmatched
DLDTGRPSTTVR	T	Y	411	422	12	3	sp|Q02413|DSG1_HUMAN	Q02413	DSG1_HUMAN	DSG1	Desmoglein-1			0	1	1	0	12664470	12860766	0	12664470	12860766	unmatched	MS/MS	MS/MS
DLEKDIISDTSGDFRKL	T	M	172	188	17	3	sp|P07355-2|ANXA2_HUMAN	P07355-2	ANXA2_HUMAN	ANXA2	Isoform 2 of Annexin A2	ANXA2P2	sp|A6NMY6|AXA2L_HUMAN, sp|P07355|ANXA2_HUMAN	0	0	1	0	0	6.2554e+06	0	0	0	unmatched	unmatched	MS/MS
DLEMQIESL	A	T	268	276	9	2	sp|P13645|K1C10_HUMAN	P13645	K1C10_HUMAN	KRT10	Keratin, type I cytoskeletal 10	KRT12, KRT13, KRT14, KRT15	sp|O77727|K1C15_SHEEP, sp|P02533|K1C14_HUMAN, sp|P13646-2|K1C13_HUMAN, sp|P13646-3|K1C13_HUMAN, sp|P13646|K1C13_HUMAN, sp|Q99456|K1C12_HUMAN	1	2	2	9916292	77427864	142806768	9916292	77427864	142806768	MS/MS	MS/MS	MS/MS
DLESVGKGAVHD	E	V	90	101	12	3	sp|P81605|DCD_HUMAN	P81605	DCD_HUMAN	DCD	Dermcidin			0	0	1	0	0	20033264	0	0	0	unmatched	unmatched	MS/MS
DLESVGKGAVHDVKD	E	V	90	104	15	3	sp|P81605|DCD_HUMAN	P81605	DCD_HUMAN	DCD	Dermcidin			0	0	1	0	0	33665160	0	0	0	unmatched	unmatched	MS/MS
DLESVGKGAVHDVKDV	E	L	90	105	16	3	sp|P81605|DCD_HUMAN	P81605	DCD_HUMAN	DCD	Dermcidin			0	1	1	0	15659830	50353272	0	15659830	50353272	unmatched	MS/MS	MS/MS
DLESVGKGAVHDVKDVL	E	D	90	106	17	3	sp|P81605|DCD_HUMAN	P81605	DCD_HUMAN	DCD	Dermcidin			0	1	1	0	6.23794e+06	23200278	0	6.23794e+06	23200278	unmatched	MS/MS	MS/MS
DLESVGKGAVHDVKDVLD	E	S	90	107	18	3	sp|P81605|DCD_HUMAN	P81605	DCD_HUMAN	DCD	Dermcidin			1	1	1	0	17517024	33989560	0	17517024	33989560	MS/MS	MS/MS	MS/MS
DLESVGKGAVHDVKDVLDSVL	E	-	90	110	21	3	sp|P81605|DCD_HUMAN	P81605	DCD_HUMAN	DCD	Dermcidin			0	1	0	0	25963442	0	0	0	0	unmatched	MS/MS	unmatched
DLFDPIIEDR	K	H	87	96	10	2	sp|P12277|KCRB_HUMAN	P12277	KCRB_HUMAN	CKB	Creatine kinase B-type			0	0	1	0	0	11302938	0	0	0	unmatched	unmatched	MS/MS
DLSPDDPQVQK	R	A	40	50	11	2	sp|Q15828|CYTM_HUMAN	Q15828	CYTM_HUMAN	CST6	Cystatin-M			0	1	0	0	21354562	0	0	0	0	unmatched	MS/MS	unmatched
DLVDSLK	D	F	295	301	7	2	sp|Q9NQC3-2|RTN4_HUMAN	Q9NQC3-2	RTN4_HUMAN	RTN4	Isoform B of Reticulon-4	ANXA3, RTN1, RTN2, RTN3	sp|O75298-2|RTN2_HUMAN, sp|O75298-3|RTN2_HUMAN, sp|O75298|RTN2_HUMAN, sp|O95197-2|RTN3_HUMAN, sp|O95197-3|RTN3_HUMAN, sp|O95197-4|RTN3_HUMAN, sp|O95197-5|RTN3_HUMAN, sp|O95197-7|RTN3_HUMAN, sp|O95197|RTN3_HUMAN, sp|P12429|ANXA3_HUMAN, sp|Q16799-2|RTN1_HUMAN, sp|Q16799-3|RTN1_HUMAN, sp|Q16799|RTN1_HUMAN, sp|Q9NQC3-3|RTN4_HUMAN, sp|Q9NQC3-4|RTN4_HUMAN, sp|Q9NQC3-5|RTN4_HUMAN, sp|Q9NQC3-6|RTN4_HUMAN…	0	0	1	0	0	9738233	0	0	0	unmatched	unmatched	MS/MS
DLYANTVLSGGTTMYPGIADR	K	M	292	312	21	3	sp|P60709|ACTB_HUMAN	P60709	ACTB_HUMAN	ACTB	Actin, cytoplasmic 1	ACTG1	sp|P63261|ACTG_HUMAN	0	0	2	0	0	32942672	0	0	0	unmatched	unmatched	MS/MS
DMMREYDTSKIEAAIWKEIEASKRS	F	-	268	292	25	4	sp|P49406|RM19_HUMAN	P49406	RM19_HUMAN	MRPL19	39S ribosomal protein L19, mitochondrial			1	0	0	2.59748e+06	0	0	0	0	0	MS/MS	unmatched	unmatched
DNIQGITK	R	P	25	32	8	2	sp|P62805|H4_HUMAN	P62805	H4_HUMAN	H4C16	Histone H4	H4C7	sp|Q99525|H4G_HUMAN	0	1	2	0	5.39918e+06	45165768	0	5.39918e+06	45165768	unmatched	MS/MS	MS/MS
DNIQGITKPAIR	R	R	25	36	12	2	sp|P62805|H4_HUMAN	P62805	H4_HUMAN	H4C16	Histone H4			0	0	1	0	0	18163692	0	0	0	unmatched	unmatched	MS/MS
DNKKTRIIPRHL	R	Q	73	84	12	4	sp|Q16777|H2A2C_HUMAN	Q16777	H2A2C_HUMAN	H2AC20	Histone H2A type 2-C	H2AC1, H2AC12, H2AC14, H2AC17, H2AC19, H2AC21, H2AC25, H2AC6, H2AC7, H2AC8, H2AJ, H2AX	sp|P04908|H2A1B_HUMAN, sp|P0C0S8|H2A1_HUMAN, sp|P16104|H2AX_HUMAN, sp|P20671|H2A1D_HUMAN, sp|Q6FI13|H2A2A_HUMAN, sp|Q7L7L0|H2A3_HUMAN, sp|Q8IUE6|H2A2B_HUMAN, sp|Q93077|H2A1C_HUMAN, sp|Q96KK5|H2A1H_HUMAN, sp|Q96QV6|H2A1A_HUMAN, sp|Q99878|H2A1J_HUMAN, sp|Q9BTM1-2|H2AJ_HUMAN, sp|Q9BTM1|H2AJ_HUMAN	0	0	1	0	0	85637288	0	0	0	unmatched	unmatched	MS/MS
DNNRSLDLD	M	S	340	348	9	2	sp|P04264|K2C1_HUMAN	P04264	K2C1_HUMAN	KRT1	Keratin, type II cytoskeletal 1	KRT3, KRT77	sp|P12035|K2C3_HUMAN, sp|Q7Z794|K2C1B_HUMAN	1	1	0	23342308	37669628	0	23342308	37669628	0	MS/MS	MS/MS	unmatched
DNNRSLDLDSIIA	M	E	340	352	13	2	sp|P04264|K2C1_HUMAN	P04264	K2C1_HUMAN	KRT1	Keratin, type II cytoskeletal 1	KRT3	sp|P12035|K2C3_HUMAN	1	1	2	36211376	165122848	146033920	36211376	165122848	146033920	MS/MS	MS/MS	MS/MS
DNNRSLDLDSIIAE	M	V	340	353	14	2	sp|P04264|K2C1_HUMAN	P04264	K2C1_HUMAN	KRT1	Keratin, type II cytoskeletal 1	KRT3	sp|P12035|K2C3_HUMAN	0	2	1	0	110149984	18465628	0	110149984	18465628	unmatched	MS/MS	MS/MS
DNNRSLDLDSIIAEVK	M	A	340	355	16	2,3	sp|P04264|K2C1_HUMAN	P04264	K2C1_HUMAN	KRT1	Keratin, type II cytoskeletal 1			0	1	4	0	69317536	138600048	0	0	0	unmatched	MS/MS	MS/MS
DNNRSLDLDSIIAEVKAQ	M	Y	340	357	18	3	sp|P04264|K2C1_HUMAN	P04264	K2C1_HUMAN	KRT1	Keratin, type II cytoskeletal 1			0	1	1	0	62882636	76522872	0	62882636	76522872	unmatched	MS/MS	MS/MS
DNSRNLDLDSIIA	M	E	338	350	13	2	sp|P35908|K22E_HUMAN	P35908	K22E_HUMAN	KRT2	Keratin, type II cytoskeletal 2 epidermal			0	1	0	0	62636440	0	0	0	0	unmatched	MS/MS	unmatched
DNSRNLDLDSIIAEVK	M	A	338	353	16	3	sp|P35908|K22E_HUMAN	P35908	K22E_HUMAN	KRT2	Keratin, type II cytoskeletal 2 epidermal			0	1	0	0	42942220	0	0	0	0	unmatched	MS/MS	unmatched
DNVGPLIIKKKET	G	-	96	108	13	3	sp|Q9NZ45|CISD1_HUMAN	Q9NZ45	CISD1_HUMAN	CISD1	CDGSH iron-sulfur domain-containing protein 1			1	1	0	1.32005e+06	11043466	0	1.32005e+06	11043466	0	MS/MS	MS/MS	unmatched
DPANITLEPMEIRTFLASVQWK	L	E	985	1006	22	3	sp|O00754-2|MA2B1_HUMAN	O00754-2	MA2B1_HUMAN	MAN2B1	Isoform 2 of Lysosomal alpha-mannosidase		sp|O00754|MA2B1_HUMAN	2	1	1	159759424	52497572	66723872	147160608	52497572	66723872	MS/MS	MS/MS	MS/MS
DPGLARQAPKPRKQ	E	R	48	61	14	4	sp|P81605|DCD_HUMAN	P81605	DCD_HUMAN	DCD	Dermcidin		sp|P81605-2|DCD_HUMAN	0	0	1	0	0	18922352	0	0	0	unmatched	unmatched	MS/MS
DQDLPNTPHSKA	Q	V	379	390	12	3	sp|Q08554-2|DSC1_HUMAN	Q08554-2	DSC1_HUMAN	DSC1	Isoform 1B of Desmocollin-1		sp|Q08554|DSC1_HUMAN	0	0	1	0	0	5979109	0	0	0	unmatched	unmatched	MS/MS
DQDLPNTPHSKAV	Q	Y	379	391	13	3	sp|Q08554-2|DSC1_HUMAN	Q08554-2	DSC1_HUMAN	DSC1	Isoform 1B of Desmocollin-1		sp|Q08554|DSC1_HUMAN	0	1	0	0	9655707	0	0	0	0	unmatched	MS/MS	unmatched
DQHGSGAPGVVQ	V	G	258	269	12	2	sp|Q15517|CDSN_HUMAN	Q15517	CDSN_HUMAN	CDSN	Corneodesmosin			0	1	0	0	7.22834e+06	0	0	0	0	unmatched	MS/MS	unmatched
DQIAKYWEL	L	Q	105	113	9	2	sp|Q9UGL1-2|KDM5B_HUMAN	Q9UGL1-2	KDM5B_HUMAN	KDM5B	Isoform 2 of Lysine-specific demethylase 5B		sp|Q9UGL1|KDM5B_HUMAN	1	1	1	22532756	25213166	31095802	22532756	25213166	31095802	MS/MS	MS/MS	MS/MS
DREVDIGIPDATGRLE	F	I	364	379	16	3	sp|P55072|TERA_HUMAN	P55072	TERA_HUMAN	VCP	Transitional endoplasmic reticulum ATPase			0	0	1	0	0	7.47855e+06	0	0	0	unmatched	unmatched	MS/MS
DSIIAEVK	L	A	348	355	8	2	sp|P04264|K2C1_HUMAN	P04264	K2C1_HUMAN	KRT1	Keratin, type II cytoskeletal 1	KRT2, KRT5, KRT6A, KRT6B, KRT6C, KRT75, KRT79, KRT8	sp|O95678|K2C75_HUMAN, sp|P02538|K2C6A_HUMAN, sp|P04259|K2C6B_HUMAN, sp|P05787-2|K2C8_HUMAN, sp|P05787|K2C8_HUMAN, sp|P13647|K2C5_HUMAN, sp|P35908|K22E_HUMAN, sp|P48668|K2C6C_HUMAN, sp|Q5XKE5|K2C79_HUMAN	0	1	1	0	2275709	7.3234e+06	0	2275709	7.3234e+06	unmatched	MS/MS	MS/MS
DSIIAEVKAQ	L	Y	348	357	10	2	sp|P04264|K2C1_HUMAN	P04264	K2C1_HUMAN	KRT1	Keratin, type II cytoskeletal 1	KRT2, KRT5, KRT6A, KRT6B, KRT6C, KRT75, KRT79, KRT8	sp|O95678|K2C75_HUMAN, sp|P02538|K2C6A_HUMAN, sp|P04259|K2C6B_HUMAN, sp|P05787-2|K2C8_HUMAN, sp|P05787|K2C8_HUMAN, sp|P13647|K2C5_HUMAN, sp|P35908|K22E_HUMAN, sp|P48668|K2C6C_HUMAN, sp|Q5XKE5|K2C79_HUMAN	0	0	1	0	0	24745706	0	0	0	unmatched	unmatched	MS/MS
DSILRLAKADGIVSKNF	D	-	67	83	17	3	sp|P63220|RS21_HUMAN	P63220	RS21_HUMAN	RPS21	40S ribosomal protein S21			2	0	0	6170343	0	3692029	6170343	0	3692029	MS/MS	unmatched	MBR
DSQQFHLVPVHLDRVL	K	-	141	156	16	4	sp|Q9H1E1|RNAS7_HUMAN	Q9H1E1	RNAS7_HUMAN	RNASE7	Ribonuclease 7			0	0	1	0	0	23976892	0	0	0	unmatched	unmatched	MS/MS
DSVIVVLRNPLIAGK	G	-	94	108	15	3	sp|P62316-2|SMD2_HUMAN	P62316-2	SMD2_HUMAN	SNRPD2	Isoform 2 of Small nuclear ribonucleoprotein Sm D2		sp|P62316|SMD2_HUMAN	0	0	1	0	0	14709823	0	0	0	unmatched	unmatched	MS/MS
DTGRPSTTVR	L	Y	413	422	10	2,3	sp|Q02413|DSG1_HUMAN	Q02413	DSG1_HUMAN	DSG1	Desmoglein-1			1	1	0	17817432	47256896	0	17817432	29999162	0	MS/MS	MS/MS	unmatched
DTGRPSTTVRY	L	V	413	423	11	3	sp|Q02413|DSG1_HUMAN	Q02413	DSG1_HUMAN	DSG1	Desmoglein-1			1	1	1	2.65462e+06	64841540	69288616	2.65462e+06	64841540	69288616	MS/MS	MS/MS	MS/MS
DTKGPEIR	L	T	113	120	8	2	sp|P14618|KPYM_HUMAN	P14618	KPYM_HUMAN	PKM	Pyruvate kinase PKM	PKLR	sp|P14618-2|KPYM_HUMAN, sp|P14618-3|KPYM_HUMAN, sp|P30613-2|KPYR_HUMAN, sp|P30613|KPYR_HUMAN	0	1	0	0	6095851	0	0	0	0	unmatched	MS/MS	unmatched
DTLDNDIMLIK	R	L	115	125	11	2	sp|P35030-2|TRY3_HUMAN	P35030-2	TRY3_HUMAN	PRSS3	Isoform 2 of Trypsin-3		sp|P35030-3|TRY3_HUMAN, sp|P35030-4|TRY3_HUMAN, sp|P35030-5|TRY3_HUMAN, sp|P35030|TRY3_HUMAN	0	1	0	0	0	0	0	0	0	unmatched	MS/MS	unmatched
DTLMISR	K	T	132	138	7	2	sp|P01857|IGHG1_HUMAN	P01857	IGHG1_HUMAN	IGHG1	Immunoglobulin heavy constant gamma 1	IGHG2, IGHG3, IGHG4	sp|P01859|IGHG2_HUMAN, sp|P01860|IGHG3_HUMAN, sp|P01861|IGHG4_HUMAN, sp|P0DOX5|IGG1_HUMAN	1	0	0	7.72322e+06	0	0	0	0	0	MS/MS	unmatched	unmatched
DTNADKQLS	L	F	67	75	9	2	sp|P06702|S10A9_HUMAN	P06702	S10A9_HUMAN	S100A9	Protein S100-A9			0	0	1	0	0	32267152	0	0	0	unmatched	unmatched	MS/MS
DTNADKQLSF	L	E	67	76	10	2	sp|P06702|S10A9_HUMAN	P06702	S10A9_HUMAN	S100A9	Protein S100-A9			0	1	1	0	56608660	347750720	0	56608660	347750720	unmatched	MS/MS	MS/MS
DTNADKQLSFEE	L	F	67	78	12	2	sp|P06702|S10A9_HUMAN	P06702	S10A9_HUMAN	S100A9	Protein S100-A9			0	0	1	0	0	96680592	0	0	0	unmatched	unmatched	MS/MS
DTNADKQLSFEEF	L	I	67	79	13	2	sp|P06702|S10A9_HUMAN	P06702	S10A9_HUMAN	S100A9	Protein S100-A9			0	1	2	0	29570830	468995040	0	29570830	468995040	unmatched	MS/MS	MS/MS
DVANKIGII	L	-	148	156	9	2	sp|P62750|RL23A_HUMAN	P62750	RL23A_HUMAN	RPL23A	60S ribosomal protein L23a			0	0	1	0	0	32338800	0	0	0	unmatched	unmatched	MS/MS
DVDPGEHY	R	I	189	196	8	2	sp|P05089-2|ARGI1_HUMAN	P05089-2	ARGI1_HUMAN	ARG1	Isoform 2 of Arginase-1		sp|P05089-3|ARGI1_HUMAN, sp|P05089|ARGI1_HUMAN	0	1	1	0	12085707	19577882	0	12085707	19577882	unmatched	MS/MS	MS/MS
DVHDGKVVSTHEQ	M	V	454	466	13	3	sp|P02533|K1C14_HUMAN	P02533	K1C14_HUMAN	KRT14	Keratin, type I cytoskeletal 14			0	0	1	0	9354352	135267360	0	9354352	135267360	unmatched	MBR	MS/MS
DVHDGKVVSTHEQV	M	L	454	467	14	3	sp|P02533|K1C14_HUMAN	P02533	K1C14_HUMAN	KRT14	Keratin, type I cytoskeletal 14			0	0	1	0	0	85301488	0	0	0	unmatched	unmatched	MS/MS
DVHDGKVVSTHEQVLRTKN	M	-	454	472	19	4	sp|P02533|K1C14_HUMAN	P02533	K1C14_HUMAN	KRT14	Keratin, type I cytoskeletal 14			0	0	1	0	0	155010000	0	0	0	unmatched	unmatched	MS/MS
DVKDVLDSV	H	L	101	109	9	2	sp|P81605|DCD_HUMAN	P81605	DCD_HUMAN	DCD	Dermcidin			0	1	1	0	23626524	67278776	0	23626524	67278776	unmatched	MS/MS	MS/MS
DVKDVLDSVL	H	-	101	110	10	2	sp|P81605|DCD_HUMAN	P81605	DCD_HUMAN	DCD	Dermcidin			0	1	1	0	96935864	0	0	0	0	unmatched	MS/MS	MS/MS
DVKFGADARALM	K	L	29	40	12	2	sp|P10809|CH60_HUMAN	P10809	CH60_HUMAN	HSPD1	60 kDa heat shock protein, mitochondrial		sp|P10809-2|CH60_HUMAN	2	0	1	79077360	0	0	0	0	0	MS/MS	unmatched	MS/MS
DVLTLLESEREARRLR	G	-	54	69	16	4	sp|P62857|RS28_HUMAN	P62857	RS28_HUMAN	RPS28	40S ribosomal protein S28			1	0	0	34933008	0	0	0	0	0	MS/MS	unmatched	unmatched
DVMKDFEEMRKAGIFQSVK	Y	-	57	75	19	4	sp|P09669|COX6C_HUMAN	P09669	COX6C_HUMAN	COX6C	Cytochrome c oxidase subunit 6C			1	0	0	1.28959e+06	0	0	0	0	0	MS/MS	unmatched	unmatched
DVNAAIATIK	K	T	327	336	10	2	sp|P0DPH7|TBA3C_HUMAN	P0DPH7	TBA3C_HUMAN	TUBA3C	Tubulin alpha-3C chain	TUBA1A, TUBA1B, TUBA1C, TUBA3D, TUBA3E	sp|P0DPH7-2|TBA3C_HUMAN, sp|P0DPH8|TBA3D_HUMAN, sp|P68363-2|TBA1B_HUMAN, sp|P68363|TBA1B_HUMAN, sp|Q6PEY2|TBA3E_HUMAN, sp|Q71U36-2|TBA1A_HUMAN, sp|Q71U36|TBA1A_HUMAN, sp|Q9BQE3|TBA1C_HUMAN	0	0	1	0	0	18574924	0	0	0	unmatched	unmatched	MS/MS
DVQPPGLKVWSDPFGR	E	K	152	167	16	3	sp|Q8N5G0-2|SIM20_HUMAN	Q8N5G0-2	SIM20_HUMAN	SMIM20	Isoform 2 of Small integral membrane protein 20		sp|Q8N5G0|SIM20_HUMAN	0	1	1	0	70167512	41836656	0	70167512	41836656	unmatched	MS/MS	MS/MS
DVRQEIE	T	C	425	431	7	2	sp|P35527|K1C9_HUMAN	P35527	K1C9_HUMAN	KRT9	Keratin, type I cytoskeletal 9			0	1	1	0	45935744	50736024	0	45935744	50736024	unmatched	MS/MS	MS/MS
DVVYALKRQGRTLYGFGG	M	-	86	103	18	3	sp|P62805|H4_HUMAN	P62805	H4_HUMAN	H4C16	Histone H4			0	0	1	0	0	31795488	0	0	0	unmatched	unmatched	MS/MS
DWVPYINGKF	L	K	43	52	10	2	sp|O14957|QCR10_HUMAN	O14957	QCR10_HUMAN	UQCR11	Cytochrome b-c1 complex subunit 10			0	1	0	0	16398252	0	0	0	0	unmatched	MS/MS	unmatched
DWVPYINGKFKKDN	L	-	43	56	14	4	sp|O14957|QCR10_HUMAN	O14957	QCR10_HUMAN	UQCR11	Cytochrome b-c1 complex subunit 10			0	1	1	0	44537028	21366704	0	44537028	21366704	unmatched	MS/MS	MS/MS
DWYDKKGPAAIQ	Q	K	187	198	12	2	sp|P35527|K1C9_HUMAN	P35527	K1C9_HUMAN	KRT9	Keratin, type I cytoskeletal 9			0	1	0	0	16826856	0	0	0	0	unmatched	MS/MS	unmatched
DYATIFNNL	G	L	776	784	9	2	sp|O15440-5|MRP5_HUMAN	O15440-5	MRP5_HUMAN	ABCC5	Isoform 5 of ATP-binding cassette sub-family C member 5		sp|O15440|MRP5_HUMAN	1	0	0	47609488	64436932	0	47609488	64436932	0	MS/MS	MBR	unmatched
DYAVVLNQL	R	G	825	833	9	2	sp|Q14999-2|CUL7_HUMAN	Q14999-2	CUL7_HUMAN	CUL7	Isoform 2 of Cullin-7		sp|Q14999|CUL7_HUMAN	0	0	1	0	0	18011564	0	0	0	unmatched	unmatched	MS/MS
DYAYLREHF	S	R	227	235	9	2	sp|Q86UK7-2|ZN598_HUMAN	Q86UK7-2	ZN598_HUMAN	ZNF598	Isoform 2 of E3 ubiquitin-protein ligase ZNF598		sp|Q86UK7-3|ZN598_HUMAN, sp|Q86UK7|ZN598_HUMAN	1	1	0	20967254	20398198	0	20967254	20398198	0	MS/MS	MS/MS	unmatched
DYGDRFWDI	F	K	1119	1127	9	2	sp|Q96KQ7-2|EHMT2_HUMAN	Q96KQ7-2	EHMT2_HUMAN	EHMT2	Isoform 2 of Histone-lysine N-methyltransferase EHMT2		sp|Q96KQ7|EHMT2_HUMAN	0	0	1	0	0	13604738	0	0	0	unmatched	unmatched	MS/MS
DYGEINQLL	Y	D	480	488	9	2	sp|Q9Y6P5-2|SESN1_HUMAN	Q9Y6P5-2	SESN1_HUMAN	SESN1	Isoform T1 of Sestrin-1		sp|Q9Y6P5-3|SESN1_HUMAN, sp|Q9Y6P5|SESN1_HUMAN	1	1	0	15711572	18917214	0	15711572	18917214	0	MS/MS	MS/MS	unmatched
DYGHTGYGPSGGS	Y	R	2355	2367	13	2	sp|Q5D862|FILA2_HUMAN	Q5D862	FILA2_HUMAN	FLG2	Filaggrin-2			0	1	1	0	33575488	30417432	0	33575488	30417432	unmatched	MS/MS	MS/MS
DYGHTGYGPSGGSRKSISNS	Y	H	2355	2374	20	3	sp|Q5D862|FILA2_HUMAN	Q5D862	FILA2_HUMAN	FLG2	Filaggrin-2			0	0	1	0	0	0	0	0	0	unmatched	unmatched	MS/MS
DYGKSFKKI	Y	S	140	148	9	3	sp|Q92673|SORL_HUMAN	Q92673	SORL_HUMAN	SORL1	Sortilin-related receptor			1	0	1	3.79793e+06	0	18979532	3.79793e+06	0	18979532	MS/MS	unmatched	MS/MS
DYGPGVRFVRF	T	E	259	269	11	2	sp|Q9UK22|FBX2_HUMAN	Q9UK22	FBX2_HUMAN	FBXO2	F-box only protein 2			1	1	1	1264456960	498149088	212513952	1264456960	498149088	212513952	MS/MS	MS/MS	MS/MS
DYGSYSGNTQGGTSTQ	Y	-	737	752	16	2	sp|Q9BUJ2-3|HNRL1_HUMAN	Q9BUJ2-3	HNRL1_HUMAN	HNRNPUL1	Isoform 3 of Heterogeneous nuclear ribonucleoprotein U-like protein 1		sp|Q9BUJ2-2|HNRL1_HUMAN, sp|Q9BUJ2-4|HNRL1_HUMAN, sp|Q9BUJ2-5|HNRL1_HUMAN, sp|Q9BUJ2|HNRL1_HUMAN	1	0	0	105941496	0	0	0	0	0	MS/MS	unmatched	unmatched
DYIDTIWKI	I	L	323	331	9	2	sp|Q8N4J0|CARME_HUMAN	Q8N4J0	CARME_HUMAN	CARNMT1	Carnosine N-methyltransferase			1	1	0	41180596	56404980	84304352	41180596	56404980	84304352	MS/MS	MS/MS	MBR
DYIKFLRSI	D	R	71	79	9	2	sp|Q13547|HDAC1_HUMAN	Q13547	HDAC1_HUMAN	HDAC1	Histone deacetylase 1			1	1	1	36265680	39265408	36054000	36265680	39265408	36054000	MS/MS	MS/MS	MS/MS
DYILPQVSF	Y	T	1124	1132	9	2	sp|P69849|NOMO3_HUMAN	P69849	NOMO3_HUMAN	NOMO3	Nodal modulator 3	NOMO1, NOMO2	sp|Q15155|NOMO1_HUMAN, sp|Q5JPE7-2|NOMO2_HUMAN, sp|Q5JPE7-3|NOMO2_HUMAN, sp|Q5JPE7|NOMO2_HUMAN	0	0	1	0	0	34544432	0	0	0	unmatched	unmatched	MS/MS
DYIPQLAKF	A	S	248	256	9	2	sp|O94925-3|GLSK_HUMAN	O94925-3	GLSK_HUMAN	GLS	Isoform 3 of Glutaminase kidney isoform, mitochondrial		sp|O94925|GLSK_HUMAN	1	1	0	15171210	19713944	0	15171210	19713944	0	MS/MS	MS/MS	unmatched
DYIPYVFKL	S	L	4339	4347	9	2	sp|P04114|APOB_HUMAN	P04114	APOB_HUMAN	APOB	Apolipoprotein B-100			5	2	4	3017292800	3310289150	2536530180	3017292800	3310289150	2536530180	MS/MS	MS/MS	MS/MS
DYKNTFPKW	Q	K	236	244	9	2	sp|P06493|CDK1_HUMAN	P06493	CDK1_HUMAN	CDK1	Cyclin-dependent kinase 1		sp|P06493-2|CDK1_HUMAN	1	1	0	33790696	33227562	0	33790696	33227562	0	MS/MS	MS/MS	unmatched
DYLEHITSI	R	G	114	122	9	2	sp|Q7Z2K6|ERMP1_HUMAN	Q7Z2K6	ERMP1_HUMAN	ERMP1	Endoplasmic reticulum metallopeptidase 1			0	1	1	0	64385176	100454344	0	64385176	100454344	unmatched	MS/MS	MS/MS
DYLEWPEYF	D	M	22	30	9	2	sp|P32321-2|DCTD_HUMAN	P32321-2	DCTD_HUMAN	DCTD	Isoform 2 of Deoxycytidylate deaminase		sp|P32321|DCTD_HUMAN	1	1	1	11146846	32209268	26985856	11146846	32209268	26985856	MS/MS	MS/MS	MS/MS
DYLHLPPEI	R	V	81	89	9	2	sp|P46783|RS10_HUMAN	P46783	RS10_HUMAN	RPS10	40S ribosomal protein S10	RPS10P5	sp|Q9NQ39|RS10L_HUMAN	0	0	1	0	0	97471904	0	0	0	unmatched	unmatched	MS/MS
DYLKNTYRL	T	K	47	55	9	2,3	sp|P27487|DPP4_HUMAN	P27487	DPP4_HUMAN	DPP4	Dipeptidyl peptidase 4			1	1	1	235579120	152852736	44096016	235579120	152852736	0	MS/MS	MS/MS	MS/MS
DYLRDPVTI	L	D	21	29	9	2	sp|Q12899|TRI26_HUMAN	Q12899	TRI26_HUMAN	TRIM26	Tripartite motif-containing protein 26			1	1	1	53204068	44087000	35148860	53204068	44087000	35148860	MS/MS	MS/MS	MS/MS
DYLRWVQTL	W	S	53	61	9	2	sp|P02649|APOE_HUMAN	P02649	APOE_HUMAN	APOE	Apolipoprotein E			0	1	0	8.34574e+06	6.97611e+06	0	8.34574e+06	6.97611e+06	0	MBR	MS/MS	unmatched
DYMKTTSNF	E	S	234	242	9	2	sp|O60524-3|NEMF_HUMAN	O60524-3	NEMF_HUMAN	NEMF	Isoform 3 of Ribosome quality control complex subunit NEMF		sp|O60524-4|NEMF_HUMAN, sp|O60524|NEMF_HUMAN	1	0	1	16189817	0	24602656	16189817	0	24602656	MS/MS	unmatched	MS/MS
DYNFVFTSF	N	A	169	177	9	2	sp|P17707-2|DCAM_HUMAN	P17707-2	DCAM_HUMAN	AMD1	Isoform 2 of S-adenosylmethionine decarboxylase proenzyme		sp|P17707|DCAM_HUMAN	1	1	1	21200392	25964146	48136072	21200392	25964146	48136072	MS/MS	MS/MS	MS/MS
DYPRYLFEI	R	R	998	1006	9	2	sp|Q14667-2|BLTP2_HUMAN	Q14667-2	BLTP2_HUMAN	BLTP2	Isoform 2 of Bridge-like lipid transfer protein family member 2		sp|Q14667|BLTP2_HUMAN	1	1	1	192777632	145375872	163916784	192777632	145375872	163916784	MS/MS	MS/MS	MS/MS
DYRNKYEDEINKRTNAENEF	E	V	265	284	20	4	sp|P04264|K2C1_HUMAN	P04264	K2C1_HUMAN	KRT1	Keratin, type II cytoskeletal 1			0	0	1	0	0	24778632	0	0	0	unmatched	unmatched	MS/MS
DYSQGSTNYGKSQRRGGHQNNYKPY	Y	-	308	332	25	4	sp|Q99729-2|ROAA_HUMAN	Q99729-2	ROAA_HUMAN	HNRNPAB	Isoform 2 of Heterogeneous nuclear ribonucleoprotein A/B		sp|Q99729|ROAA_HUMAN	0	0	1	0	0	0	0	0	0	unmatched	unmatched	MS/MS
DYSSILQKF	A	N	189	197	9	2	sp|Q96RU3-2|FNBP1_HUMAN	Q96RU3-2	FNBP1_HUMAN	FNBP1	Isoform 2 of Formin-binding protein 1		sp|Q96RU3-3|FNBP1_HUMAN, sp|Q96RU3-4|FNBP1_HUMAN, sp|Q96RU3-5|FNBP1_HUMAN, sp|Q96RU3|FNBP1_HUMAN	0	1	1	0	108817776	116341928	0	108817776	116341928	unmatched	MS/MS	MS/MS
DYTQQATQSY	N	G	5	14	10	2	sp|P35637-2|FUS_HUMAN	P35637-2	FUS_HUMAN	FUS	Isoform Short of RNA-binding protein FUS		sp|P35637|FUS_HUMAN	1	0	0	89902800	0	0	0	0	0	MS/MS	unmatched	unmatched
DYVEGLRVF	E	D	88	96	9	2	sp|P60660-2|MYL6_HUMAN	P60660-2	MYL6_HUMAN	MYL6	Isoform Smooth muscle of Myosin light polypeptide 6		sp|P60660|MYL6_HUMAN	0	1	2	0	38167308	48898848	0	38167308	48898848	unmatched	MS/MS	MS/MS
DYYPEYKLLF	A	E	269	278	10	2	sp|P61421|VA0D1_HUMAN	P61421	VA0D1_HUMAN	ATP6V0D1	V-type proton ATPase subunit d 1			1	0	0	8928619	0	0	0	0	0	MS/MS	unmatched	unmatched
EAAPLLVHV	S	S	450	458	9	2	sp|Q8WZ60|KLHL6_HUMAN	Q8WZ60	KLHL6_HUMAN	KLHL6	Kelch-like protein 6			0	0	1	0	0	9469844	0	0	0	unmatched	unmatched	MS/MS
EAEAAIYHLQLFEELR	R	R	384	399	16	3	sp|P14618|KPYM_HUMAN	P14618	KPYM_HUMAN	PKM	Pyruvate kinase PKM		sp|P14618-3|KPYM_HUMAN	0	0	1	0	0	9692008	0	0	0	unmatched	unmatched	MS/MS
EAEKFGQGVHHAASQVGKEED	K	R	382	402	21	4	sp|Q6UWP8|SBSN_HUMAN	Q6UWP8	SBSN_HUMAN	SBSN	Suprabasin			0	0	1	0	16516193	44432732	0	16516193	44432732	unmatched	MBR	MS/MS
EAEKLGQGVNHAADQAGKEVEK	K	L	490	511	22	4	sp|Q6UWP8|SBSN_HUMAN	Q6UWP8	SBSN_HUMAN	SBSN	Suprabasin		sp|Q6UWP8-2|SBSN_HUMAN	0	0	1	0	0	26962538	0	0	0	unmatched	unmatched	MS/MS
EAFSLFDK	K	D	15	22	8	2	sp|P0DP23|CALM1_HUMAN	P0DP23	CALM1_HUMAN	CALM1	Calmodulin-1	CALM2, CALM3, CALML3	sp|P0DP24|CALM2_HUMAN, sp|P0DP25|CALM3_HUMAN, sp|P27482|CALL3_HUMAN	0	1	1	0	1.04822e+06	4717690	0	1.04822e+06	4717690	unmatched	MS/MS	MS/MS
EAGDAESRVF	K	Y	110	119	10	2	sp|P31947|1433S_HUMAN	P31947	1433S_HUMAN	SFN	14-3-3 protein sigma			0	0	1	0	0	7.98825e+06	0	0	0	unmatched	unmatched	MS/MS
EALGNVRTV	D	R	319	327	9	2	sp|Q9NUT2-2|MITOS_HUMAN	Q9NUT2-2	MITOS_HUMAN	ABCB8	Isoform 2 of Mitochondrial potassium channel ATP-binding subunit		sp|Q9NUT2-3|MITOS_HUMAN, sp|Q9NUT2-4|MITOS_HUMAN, sp|Q9NUT2-5|MITOS_HUMAN, sp|Q9NUT2|MITOS_HUMAN	1	0	0	891149	0	0	0	0	0	MS/MS	unmatched	unmatched
EALIVALQA	P	A	13	21	9	2	sp|Q96AA8-2|JKIP2_HUMAN	Q96AA8-2	JKIP2_HUMAN	JAKMIP2	Isoform 2 of Janus kinase and microtubule-interacting protein 2		sp|Q96AA8-3|JKIP2_HUMAN, sp|Q96AA8|JKIP2_HUMAN	0	1	0	0	9105370	0	0	0	0	unmatched	MS/MS	unmatched
EANAVLLGIQESKDSRSKEEHHEK	L	-	164	187	24	5	sp|Q9Y2Q9|RT28_HUMAN	Q9Y2Q9	RT28_HUMAN	MRPS28	28S ribosomal protein S28, mitochondrial			0	1	1	0	17767836	32612410	0	17767836	32612410	unmatched	MS/MS	MS/MS
EARVEAALDSRKNYNW	L	A	174	189	16	3	sp|Q9BYN8|RT26_HUMAN	Q9BYN8	RT26_HUMAN	MRPS26	28S ribosomal protein S26, mitochondrial			0	1	0	0	5272201	0	0	0	0	unmatched	MS/MS	unmatched
EASLAETEGR	L	Y	390	399	10	2	sp|P13645|K1C10_HUMAN	P13645	K1C10_HUMAN	KRT10	Keratin, type I cytoskeletal 10			0	0	1	0	0	107076992	0	0	0	unmatched	unmatched	MS/MS
EASLAETEGRY	L	C	390	400	11	2	sp|P13645|K1C10_HUMAN	P13645	K1C10_HUMAN	KRT10	Keratin, type I cytoskeletal 10			0	0	1	0	0	23738696	0	0	0	unmatched	unmatched	MS/MS
EAVGTGVR	R	Q	77	84	8	2	sp|Q6E0U4-16|DMKN_HUMAN	Q6E0U4-16	DMKN_HUMAN	DMKN	Isoform 16 of Dermokine		sp|Q6E0U4-2|DMKN_HUMAN, sp|Q6E0U4-3|DMKN_HUMAN, sp|Q6E0U4-4|DMKN_HUMAN, sp|Q6E0U4-5|DMKN_HUMAN, sp|Q6E0U4-6|DMKN_HUMAN, sp|Q6E0U4-7|DMKN_HUMAN, sp|Q6E0U4|DMKN_HUMAN	1	1	0	3.34438e+06	16602941	0	3.34438e+06	16602941	0	MS/MS	MS/MS	unmatched
EDDNDNAPYFEHRVT	I	I	233	247	15	3	sp|Q08554-2|DSC1_HUMAN	Q08554-2	DSC1_HUMAN	DSC1	Isoform 1B of Desmocollin-1		sp|Q08554|DSC1_HUMAN	0	1	0	0	2.9588e+06	0	0	0	0	unmatched	MS/MS	unmatched
EDIAQKSKAEA	Y	E	359	369	11	2	sp|P04264|K2C1_HUMAN	P04264	K2C1_HUMAN	KRT1	Keratin, type II cytoskeletal 1			1	0	0	0	0	0	0	0	0	MS/MS	unmatched	unmatched
EDIAQKSKAEAES	Y	L	359	371	13	2	sp|P04264|K2C1_HUMAN	P04264	K2C1_HUMAN	KRT1	Keratin, type II cytoskeletal 1			1	0	0	20814188	0	0	0	0	0	MS/MS	unmatched	unmatched
EDIAQKSKAEAESL	Y	Y	359	372	14	2	sp|P04264|K2C1_HUMAN	P04264	K2C1_HUMAN	KRT1	Keratin, type II cytoskeletal 1			1	0	0	42659592	0	0	0	0	0	MS/MS	unmatched	unmatched
EDPGLAR	G	Q	47	53	7	2	sp|P81605|DCD_HUMAN	P81605	DCD_HUMAN	DCD	Dermcidin		sp|P81605-2|DCD_HUMAN	0	1	0	0	12670002	0	0	0	0	unmatched	MS/MS	unmatched
EDPGLARQAPKPRKQ	G	R	47	61	15	4	sp|P81605|DCD_HUMAN	P81605	DCD_HUMAN	DCD	Dermcidin		sp|P81605-2|DCD_HUMAN	0	0	2	0	0	75188176	0	0	0	unmatched	unmatched	MS/MS
EDQTEYLEER	K	R	187	196	10	2	sp|P08238|HS90B_HUMAN	P08238	HS90B_HUMAN	HSP90AB1	Heat shock protein HSP 90-beta	HSP90AA1, HSP90AB3P, HSP90AB4P	sp|P07900-2|HS90A_HUMAN, sp|P07900|HS90A_HUMAN, sp|Q58FF6|H90B4_HUMAN, sp|Q58FF7|H90B3_HUMAN	0	0	6	0	0	151569680	0	0	0	unmatched	unmatched	MS/MS
EDTYKPRIYTSPTWSAFVTDS	T	S	401	421	21	3	sp|Q08380|LG3BP_HUMAN	Q08380	LG3BP_HUMAN	LGALS3BP	Galectin-3-binding protein			0	0	1	0	0	33392804	0	0	0	unmatched	unmatched	MS/MS
EDTYKPRIYTSPTWSAFVTDSS	T	W	401	422	22	3	sp|Q08380|LG3BP_HUMAN	Q08380	LG3BP_HUMAN	LGALS3BP	Galectin-3-binding protein			0	0	1	0	0	0	0	0	0	unmatched	unmatched	MS/MS
EDVPSER	K	Y	99	105	7	2	sp|P02662|CASA1_BOVIN	P02662	CASA1_BOVIN	CSN1S1	Alpha-S1-casein			0	1	0	0	0	0	0	0	0	unmatched	MS/MS	unmatched
EEAEEPDMEEDDDQKAVKDEL	L	-	488	508	21	3	sp|P07237|PDIA1_HUMAN	P07237	PDIA1_HUMAN	P4HB	Protein disulfide-isomerase			1	0	0	17884964	0	0	0	0	0	MS/MS	unmatched	unmatched
EEANNDLENKIQ	L	D	175	186	12	2	sp|P35527|K1C9_HUMAN	P35527	K1C9_HUMAN	KRT9	Keratin, type I cytoskeletal 9			1	1	1	45586640	174392336	125294608	45586640	174392336	125294608	MS/MS	MS/MS	MS/MS
EEANNDLENKIQDWYDKKGPAAIQ	L	K	175	198	24	3,4	sp|P35527|K1C9_HUMAN	P35527	K1C9_HUMAN	KRT9	Keratin, type I cytoskeletal 9			0	2	1	0	57622544	49814084	0	29947804	49814084	unmatched	MS/MS	MS/MS
EEGARLLASKSLLNRY	A	A	18	33	16	3	sp|P43308|SSRB_HUMAN	P43308	SSRB_HUMAN	SSR2	Translocon-associated protein subunit beta			1	0	0	27714610	0	0	0	0	0	MS/MS	unmatched	unmatched
EEGARLLASKSLLNRYAVEGRD	A	L	18	39	22	4	sp|P43308|SSRB_HUMAN	P43308	SSRB_HUMAN	SSR2	Translocon-associated protein subunit beta			0	1	1	0	15958532	14663050	0	15958532	14663050	unmatched	MS/MS	MS/MS
EEIAQRSKEEAEALYHSKYEEL	Y	Q	357	378	22	4	sp|P35908|K22E_HUMAN	P35908	K22E_HUMAN	KRT2	Keratin, type II cytoskeletal 2 epidermal			0	1	1	0	7749760	13924918	0	7749760	13924918	unmatched	MS/MS	MS/MS
EEQAPQLYVLY	G	E	383	393	11	2	sp|Q99519|NEUR1_HUMAN	Q99519	NEUR1_HUMAN	NEU1	Sialidase-1			1	1	0	32094186	42897424	0	32094186	42897424	0	MS/MS	MS/MS	unmatched
EEQLQQIRA	L	E	415	423	9	2	sp|P13645|K1C10_HUMAN	P13645	K1C10_HUMAN	KRT10	Keratin, type I cytoskeletal 10			0	0	1	0	0	17079736	0	0	0	unmatched	unmatched	MS/MS
EEQLQQIRAE	L	T	415	424	10	2	sp|P13645|K1C10_HUMAN	P13645	K1C10_HUMAN	KRT10	Keratin, type I cytoskeletal 10			0	1	1	0	29358278	17043492	0	29358278	17043492	unmatched	MS/MS	MS/MS
EEQLQQLR	L	A	415	422	8	2	sp|P13645|K1C10_HUMAN	P13645	K1C10_HUMAN	KRT10	Keratin, type I cytoskeletal 10	KRT26	sp|Q7Z3Y9|K1C26_HUMAN	0	1	1	0	37813228	27932576	0	37813228	27932576	unmatched	MS/MS	MS/MS
EFPPGTPRF	R	N	1728	1736	9	2	sp|P78527-2|PRKDC_HUMAN	P78527-2	PRKDC_HUMAN	PRKDC	Isoform 2 of DNA-dependent protein kinase catalytic subunit		sp|P78527|PRKDC_HUMAN	3	1	4	22335910	40796328	182935184	22335910	40796328	182935184	MS/MS	MS/MS	MS/MS
EFVAKGHLF	H	R	128	136	9	2	sp|Q9BUE0|MED18_HUMAN	Q9BUE0	MED18_HUMAN	MED18	Mediator of RNA polymerase II transcription subunit 18			1	1	1	2309418	6874826	19520510	2309418	6874826	19520510	MS/MS	MS/MS	MS/MS
EGIRPQIMNGPLHPRPLVALLDGRD	C	C	19	43	25	4	sp|P56545|CTBP2_HUMAN	P56545	CTBP2_HUMAN	CTBP2	C-terminal-binding protein 2			0	1	1	0	0	0	0	0	0	unmatched	MS/MS	MS/MS
EGKVLPGVDALSNI	L	-	404	417	14	2	sp|P00558|PGK1_HUMAN	P00558	PGK1_HUMAN	PGK1	Phosphoglycerate kinase 1		sp|P00558-2|PGK1_HUMAN	0	0	1	0	0	0	0	0	0	unmatched	unmatched	MS/MS
EGPGHHHKPGLGEGTP	D	-	99	114	16	3	sp|P06702|S10A9_HUMAN	P06702	S10A9_HUMAN	S100A9	Protein S100-A9			0	0	1	0	0	64587680	0	0	0	unmatched	unmatched	MS/MS
EHGDQDYIW	A	H	255	263	9	2	sp|P55061-2|BI1_HUMAN	P55061-2	BI1_HUMAN	TMBIM6	Isoform 2 of Bax inhibitor 1		sp|P55061|BI1_HUMAN	1	1	0	27444166	49931500	0	27444166	49931500	0	MS/MS	MS/MS	unmatched
EHNIDVLEG	G	N	60	68	9	2	sp|P00761|TRYP_PIG	P00761	TRYP_PIG		Trypsin			0	1	0	0	18105658	0	0	0	0	unmatched	MS/MS	unmatched
EIAEAYLGK	K	T	129	137	9	2	sp|P11142|HSP7C_HUMAN	P11142	HSP7C_HUMAN	HSPA8	Heat shock cognate 71 kDa protein		sp|P11142-2|HSP7C_HUMAN	0	1	0	0	2.44236e+06	0	0	0	0	unmatched	MS/MS	unmatched
EIAQDFK	R	T	74	80	7	2	sp|Q71DI3|H32_HUMAN	Q71DI3	H32_HUMAN	H3C13	Histone H3.2	H3-3B, H3-4, H3C12	sp|P68431|H31_HUMAN, sp|P84243|H33_HUMAN, sp|Q16695|H31T_HUMAN	0	0	2	0	0	25546798	0	0	0	unmatched	unmatched	MS/MS
EIDVIVASL	E	L	874	882	9	2	sp|Q8N1I0-2|DOCK4_HUMAN	Q8N1I0-2	DOCK4_HUMAN	DOCK4	Isoform 2 of Dedicator of cytokinesis protein 4		sp|Q8N1I0-3|DOCK4_HUMAN, sp|Q8N1I0|DOCK4_HUMAN	1	0	0	467229344	0	0	0	0	0	MS/MS	unmatched	unmatched
EIEDPEDR	R	K	310	317	8	2	sp|P27824-2|CALX_HUMAN	P27824-2	CALX_HUMAN	CANX	Isoform 2 of Calnexin		sp|P27824-3|CALX_HUMAN, sp|P27824|CALX_HUMAN	0	0	2	0	0	19473650	0	0	0	unmatched	unmatched	MS/MS
EINHGIGQAGKEAE	H	K	100	113	14	3	sp|Q6UWP8|SBSN_HUMAN	Q6UWP8	SBSN_HUMAN	SBSN	Suprabasin		sp|Q6UWP8-2|SBSN_HUMAN	0	0	1	0	0	11200301	0	0	0	unmatched	unmatched	MS/MS
EIQRLDT	P	-	202	208	7	2	sp|Q8IZR5-2|CKLF4_HUMAN	Q8IZR5-2	CKLF4_HUMAN	CMTM4	Isoform 2 of CKLF-like MARVEL transmembrane domain-containing protein 4		sp|Q8IZR5-3|CKLF4_HUMAN, sp|Q8IZR5|CKLF4_HUMAN	1	0	0	4.6596e+06	0	0	0	0	0	MS/MS	unmatched	unmatched
EIRHTADRWRVSLDVNHFAPDEL	S	T	87	109	23	4	sp|P04792|HSPB1_HUMAN	P04792	HSPB1_HUMAN	HSPB1	Heat shock protein beta-1			0	0	1	0	0	9591121	0	0	0	unmatched	unmatched	MS/MS
EISQIHQ	A	S	320	326	7	2	sp|P35908|K22E_HUMAN	P35908	K22E_HUMAN	KRT2	Keratin, type II cytoskeletal 2 epidermal			1	0	0	7718965	0	0	0	0	0	MS/MS	unmatched	unmatched
EITALAPSTMK	K	I	316	326	11	2	sp|P60709|ACTB_HUMAN	P60709	ACTB_HUMAN	ACTB	Actin, cytoplasmic 1	ACTA1, ACTA2, ACTC1, ACTG1, ACTG2	sp|P62736|ACTA_HUMAN, sp|P63261|ACTG_HUMAN, sp|P63267-2|ACTH_HUMAN, sp|P63267|ACTH_HUMAN, sp|P68032|ACTC_HUMAN, sp|P68133|ACTS_HUMAN	1	1	2	0	0	61933788	0	0	0	MS/MS	MS/MS	MS/MS
EKAGAHLQGGAKRVIISAPSADAP	M	M	106	129	24	4	sp|P04406|G3P_HUMAN	P04406	G3P_HUMAN	GAPDH	Glyceraldehyde-3-phosphate dehydrogenase		sp|P04406-2|G3P_HUMAN	0	0	1	0	0	66928540	0	0	0	unmatched	unmatched	MS/MS
EKALNSIIDVYHKYSL	L	I	6	21	16	3	sp|P05109|S10A8_HUMAN	P05109	S10A8_HUMAN	S100A8	Protein S100-A8			0	0	1	0	0	12657525	0	0	0	unmatched	unmatched	MS/MS
EKATGNPKHPFSKFGTGNKY	L	T	205	224	20	4	sp|P14735|IDE_HUMAN	P14735	IDE_HUMAN	IDE	Insulin-degrading enzyme			0	0	1	0	0	6438257	0	0	0	unmatched	unmatched	MS/MS
EKEVVRVWFCNRRQKEKRMTPPGD	L	Q	318	341	24	4	sp|P49335|PO3F4_HUMAN	P49335	PO3F4_HUMAN	POU3F4	POU domain, class 3, transcription factor 4			1	0	0	0	0	0	0	0	0	MS/MS	unmatched	unmatched
EKGLDGAKKAVGGLGKLGK	L	D	67	85	19	4	sp|P81605|DCD_HUMAN	P81605	DCD_HUMAN	DCD	Dermcidin		sp|P81605-2|DCD_HUMAN	0	1	0	0	8.35261e+06	0	0	0	0	unmatched	MS/MS	unmatched
EKGLDGAKKAVGGLGKLGKD	L	A	67	86	20	4	sp|P81605|DCD_HUMAN	P81605	DCD_HUMAN	DCD	Dermcidin		sp|P81605-2|DCD_HUMAN	0	1	0	0	9871085	20548214	0	9871085	20548214	unmatched	MS/MS	MBR
EKGLDGAKKAVGGLGKLGKDA	L	V	67	87	21	4	sp|P81605|DCD_HUMAN	P81605	DCD_HUMAN	DCD	Dermcidin		sp|P81605-2|DCD_HUMAN	1	1	1	4552380	57258556	62901784	4552380	57258556	62901784	MS/MS	MS/MS	MS/MS
EKGLDGAKKAVGGLGKLGKDAVE	L	D	67	89	23	4	sp|P81605|DCD_HUMAN	P81605	DCD_HUMAN	DCD	Dermcidin		sp|P81605-2|DCD_HUMAN	0	1	0	0	15763344	0	0	0	0	unmatched	MS/MS	unmatched
EKGLDGAKKAVGGLGKLGKDAVED	L	L	67	90	24	4	sp|P81605|DCD_HUMAN	P81605	DCD_HUMAN	DCD	Dermcidin		sp|P81605-2|DCD_HUMAN	1	1	1	9348529	96338616	123889480	9348529	96338616	123889480	MS/MS	MS/MS	MS/MS
EKGLDGAKKAVGGLGKLGKDAVEDL	L	E	67	91	25	4	sp|P81605|DCD_HUMAN	P81605	DCD_HUMAN	DCD	Dermcidin		sp|P81605-2|DCD_HUMAN	0	1	1	0	42265796	135195120	0	42265796	135195120	unmatched	MS/MS	MS/MS
EKGRNHYTESISVAKISVYGTL	Y	-	394	415	22	3	sp|Q99519|NEUR1_HUMAN	Q99519	NEUR1_HUMAN	NEU1	Sialidase-1			1	1	0	0	47071996	0	0	0	0	MS/MS	MS/MS	unmatched
EKGVDHLTNA	Y	I	87	96	10	2	sp|Q15388|TOM20_HUMAN	Q15388	TOM20_HUMAN	TOMM20	Mitochondrial import receptor subunit TOM20 homolog			1	0	0	33238174	0	0	0	0	0	MS/MS	unmatched	unmatched
EKIVNPKGEEKPSMY	L	-	225	239	15	3	sp|Q9UL46|PSME2_HUMAN	Q9UL46	PSME2_HUMAN	PSME2	Proteasome activator complex subunit 2			0	1	0	0	5.22521e+06	0	0	0	0	unmatched	MS/MS	unmatched
EKLPGQGVHSQGQGPGANF	A	V	28	46	19	3	sp|Q92896-2|GSLG1_HUMAN	Q92896-2	GSLG1_HUMAN	GLG1	Isoform 2 of Golgi apparatus protein 1		sp|Q92896-3|GSLG1_HUMAN, sp|Q92896|GSLG1_HUMAN	1	0	0	38938904	0	0	0	0	0	MS/MS	unmatched	unmatched
EKTEDLKNSAQQFAETAHKLA	E	M	83	103	21	3	sp|Q8NFX7-3|STXB6_HUMAN	Q8NFX7-3	STXB6_HUMAN	STXBP6	Isoform 3 of Syntaxin-binding protein 6		sp|Q8NFX7|STXB6_HUMAN	1	0	0	0	0	0	0	0	0	MS/MS	unmatched	unmatched
EKTSGSNVKIVKVKKE	A	-	36	51	16	4	sp|P56381|ATP5E_HUMAN	P56381	ATP5E_HUMAN	ATP5F1E	ATP synthase subunit epsilon, mitochondrial			0	0	1	0	0	0	0	0	0	unmatched	unmatched	MS/MS
EKTWNLGLSNAKLS	D	Y	686	699	14	3	sp|P11717|MPRI_HUMAN	P11717	MPRI_HUMAN	IGF2R	Cation-independent mannose-6-phosphate receptor			0	1	0	0	4.81134e+06	0	0	0	0	unmatched	MS/MS	unmatched
EKVSEIPLTRD	G	N	898	908	11	3	sp|Q9UIF9-2|BAZ2A_HUMAN	Q9UIF9-2	BAZ2A_HUMAN	BAZ2A	Isoform 1 of Bromodomain adjacent to zinc finger domain protein 2A		sp|Q9UIF9-3|BAZ2A_HUMAN, sp|Q9UIF9|BAZ2A_HUMAN	0	0	1	0	0	138019200	0	0	0	unmatched	unmatched	MS/MS
ELAEDDSILK	R	-	60	69	10	2	sp|P56385|ATP5I_HUMAN	P56385	ATP5I_HUMAN	ATP5ME	ATP synthase subunit e, mitochondrial			0	0	1	0	23375910	12277965	0	23375910	12277965	unmatched	MBR	MS/MS
ELAGNAARDNKKTRIIPRHL	L	Q	65	84	20	4,5	sp|Q16777|H2A2C_HUMAN	Q16777	H2A2C_HUMAN	H2AC20	Histone H2A type 2-C	H2AC12, H2AC14, H2AC17, H2AC19, H2AC21, H2AC25, H2AC6, H2AC7, H2AC8, H2AJ, H2AX	sp|P04908|H2A1B_HUMAN, sp|P0C0S8|H2A1_HUMAN, sp|P16104|H2AX_HUMAN, sp|P20671|H2A1D_HUMAN, sp|Q6FI13|H2A2A_HUMAN, sp|Q7L7L0|H2A3_HUMAN, sp|Q8IUE6|H2A2B_HUMAN, sp|Q93077|H2A1C_HUMAN, sp|Q96KK5|H2A1H_HUMAN, sp|Q99878|H2A1J_HUMAN, sp|Q9BTM1-2|H2AJ_HUMAN, sp|Q9BTM1|H2AJ_HUMAN	0	0	2	0	0	160480320	0	0	0	unmatched	unmatched	MS/MS
ELAGNAARDNKKTRIIPRHLQ	L	L	65	85	21	5	sp|Q16777|H2A2C_HUMAN	Q16777	H2A2C_HUMAN	H2AC20	Histone H2A type 2-C	H2AC12, H2AC14, H2AC17, H2AC19, H2AC21, H2AC25, H2AC6, H2AC7, H2AC8, H2AJ, H2AX	sp|P04908|H2A1B_HUMAN, sp|P0C0S8|H2A1_HUMAN, sp|P16104|H2AX_HUMAN, sp|P20671|H2A1D_HUMAN, sp|Q6FI13|H2A2A_HUMAN, sp|Q7L7L0|H2A3_HUMAN, sp|Q8IUE6|H2A2B_HUMAN, sp|Q93077|H2A1C_HUMAN, sp|Q96KK5|H2A1H_HUMAN, sp|Q99878|H2A1J_HUMAN, sp|Q9BTM1-2|H2AJ_HUMAN, sp|Q9BTM1|H2AJ_HUMAN	0	0	2	0	0	152094096	0	0	0	unmatched	unmatched	MS/MS
ELAKHAVSEGTKAVTKYTSSK	G	-	106	126	21	4	sp|P23527|H2B1O_HUMAN	P23527	H2B1O_HUMAN	H2BC17	Histone H2B type 1-O	H2BC1, H2BC10, H2BC13, H2BC14, H2BC15, H2BC18, H2BC21, H2BC26, H2BC3, H2BC5, H2BC9, H2BK1	sp|A0A2R8Y619|H2BK1_HUMAN, sp|P33778|H2B1B_HUMAN, sp|P58876|H2B1D_HUMAN, sp|P62807|H2B1C_HUMAN, sp|Q16778|H2B2E_HUMAN, sp|Q5QNW6-2|H2B2F_HUMAN, sp|Q5QNW6|H2B2F_HUMAN, sp|Q8N257|H2B3B_HUMAN, sp|Q93079|H2B1H_HUMAN, sp|Q96A08|H2B1A_HUMAN, sp|Q99877|H2B1N_HUMAN, sp|Q99879|H2B1M_HUMAN, sp|Q99880|H2B1L_HUMAN	1	0	1	8067985	0	83797872	8067985	0	83797872	MS/MS	unmatched	MS/MS
ELDRTPPEV	E	S	1196	1204	9	2	sp|Q15393|SF3B3_HUMAN	Q15393	SF3B3_HUMAN	SF3B3	Splicing factor 3B subunit 3		sp|Q15393-3|SF3B3_HUMAN	1	0	0	28023388	0	0	0	0	0	MS/MS	unmatched	unmatched
ELEGKLKE	Y	W	173	180	8	2	sp|P13645|K1C10_HUMAN	P13645	K1C10_HUMAN	KRT10	Keratin, type I cytoskeletal 10			0	1	1	0	0	11973294	0	0	0	unmatched	MS/MS	MS/MS
ELHPVLKNPDD	K	P	40	50	11	2	sp|Q5D862|FILA2_HUMAN	Q5D862	FILA2_HUMAN	FLG2	Filaggrin-2			1	0	0	6.47831e+06	0	0	0	0	0	MS/MS	unmatched	unmatched
ELHPVLKNPDDPDTVD	K	V	40	55	16	3	sp|Q5D862|FILA2_HUMAN	Q5D862	FILA2_HUMAN	FLG2	Filaggrin-2			0	0	1	0	0	30435398	0	0	0	unmatched	unmatched	MS/MS
ELIDQDARDL	Y	Y	207	216	10	2	sp|P07355-2|ANXA2_HUMAN	P07355-2	ANXA2_HUMAN	ANXA2	Isoform 2 of Annexin A2		sp|P07355|ANXA2_HUMAN	0	0	1	0	0	33214390	0	0	0	unmatched	unmatched	MS/MS
ELIDQDARDLY	Y	D	207	217	11	2	sp|P07355-2|ANXA2_HUMAN	P07355-2	ANXA2_HUMAN	ANXA2	Isoform 2 of Annexin A2		sp|P07355|ANXA2_HUMAN	0	1	0	0	23165870	0	0	0	0	unmatched	MS/MS	unmatched
ELLECVYLV	L	S	681	689	9	2	sp|B5ME19|EIFCL_HUMAN	B5ME19	EIFCL_HUMAN	EIF3CL	Eukaryotic translation initiation factor 3 subunit C-like protein	EIF3C	sp|Q99613-2|EIF3C_HUMAN, sp|Q99613|EIF3C_HUMAN	1	0	0	34818500	35850232	44637284	34818500	35850232	44637284	MS/MS	MBR	MBR
ELNSRLA	Q	S	159	165	7	2	sp|P35527|K1C9_HUMAN	P35527	K1C9_HUMAN	KRT9	Keratin, type I cytoskeletal 9			1	0	0	4860723	0	0	0	0	0	MS/MS	unmatched	unmatched
ELPKHYFSF	V	A	70	78	9	2	sp|Q9NYS0|KBRS1_HUMAN	Q9NYS0	KBRS1_HUMAN	NKIRAS1	NF-kappa-B inhibitor-interacting Ras-like protein 1			0	1	1	0	61157560	32083370	0	61157560	32083370	unmatched	MS/MS	MS/MS
ELRPTLNELGISTPEELGLDKV	Q	-	129	150	22	3	sp|P20674|COX5A_HUMAN	P20674	COX5A_HUMAN	COX5A	Cytochrome c oxidase subunit 5A, mitochondrial			1	0	0	9704492	0	0	0	0	0	MS/MS	unmatched	unmatched
ELRRAMAGLGQPLPQEE	D	L	102	118	17	3	sp|Q9NZT1|CALL5_HUMAN	Q9NZT1	CALL5_HUMAN	CALML5	Calmodulin-like protein 5			0	0	2	0	0	45879280	0	0	0	unmatched	unmatched	MS/MS
ELRRAMAGLGQPLPQEELD	D	A	102	120	19	3	sp|Q9NZT1|CALL5_HUMAN	Q9NZT1	CALL5_HUMAN	CALML5	Calmodulin-like protein 5			0	0	1	0	0	21884602	0	0	0	unmatched	unmatched	MS/MS
ELSDVLIYL	E	V	95	103	9	2	sp|Q9H773|DCTP1_HUMAN	Q9H773	DCTP1_HUMAN	DCTPP1	dCTP pyrophosphatase 1			1	0	1	12417135	20093524	33229450	12417135	20093524	0	MS/MS	MBR	MS/MS
EMEEKYYRF	A	G	616	624	9	2	sp|Q12873-2|CHD3_HUMAN	Q12873-2	CHD3_HUMAN	CHD3	Isoform 2 of Chromodomain-helicase-DNA-binding protein 3		sp|Q12873-3|CHD3_HUMAN, sp|Q12873|CHD3_HUMAN	1	0	0	1.83159e+06	0	0	0	0	0	MS/MS	unmatched	unmatched
EMFGGFFKSV	K	V	181	190	10	2	sp|Q9Y5X3|SNX5_HUMAN	Q9Y5X3	SNX5_HUMAN	SNX5	Sorting nexin-5			1	1	0	10873753	18229130	0	10873753	18229130	0	MS/MS	MS/MS	unmatched
ENAGEDPGLAR	K	Q	43	53	11	2	sp|P81605|DCD_HUMAN	P81605	DCD_HUMAN	DCD	Dermcidin		sp|P81605-2|DCD_HUMAN	1	1	0	6349870	23545344	0	6349870	23545344	0	MS/MS	MS/MS	unmatched
ENAGEDPGLARQAPKPRKQ	K	R	43	61	19	3	sp|P81605|DCD_HUMAN	P81605	DCD_HUMAN	DCD	Dermcidin		sp|P81605-2|DCD_HUMAN	0	0	1	0	6938742	9966415	0	6938742	9966415	unmatched	MBR	MS/MS
ENNPVRGP	R	Y	866	873	8	2	sp|Q9NQ38-2|ISK5_HUMAN	Q9NQ38-2	ISK5_HUMAN	SPINK5	Isoform short of Serine protease inhibitor Kazal-type 5		sp|Q9NQ38-3|ISK5_HUMAN, sp|Q9NQ38|ISK5_HUMAN	1	1	1	1.90111e+06	18799756	28135946	1.90111e+06	18799756	28135946	MS/MS	MS/MS	MS/MS
ENNPVRGPY	R	G	866	874	9	2	sp|Q9NQ38-2|ISK5_HUMAN	Q9NQ38-2	ISK5_HUMAN	SPINK5	Isoform short of Serine protease inhibitor Kazal-type 5		sp|Q9NQ38-3|ISK5_HUMAN, sp|Q9NQ38|ISK5_HUMAN	0	1	1	0	0	10289892	0	0	0	unmatched	MS/MS	MS/MS
ENVILVNTTDWQGQ	P	Y	564	577	14	2	sp|Q6VY07-2|PACS1_HUMAN	Q6VY07-2	PACS1_HUMAN	PACS1	Isoform 2 of Phosphofurin acidic cluster sorting protein 1		sp|Q6VY07|PACS1_HUMAN	1	0	0	0	0	0	0	0	0	MS/MS	unmatched	unmatched
ENVIRDAVTYTEHAKRKTVT	L	A	64	83	20	4	sp|P62805|H4_HUMAN	P62805	H4_HUMAN	H4C16	Histone H4			0	0	1	0	0	44685372	0	0	0	unmatched	unmatched	MS/MS
ENVIRDAVTYTEHAKRKTVTAMD	L	V	64	86	23	4	sp|P62805|H4_HUMAN	P62805	H4_HUMAN	H4C16	Histone H4			0	0	2	0	0	68290888	0	0	0	unmatched	unmatched	MS/MS
EQAPQLYVLYEKGRNH	E	Y	384	399	16	3	sp|Q99519|NEUR1_HUMAN	Q99519	NEUR1_HUMAN	NEU1	Sialidase-1			1	1	1	46888796	34956596	0	46888796	34956596	0	MS/MS	MS/MS	MS/MS
EQGVLSFWR	K	G	64	72	9	2	sp|P05141|ADT2_HUMAN	P05141	ADT2_HUMAN	SLC25A5	ADP/ATP translocase 2	SLC25A6	sp|P12236|ADT3_HUMAN	0	0	1	0	0	5365763	0	0	0	unmatched	unmatched	MS/MS
EQIPFYAQF	E	G	175	183	9	2	sp|A1E959|ODAM_HUMAN	A1E959	ODAM_HUMAN	ODAM	Odontogenic ameloblast-associated protein			1	1	3	39161224	32205320	39564712	39161224	32205320	39564712	MS/MS	MS/MS	MS/MS
EQLAEQNRKDAEAWFNEKSKE	Y	L	326	346	21	4	sp|P13645|K1C10_HUMAN	P13645	K1C10_HUMAN	KRT10	Keratin, type I cytoskeletal 10			0	1	0	0	11437424	0	0	0	0	unmatched	MS/MS	unmatched
EQLAEQNRKDAEAWFNEKSKEL	Y	T	326	347	22	4	sp|P13645|K1C10_HUMAN	P13645	K1C10_HUMAN	KRT10	Keratin, type I cytoskeletal 10			0	1	1	0	7.47884e+06	43285040	0	7.47884e+06	43285040	unmatched	MS/MS	MS/MS
EQPETYYKW	T	D	619	627	9	2	sp|Q8N201|INT1_HUMAN	Q8N201	INT1_HUMAN	INTS1	Integrator complex subunit 1			1	0	0	109698848	0	0	0	0	0	MS/MS	unmatched	unmatched
EQPYKWEKF	G	G	319	327	9	2,3	sp|O75437-2|ZN254_HUMAN	O75437-2	ZN254_HUMAN	ZNF254	Isoform 2 of Zinc finger protein 254		sp|O75437|ZN254_HUMAN	1	1	1	166719536	91966920	32404978	80309656	42035404	289955488	MS/MS	MS/MS	MS/MS
EQQEAIEHIDEVQNEIDR	K	L	27	44	18	3	sp|Q01105-2|SET_HUMAN	Q01105-2	SET_HUMAN	SET	Isoform 2 of Protein SET	SETSIP	sp|P0DME0|SETLP_HUMAN, sp|Q01105-3|SET_HUMAN, sp|Q01105-4|SET_HUMAN, sp|Q01105|SET_HUMAN	0	0	1	0	0	66369924	0	0	0	unmatched	unmatched	MS/MS
ERDPSKIKWGDAGAE	Q	Y	79	93	15	3	sp|P04406|G3P_HUMAN	P04406	G3P_HUMAN	GAPDH	Glyceraldehyde-3-phosphate dehydrogenase		sp|P04406-2|G3P_HUMAN	0	1	0	0	37651936	0	0	0	0	unmatched	MS/MS	unmatched
ERDPSKIKWGDAGAEY	Q	V	79	94	16	3	sp|P04406|G3P_HUMAN	P04406	G3P_HUMAN	GAPDH	Glyceraldehyde-3-phosphate dehydrogenase		sp|P04406-2|G3P_HUMAN	0	1	0	0	8.17202e+06	0	0	0	0	unmatched	MS/MS	unmatched
EREQIKTL	Q	N	178	185	8	2	sp|P35908|K22E_HUMAN	P35908	K22E_HUMAN	KRT2	Keratin, type II cytoskeletal 2 epidermal	KRT3, KRT5, KRT6A, KRT6B, KRT6C, KRT75, KRT76, KRT79	sp|O95678|K2C75_HUMAN, sp|P02538|K2C6A_HUMAN, sp|P04259|K2C6B_HUMAN, sp|P12035|K2C3_HUMAN, sp|P13647|K2C5_HUMAN, sp|P48668|K2C6C_HUMAN, sp|Q01546|K22O_HUMAN, sp|Q5XKE5|K2C79_HUMAN	1	0	0	11447069	0	0	0	0	0	MS/MS	unmatched	unmatched
ERIAGEASRLAHY	F	N	72	84	13	3	sp|O60814|H2B1K_HUMAN	O60814	H2B1K_HUMAN	H2BC12	Histone H2B type 1-K	H2BC10, H2BC11, H2BC14, H2BC15, H2BC17, H2BC18, H2BC19P, H2BC20P, H2BC21, H2BC3, H2BC5, H2BC9	sp|P06899|H2B1J_HUMAN, sp|P23527|H2B1O_HUMAN, sp|P33778|H2B1B_HUMAN, sp|P58876|H2B1D_HUMAN, sp|P62807|H2B1C_HUMAN, sp|Q16778|H2B2E_HUMAN, sp|Q5QNW6-2|H2B2F_HUMAN, sp|Q5QNW6|H2B2F_HUMAN, sp|Q6DN03|H2B2C_HUMAN, sp|Q6DRA6|H2B2D_HUMAN, sp|Q93079|H2B1H_HUMAN, sp|Q99877|H2B1N_HUMAN, sp|Q99879|H2B1M_HUMAN	0	0	1	0	0	103619184	0	0	0	unmatched	unmatched	MS/MS
ERIAGEASRLAHYNKR	F	S	72	87	16	4	sp|O60814|H2B1K_HUMAN	O60814	H2B1K_HUMAN	H2BC12	Histone H2B type 1-K	H2BC10, H2BC11, H2BC14, H2BC15, H2BC17, H2BC18, H2BC19P, H2BC20P, H2BC21, H2BC3, H2BC5, H2BC9	sp|P06899|H2B1J_HUMAN, sp|P23527|H2B1O_HUMAN, sp|P33778|H2B1B_HUMAN, sp|P58876|H2B1D_HUMAN, sp|P62807|H2B1C_HUMAN, sp|Q16778|H2B2E_HUMAN, sp|Q5QNW6-2|H2B2F_HUMAN, sp|Q5QNW6|H2B2F_HUMAN, sp|Q6DN03|H2B2C_HUMAN, sp|Q6DRA6|H2B2D_HUMAN, sp|Q93079|H2B1H_HUMAN, sp|Q99877|H2B1N_HUMAN, sp|Q99879|H2B1M_HUMAN	0	0	1	0	0	12285477	0	0	0	unmatched	unmatched	MS/MS
ERIAGEASRLAHYNKRSTITSREIQ	F	T	72	96	25	5	sp|O60814|H2B1K_HUMAN	O60814	H2B1K_HUMAN	H2BC12	Histone H2B type 1-K	H2BC10, H2BC11, H2BC14, H2BC15, H2BC17, H2BC18, H2BC21, H2BC3, H2BC5, H2BC9	sp|P06899|H2B1J_HUMAN, sp|P23527|H2B1O_HUMAN, sp|P33778|H2B1B_HUMAN, sp|P58876|H2B1D_HUMAN, sp|P62807|H2B1C_HUMAN, sp|Q16778|H2B2E_HUMAN, sp|Q5QNW6-2|H2B2F_HUMAN, sp|Q5QNW6|H2B2F_HUMAN, sp|Q93079|H2B1H_HUMAN, sp|Q99877|H2B1N_HUMAN, sp|Q99879|H2B1M_HUMAN	0	0	1	0	0	239774256	0	0	0	unmatched	unmatched	MS/MS
ERLQALKTMKQH	L	-	464	475	12	3	sp|O75844|FACE1_HUMAN	O75844	FACE1_HUMAN	ZMPSTE24	CAAX prenyl protease 1 homolog			1	0	0	3.02812e+06	0	0	0	0	0	MS/MS	unmatched	unmatched
ERYKEVAEL	E	T	829	837	9	2	sp|Q01082-2|SPTB2_HUMAN	Q01082-2	SPTB2_HUMAN	SPTBN1	Isoform Short of Spectrin beta chain, non-erythrocytic 1		sp|Q01082-3|SPTB2_HUMAN, sp|Q01082|SPTB2_HUMAN	1	0	0	4046238	0	0	0	0	0	MS/MS	unmatched	unmatched
ESENKIPATQKS	L	-	65	76	12	2,3	sp|O75506|HSBP1_HUMAN	O75506	HSBP1_HUMAN	HSBP1	Heat shock factor-binding protein 1			1	1	0	26163036	26457866	0	0	0	0	MS/MS	MS/MS	unmatched
ESERLLLNAENPRGTFLVR	R	E	166	184	19	4	sp|P12931-2|SRC_HUMAN	P12931-2	SRC_HUMAN	SRC	Isoform 2 of Proto-oncogene tyrosine-protein kinase Src		sp|P12931-3|SRC_HUMAN, sp|P12931|SRC_HUMAN	0	1	1	0	2.72498e+06	8741040	0	2.72498e+06	8741040	unmatched	MS/MS	MS/MS
ESFTRGSDSLIKGKK	D	-	247	261	15	3	sp|Q99623-2|PHB2_HUMAN	Q99623-2	PHB2_HUMAN	PHB2	Isoform 2 of Prohibitin-2		sp|Q99623|PHB2_HUMAN	1	0	0	2.97771e+06	0	0	0	0	0	MS/MS	unmatched	unmatched
ESIRKEVKGDLENA	L	F	260	273	14	3	sp|P07355-2|ANXA2_HUMAN	P07355-2	ANXA2_HUMAN	ANXA2	Isoform 2 of Annexin A2	ANXA2P2	sp|A6NMY6|AXA2L_HUMAN, sp|P07355|ANXA2_HUMAN	0	1	1	0	45667512	172992240	0	45667512	172992240	unmatched	MS/MS	MS/MS
ESIRKEVKGDLENAF	L	L	260	274	15	3	sp|P07355-2|ANXA2_HUMAN	P07355-2	ANXA2_HUMAN	ANXA2	Isoform 2 of Annexin A2	ANXA2P2	sp|A6NMY6|AXA2L_HUMAN, sp|P07355|ANXA2_HUMAN	0	0	1	0	0	79271664	0	0	0	unmatched	unmatched	MS/MS
ESIRKEVKGDLENAFLNL	L	V	260	277	18	3	sp|P07355-2|ANXA2_HUMAN	P07355-2	ANXA2_HUMAN	ANXA2	Isoform 2 of Annexin A2	ANXA2P2	sp|A6NMY6|AXA2L_HUMAN, sp|P07355|ANXA2_HUMAN	0	1	0	0	6.01317e+06	0	0	0	0	unmatched	MS/MS	unmatched
ESRAQLGGPEAAKSDETAAK	F	-	186	205	20	4	sp|P04792|HSPB1_HUMAN	P04792	HSPB1_HUMAN	HSPB1	Heat shock protein beta-1			0	0	1	0	0	112314712	0	0	0	unmatched	unmatched	MS/MS
ESRSGHSSVF	Y	G	1275	1284	10	2	sp|Q86YZ3|HORN_HUMAN	Q86YZ3	HORN_HUMAN	HRNR	Hornerin			0	1	0	0	13549667	0	0	0	0	unmatched	MS/MS	unmatched
ESRSGHSSVFGQHESGSGHSSAY	Y	S	1275	1297	23	4	sp|Q86YZ3|HORN_HUMAN	Q86YZ3	HORN_HUMAN	HRNR	Hornerin			2	2	2	0	0	25477308	0	0	0	MS/MS	MS/MS	MS/MS
ESSTPLHQAEDSQVRQYFPETWL	F	W	225	247	23	3	sp|A8K2U0-2|A2ML1_HUMAN	A8K2U0-2	A2ML1_HUMAN	A2ML1	Isoform 2 of Alpha-2-macroglobulin-like protein 1		sp|A8K2U0|A2ML1_HUMAN	0	1	0	0	9956279	0	0	0	0	unmatched	MS/MS	unmatched
ESTLHLVLR	K	L	64	72	9	2	sp|P62987|RL40_HUMAN	P62987	RL40_HUMAN	UBA52	Ubiquitin-60S ribosomal protein L40	RPS27A, UBB, UBC	sp|P0CG47|UBB_HUMAN, sp|P0CG48|UBC_HUMAN, sp|P62979|RS27A_HUMAN	0	1	0	0	26334616	0	0	0	0	unmatched	MS/MS	unmatched
ESVAILPQL	L	F	127	135	9	2	sp|P33947|ERD22_HUMAN	P33947	ERD22_HUMAN	KDELR2	ER lumen protein-retaining receptor 2	KDELR1, KDELR3	sp|O43731-2|ERD23_HUMAN, sp|O43731|ERD23_HUMAN, sp|P24390-2|ERD21_HUMAN, sp|P24390|ERD21_HUMAN	1	1	0	13950024	21237440	0	13950024	21237440	0	MS/MS	MS/MS	unmatched
ESVGKGAVHDV	L	K	92	102	11	2	sp|P81605|DCD_HUMAN	P81605	DCD_HUMAN	DCD	Dermcidin			1	1	1	8494996	0	28431878	8494996	0	28431878	MS/MS	MS/MS	MS/MS
ESVGKGAVHDVK	L	D	92	103	12	3	sp|P81605|DCD_HUMAN	P81605	DCD_HUMAN	DCD	Dermcidin			2	1	0	34995824	88734872	0	29080712	73215624	0	MS/MS	MS/MS	unmatched
ESVGKGAVHDVKD	L	V	92	104	13	2,3	sp|P81605|DCD_HUMAN	P81605	DCD_HUMAN	DCD	Dermcidin			1	1	1	28103316	84527264	201837008	28103316	84527264	201837008	MS/MS	MS/MS	MS/MS
ESVGKGAVHDVKDV	L	L	92	105	14	2,3	sp|P81605|DCD_HUMAN	P81605	DCD_HUMAN	DCD	Dermcidin			1	1	1	7.03477e+06	12793998	46160304	7.03477e+06	12793998	46160304	MS/MS	MS/MS	MS/MS
ESVGKGAVHDVKDVL	L	D	92	106	15	3	sp|P81605|DCD_HUMAN	P81605	DCD_HUMAN	DCD	Dermcidin			0	0	2	0	121586320	520035936	0	121586320	495907136	unmatched	MBR	MS/MS
ESVGKGAVHDVKDVLD	L	S	92	107	16	3	sp|P81605|DCD_HUMAN	P81605	DCD_HUMAN	DCD	Dermcidin			1	1	1	9929974	51620752	240747568	9929974	51620752	240747568	MS/MS	MS/MS	MS/MS
ESVGKGAVHDVKDVLDS	L	V	92	108	17	3	sp|P81605|DCD_HUMAN	P81605	DCD_HUMAN	DCD	Dermcidin			1	1	2	44038276	228204144	769203140	44038276	228204144	741134210	MS/MS	MS/MS	MS/MS
ESVGKGAVHDVKDVLDSV	L	L	92	109	18	3	sp|P81605|DCD_HUMAN	P81605	DCD_HUMAN	DCD	Dermcidin			1	1	3	7.31201e+06	110526864	1119902210	7.31201e+06	110526864	1098605950	MS/MS	MS/MS	MS/MS
ESVGKGAVHDVKDVLDSVL	L	-	92	110	19	3	sp|P81605|DCD_HUMAN	P81605	DCD_HUMAN	DCD	Dermcidin			1	1	2	19491602	255229760	1153654140	19491602	255229760	1153654140	MS/MS	MS/MS	MS/MS
ESVGKGGEERL	L	V	92	102	11	3	sp|P81605-2|DCD_HUMAN	P81605-2	DCD_HUMAN	DCD	Isoform 2 of Dermcidin			0	0	1	0	0	9651055	0	0	0	unmatched	unmatched	MS/MS
ESVGKGGEERLVF	L	G	92	104	13	3	sp|P81605-2|DCD_HUMAN	P81605-2	DCD_HUMAN	DCD	Isoform 2 of Dermcidin			0	0	1	0	0	13304936	0	0	0	unmatched	unmatched	MS/MS
ESYSIYVYK	K	V	36	44	9	2	sp|P23527|H2B1O_HUMAN	P23527	H2B1O_HUMAN	H2BC17	Histone H2B type 1-O	H2BC11, H2BC19P, H2BC20P, H2BC21, H2BC26, H2BC3	sp|P06899|H2B1J_HUMAN, sp|P33778|H2B1B_HUMAN, sp|Q16778|H2B2E_HUMAN, sp|Q6DN03|H2B2C_HUMAN, sp|Q6DRA6|H2B2D_HUMAN, sp|Q8N257|H2B3B_HUMAN	0	1	1	0	9039168	8885337	0	9039168	8885337	unmatched	MS/MS	MS/MS
ESYSVYVYK	K	V	36	44	9	2	sp|O60814|H2B1K_HUMAN	O60814	H2B1K_HUMAN	H2BC12	Histone H2B type 1-K	H2BC10, H2BC12L, H2BC13, H2BC14, H2BC15, H2BC18, H2BC5, H2BC9	sp|P57053|H2BFS_HUMAN, sp|P58876|H2B1D_HUMAN, sp|P62807|H2B1C_HUMAN, sp|Q5QNW6-2|H2B2F_HUMAN, sp|Q5QNW6|H2B2F_HUMAN, sp|Q93079|H2B1H_HUMAN, sp|Q99877|H2B1N_HUMAN, sp|Q99879|H2B1M_HUMAN, sp|Q99880|H2B1L_HUMAN	0	0	1	0	27858604	23890552	0	27858604	23890552	unmatched	MBR	MS/MS
ETGAKVERADGYEPPVQESV	D	-	245	264	20	3	sp|P61247|RS3A_HUMAN	P61247	RS3A_HUMAN	RPS3A	40S ribosomal protein S3a			1	1	1	12001688	20765562	38791516	12001688	20765562	38791516	MS/MS	MS/MS	MS/MS
ETGEVIPPMKEFPDQHH	L	-	97	113	17	4	sp|O95139-2|NDUB6_HUMAN	O95139-2	NDUB6_HUMAN	NDUFB6	Isoform 2 of NADH dehydrogenase [ubiquinone] 1 beta subcomplex subunit 6		sp|O95139|NDUB6_HUMAN	0	1	1	0	32515902	34881580	0	32515902	34881580	unmatched	MS/MS	MS/MS
ETQEIRTL	Q	N	111	118	8	2	sp|Q8N1N4|K2C78_HUMAN	Q8N1N4	K2C78_HUMAN	KRT78	Keratin, type II cytoskeletal 78			0	1	0	0	4.90727e+06	0	0	0	0	unmatched	MS/MS	unmatched
ETSFSQNIP	I	K	4880	4888	9	2	sp|Q8WZ42-6|TITIN_HUMAN	Q8WZ42-6	TITIN_HUMAN	TTN	Isoform 6 of Titin			0	0	1	0	0	0	0	0	0	unmatched	unmatched	MS/MS
ETTYPNTYIF	Q	D	122	131	10	2	sp|Q8TEL6-3|TP4AP_HUMAN	Q8TEL6-3	TP4AP_HUMAN	TRPC4AP	Isoform 3 of Short transient receptor potential channel 4-associated protein		sp|Q8TEL6-2|TP4AP_HUMAN, sp|Q8TEL6|TP4AP_HUMAN	1	1	0	36430916	57675772	0	36430916	57675772	0	MS/MS	MS/MS	unmatched
EVAAPYIEK	W	Y	406	414	9	2	sp|P42357-3|HUTH_HUMAN	P42357-3	HUTH_HUMAN	HAL	Isoform 3 of Histidine ammonia-lyase		sp|P42357|HUTH_HUMAN	0	0	1	0	2.06703e+06	10391752	0	2.06703e+06	10391752	unmatched	MBR	MS/MS
EVEIFPPEDKKAIRS	F	K	160	174	15	3	sp|Q9P032|NDUF4_HUMAN	Q9P032	NDUF4_HUMAN	NDUFAF4	NADH dehydrogenase [ubiquinone] 1 alpha subcomplex assembly factor 4			0	1	0	0	62976056	0	0	0	0	unmatched	MS/MS	unmatched
EVENKNVPLPEFPEHPFQEEHLKQ	S	L	277	300	24	5	sp|P14735|IDE_HUMAN	P14735	IDE_HUMAN	IDE	Insulin-degrading enzyme			0	0	1	0	0	7.96091e+06	0	0	0	unmatched	unmatched	MS/MS
EVGGEALGRL	D	L	23	32	10	2	sp|P68871|HBB_HUMAN	P68871	HBB_HUMAN	HBB	Hemoglobin subunit beta			1	0	0	2.45286e+06	0	0	0	0	0	MS/MS	unmatched	unmatched
EVGKALDGINSGITHAGREVEK	R	V	46	67	22	4	sp|Q6UWP8|SBSN_HUMAN	Q6UWP8	SBSN_HUMAN	SBSN	Suprabasin		sp|Q6UWP8-2|SBSN_HUMAN	0	0	1	0	0	12118846	0	0	0	unmatched	unmatched	MS/MS
EVIEKPQA	F	-	109	116	8	2	sp|P18859-2|ATP5J_HUMAN	P18859-2	ATP5J_HUMAN	ATP5PF	Isoform 2 of ATP synthase-coupling factor 6, mitochondrial		sp|P18859|ATP5J_HUMAN	0	0	1	0	16146102	14397358	0	16146102	14397358	unmatched	MBR	MS/MS
EVISKLYAV	N	H	462	470	9	2	sp|P50990|TCPQ_HUMAN	P50990	TCPQ_HUMAN	CCT8	T-complex protein 1 subunit theta		sp|P50990-2|TCPQ_HUMAN, sp|P50990-3|TCPQ_HUMAN	1	0	0	10615724	0	12961188	10615724	0	12961188	MS/MS	unmatched	MBR
EVKAQYEDIAQKSKAEAESL	A	Y	353	372	20	3	sp|P04264|K2C1_HUMAN	P04264	K2C1_HUMAN	KRT1	Keratin, type II cytoskeletal 1			0	0	1	0	0	20736228	0	0	0	unmatched	unmatched	MS/MS
EVKRPRGVSLTN	V	H	16	27	12	3	sp|P14314-2|GLU2B_HUMAN	P14314-2	GLU2B_HUMAN	PRKCSH	Isoform 2 of Glucosidase 2 subunit beta		sp|P14314|GLU2B_HUMAN	1	0	0	6.76574e+06	0	0	0	0	0	MS/MS	unmatched	unmatched
EVNADRITWL	A	Y	392	401	10	2	sp|Q08188|TGM3_HUMAN	Q08188	TGM3_HUMAN	TGM3	Protein-glutamine gamma-glutamyltransferase E			0	1	0	0	0	0	0	0	0	unmatched	MS/MS	unmatched
EVNPSLGKTPEEVTR	M	T	285	299	15	3	sp|P05089-2|ARGI1_HUMAN	P05089-2	ARGI1_HUMAN	ARG1	Isoform 2 of Arginase-1		sp|P05089|ARGI1_HUMAN	0	1	1	0	5889570	40670196	0	5889570	40670196	unmatched	MS/MS	MS/MS
EVNPSLGKTPEEVTRTV	M	N	285	301	17	3	sp|P05089-2|ARGI1_HUMAN	P05089-2	ARGI1_HUMAN	ARG1	Isoform 2 of Arginase-1		sp|P05089|ARGI1_HUMAN	0	0	1	0	0	9170280	0	0	0	unmatched	unmatched	MS/MS
EVNPSLGKTPEEVTRTVN	M	T	285	302	18	3	sp|P05089-2|ARGI1_HUMAN	P05089-2	ARGI1_HUMAN	ARG1	Isoform 2 of Arginase-1		sp|P05089|ARGI1_HUMAN	1	1	1	4358698	29406634	142653216	4358698	29406634	142653216	MS/MS	MS/MS	MS/MS
EVNPSLGKTPEEVTRTVNT	M	A	285	303	19	3	sp|P05089-2|ARGI1_HUMAN	P05089-2	ARGI1_HUMAN	ARG1	Isoform 2 of Arginase-1		sp|P05089|ARGI1_HUMAN	1	1	1	4.44353e+06	22621484	86634712	4.44353e+06	22621484	86634712	MS/MS	MS/MS	MS/MS
EVNPSLGKTPEEVTRTVNTA	M	V	285	304	20	3	sp|P05089-2|ARGI1_HUMAN	P05089-2	ARGI1_HUMAN	ARG1	Isoform 2 of Arginase-1		sp|P05089|ARGI1_HUMAN	1	1	1	4944107	32810022	91667808	4944107	32810022	91667808	MS/MS	MS/MS	MS/MS
EVNPSLGKTPEEVTRTVNTAVAIT	M	L	285	308	24	3	sp|P05089-2|ARGI1_HUMAN	P05089-2	ARGI1_HUMAN	ARG1	Isoform 2 of Arginase-1		sp|P05089|ARGI1_HUMAN	0	0	1	0	0	24109612	0	0	0	unmatched	unmatched	MS/MS
EVNPSLGKTPEEVTRTVNTAVAITL	M	A	285	309	25	3	sp|P05089-2|ARGI1_HUMAN	P05089-2	ARGI1_HUMAN	ARG1	Isoform 2 of Arginase-1		sp|P05089|ARGI1_HUMAN	0	1	2	0	43255336	24446986	0	43255336	24446986	unmatched	MS/MS	MS/MS
EVQDGKVISSREQVHQTTR	E	-	414	432	19	4	sp|Q04695|K1C17_HUMAN	Q04695	K1C17_HUMAN	KRT17	Keratin, type I cytoskeletal 17			0	0	1	0	0	25511358	0	0	0	unmatched	unmatched	MS/MS
EVQRILL	R	E	253	259	7	2	sp|P43686-2|PRS6B_HUMAN	P43686-2	PRS6B_HUMAN	PSMC4	Isoform 2 of 26S proteasome regulatory subunit 6B	ABCA6	sp|P43686|PRS6B_HUMAN, sp|Q8N139-2|ABCA6_HUMAN, sp|Q8N139|ABCA6_HUMAN	1	0	0	5458265	0	0	0	0	0	MS/MS	unmatched	unmatched
EVTVTEDKIN	D	A	20	29	10	2	sp|P05386|RLA1_HUMAN	P05386	RLA1_HUMAN	RPLP1	60S acidic ribosomal protein P1			0	0	1	0	0	43770304	0	0	0	unmatched	unmatched	MS/MS
EVVGGSSDSYLVPGMT	Y	Y	297	312	16	2	sp|Q15517|CDSN_HUMAN	Q15517	CDSN_HUMAN	CDSN	Corneodesmosin			0	2	2	0	66055616	64447376	0	43563876	40769072	unmatched	MS/MS	MS/MS
EVVKDKAGPHKEIYPYVIQ	L	E	110	128	19	3	sp|P20674|COX5A_HUMAN	P20674	COX5A_HUMAN	COX5A	Cytochrome c oxidase subunit 5A, mitochondrial			1	0	0	3.73325e+06	0	0	0	0	0	MS/MS	unmatched	unmatched
EVVVDRKHVPEE	Y	V	421	432	12	3	sp|Q13867|BLMH_HUMAN	Q13867	BLMH_HUMAN	BLMH	Bleomycin hydrolase			0	0	1	0	0	12584325	0	0	0	unmatched	unmatched	MS/MS
EWASRFWL	A	W	4	11	8	2	sp|Q8N766-2|EMC1_HUMAN	Q8N766-2	EMC1_HUMAN	EMC1	Isoform 2 of ER membrane protein complex subunit 1		sp|Q8N766-3|EMC1_HUMAN, sp|Q8N766-4|EMC1_HUMAN, sp|Q8N766|EMC1_HUMAN	1	0	0	6071876	0	0	0	0	0	MS/MS	unmatched	unmatched
EWASRFWLW	A	A	4	12	9	2	sp|Q8N766-2|EMC1_HUMAN	Q8N766-2	EMC1_HUMAN	EMC1	Isoform 2 of ER membrane protein complex subunit 1		sp|Q8N766-3|EMC1_HUMAN, sp|Q8N766-4|EMC1_HUMAN, sp|Q8N766|EMC1_HUMAN	7	5	4	8074002900	12354214900	3556039170	8378740700	12443303900	3335799040	MS/MS	MS/MS	MS/MS
EWIPLAWKW	A	H	329	337	9	2	sp|Q8WUA4|TF3C2_HUMAN	Q8WUA4	TF3C2_HUMAN	GTF3C2	General transcription factor 3C polypeptide 2		sp|Q8WUA4-2|TF3C2_HUMAN	1	1	0	20533946	0	0	0	0	0	MS/MS	MS/MS	unmatched
EWISFGHKF	K	A	373	381	9	2	sp|Q13496-2|MTM1_HUMAN	Q13496-2	MTM1_HUMAN	MTM1	Isoform 2 of Myotubularin	SBF2	sp|Q13496|MTM1_HUMAN, sp|Q86WG5|MTMRD_HUMAN	1	1	0	27653746	33294402	0	27653746	33294402	0	MS/MS	MS/MS	unmatched
EWPSDKGILVF	R	Q	330	340	11	2	sp|P55196-1|AFAD_HUMAN	P55196-1	AFAD_HUMAN	AFDN	Isoform 2 of Afadin		sp|P55196-2|AFAD_HUMAN, sp|P55196-3|AFAD_HUMAN, sp|P55196-5|AFAD_HUMAN, sp|P55196-6|AFAD_HUMAN, sp|P55196|AFAD_HUMAN	0	0	1	0	0	34094288	0	0	0	unmatched	unmatched	MS/MS
EWSPYTKIFQF	N	-	632	642	11	2	sp|Q9Y6Y0|NS1BP_HUMAN	Q9Y6Y0	NS1BP_HUMAN	IVNS1ABP	Influenza virus NS1A-binding protein			0	1	2	0	31308228	38919656	0	31308228	38919656	unmatched	MS/MS	MS/MS
EYADIFCQF	P	N	1086	1094	9	2	sp|O60333-2|KIF1B_HUMAN	O60333-2	KIF1B_HUMAN	KIF1B	Isoform 2 of Kinesin-like protein KIF1B	KIF1A	sp|O60333-4|KIF1B_HUMAN, sp|O60333|KIF1B_HUMAN, sp|Q12756-2|KIF1A_HUMAN, sp|Q12756-3|KIF1A_HUMAN, sp|Q12756|KIF1A_HUMAN	1	1	1	93030408	150466272	175547104	93030408	150466272	175547104	MS/MS	MS/MS	MS/MS
EYAGHLIQI	D	L	1344	1352	9	2	sp|Q9UKA4|AKA11_HUMAN	Q9UKA4	AKA11_HUMAN	AKAP11	A-kinase anchor protein 11			1	0	0	15617943	16469889	0	15617943	16469889	0	MS/MS	MBR	unmatched
EYAKIHDLL	P	K	588	596	9	2	sp|Q5VUA4-2|ZN318_HUMAN	Q5VUA4-2	ZN318_HUMAN	ZNF318	Isoform 2 of Zinc finger protein 318		sp|Q5VUA4|ZN318_HUMAN	0	1	0	42933844	25524318	0	42933844	25524318	0	MBR	MS/MS	unmatched
EYDLIVHQL	K	A	146	154	9	2	sp|O75436-2|VP26A_HUMAN	O75436-2	VP26A_HUMAN	VPS26A	Isoform 2 of Vacuolar protein sorting-associated protein 26A		sp|O75436|VP26A_HUMAN	1	1	0	16731847	0	0	0	0	0	MS/MS	MS/MS	unmatched
EYDNFFQHL	A	R	358	366	9	2	sp|Q7Z460-2|CLAP1_HUMAN	Q7Z460-2	CLAP1_HUMAN	CLASP1	Isoform 2 of CLIP-associating protein 1		sp|Q7Z460-3|CLAP1_HUMAN, sp|Q7Z460-4|CLAP1_HUMAN, sp|Q7Z460-5|CLAP1_HUMAN, sp|Q7Z460|CLAP1_HUMAN	0	1	1	0	15188396	29927230	0	15188396	29927230	unmatched	MS/MS	MS/MS
EYDQCFNRW	R	F	14	22	9	3	sp|O43715|TRIA1_HUMAN	O43715	TRIA1_HUMAN	TRIAP1	TP53-regulated inhibitor of apoptosis 1			0	1	0	0	18022020	0	0	0	0	unmatched	MS/MS	unmatched
EYFDPSIVGW	E	T	4387	4396	10	2	sp|P04114|APOB_HUMAN	P04114	APOB_HUMAN	APOB	Apolipoprotein B-100			0	0	1	0	0	51965380	0	0	0	unmatched	unmatched	MS/MS
EYFESPFTI	S	S	180	188	9	2	sp|P00414|COX3_HUMAN	P00414	COX3_HUMAN	MT-CO3	Cytochrome c oxidase subunit 3			1	0	0	53884372	0	0	0	0	0	MS/MS	unmatched	unmatched
EYFKSFNF	L	N	169	176	8	2	sp|Q8N1A6|CD033_HUMAN	Q8N1A6	CD033_HUMAN	C4orf33	UPF0462 protein C4orf33			0	1	1	0	39651528	72668040	0	39651528	72668040	unmatched	MS/MS	MS/MS
EYFSYPVSL	G	N	167	175	9	2	sp|P37088-2|SCNNA_HUMAN	P37088-2	SCNNA_HUMAN	SCNN1A	Isoform 2 of Amiloride-sensitive sodium channel subunit alpha		sp|P37088-3|SCNNA_HUMAN, sp|P37088-4|SCNNA_HUMAN, sp|P37088-5|SCNNA_HUMAN, sp|P37088-6|SCNNA_HUMAN, sp|P37088|SCNNA_HUMAN	1	1	1	26330974	58192184	131024720	26330974	58192184	131024720	MS/MS	MS/MS	MS/MS
EYGFYHDFF	T	L	158	166	9	2	sp|Q9BW92-2|SYTM_HUMAN	Q9BW92-2	SYTM_HUMAN	TARS2	Isoform 2 of Threonine--tRNA ligase, mitochondrial		sp|Q9BW92|SYTM_HUMAN	1	0	0	5243972	0	0	0	0	0	MS/MS	unmatched	unmatched
EYGKFFVTL	G	L	207	215	9	2	sp|Q68EM7-2|RHG17_HUMAN	Q68EM7-2	RHG17_HUMAN	ARHGAP17	Isoform 2 of Rho GTPase-activating protein 17		sp|Q68EM7-4|RHG17_HUMAN, sp|Q68EM7-5|RHG17_HUMAN, sp|Q68EM7-6|RHG17_HUMAN, sp|Q68EM7|RHG17_HUMAN	0	1	0	105841664	106912064	0	105841664	106912064	0	MBR	MS/MS	unmatched
EYGPIHILW	K	S	223	231	9	2	sp|Q9UNH6-2|SNX7_HUMAN	Q9UNH6-2	SNX7_HUMAN	SNX7	Isoform 2 of Sorting nexin-7		sp|Q9UNH6-3|SNX7_HUMAN, sp|Q9UNH6|SNX7_HUMAN	1	1	1	103664752	156772256	112199728	103664752	156772256	112199728	MS/MS	MS/MS	MS/MS
EYGRIGNFI	W	V	53	61	9	2	sp|Q00796-2|DHSO_HUMAN	Q00796-2	DHSO_HUMAN	SORD	Isoform 2 of Sorbitol dehydrogenase		sp|Q00796|DHSO_HUMAN	1	1	0	21915684	22971994	0	21915684	22971994	0	MS/MS	MS/MS	unmatched
EYGVHWNFF	T	F	231	239	9	2	sp|Q7Z7B1|PIGW_HUMAN	Q7Z7B1	PIGW_HUMAN	PIGW	Phosphatidylinositol-glycan biosynthesis class W protein			1	0	0	24232776	0	0	0	0	0	MS/MS	unmatched	unmatched
EYIAKQFGF	Q	M	557	565	9	2	sp|Q14643-2|ITPR1_HUMAN	Q14643-2	ITPR1_HUMAN	ITPR1	Isoform 2 of Inositol 1,4,5-trisphosphate receptor type 1		sp|Q14643-3|ITPR1_HUMAN, sp|Q14643-4|ITPR1_HUMAN, sp|Q14643-5|ITPR1_HUMAN, sp|Q14643-6|ITPR1_HUMAN, sp|Q14643-7|ITPR1_HUMAN, sp|Q14643-8|ITPR1_HUMAN, sp|Q14643|ITPR1_HUMAN	1	1	1	3619305	8.26065e+06	8.09006e+06	3619305	8.26065e+06	8.09006e+06	MS/MS	MS/MS	MS/MS
EYIDHLKAW	R	L	526	534	9	2	sp|Q8IX01-3|SUGP2_HUMAN	Q8IX01-3	SUGP2_HUMAN	SUGP2	Isoform 3 of SURP and G-patch domain-containing protein 2		sp|Q8IX01-4|SUGP2_HUMAN, sp|Q8IX01|SUGP2_HUMAN	1	0	0	2612635	0	0	0	0	0	MS/MS	unmatched	unmatched
EYIDRMIKI	R	S	129	137	9	2	sp|Q7Z4L5-2|TT21B_HUMAN	Q7Z4L5-2	TT21B_HUMAN	TTC21B	Isoform 2 of Tetratricopeptide repeat protein 21B	TTC21A	sp|Q7Z4L5|TT21B_HUMAN, sp|Q8NDW8-5|TT21A_HUMAN, sp|Q8NDW8-6|TT21A_HUMAN, sp|Q8NDW8-7|TT21A_HUMAN, sp|Q8NDW8|TT21A_HUMAN	0	0	1	3.91044e+06	0	24517282	3.91044e+06	0	24517282	MBR	unmatched	MS/MS
EYIKFLRSI	D	R	42	50	9	2	sp|Q92769-3|HDAC2_HUMAN	Q92769-3	HDAC2_HUMAN	HDAC2	Isoform 2 of Histone deacetylase 2		sp|Q92769|HDAC2_HUMAN	5	2	1	374757088	148341792	32923000	184518560	80740632	41502104	MS/MS	MS/MS	MS/MS
EYIPDLYNHF	Q	L	704	713	10	2	sp|Q9Y3P9|RBGP1_HUMAN	Q9Y3P9	RBGP1_HUMAN	RABGAP1	Rab GTPase-activating protein 1			1	0	0	12572533	0	0	0	0	0	MS/MS	unmatched	unmatched
EYIQFVPLL	L	N	892	900	9	2	sp|P57678|GEMI4_HUMAN	P57678	GEMI4_HUMAN	GEMIN4	Gem-associated protein 4			1	1	1	10367489	31180338	15014657	10367489	31180338	15014657	MS/MS	MS/MS	MS/MS
EYIQKNVQL	A	Y	58	66	9	2	sp|P49721|PSB2_HUMAN	P49721	PSB2_HUMAN	PSMB2	Proteasome subunit beta type-2			0	0	1	0	0	34291352	0	0	0	unmatched	unmatched	MS/MS
EYIRMVAEW	E	R	695	703	9	2	sp|Q96J02-2|ITCH_HUMAN	Q96J02-2	ITCH_HUMAN	ITCH	Isoform 2 of E3 ubiquitin-protein ligase Itchy homolog		sp|Q96J02-3|ITCH_HUMAN, sp|Q96J02|ITCH_HUMAN	1	1	1	35548116	64886640	12896833	35548116	64886640	12896833	MS/MS	MS/MS	MS/MS
EYIRSLNQF	M	Q	485	493	9	2	sp|Q96DM3|RMC1_HUMAN	Q96DM3	RMC1_HUMAN	RMC1	Regulator of MON1-CCZ1 complex			1	0	0	27642312	18057846	0	27642312	18057846	0	MS/MS	MBR	unmatched
EYISTVKTL	A	S	48	56	9	2	sp|Q8WYH8-2|ING5_HUMAN	Q8WYH8-2	ING5_HUMAN	ING5	Isoform 2 of Inhibitor of growth protein 5		sp|Q8WYH8|ING5_HUMAN	0	0	1	0	0	85772680	0	0	0	unmatched	unmatched	MS/MS
EYKIAFPYL	T	Y	311	319	9	2	sp|Q6P2Q9|PRP8_HUMAN	Q6P2Q9	PRP8_HUMAN	PRPF8	Pre-mRNA-processing-splicing factor 8			1	0	0	31762608	34757056	32309376	31762608	34757056	32309376	MS/MS	MBR	MBR
EYKRLNFHL	A	Y	264	272	9	3	sp|Q13895|BYST_HUMAN	Q13895	BYST_HUMAN	BYSL	Bystin			1	0	0	27995906	36536000	0	27995906	36536000	0	MS/MS	MBR	unmatched
EYLADLYHF	D	V	144	152	9	2	sp|Q6ZT62-2|BGIN_HUMAN	Q6ZT62-2	BGIN_HUMAN	BARGIN	Isoform Short BGIN of Bargin	SH3BP1	sp|Q6ZT62|BGIN_HUMAN, sp|Q9Y3L3-2|3BP1_HUMAN, sp|Q9Y3L3|3BP1_HUMAN	1	1	1	20075958	25530074	26805580	20075958	25530074	26805580	MS/MS	MS/MS	MS/MS
EYLAHPSTL	M	G	9	17	9	2	sp|Q9Y3E5|PTH2_HUMAN	Q9Y3E5	PTH2_HUMAN	PTRH2	Peptidyl-tRNA hydrolase 2, mitochondrial			1	1	0	25395262	18858926	0	25395262	18858926	0	MS/MS	MS/MS	unmatched
EYLDDRNTF	V	R	204	212	9	2	sp|P04637-2|P53_HUMAN	P04637-2	P53_HUMAN	TP53	Isoform 2 of Cellular tumor antigen p53		sp|P04637-3|P53_HUMAN, sp|P04637-4|P53_HUMAN, sp|P04637-5|P53_HUMAN, sp|P04637-6|P53_HUMAN, sp|P04637-7|P53_HUMAN, sp|P04637-8|P53_HUMAN, sp|P04637-9|P53_HUMAN, sp|P04637|P53_HUMAN	0	0	1	0	0	32317486	0	0	0	unmatched	unmatched	MS/MS
EYLDIDQMIF	Q	N	175	184	10	2	sp|Q16853-2|AOC3_HUMAN	Q16853-2	AOC3_HUMAN	AOC3	Isoform 2 of Membrane primary amine oxidase		sp|Q16853|AOC3_HUMAN	2	1	1	37054864	28251410	33575312	21813132	28251410	33575312	MS/MS	MS/MS	MS/MS
EYLDRAEKL	T	K	64	72	9	2	sp|O75351|VPS4B_HUMAN	O75351	VPS4B_HUMAN	VPS4B	Vacuolar protein sorting-associated protein 4B			1	1	1	50977368	21828828	14814334	50977368	21828828	14814334	MS/MS	MS/MS	MS/MS
EYLIVFPKL	A	G	71	79	9	2	sp|Q9NX47|MARH5_HUMAN	Q9NX47	MARH5_HUMAN	MARCHF5	E3 ubiquitin-protein ligase MARCHF5			1	0	1	174775424	0	128744488	174775424	0	128744488	MS/MS	unmatched	MS/MS
EYLKLLHSF	L	V	839	847	9	2	sp|Q12772|SRBP2_HUMAN	Q12772	SRBP2_HUMAN	SREBF2	Sterol regulatory element-binding protein 2			1	1	0	11043460	3.76246e+06	0	11043460	3.76246e+06	0	MS/MS	MS/MS	unmatched
EYLKVGSEGHF	A	R	89	99	11	3	sp|Q6UWW0|LCN15_HUMAN	Q6UWW0	LCN15_HUMAN	LCN15	Lipocalin-15			0	1	1	0	8485077	26113478	0	8485077	26113478	unmatched	MS/MS	MS/MS
EYLLKVNEI	C	K	220	228	9	2	sp|Q9ULH1-2|ASAP1_HUMAN	Q9ULH1-2	ASAP1_HUMAN	ASAP1	Isoform 1 of Arf-GAP with SH3 domain, ANK repeat and PH domain-containing protein 1	ASAP2	sp|O43150-2|ASAP2_HUMAN, sp|O43150|ASAP2_HUMAN, sp|Q9ULH1|ASAP1_HUMAN	2	2	2	380407200	270081984	272647008	380407200	270081984	272647008	MS/MS	MS/MS	MS/MS
EYLPIGGLAEF	K	C	95	105	11	2	sp|P00505|AATM_HUMAN	P00505	AATM_HUMAN	GOT2	Aspartate aminotransferase, mitochondrial			1	1	1	62836940	60219880	71634176	62836940	60219880	71634176	MS/MS	MS/MS	MS/MS
EYLRFLQTI	V	V	1308	1316	9	2	sp|Q14571|ITPR2_HUMAN	Q14571	ITPR2_HUMAN	ITPR2	Inositol 1,4,5-trisphosphate receptor type 2			1	1	1	32711556	21014482	21923346	32711556	21014482	21923346	MS/MS	MS/MS	MS/MS
EYLRQIFRL	L	S	634	642	9	2	sp|Q9NXE4-2|NSMA3_HUMAN	Q9NXE4-2	NSMA3_HUMAN	SMPD4	Isoform 2 of Sphingomyelin phosphodiesterase 4		sp|Q9NXE4-10|NSMA3_HUMAN, sp|Q9NXE4-3|NSMA3_HUMAN, sp|Q9NXE4-4|NSMA3_HUMAN, sp|Q9NXE4-5|NSMA3_HUMAN, sp|Q9NXE4-6|NSMA3_HUMAN, sp|Q9NXE4-7|NSMA3_HUMAN, sp|Q9NXE4-8|NSMA3_HUMAN, sp|Q9NXE4-9|NSMA3_HUMAN, sp|Q9NXE4|NSMA3_HUMAN	0	1	0	0	31906052	0	0	0	0	unmatched	MS/MS	unmatched
EYLSRHWLF	M	S	173	181	9	2	sp|P38435-2|VKGC_HUMAN	P38435-2	VKGC_HUMAN	GGCX	Isoform 2 of Vitamin K-dependent gamma-carboxylase		sp|P38435|VKGC_HUMAN	1	1	1	179255952	128226136	50823480	179255952	128226136	50823480	MS/MS	MS/MS	MS/MS
EYLTKVDKL	K	D	1605	1613	9	2	sp|Q00610-2|CLH1_HUMAN	Q00610-2	CLH1_HUMAN	CLTC	Isoform 2 of Clathrin heavy chain 1		sp|Q00610|CLH1_HUMAN	1	2	2	708925700	631521280	418795040	708925700	478722592	418795040	MS/MS	MS/MS	MS/MS
EYLTKWPKF	T	F	116	124	9	2	sp|O43592|XPOT_HUMAN	O43592	XPOT_HUMAN	XPOT	Exportin-T			1	1	0	50600748	26353830	0	50600748	26353830	0	MS/MS	MS/MS	unmatched
EYMEHVYLI	T	H	97	105	9	2	sp|Q9H1P3-2|OSBL2_HUMAN	Q9H1P3-2	OSBL2_HUMAN	OSBPL2	Isoform 2 of Oxysterol-binding protein-related protein 2		sp|Q9H1P3|OSBL2_HUMAN	1	1	0	174868640	227739552	0	174868640	227739552	0	MS/MS	MS/MS	unmatched
EYMKHTRLF	A	R	1148	1156	9	2,3	sp|Q13045-3|FLII_HUMAN	Q13045-3	FLII_HUMAN	FLII	Isoform 3 of Protein flightless-1 homolog		sp|Q13045-2|FLII_HUMAN, sp|Q13045|FLII_HUMAN	5	4	2	853864380	296875840	297820704	618412220	246983632	193429264	MS/MS	MS/MS	MS/MS
EYMLEKSFYQF	P	Q	582	592	11	2	sp|P42285|MTREX_HUMAN	P42285	MTREX_HUMAN	MTREX	Exosome RNA helicase MTR4			1	1	1	45896368	75743208	33413044	45896368	75743208	33413044	MS/MS	MS/MS	MS/MS
EYMLQNHVF	M	P	454	462	9	2	sp|O95373|IPO7_HUMAN	O95373	IPO7_HUMAN	IPO7	Importin-7			1	1	0	30006176	18238146	0	30006176	18238146	0	MS/MS	MS/MS	unmatched
EYMRNFSDL	D	R	115	123	9	2	sp|O75688-2|PPM1B_HUMAN	O75688-2	PPM1B_HUMAN	PPM1B	Isoform Beta-2 of Protein phosphatase 1B		sp|O75688-4|PPM1B_HUMAN, sp|O75688-5|PPM1B_HUMAN, sp|O75688|PPM1B_HUMAN	1	0	0	25126382	32609790	0	25126382	32609790	0	MS/MS	MBR	unmatched
EYNHIFPLL	Y	E	205	213	9	2	sp|P00439|PH4H_HUMAN	P00439	PH4H_HUMAN	PAH	Phenylalanine-4-hydroxylase			2	2	1	943570430	855187390	697624510	931345470	855187390	697624510	MS/MS	MS/MS	MS/MS
EYNNNFHVL	L	S	290	298	9	2	sp|Q8NFU5|IPMK_HUMAN	Q8NFU5	IPMK_HUMAN	IPMK	Inositol polyphosphate multikinase			1	1	1	177599664	126428344	99756696	177599664	126428344	99756696	MS/MS	MS/MS	MS/MS
EYNPAISCF	S	R	124	132	9	2	sp|Q7Z7B1|PIGW_HUMAN	Q7Z7B1	PIGW_HUMAN	PIGW	Phosphatidylinositol-glycan biosynthesis class W protein			1	0	0	10356055	0	0	0	0	0	MS/MS	unmatched	unmatched
EYNSDLHQF	A	F	77	85	9	2	sp|O43683-2|BUB1_HUMAN	O43683-2	BUB1_HUMAN	BUB1	Isoform 2 of Mitotic checkpoint serine/threonine-protein kinase BUB1		sp|O43683-3|BUB1_HUMAN, sp|O43683|BUB1_HUMAN	1	1	1	316080800	232140208	265985504	316080800	232140208	265985504	MS/MS	MS/MS	MS/MS
EYNSDLHQFF	A	E	77	86	10	2	sp|O43683-2|BUB1_HUMAN	O43683-2	BUB1_HUMAN	BUB1	Isoform 2 of Mitotic checkpoint serine/threonine-protein kinase BUB1		sp|O43683-3|BUB1_HUMAN, sp|O43683|BUB1_HUMAN	0	1	0	0	183540128	0	0	0	0	unmatched	MS/MS	unmatched
EYPDRIMNTF	E	S	158	167	10	2	sp|P07437|TBB5_HUMAN	P07437	TBB5_HUMAN	TUBB	Tubulin beta chain	TUBB2A, TUBB2B, TUBB3, TUBB4B	sp|P68371|TBB4B_HUMAN, sp|Q13509-2|TBB3_HUMAN, sp|Q13509|TBB3_HUMAN, sp|Q13885|TBB2A_HUMAN, sp|Q9BVA1|TBB2B_HUMAN	18	20	17	19547783200	18267445200	22367107100	16684997600	13000607700	15361057800	MS/MS	MS/MS	MS/MS
EYPIVDGKL	S	S	207	215	9	2	sp|P54868-2|HMCS2_HUMAN	P54868-2	HMCS2_HUMAN	HMGCS2	Isoform 2 of Hydroxymethylglutaryl-CoA synthase, mitochondrial	HMGCS1	sp|P54868|HMCS2_HUMAN, sp|Q01581|HMCS1_HUMAN	0	0	1	0	0	47159048	0	0	0	unmatched	unmatched	MS/MS
EYQIKTNQL	L	H	133	141	9	2	sp|Q9UBI1|COMD3_HUMAN	Q9UBI1	COMD3_HUMAN	COMMD3	COMM domain-containing protein 3			0	1	1	0	37450568	42918412	0	37450568	42918412	unmatched	MS/MS	MS/MS
EYQKVWNLF	E	N	509	517	9	2	sp|Q9H0J9|PAR12_HUMAN	Q9H0J9	PAR12_HUMAN	PARP12	Protein mono-ADP-ribosyltransferase PARP12			1	1	1	485365888	433768800	239795168	485365888	433768800	239795168	MS/MS	MS/MS	MS/MS
EYQQAQHKF	E	L	255	263	9	2	sp|Q9BQ70|TCF25_HUMAN	Q9BQ70	TCF25_HUMAN	TCF25	Transcription factor 25			1	0	0	0	0	0	0	0	0	MS/MS	unmatched	unmatched
EYRPEFSNF	E	S	584	592	9	2	sp|Q9UKK3|PARP4_HUMAN	Q9UKK3	PARP4_HUMAN	PARP4	Protein mono-ADP-ribosyltransferase PARP4			1	1	1	199772704	148359184	220318320	199772704	148359184	220318320	MS/MS	MS/MS	MS/MS
EYSIVIQQL	V	S	295	303	9	2	sp|P39656-2|OST48_HUMAN	P39656-2	OST48_HUMAN	DDOST	Isoform 2 of Dolichyl-diphosphooligosaccharide--protein glycosyltransferase 48 kDa subunit		sp|P39656-3|OST48_HUMAN, sp|P39656|OST48_HUMAN	1	1	1	41038512	37337684	88337496	41038512	37337684	88337496	MS/MS	MS/MS	MS/MS
EYSKQMQRF	S	N	57	65	9	2,3	sp|Q92769-3|HDAC2_HUMAN	Q92769-3	HDAC2_HUMAN	HDAC2	Isoform 2 of Histone deacetylase 2	HDAC1	sp|Q13547|HDAC1_HUMAN, sp|Q92769|HDAC2_HUMAN	4	2	3	549635710	602558850	344657152	78489072	535563136	561784700	MS/MS	MS/MS	MS/MS
EYSRFVNQI	A	N	322	330	9	2	sp|Q7Z7F0-2|KHDC4_HUMAN	Q7Z7F0-2	KHDC4_HUMAN	KHDC4	Isoform 2 of KH homology domain-containing protein 4		sp|Q7Z7F0-3|KHDC4_HUMAN, sp|Q7Z7F0|KHDC4_HUMAN	1	0	0	43287868	0	0	0	0	0	MS/MS	unmatched	unmatched
EYTDVLQKI	A	K	188	196	9	2	sp|Q8TE68-2|ES8L1_HUMAN	Q8TE68-2	ES8L1_HUMAN	EPS8L1	Isoform 2 of Epidermal growth factor receptor kinase substrate 8-like protein 1		sp|Q8TE68-3|ES8L1_HUMAN, sp|Q8TE68-4|ES8L1_HUMAN, sp|Q8TE68|ES8L1_HUMAN	2	1	1	81262080	73105568	81178192	81262080	73105568	81178192	MS/MS	MS/MS	MS/MS
EYTPRSWNF	T	L	314	322	9	2	sp|Q96LT4|SAMD8_HUMAN	Q96LT4	SAMD8_HUMAN	SAMD8	Sphingomyelin synthase-related protein 1			1	1	1	45747648	33464380	17748234	45747648	33464380	17748234	MS/MS	MS/MS	MS/MS
EYTRALFLL	S	S	181	189	9	2	sp|Q9Y6X3|SCC4_HUMAN	Q9Y6X3	SCC4_HUMAN	MAU2	MAU2 chromatid cohesion factor homolog			1	1	1	152798080	142753696	134438960	152798080	142753696	134438960	MS/MS	MS/MS	MS/MS
EYTSILHLF	L	N	560	568	9	2	sp|O94898|LRIG2_HUMAN	O94898	LRIG2_HUMAN	LRIG2	Leucine-rich repeats and immunoglobulin-like domains protein 2			1	1	0	0	15252541	36774192	0	15252541	36774192	MS/MS	MS/MS	MBR
EYVEDLAKI	K	P	73	81	9	2	sp|Q7RTV5|PXL2C_HUMAN	Q7RTV5	PXL2C_HUMAN	PRXL2C	Peroxiredoxin-like 2C			1	0	1	0	0	18229300	0	0	0	MS/MS	unmatched	MS/MS
EYVEKFYRI	S	K	1287	1295	9	2	sp|Q92878-2|RAD50_HUMAN	Q92878-2	RAD50_HUMAN	RAD50	Isoform 2 of DNA repair protein RAD50		sp|Q92878-3|RAD50_HUMAN, sp|Q92878|RAD50_HUMAN	2	1	2	82492904	113456800	117506344	82492904	113456800	117506344	MS/MS	MS/MS	MS/MS
EYYDKHFTEF	D	V	430	439	10	2	sp|P38606-2|VATA_HUMAN	P38606-2	VATA_HUMAN	ATP6V1A	Isoform 2 of V-type proton ATPase catalytic subunit A		sp|P38606|VATA_HUMAN	1	1	1	837199940	599701890	368903520	837199940	599701890	368903520	MS/MS	MS/MS	MS/MS
EYYRGFTLF	F	Q	366	374	9	2	sp|P49761-1|CLK3_HUMAN	P49761-1	CLK3_HUMAN	CLK3	Isoform 1 of Dual specificity protein kinase CLK3		sp|P49761-3|CLK3_HUMAN, sp|P49761|CLK3_HUMAN	1	1	1	170456640	139987056	139199488	170456640	139987056	139199488	MS/MS	MS/MS	MS/MS
FADKVPKTAENF	L	R	25	36	12	2	sp|P62937|PPIA_HUMAN	P62937	PPIA_HUMAN	PPIA	Peptidyl-prolyl cis-trans isomerase A			0	0	1	0	0	0	0	0	0	unmatched	unmatched	MS/MS
FADKVPKTAENFR	L	A	25	37	13	3	sp|P62937|PPIA_HUMAN	P62937	PPIA_HUMAN	PPIA	Peptidyl-prolyl cis-trans isomerase A			0	0	1	0	0	35579624	0	0	0	unmatched	unmatched	MS/MS
FADLSEAANR	K	N	295	304	10	2	sp|P08670|VIME_HUMAN	P08670	VIME_HUMAN	VIM	Vimentin			0	0	1	0	0	8993477	0	0	0	unmatched	unmatched	MS/MS
FADPHSKRV	M	F	877	885	9	3	sp|Q7Z460-2|CLAP1_HUMAN	Q7Z460-2	CLAP1_HUMAN	CLASP1	Isoform 2 of CLIP-associating protein 1		sp|Q7Z460-4|CLAP1_HUMAN, sp|Q7Z460-5|CLAP1_HUMAN, sp|Q7Z460|CLAP1_HUMAN	1	0	0	24171784	0	0	0	0	0	MS/MS	unmatched	unmatched
FAEGFVKAL	E	E	136	144	9	2	sp|P17535|JUND_HUMAN	P17535	JUND_HUMAN	JUND	Transcription factor JunD			1	1	0	15805364	15706059	0	15805364	15706059	0	MS/MS	MS/MS	unmatched
FAGDDAPR	G	A	21	28	8	2	sp|P60709|ACTB_HUMAN	P60709	ACTB_HUMAN	ACTB	Actin, cytoplasmic 1	ACTA1, ACTA2, ACTC1, ACTG1, ACTG2, POTEE, POTEF, POTEI, POTEJ	sp|A5A3E0|POTEF_HUMAN, sp|P0CG38|POTEI_HUMAN, sp|P0CG39|POTEJ_HUMAN, sp|P62736|ACTA_HUMAN, sp|P63261|ACTG_HUMAN, sp|P63267-2|ACTH_HUMAN, sp|P63267|ACTH_HUMAN, sp|P68032|ACTC_HUMAN, sp|P68133|ACTS_HUMAN, sp|Q6S8J3|POTEE_HUMAN	0	1	0	0	0	0	0	0	0	unmatched	MS/MS	unmatched
FAHPYQYEL	M	N	254	262	9	2	sp|Q01780-2|EXOSX_HUMAN	Q01780-2	EXOSX_HUMAN	EXOSC10	Isoform 2 of Exosome component 10		sp|Q01780|EXOSX_HUMAN	1	1	0	46780148	0	0	0	0	0	MS/MS	MS/MS	unmatched
FAIDPHLLLSV	L	M	273	283	11	2	sp|Q29RF7-3|PDS5A_HUMAN	Q29RF7-3	PDS5A_HUMAN	PDS5A	Isoform 2 of Sister chromatid cohesion protein PDS5 homolog A		sp|Q29RF7|PDS5A_HUMAN	1	0	0	20838698	0	0	0	0	0	MS/MS	unmatched	unmatched
FAIKSLRKL	S	T	595	603	9	3	sp|O00329|PK3CD_HUMAN	O00329	PK3CD_HUMAN	PIK3CD	Phosphatidylinositol 4,5-bisphosphate 3-kinase catalytic subunit delta isoform			1	1	0	3776077	9297920	0	3776077	9297920	0	MS/MS	MS/MS	unmatched
FAISILQQI	T	E	86	94	9	2	sp|P60842|IF4A1_HUMAN	P60842	IF4A1_HUMAN	EIF4A1	Eukaryotic initiation factor 4A-I	EIF4A2	sp|P60842-2|IF4A1_HUMAN, sp|Q14240-2|IF4A2_HUMAN, sp|Q14240|IF4A2_HUMAN	1	0	0	43624524	29998016	0	43624524	29998016	0	MS/MS	MBR	unmatched
FAKEHQEFL	A	T	1078	1086	9	2	sp|P49454|CENPF_HUMAN	P49454	CENPF_HUMAN	CENPF	Centromere protein F			2	0	0	44902860	21947696	0	44902860	21947696	0	MS/MS	MBR	unmatched
FAKLVRPPVQVYGIEGRY	P	A	24	41	18	3	sp|P48047|ATPO_HUMAN	P48047	ATPO_HUMAN	ATP5PO	ATP synthase subunit O, mitochondrial			1	1	1	28430348	23633104	18535850	28430348	23633104	18535850	MS/MS	MS/MS	MS/MS
FAKLVRPPVQVYGIEGRYATAL	P	Y	24	45	22	3,4	sp|P48047|ATPO_HUMAN	P48047	ATPO_HUMAN	ATP5PO	ATP synthase subunit O, mitochondrial			1	2	1	7823748	154419520	37504744	16063405	87837392	29508846	MS/MS	MS/MS	MS/MS
FAKLVRPPVQVYGIEGRYATALY	P	S	24	46	23	3	sp|P48047|ATPO_HUMAN	P48047	ATPO_HUMAN	ATP5PO	ATP synthase subunit O, mitochondrial			1	1	0	14431603	0	0	0	0	0	MS/MS	MS/MS	unmatched
FAKPEATEV	V	S	144	152	9	2	sp|P50895|BCAM_HUMAN	P50895	BCAM_HUMAN	BCAM	Basal cell adhesion molecule			1	1	1	11596239	17861834	27871158	11596239	17861834	27871158	MS/MS	MS/MS	MS/MS
FAKPRNQGGYGG	Y	S	296	307	12	2	sp|P09651-2|ROA1_HUMAN	P09651-2	ROA1_HUMAN	HNRNPA1	Isoform A1-A of Heterogeneous nuclear ribonucleoprotein A1	HNRNPA1L3	sp|A0A2R8Y4L2|RA1L3_HUMAN, sp|P09651-3|ROA1_HUMAN, sp|P09651|ROA1_HUMAN	1	0	0	5905357	0	0	0	0	0	MS/MS	unmatched	unmatched
FAKPRNQGGYGGSSSSSSYGSGRRF	Y	-	296	320	25	4	sp|P09651-2|ROA1_HUMAN	P09651-2	ROA1_HUMAN	HNRNPA1	Isoform A1-A of Heterogeneous nuclear ribonucleoprotein A1	HNRNPA1L3	sp|A0A2R8Y4L2|RA1L3_HUMAN, sp|P09651-3|ROA1_HUMAN, sp|P09651|ROA1_HUMAN	5	1	4	7607055400	503936352	1727923070	7607055400	503936352	1727923070	MS/MS	MS/MS	MS/MS
FALPYIRDV	K	A	232	240	9	2	sp|P06132|DCUP_HUMAN	P06132	DCUP_HUMAN	UROD	Uroporphyrinogen decarboxylase			1	1	1	49589104	55969960	21712914	49589104	55969960	21712914	MS/MS	MS/MS	MS/MS
FAQDVGRMF	E	K	679	687	9	2	sp|Q13263-2|TIF1B_HUMAN	Q13263-2	TIF1B_HUMAN	TRIM28	Isoform 2 of Transcription intermediary factor 1-beta		sp|Q13263|TIF1B_HUMAN	1	1	1	34267684	36518892	14639646	34267684	36518892	14639646	MS/MS	MS/MS	MS/MS
FARMLAQE	E	-	139	146	8	2	sp|Q9NZT1|CALL5_HUMAN	Q9NZT1	CALL5_HUMAN	CALML5	Calmodulin-like protein 5			0	0	2	0	0	293219072	0	0	0	unmatched	unmatched	MS/MS
FASEAREI	C	T	673	680	8	2	sp|Q8WYP5-2|ELYS_HUMAN	Q8WYP5-2	ELYS_HUMAN	AHCTF1	Isoform 2 of Protein ELYS		sp|Q8WYP5-3|ELYS_HUMAN, sp|Q8WYP5|ELYS_HUMAN	1	1	1	5.62401e+06	10034549	10063877	5.62401e+06	10034549	10063877	MS/MS	MS/MS	MS/MS
FASHVSPEV	F	S	108	116	9	2	sp|Q9NP61-2|ARFG3_HUMAN	Q9NP61-2	ARFG3_HUMAN	ARFGAP3	Isoform 2 of ADP-ribosylation factor GTPase-activating protein 3		sp|Q9NP61|ARFG3_HUMAN	1	1	1	82119344	40748156	39375552	82119344	40748156	39375552	MS/MS	MS/MS	MS/MS
FASPGRLF	S	P	25	32	8	2	sp|P17535|JUND_HUMAN	P17535	JUND_HUMAN	JUND	Transcription factor JunD			1	1	0	3.26719e+06	4.32489e+06	0	3.26719e+06	4.32489e+06	0	MS/MS	MS/MS	unmatched
FASTILHL	L	V	99	106	8	2	sp|P61803|DAD1_HUMAN	P61803	DAD1_HUMAN	DAD1	Dolichyl-diphosphooligosaccharide--protein glycosyltransferase subunit DAD1			1	1	0	2128938	5324558	0	2128938	5324558	0	MS/MS	MS/MS	unmatched
FATPFLVVR	A	H	49	57	9	2	sp|P15954|COX7C_HUMAN	P15954	COX7C_HUMAN	COX7C	Cytochrome c oxidase subunit 7C, mitochondrial			0	0	1	0	0	23678032	0	0	0	unmatched	unmatched	MS/MS
FATPFLVVRHQLLKT	A	-	49	63	15	3,4	sp|P15954|COX7C_HUMAN	P15954	COX7C_HUMAN	COX7C	Cytochrome c oxidase subunit 7C, mitochondrial			1	1	1	9172970	35089800	28371602	13421378	19293898	24991470	MS/MS	MS/MS	MS/MS
FATPQYRGV	M	R	269	277	9	2	sp|Q86V24|PAQR2_HUMAN	Q86V24	PAQR2_HUMAN	ADIPOR2	Adiponectin receptor protein 2			1	1	1	63235144	42552584	28684858	63235144	42552584	28684858	MS/MS	MS/MS	MS/MS
FAWEPSFRDQV	Y	Q	515	525	11	2	sp|Q92887|MRP2_HUMAN	Q92887	MRP2_HUMAN	ABCC2	ATP-binding cassette sub-family C member 2			1	1	1	41293820	77605576	49671380	41293820	77605576	49671380	MS/MS	MS/MS	MS/MS
FAYDGKDYL	Q	T	137	145	9	2	sp|P13747|HLAE_HUMAN	P13747	HLAE_HUMAN	HLA-E	HLA class I histocompatibility antigen, alpha chain E			0	1	1	0	4.81524e+06	13912621	0	4.81524e+06	13912621	unmatched	MS/MS	MS/MS
FAYPAIRYL	S	L	83	91	9	2	sp|P51398-3|RT29_HUMAN	P51398-3	RT29_HUMAN	DAP3	Isoform 3 of 28S ribosomal protein S29, mitochondrial		sp|P51398-2|RT29_HUMAN, sp|P51398|RT29_HUMAN	1	1	0	37143136	39283224	0	37143136	39283224	0	MS/MS	MS/MS	unmatched
FDEEGAKIVKDL	L	M	258	269	12	3	sp|P00558|PGK1_HUMAN	P00558	PGK1_HUMAN	PGK1	Phosphoglycerate kinase 1	PGK2	sp|P00558-2|PGK1_HUMAN, sp|P07205|PGK2_HUMAN	0	0	1	0	0	18480212	0	0	0	unmatched	unmatched	MS/MS
FDHPELVKL	T	G	288	296	9	2	sp|P78371-2|TCPB_HUMAN	P78371-2	TCPB_HUMAN	CCT2	Isoform 2 of T-complex protein 1 subunit beta		sp|P78371|TCPB_HUMAN	0	1	1	0	3060455	10335855	0	3060455	10335855	unmatched	MS/MS	MS/MS
FDQAFGLPRLPEE	L	W	29	41	13	2	sp|P04792|HSPB1_HUMAN	P04792	HSPB1_HUMAN	HSPB1	Heat shock protein beta-1			0	0	1	0	0	0	0	0	0	unmatched	unmatched	MS/MS
FDQNVDH	T	I	1680	1686	7	2	sp|P11532-11|DMD_HUMAN	P11532-11	DMD_HUMAN	DMD	Isoform 3 of Dystrophin		sp|P11532-2|DMD_HUMAN, sp|P11532-3|DMD_HUMAN, sp|P11532-4|DMD_HUMAN, sp|P11532|DMD_HUMAN	1	1	0	16605716	10065566	0	16605716	10065566	0	MS/MS	MS/MS	unmatched
FDTDIHALRPHRGQIE	A	V	140	155	16	3	sp|P42357-3|HUTH_HUMAN	P42357-3	HUTH_HUMAN	HAL	Isoform 3 of Histidine ammonia-lyase		sp|P42357-2|HUTH_HUMAN, sp|P42357|HUTH_HUMAN	0	1	1	0	2.96164e+06	4.82525e+06	0	2.96164e+06	4.82525e+06	unmatched	MS/MS	MS/MS
FDVGKTQPPLMKRAFSTEK	M	-	399	417	19	4	sp|Q9NZ32|ARP10_HUMAN	Q9NZ32	ARP10_HUMAN	ACTR10	Actin-related protein 10			1	1	0	5248714	0	0	0	0	0	MS/MS	MS/MS	unmatched
FDVSHEHLEGALDR	Y	F	151	164	14	3	sp|P14735|IDE_HUMAN	P14735	IDE_HUMAN	IDE	Insulin-degrading enzyme			0	0	1	0	0	11654891	0	0	0	unmatched	unmatched	MS/MS
FEAKKLV	F	-	229	235	7	2	sp|Q9BVK6|TMED9_HUMAN	Q9BVK6	TMED9_HUMAN	TMED9	Transmembrane emp24 domain-containing protein 9	TMED4	sp|Q7Z7H5-2|TMED4_HUMAN, sp|Q7Z7H5|TMED4_HUMAN	1	1	1	14914296	65726716	27664690	14914296	65726716	27664690	MS/MS	MS/MS	MS/MS
FEEMRKAGIFQSVK	D	-	62	75	14	4	sp|P09669|COX6C_HUMAN	P09669	COX6C_HUMAN	COX6C	Cytochrome c oxidase subunit 6C			0	1	0	0	31856638	0	0	0	0	unmatched	MS/MS	unmatched
FEGFPDKQPRKK	F	-	90	101	12	3	sp|P26447|S10A4_HUMAN	P26447	S10A4_HUMAN	S100A4	Protein S100-A4			1	1	1	65609696	30222344	6637497	65609696	30222344	6637497	MS/MS	MS/MS	MS/MS
FEIKNKKGTDL	Y	W	206	216	11	3	sp|P15311|EZRI_HUMAN	P15311	EZRI_HUMAN	EZR	Ezrin			0	0	1	0	0	8734981	0	0	0	unmatched	unmatched	MS/MS
FEIPDIDAEKL	G	M	128	138	11	2	sp|O14561|ACPM_HUMAN	O14561	ACPM_HUMAN	NDUFAB1	Acyl carrier protein, mitochondrial			1	1	0	10300839	23258334	0	10300839	23258334	0	MS/MS	MS/MS	unmatched
FEISKKEMQPTHPIRLG	A	L	78	94	17	3,4	sp|P63104-2|1433Z_HUMAN	P63104-2	1433Z_HUMAN	YWHAZ	Isoform 2 of 14-3-3 protein zeta/delta	YWHAB	sp|P31946-2|1433B_HUMAN, sp|P31946|1433B_HUMAN, sp|P63104|1433Z_HUMAN	0	0	2	0	0	46850064	0	0	0	unmatched	unmatched	MS/MS
FENAFLSHVVSQHQALLGTIR	K	A	457	477	21	3	sp|P25705-2|ATPA_HUMAN	P25705-2	ATPA_HUMAN	ATP5F1A	Isoform 2 of ATP synthase subunit alpha, mitochondrial		sp|P25705-3|ATPA_HUMAN, sp|P25705|ATPA_HUMAN	0	1	0	0	3.35495e+06	0	0	0	0	unmatched	MS/MS	unmatched
FEPTQEGKLFQLYPRNFLR	G	-	119	137	19	4	sp|Q8IXM3|RM41_HUMAN	Q8IXM3	RM41_HUMAN	MRPL41	39S ribosomal protein L41, mitochondrial			0	0	1	0	0	10272771	0	0	0	unmatched	unmatched	MS/MS
FERLTLKHD	L	-	167	175	9	3	sp|P02792|FRIL_HUMAN	P02792	FRIL_HUMAN	FTL	Ferritin light chain			1	0	0	51148956	0	0	0	0	0	MS/MS	unmatched	unmatched
FESSGAGKIGLGGRG	D	G	465	479	15	3	sp|P35527|K1C9_HUMAN	P35527	K1C9_HUMAN	KRT9	Keratin, type I cytoskeletal 9			0	1	0	0	8.04969e+06	0	0	0	0	unmatched	MS/MS	unmatched
FESSGAGKIGLGGRGG	D	S	465	480	16	3	sp|P35527|K1C9_HUMAN	P35527	K1C9_HUMAN	KRT9	Keratin, type I cytoskeletal 9			0	1	0	0	15461668	0	0	0	0	unmatched	MS/MS	unmatched
FETATLRSG	L	Y	718	726	9	2	sp|P14625|ENPL_HUMAN	P14625	ENPL_HUMAN	HSP90B1	Endoplasmin			1	1	0	0	35029228	0	0	0	0	MS/MS	MS/MS	unmatched
FFEGFPDKQPRKK	E	-	89	101	13	3	sp|P26447|S10A4_HUMAN	P26447	S10A4_HUMAN	S100A4	Protein S100-A4			1	0	0	1.99127e+06	0	0	0	0	0	MS/MS	unmatched	unmatched
FFIAGRYEF	Y	S	262	270	9	2	sp|P13807-2|GYS1_HUMAN	P13807-2	GYS1_HUMAN	GYS1	Isoform 2 of Glycogen [starch] synthase, muscle		sp|P13807|GYS1_HUMAN	1	0	0	26082288	0	0	0	0	0	MS/MS	unmatched	unmatched
FFKDRHWLF	G	T	24	32	9	2	sp|Q6P1Q9-2|MET2B_HUMAN	Q6P1Q9-2	MET2B_HUMAN	METTL2B	Isoform 2 of tRNA N(3)-methylcytidine methyltransferase METTL2B	METTL2A	sp|Q6P1Q9|MET2B_HUMAN, sp|Q96IZ6|MET2A_HUMAN	1	0	0	53567728	0	0	0	0	0	MS/MS	unmatched	unmatched
FFKPHWDEKF	M	H	205	214	10	3	sp|P50454|SERPH_HUMAN	P50454	SERPH_HUMAN	SERPINH1	Serpin H1			1	1	1	37295796	45709544	43821640	37295796	45709544	43821640	MS/MS	MS/MS	MS/MS
FFLGASLKDEVL	D	K	96	107	12	2	sp|P15880|RS2_HUMAN	P15880	RS2_HUMAN	RPS2	40S ribosomal protein S2			0	1	0	0	0	0	0	0	0	unmatched	MS/MS	unmatched
FFQPQKYNLQPKAD	H	-	599	612	14	3	sp|Q96G03|PGM2_HUMAN	Q96G03	PGM2_HUMAN	PGM2	Phosphopentomutase			0	0	1	0	0	24842470	0	0	0	unmatched	unmatched	MS/MS
FGAAGGFGGRGG	G	G	83	94	12	2	sp|P35908|K22E_HUMAN	P35908	K22E_HUMAN	KRT2	Keratin, type II cytoskeletal 2 epidermal			0	1	0	0	16405628	0	0	0	0	unmatched	MS/MS	unmatched
FGAAGGFGGRGGG	G	F	83	95	13	2	sp|P35908|K22E_HUMAN	P35908	K22E_HUMAN	KRT2	Keratin, type II cytoskeletal 2 epidermal			0	1	0	0	6566452	0	0	0	0	unmatched	MS/MS	unmatched
FGAGGGFGSR	S	S	56	65	10	2	sp|P04264|K2C1_HUMAN	P04264	K2C1_HUMAN	KRT1	Keratin, type II cytoskeletal 1			0	1	0	0	0	0	0	0	0	unmatched	MS/MS	unmatched
FGFGDSRGGGGNFGPGPGSNFRGG	N	S	195	218	24	3	sp|P22626-2|ROA2_HUMAN	P22626-2	ROA2_HUMAN	HNRNPA2B1	Isoform A2 of Heterogeneous nuclear ribonucleoproteins A2/B1		sp|P22626|ROA2_HUMAN	1	0	0	1.41742e+06	0	0	0	0	0	MS/MS	unmatched	unmatched
FGFHKPKMY	M	R	2	10	9	3	sp|Q9NP50|SHCAF_HUMAN	Q9NP50	SHCAF_HUMAN	SINHCAF	SIN3-HDAC complex-associated factor			2	1	2	13137390	22602702	25334616	6.12463e+06	25280038	28335554	MS/MS	MS/MS	MS/MS
FGGGRFGG	G	F	118	125	8	2	sp|P35908|K22E_HUMAN	P35908	K22E_HUMAN	KRT2	Keratin, type II cytoskeletal 2 epidermal			0	1	0	0	34535164	0	0	0	0	unmatched	MS/MS	unmatched
FGGGRFGGFG	G	G	118	127	10	2	sp|P35908|K22E_HUMAN	P35908	K22E_HUMAN	KRT2	Keratin, type II cytoskeletal 2 epidermal			0	1	0	0	9986016	0	0	0	0	unmatched	MS/MS	unmatched
FGGGRFGGFGGPG	G	G	118	130	13	2	sp|P35908|K22E_HUMAN	P35908	K22E_HUMAN	KRT2	Keratin, type II cytoskeletal 2 epidermal			0	1	0	0	11275825	0	0	0	0	unmatched	MS/MS	unmatched
FGGGSFRG	G	S	80	87	8	2	sp|P13645|K1C10_HUMAN	P13645	K1C10_HUMAN	KRT10	Keratin, type I cytoskeletal 10			0	2	0	0	53966788	0	0	0	0	unmatched	MS/MS	unmatched
FGGGSFRGSYG	G	S	80	90	11	2	sp|P13645|K1C10_HUMAN	P13645	K1C10_HUMAN	KRT10	Keratin, type I cytoskeletal 10			0	1	0	0	23967218	0	0	0	0	unmatched	MS/MS	unmatched
FGGGSRGFG	G	G	90	98	9	2	sp|P35527|K1C9_HUMAN	P35527	K1C9_HUMAN	KRT9	Keratin, type I cytoskeletal 9			0	1	0	0	69149952	0	0	0	0	unmatched	MS/MS	unmatched
FGGGSRGFGGASG	G	G	90	102	13	2	sp|P35527|K1C9_HUMAN	P35527	K1C9_HUMAN	KRT9	Keratin, type I cytoskeletal 9			0	1	0	0	32967714	0	0	0	0	unmatched	MS/MS	unmatched
FGGRGGF	G	R	684	690	7	2	sp|P19338|NUCL_HUMAN	P19338	NUCL_HUMAN	NCL	Nucleolin	FBL	sp|P22087|FBRL_HUMAN	0	1	0	0	17862520	0	0	0	0	unmatched	MS/MS	unmatched
FGGRGGGFG	G	G	89	97	9	2	sp|P35908|K22E_HUMAN	P35908	K22E_HUMAN	KRT2	Keratin, type II cytoskeletal 2 epidermal			0	1	0	0	26792978	0	0	0	0	unmatched	MS/MS	unmatched
FGGRGGGFGGG	G	S	89	99	11	2	sp|P35908|K22E_HUMAN	P35908	K22E_HUMAN	KRT2	Keratin, type II cytoskeletal 2 epidermal			0	1	0	0	18252806	0	0	0	0	unmatched	MS/MS	unmatched
FGGVDEKGPQ	L	L	85	94	10	2	sp|P28066-2|PSA5_HUMAN	P28066-2	PSA5_HUMAN	PSMA5	Isoform 2 of Proteasome subunit alpha type-5		sp|P28066|PSA5_HUMAN	0	1	1	0	4.92462e+06	11669876	0	4.92462e+06	11669876	unmatched	MS/MS	MS/MS
FGIRAKRAKEAAEQDVEKK	L	K	192	210	19	4	sp|P26373|RL13_HUMAN	P26373	RL13_HUMAN	RPL13	60S ribosomal protein L13		sp|P26373-2|RL13_HUMAN	1	0	0	7.08041e+06	0	0	0	0	0	MS/MS	unmatched	unmatched
FGKWSTD	L	D	20	26	7	2	sp|P46782|RS5_HUMAN	P46782	RS5_HUMAN	RPS5	40S ribosomal protein S5			0	1	0	0	0	0	0	0	0	unmatched	MS/MS	unmatched
FGKWSTDDVQIND	L	I	20	32	13	2	sp|P46782|RS5_HUMAN	P46782	RS5_HUMAN	RPS5	40S ribosomal protein S5			1	1	0	0	32494462	0	0	0	0	MS/MS	MS/MS	unmatched
FGLAREGNHKPIDYLNPP	C	K	312	329	18	3	sp|P05089-2|ARGI1_HUMAN	P05089-2	ARGI1_HUMAN	ARG1	Isoform 2 of Arginase-1		sp|P05089-3|ARGI1_HUMAN, sp|P05089|ARGI1_HUMAN	0	1	0	0	18684268	0	0	0	0	unmatched	MS/MS	unmatched
FGLPRLPEE	A	W	33	41	9	2	sp|P04792|HSPB1_HUMAN	P04792	HSPB1_HUMAN	HSPB1	Heat shock protein beta-1			0	0	1	0	0	0	0	0	0	unmatched	unmatched	MS/MS
FGPGGYPGGIH	G	E	141	151	11	2	sp|P35908|K22E_HUMAN	P35908	K22E_HUMAN	KRT2	Keratin, type II cytoskeletal 2 epidermal			0	1	0	0	2.56908e+06	0	0	0	0	unmatched	MS/MS	unmatched
FGPGKMDSRGEHRQDRRERPY	G	-	505	525	21	4,5	sp|P35637-2|FUS_HUMAN	P35637-2	FUS_HUMAN	FUS	Isoform Short of RNA-binding protein FUS		sp|P35637|FUS_HUMAN	2	2	2	117411520	73043032	774249600	93679168	55386488	600773630	MS/MS	MS/MS	MS/MS
FGPGPGSNFRGGSD	N	G	207	220	14	2	sp|P22626-2|ROA2_HUMAN	P22626-2	ROA2_HUMAN	HNRNPA2B1	Isoform A2 of Heterogeneous nuclear ribonucleoproteins A2/B1		sp|P22626|ROA2_HUMAN	1	0	0	0	0	0	0	0	0	MS/MS	unmatched	unmatched
FGPGPGSNFRGGSDGYGSGRGFG	N	D	207	229	23	3	sp|P22626-2|ROA2_HUMAN	P22626-2	ROA2_HUMAN	HNRNPA2B1	Isoform A2 of Heterogeneous nuclear ribonucleoproteins A2/B1		sp|P22626|ROA2_HUMAN	1	0	0	3314272	0	0	0	0	0	MS/MS	unmatched	unmatched
FGPGPGSNFRGGSDGYGSGRGFGD	N	G	207	230	24	3	sp|P22626-2|ROA2_HUMAN	P22626-2	ROA2_HUMAN	HNRNPA2B1	Isoform A2 of Heterogeneous nuclear ribonucleoproteins A2/B1		sp|P22626|ROA2_HUMAN	1	0	0	12895787	0	0	0	0	0	MS/MS	unmatched	unmatched
FGPGPGSNFRGGSDGYGSGRGFGDG	N	Y	207	231	25	3	sp|P22626-2|ROA2_HUMAN	P22626-2	ROA2_HUMAN	HNRNPA2B1	Isoform A2 of Heterogeneous nuclear ribonucleoproteins A2/B1		sp|P22626|ROA2_HUMAN	1	0	0	2.4038e+06	0	0	0	0	0	MS/MS	unmatched	unmatched
FGPPPSLSPGAF	T	S	21	32	12	2	sp|P41219-2|PERI_HUMAN	P41219-2	PERI_HUMAN	PRPH	Isoform 2 of Peripherin		sp|P41219|PERI_HUMAN	1	0	0	18783738	25185352	0	18783738	25185352	0	MS/MS	MBR	unmatched
FGRGGAESHTF	G	K	66	76	11	3	sp|P50238|CRIP1_HUMAN	P50238	CRIP1_HUMAN	CRIP1	Cysteine-rich protein 1			1	0	0	8782546	0	0	0	0	0	MS/MS	unmatched	unmatched
FGRGQNHNVQGFHPYR	G	R	391	406	16	4	sp|Q96EP5|DAZP1_HUMAN	Q96EP5	DAZP1_HUMAN	DAZAP1	DAZ-associated protein 1			0	0	1	0	0	9632134	0	0	0	unmatched	unmatched	MS/MS
FGSAFATPFLVVRHQLLKT	Y	-	45	63	19	3,4	sp|P15954|COX7C_HUMAN	P15954	COX7C_HUMAN	COX7C	Cytochrome c oxidase subunit 7C, mitochondrial			1	1	1	152714240	28270064	79091512	0	28270064	79091512	MS/MS	MS/MS	MS/MS
FGSRSLVGLGG	G	T	58	68	11	2	sp|P35908|K22E_HUMAN	P35908	K22E_HUMAN	KRT2	Keratin, type II cytoskeletal 2 epidermal			0	1	0	0	33343582	0	0	0	0	unmatched	MS/MS	unmatched
FGTGFPHML	Y	F	159	167	9	2	sp|P67870|CSK2B_HUMAN	P67870	CSK2B_HUMAN	CSNK2B	Casein kinase II subunit beta			0	1	0	0	32466760	0	0	0	0	unmatched	MS/MS	unmatched
FGTSWVKHY	H	C	280	288	9	3	sp|Q9UNA1-2|RHG26_HUMAN	Q9UNA1-2	RHG26_HUMAN	ARHGAP26	Isoform 2 of Rho GTPase-activating protein 26		sp|Q9UNA1|RHG26_HUMAN	0	1	0	0	6330703	0	0	0	0	unmatched	MS/MS	unmatched
FGYVFPKAV	A	S	3270	3278	9	2	sp|P04114|APOB_HUMAN	P04114	APOB_HUMAN	APOB	Apolipoprotein B-100			3	1	2	1247780860	2103486080	1630393340	1247780860	2103486080	1630393340	MS/MS	MS/MS	MS/MS
FHHTIGGSR	K	R	180	188	9	3	sp|P61313|RL15_HUMAN	P61313	RL15_HUMAN	RPL15	60S ribosomal protein L15			0	1	0	0	13321723	0	0	0	0	unmatched	MS/MS	unmatched
FHPIQGHR	K	V	160	167	8	3	sp|Q13151|ROA0_HUMAN	Q13151	ROA0_HUMAN	HNRNPA0	Heterogeneous nuclear ribonucleoprotein A0			0	1	0	0	5.78745e+06	0	0	0	0	unmatched	MS/MS	unmatched
FHPLGADSQV	L	-	483	492	10	2	sp|P11166|GTR1_HUMAN	P11166	GTR1_HUMAN	SLC2A1	Solute carrier family 2, facilitated glucose transporter member 1			1	1	1	320775360	271078720	118861664	320775360	271078720	118861664	MS/MS	MS/MS	MS/MS
FHPPAHL	Y	Q	232	238	7	2	sp|Q9NUK0-2|MBNL3_HUMAN	Q9NUK0-2	MBNL3_HUMAN	MBNL3	Isoform 2 of Muscleblind-like protein 3	MBNL1, MBNL2	sp|Q5VZF2-2|MBNL2_HUMAN, sp|Q5VZF2-3|MBNL2_HUMAN, sp|Q5VZF2|MBNL2_HUMAN, sp|Q9NR56-2|MBNL1_HUMAN, sp|Q9NR56-3|MBNL1_HUMAN, sp|Q9NR56-4|MBNL1_HUMAN, sp|Q9NR56-5|MBNL1_HUMAN, sp|Q9NR56-6|MBNL1_HUMAN, sp|Q9NR56-7|MBNL1_HUMAN, sp|Q9NR56|MBNL1_HUMAN, sp|Q9NUK0-3|MBNL3_HUMAN, sp|Q9NUK0-4|MBNL3_HUMAN, sp|Q9NUK0-5|MBNL3_HUMAN, sp|Q9NUK0|MBNL3_HUMAN	0	0	1	0	0	0	0	0	0	unmatched	unmatched	MS/MS
FIAPREPGAVSY	L	-	678	689	12	2	sp|Q92542-2|NICA_HUMAN	Q92542-2	NICA_HUMAN	NCSTN	Isoform 2 of Nicastrin		sp|Q92542|NICA_HUMAN	1	1	0	58186940	0	0	0	0	0	MS/MS	MS/MS	unmatched
FIASKGVKLV	D	S	118	127	10	2	sp|O43707|ACTN4_HUMAN	O43707	ACTN4_HUMAN	ACTN4	Alpha-actinin-4	ACTN1, ACTN3	sp|P12814-2|ACTN1_HUMAN, sp|P12814-3|ACTN1_HUMAN, sp|P12814-4|ACTN1_HUMAN, sp|P12814|ACTN1_HUMAN, sp|Q08043|ACTN3_HUMAN	1	1	1	122257992	46797544	33009330	122257992	46797544	33009330	MS/MS	MS/MS	MS/MS
FIDDANYSV	G	G	4	12	9	2	sp|O14977|AZIN1_HUMAN	O14977	AZIN1_HUMAN	AZIN1	Antizyme inhibitor 1			1	1	1	6.00676e+06	9043180	39250032	6.00676e+06	9043180	39250032	MS/MS	MS/MS	MS/MS
FIDGGGSVLV	A	A	82	91	10	2	sp|P39656-2|OST48_HUMAN	P39656-2	OST48_HUMAN	DDOST	Isoform 2 of Dolichyl-diphosphooligosaccharide--protein glycosyltransferase 48 kDa subunit		sp|P39656|OST48_HUMAN	1	1	0	6.82216e+06	9839225	0	6.82216e+06	9839225	0	MS/MS	MS/MS	unmatched
FIDKKVLKV	L	A	313	321	9	3	sp|P51654-2|GPC3_HUMAN	P51654-2	GPC3_HUMAN	GPC3	Isoform 2 of Glypican-3		sp|P51654-3|GPC3_HUMAN, sp|P51654|GPC3_HUMAN	0	0	1	0	0	29222782	0	0	0	unmatched	unmatched	MS/MS
FIDKVRFL	S	E	194	201	8	2	sp|P04264|K2C1_HUMAN	P04264	K2C1_HUMAN	KRT1	Keratin, type II cytoskeletal 1	KRT2, KRT3, KRT5, KRT6A, KRT6B, KRT6C, KRT7, KRT71, KRT72, KRT73, KRT74, KRT75, KRT76, KRT77, KRT78, KRT79, KRT8, KRT81, KRT83, KRT84, KRT85, KRT86	sp|O43790|KRT86_HUMAN, sp|O95678|K2C75_HUMAN, sp|P02538|K2C6A_HUMAN, sp|P04259|K2C6B_HUMAN, sp|P05787-2|K2C8_HUMAN, sp|P05787|K2C8_HUMAN, sp|P08729|K2C7_HUMAN, sp|P12035|K2C3_HUMAN, sp|P13647|K2C5_HUMAN, sp|P15241|K2M2_SHEEP, sp|P25691|K2M3_SHEEP, sp|P35908|K22E_HUMAN, sp|P48668|K2C6C_HUMAN, sp|P78385|KRT83_HUMAN, sp|P78386|KRT85_HUMAN, sp|Q01546|K22O_HUMAN, sp|Q14533|KRT81_HUMAN, sp|Q14CN4-2|K2C…	0	1	0	0	2.0257e+06	0	0	0	0	unmatched	MS/MS	unmatched
FIDPKKIKV	K	F	139	147	9	3	sp|Q9NUU7-2|DD19A_HUMAN	Q9NUU7-2	DD19A_HUMAN	DDX19A	Isoform 2 of ATP-dependent RNA helicase DDX19A	DDX19B	sp|Q9NUU7|DD19A_HUMAN, sp|Q9UMR2-2|DD19B_HUMAN, sp|Q9UMR2-3|DD19B_HUMAN, sp|Q9UMR2-4|DD19B_HUMAN, sp|Q9UMR2|DD19B_HUMAN	0	1	0	0	8610615	0	0	0	0	unmatched	MS/MS	unmatched
FIFSDTHEL	E	K	797	805	9	2	sp|Q9UKK3|PARP4_HUMAN	Q9UKK3	PARP4_HUMAN	PARP4	Protein mono-ADP-ribosyltransferase PARP4			2	1	1	15380249	22665642	0	15380249	22665642	0	MS/MS	MS/MS	MS/MS
FIGRLVRPKGDKMRDEL	L	-	402	418	17	4	sp|P50454|SERPH_HUMAN	P50454	SERPH_HUMAN	SERPINH1	Serpin H1			2	1	0	17698474	77007592	0	11266337	77007592	0	MS/MS	MS/MS	unmatched
FIHQHFVEV	S	S	97	105	9	2	sp|O94889-2|KLH18_HUMAN	O94889-2	KLH18_HUMAN	KLHL18	Isoform 2 of Kelch-like protein 18		sp|O94889|KLH18_HUMAN	1	0	0	39331180	34074632	0	39331180	34074632	0	MS/MS	MBR	unmatched
FIIDNPQDLKV	N	H	789	799	11	2	sp|O75051|PLXA2_HUMAN	O75051	PLXA2_HUMAN	PLXNA2	Plexin-A2			1	1	0	8809904	0	0	0	0	0	MS/MS	MS/MS	unmatched
FIINGIEKV	Y	I	114	122	9	2	sp|Q9H9Y6-2|RPA2_HUMAN	Q9H9Y6-2	RPA2_HUMAN	POLR1B	Isoform 2 of DNA-directed RNA polymerase I subunit RPA2		sp|Q9H9Y6-3|RPA2_HUMAN, sp|Q9H9Y6-5|RPA2_HUMAN, sp|Q9H9Y6|RPA2_HUMAN	1	0	1	21020618	0	14622665	21020618	0	14622665	MS/MS	unmatched	MS/MS
FIKVHVGDEDFVHL	Y	R	54	67	14	3	sp|P04080|CYTB_HUMAN	P04080	CYTB_HUMAN	CSTB	Cystatin-B			0	0	1	0	0	20074246	0	0	0	unmatched	unmatched	MS/MS
FILKKLDSI	P	-	43	51	9	2	sp|Q8N4H5|TOM5_HUMAN	Q8N4H5	TOM5_HUMAN	TOMM5	Mitochondrial import receptor subunit TOM5 homolog		sp|Q8N4H5-3|TOM5_HUMAN	0	1	0	13826607	17442644	0	13826607	17442644	0	MBR	MS/MS	unmatched
FILPKEIAV	K	Q	627	635	9	2	sp|Q9H1A4|APC1_HUMAN	Q9H1A4	APC1_HUMAN	ANAPC1	Anaphase-promoting complex subunit 1			1	1	0	29038182	32586800	26340510	29038182	32586800	26340510	MS/MS	MS/MS	MBR
FILPYIHKA	L	M	387	395	9	3	sp|Q6P1A2-2|MBOA5_HUMAN	Q6P1A2-2	MBOA5_HUMAN	LPCAT3	Isoform 2 of Lysophospholipid acyltransferase 5		sp|Q6P1A2|MBOA5_HUMAN	0	1	0	0	14813744	0	0	0	0	unmatched	MS/MS	unmatched
FIMDDPAGNSYL	H	Q	403	414	12	2	sp|O75312|ZPR1_HUMAN	O75312	ZPR1_HUMAN	ZPR1	Zinc finger protein ZPR1			1	0	0	13798129	15737415	0	13798129	15737415	0	MS/MS	MBR	unmatched
FIMEGGAMV	N	L	427	435	9	2	sp|P33992|MCM5_HUMAN	P33992	MCM5_HUMAN	MCM5	DNA replication licensing factor MCM5			1	0	0	0	0	0	0	0	0	MS/MS	unmatched	unmatched
FIMEGTLTRV	E	G	444	453	10	2	sp|Q07889|SOS1_HUMAN	Q07889	SOS1_HUMAN	SOS1	Son of sevenless homolog 1			0	1	0	0	18799506	0	0	0	0	unmatched	MS/MS	unmatched
FINPWSRKI	S	S	417	425	9	3	sp|O15055|PER2_HUMAN	O15055	PER2_HUMAN	PER2	Period circadian protein homolog 2			0	1	0	4.9704e+06	10087686	0	4.9704e+06	10087686	0	MBR	MS/MS	unmatched
FIRQNKTNSILFYGRFSSP	F	-	372	390	19	3	sp|P48594|SPB4_HUMAN	P48594	SPB4_HUMAN	SERPINB4	Serpin B4	SERPINB3	sp|P29508-2|SPB3_HUMAN, sp|P29508|SPB3_HUMAN	0	0	1	0	0	40807140	0	0	0	unmatched	unmatched	MS/MS
FISEFEHRV	N	N	63	71	9	2,3	sp|Q9UNM6|PSD13_HUMAN	Q9UNM6	PSD13_HUMAN	PSMD13	26S proteasome non-ATPase regulatory subunit 13			1	1	1	41603928	50793352	33121652	0	50793352	33121652	MS/MS	MS/MS	MS/MS
FISEIIHQL	Q	T	212	220	9	2	sp|Q9C040-2|TRIM2_HUMAN	Q9C040-2	TRIM2_HUMAN	TRIM2	Isoform 2 of Tripartite motif-containing protein 2		sp|Q9C040|TRIM2_HUMAN	1	1	0	11821250	18179932	0	11821250	18179932	0	MS/MS	MS/MS	unmatched
FIWDFIEKV	V	V	1185	1193	9	2	sp|Q6ZUT9-2|DEN5B_HUMAN	Q6ZUT9-2	DEN5B_HUMAN	DENND5B	Isoform 2 of DENN domain-containing protein 5B		sp|Q6ZUT9|DEN5B_HUMAN	1	0	0	23699136	0	0	0	0	0	MS/MS	unmatched	unmatched
FIWKSGGDLTL	H	H	104	114	11	2	sp|Q8TAF3-2|WDR48_HUMAN	Q8TAF3-2	WDR48_HUMAN	WDR48	Isoform 2 of WD repeat-containing protein 48		sp|Q8TAF3-3|WDR48_HUMAN, sp|Q8TAF3-4|WDR48_HUMAN, sp|Q8TAF3-5|WDR48_HUMAN, sp|Q8TAF3|WDR48_HUMAN	1	0	0	6900755	0	0	0	0	0	MS/MS	unmatched	unmatched
FKEPPLLL	S	G	72	79	8	2	sp|Q9HDC9-2|APMAP_HUMAN	Q9HDC9-2	APMAP_HUMAN	APMAP	Isoform 2 of Adipocyte plasma membrane-associated protein		sp|Q9HDC9|APMAP_HUMAN	0	1	0	0	23880584	0	0	0	0	unmatched	MS/MS	unmatched
FKIFKTKHD	Y	-	281	289	9	3	sp|Q9Y394-2|DHRS7_HUMAN	Q9Y394-2	DHRS7_HUMAN	DHRS7	Isoform 2 of Dehydrogenase/reductase SDR family member 7		sp|Q9Y394|DHRS7_HUMAN	1	0	0	2.03515e+06	0	0	0	0	0	MS/MS	unmatched	unmatched
FKLRSKKTPAVKAT	Y	-	45	58	14	4	sp|Q96IX5|ATPMK_HUMAN	Q96IX5	ATPMK_HUMAN	ATP5MK	ATP synthase membrane subunit K, mitochondrial			1	1	1	18349706	24952598	32752046	18349706	24952598	32752046	MS/MS	MS/MS	MS/MS
FKNKVPEKQKLFQ	H	E	24	36	13	3	sp|P14406|CX7A2_HUMAN	P14406	CX7A2_HUMAN	COX7A2	Cytochrome c oxidase subunit 7A2, mitochondrial	COX7A2P2	sp|O60397|COX7S_HUMAN	1	0	0	6.46589e+06	0	0	0	0	0	MS/MS	unmatched	unmatched
FKNKVPEKQKLFQED	H	D	24	38	15	3	sp|P14406|CX7A2_HUMAN	P14406	CX7A2_HUMAN	COX7A2	Cytochrome c oxidase subunit 7A2, mitochondrial	COX7A2P2	sp|O60397|COX7S_HUMAN	1	1	1	11396821	29216316	10004063	11396821	29216316	10004063	MS/MS	MS/MS	MS/MS
FKNKVPEKQKLFQEDDEIPLYLKG	H	G	24	47	24	4	sp|P14406|CX7A2_HUMAN	P14406	CX7A2_HUMAN	COX7A2	Cytochrome c oxidase subunit 7A2, mitochondrial			0	1	1	0	5.20163e+06	19323836	0	5.20163e+06	19323836	unmatched	MS/MS	MS/MS
FKRGADPGMPEPTVL	G	S	36	50	15	3	sp|Q9P0U1|TOM7_HUMAN	Q9P0U1	TOM7_HUMAN	TOMM7	Mitochondrial import receptor subunit TOM7 homolog			1	1	1	7.6594e+06	47681576	21166452	7.6594e+06	47681576	21166452	MS/MS	MS/MS	MS/MS
FKRGADPGMPEPTVLSLL	G	W	36	53	18	3	sp|Q9P0U1|TOM7_HUMAN	Q9P0U1	TOM7_HUMAN	TOMM7	Mitochondrial import receptor subunit TOM7 homolog			0	1	0	0	18712910	0	0	0	0	unmatched	MS/MS	unmatched
FKRGADPGMPEPTVLSLLWG	G	-	36	55	20	3	sp|Q9P0U1|TOM7_HUMAN	Q9P0U1	TOM7_HUMAN	TOMM7	Mitochondrial import receptor subunit TOM7 homolog			2	2	0	56006372	192258144	0	56146056	128372960	0	MS/MS	MS/MS	unmatched
FKRGLPLFPLVKPHIN	E	F	998	1013	16	4	sp|P14735|IDE_HUMAN	P14735	IDE_HUMAN	IDE	Insulin-degrading enzyme		sp|P14735-2|IDE_HUMAN	0	0	1	0	0	25263918	0	0	0	unmatched	unmatched	MS/MS
FLAAGTHLGGTNLDFQMEQYIYK	K	R	18	40	23	3	sp|P08865|RSSA_HUMAN	P08865	RSSA_HUMAN	RPSA	40S ribosomal protein SA			0	1	1	0	0	0	0	0	0	unmatched	MS/MS	MS/MS
FLADAKWIL	A	H	233	241	9	2	sp|Q9ULU4-10|PKCB1_HUMAN	Q9ULU4-10	PKCB1_HUMAN	ZMYND8	Isoform 10 of Protein kinase C-binding protein 1		sp|Q9ULU4-11|PKCB1_HUMAN, sp|Q9ULU4-12|PKCB1_HUMAN, sp|Q9ULU4-13|PKCB1_HUMAN, sp|Q9ULU4-14|PKCB1_HUMAN, sp|Q9ULU4-15|PKCB1_HUMAN, sp|Q9ULU4-16|PKCB1_HUMAN, sp|Q9ULU4-17|PKCB1_HUMAN, sp|Q9ULU4-18|PKCB1_HUMAN, sp|Q9ULU4-19|PKCB1_HUMAN, sp|Q9ULU4-20|PKCB1_HUMAN, sp|Q9ULU4-21|PKCB1_HUMAN, sp|Q9ULU4-22|PKCB1_HUMAN, sp|Q9ULU4-23|PKCB1_HUMAN, sp|Q9ULU4-3|PKCB1_HUMAN, sp|Q9ULU4-5|PKCB1_HUMAN, sp|Q9ULU4-6…	1	1	1	95544296	132081264	75382992	95544296	132081264	75382992	MS/MS	MS/MS	MS/MS
FLADPDTVNHLL	D	I	241	252	12	2	sp|Q9Y5W7-2|SNX14_HUMAN	Q9Y5W7-2	SNX14_HUMAN	SNX14	Isoform 2 of Sorting nexin-14		sp|Q9Y5W7-3|SNX14_HUMAN, sp|Q9Y5W7-4|SNX14_HUMAN, sp|Q9Y5W7|SNX14_HUMAN	1	1	0	11583646	10046962	0	11583646	10046962	0	MS/MS	MS/MS	unmatched
FLADPSAFVAA	A	A	268	278	11	2	sp|P05388|RLA0_HUMAN	P05388	RLA0_HUMAN	RPLP0	60S acidic ribosomal protein P0	RPLP0P6	sp|P05388-2|RLA0_HUMAN, sp|Q8NHW5|RLA0L_HUMAN	1	1	1	45365904	42802640	46593384	45365904	42802640	46593384	MS/MS	MS/MS	MS/MS
FLAEAELLNL	G	R	91	100	10	2	sp|P29401-2|TKT_HUMAN	P29401-2	TKT_HUMAN	TKT	Isoform 2 of Transketolase		sp|P29401|TKT_HUMAN	1	0	0	3.46345e+06	0	0	0	0	0	MS/MS	unmatched	unmatched
FLAEDALNTV	R	-	867	876	10	2	sp|Q08345-2|DDR1_HUMAN	Q08345-2	DDR1_HUMAN	DDR1	Isoform 2 of Epithelial discoidin domain-containing receptor 1		sp|Q08345-5|DDR1_HUMAN, sp|Q08345-6|DDR1_HUMAN, sp|Q08345|DDR1_HUMAN	1	0	0	7854770	8720570	0	7854770	8720570	0	MS/MS	MBR	unmatched
FLAEEGFYKF	R	H	59	68	10	2	sp|P46977|STT3A_HUMAN	P46977	STT3A_HUMAN	STT3A	Dolichyl-diphosphooligosaccharide--protein glycosyltransferase subunit STT3A			1	1	1	95478160	69037960	78098656	95478160	69037960	78098656	MS/MS	MS/MS	MS/MS
FLAEEKHLHV	G	L	101	110	10	3	sp|Q8TC12-2|RDH11_HUMAN	Q8TC12-2	RDH11_HUMAN	RDH11	Isoform 2 of Retinol dehydrogenase 11		sp|Q8TC12-3|RDH11_HUMAN, sp|Q8TC12|RDH11_HUMAN	1	1	0	2.83406e+06	4.92118e+06	0	2.83406e+06	4.92118e+06	0	MS/MS	MS/MS	unmatched
FLAEHPNVTL	E	T	106	115	10	2	sp|Q8IUX4|ABC3F_HUMAN	Q8IUX4	ABC3F_HUMAN	APOBEC3F	DNA dC->dU-editing enzyme APOBEC-3F	APOBEC3D	sp|Q96AK3|ABC3D_HUMAN	1	1	1	32924968	22641290	19022880	32924968	22641290	19022880	MS/MS	MS/MS	MS/MS
FLAEKHLLL	R	S	186	194	9	2	sp|Q6UXY1-2|BI2L2_HUMAN	Q6UXY1-2	BI2L2_HUMAN	BAIAP2L2	Isoform 2 of Brain-specific angiogenesis inhibitor 1-associated protein 2-like protein 2		sp|Q6UXY1|BI2L2_HUMAN	1	0	0	24671208	15427763	0	24671208	15427763	0	MS/MS	MBR	unmatched
FLAELPGSLSL	S	S	362	372	11	2	sp|Q9UPG8|PLAL2_HUMAN	Q9UPG8	PLAL2_HUMAN	PLAGL2	Zinc finger protein PLAGL2			1	0	1	42577220	0	38557224	42577220	0	38557224	MS/MS	unmatched	MS/MS
FLAERLYAEV	V	H	26	35	10	2	sp|P30260-2|CDC27_HUMAN	P30260-2	CDC27_HUMAN	CDC27	Isoform 2 of Cell division cycle protein 27 homolog		sp|P30260|CDC27_HUMAN	1	0	0	8385394	0	0	0	0	0	MS/MS	unmatched	unmatched
FLASESLIKQI	A	P	110	120	11	2	sp|P62906|RL10A_HUMAN	P62906	RL10A_HUMAN	RPL10A	60S ribosomal protein L10a			1	1	1	105126800	149108480	128236232	105126800	149108480	128236232	MS/MS	MS/MS	MS/MS
FLASVSTVLTSK	K	Y	129	140	12	2	sp|P69905|HBA_HUMAN	P69905	HBA_HUMAN	HBA2	Hemoglobin subunit alpha			0	0	1	0	0	28686142	0	0	0	unmatched	unmatched	MS/MS
FLDANGHFV	H	K	410	418	9	2	sp|Q8TAV3|CP2W1_HUMAN	Q8TAV3	CP2W1_HUMAN	CYP2W1	Cytochrome P450 2W1			1	0	0	12691675	9749803	0	12691675	9749803	0	MS/MS	MBR	unmatched
FLDDNQIVT	R	S	151	159	9	2	sp|P62873-2|GBB1_HUMAN	P62873-2	GBB1_HUMAN	GNB1	Isoform 2 of Guanine nucleotide-binding protein G(I)/G(S)/G(T) subunit beta-1		sp|P62873|GBB1_HUMAN	1	1	1	82505248	63137860	112544312	82505248	63137860	112544312	MS/MS	MS/MS	MS/MS
FLDDVNLIL	S	A	1589	1597	9	2	sp|P21675-12|TAF1_HUMAN	P21675-12	TAF1_HUMAN	TAF1	Isoform N-TAF1 of Transcription initiation factor TFIID subunit 1	TAF1L	sp|P21675-2|TAF1_HUMAN, sp|P21675-3|TAF1_HUMAN, sp|P21675-4|TAF1_HUMAN, sp|P21675-5|TAF1_HUMAN, sp|P21675-6|TAF1_HUMAN, sp|P21675-7|TAF1_HUMAN, sp|P21675-8|TAF1_HUMAN, sp|P21675-9|TAF1_HUMAN, sp|P21675|TAF1_HUMAN, sp|Q8IZX4|TAF1L_HUMAN	0	0	1	0	0	12758697	0	0	0	unmatched	unmatched	MS/MS
FLDDVVHSL	T	L	60	68	9	2	sp|Q15652-3|JHD2C_HUMAN	Q15652-3	JHD2C_HUMAN	JMJD1C	Isoform 3 of Probable JmjC domain-containing histone demethylation protein 2C		sp|Q15652-2|JHD2C_HUMAN, sp|Q15652|JHD2C_HUMAN	0	1	1	0	23178622	26580470	0	23178622	26580470	unmatched	MS/MS	MS/MS
FLDEEVKLI	H	K	134	142	9	2	sp|P02792|FRIL_HUMAN	P02792	FRIL_HUMAN	FTL	Ferritin light chain			1	1	1	40046904	43459504	44149900	40046904	43459504	44149900	MS/MS	MS/MS	MS/MS
FLDEKTHEL	S	L	128	136	9	2	sp|Q9H0K6|PUS7L_HUMAN	Q9H0K6	PUS7L_HUMAN	PUS7L	Pseudouridylate synthase PUS7L			2	1	1	438150816	228381600	162330720	438150816	228381600	162330720	MS/MS	MS/MS	MS/MS
FLDELEDEAKAA	R	R	84	95	12	2	sp|Q9Y2R0|COA3_HUMAN	Q9Y2R0	COA3_HUMAN	COA3	Cytochrome c oxidase assembly factor 3 homolog, mitochondrial			1	1	0	45573620	24856264	0	45573620	24856264	0	MS/MS	MS/MS	unmatched
FLDENVHFF	G	H	835	843	9	2	sp|Q86TI2-2|DPP9_HUMAN	Q86TI2-2	DPP9_HUMAN	DPP9	Isoform 2 of Dipeptidyl peptidase 9		sp|Q86TI2-4|DPP9_HUMAN, sp|Q86TI2|DPP9_HUMAN	1	1	0	15067133	15902186	10499552	15067133	15902186	10499552	MS/MS	MS/MS	MBR
FLDGNEMTL	K	A	178	186	9	2	sp|Q9Y696|CLIC4_HUMAN	Q9Y696	CLIC4_HUMAN	CLIC4	Chloride intracellular channel protein 4			2	1	1	135791392	159545344	69305768	103027192	101036304	69305768	MS/MS	MS/MS	MS/MS
FLDHEMVFL	T	L	51	59	9	2	sp|Q9BUE0|MED18_HUMAN	Q9BUE0	MED18_HUMAN	MED18	Mediator of RNA polymerase II transcription subunit 18			1	0	0	7636323	0	0	0	0	0	MS/MS	unmatched	unmatched
FLDHIIASV	N	V	991	999	9	2	sp|Q7LBC6-2|KDM3B_HUMAN	Q7LBC6-2	KDM3B_HUMAN	KDM3B	Isoform 2 of Lysine-specific demethylase 3B		sp|Q7LBC6-3|KDM3B_HUMAN, sp|Q7LBC6|KDM3B_HUMAN	0	1	0	0	11737560	0	0	0	0	unmatched	MS/MS	unmatched
FLDIHNIHV	F	M	271	279	9	2	sp|Q13496-2|MTM1_HUMAN	Q13496-2	MTM1_HUMAN	MTM1	Isoform 2 of Myotubularin	MTMR2	sp|Q13496|MTM1_HUMAN, sp|Q13614-2|MTMR2_HUMAN, sp|Q13614|MTMR2_HUMAN	1	0	0	15668366	0	0	0	0	0	MS/MS	unmatched	unmatched
FLDKELTGL	H	N	113	121	9	2	sp|P04035-2|HMDH_HUMAN	P04035-2	HMDH_HUMAN	HMGCR	Isoform 2 of 3-hydroxy-3-methylglutaryl-coenzyme A reductase		sp|P04035-3|HMDH_HUMAN, sp|P04035|HMDH_HUMAN	1	0	1	0	0	0	0	0	0	MS/MS	unmatched	MS/MS
FLDLTEQEF	G	R	430	438	9	2	sp|Q9Y262-2|EIF3L_HUMAN	Q9Y262-2	EIF3L_HUMAN	EIF3L	Isoform 2 of Eukaryotic translation initiation factor 3 subunit L		sp|Q9Y262|EIF3L_HUMAN	1	1	0	34473532	51426204	0	34473532	51426204	0	MS/MS	MS/MS	unmatched
FLDNERHEV	D	Q	458	466	9	3	sp|Q16512-2|PKN1_HUMAN	Q16512-2	PKN1_HUMAN	PKN1	Isoform 2 of Serine/threonine-protein kinase N1		sp|Q16512-3|PKN1_HUMAN, sp|Q16512|PKN1_HUMAN	1	1	1	19893454	118074072	151244752	19893454	118074072	151244752	MS/MS	MS/MS	MS/MS
FLDPDRHFL	S	S	343	351	9	3	sp|Q6ZRV2|FA83H_HUMAN	Q6ZRV2	FA83H_HUMAN	FAM83H	Protein FAM83H			1	1	0	12081281	29652090	0	12081281	29652090	0	MS/MS	MS/MS	unmatched
FLDPGGPMMKL	E	V	125	135	11	2	sp|Q9NXE4-2|NSMA3_HUMAN	Q9NXE4-2	NSMA3_HUMAN	SMPD4	Isoform 2 of Sphingomyelin phosphodiesterase 4		sp|Q9NXE4-4|NSMA3_HUMAN, sp|Q9NXE4|NSMA3_HUMAN	1	1	0	14497842	22952414	0	14497842	22952414	0	MS/MS	MS/MS	unmatched
FLDPNNIPKA	K	S	305	314	10	2	sp|Q9BVK2-2|ALG8_HUMAN	Q9BVK2-2	ALG8_HUMAN	ALG8	Isoform 2 of Probable dolichyl pyrophosphate Glc1Man9GlcNAc2 alpha-1,3-glucosyltransferase		sp|Q9BVK2|ALG8_HUMAN	1	1	1	181314304	161832352	117089120	181314304	161832352	117089120	MS/MS	MS/MS	MS/MS
FLDPSKSSV	E	G	126	134	9	2	sp|Q8NCC3|PAG15_HUMAN	Q8NCC3	PAG15_HUMAN	PLA2G15	Phospholipase A2 group XV			1	1	1	12469164	20081886	14492330	12469164	20081886	14492330	MS/MS	MS/MS	MS/MS
FLDSEVSEL	D	R	699	707	9	2	sp|Q9BPX3|CND3_HUMAN	Q9BPX3	CND3_HUMAN	NCAPG	Condensin complex subunit 3			1	0	0	15250546	13282186	0	15250546	13282186	0	MS/MS	MBR	unmatched
FLDTPIAKV	H	S	320	328	9	2	sp|Q969G9|NKD1_HUMAN	Q969G9	NKD1_HUMAN	NKD1	Protein naked cuticle homolog 1			0	1	1	140093808	219606336	177592816	140093808	219606336	177592816	MBR	MS/MS	MS/MS
FLDWPQGTF	G	A	141	149	9	2	sp|P38117|ETFB_HUMAN	P38117	ETFB_HUMAN	ETFB	Electron transfer flavoprotein subunit beta		sp|P38117-2|ETFB_HUMAN	2	1	1	197721600	296331968	206469888	197721600	296331968	206469888	MS/MS	MS/MS	MS/MS
FLEETKATV	L	A	2469	2477	9	2	sp|P04114|APOB_HUMAN	P04114	APOB_HUMAN	APOB	Apolipoprotein B-100			2	1	2	179979200	190815200	228998720	179979200	190815200	228998720	MS/MS	MS/MS	MS/MS
FLEGGKD	G	S	173	179	7	2	sp|P00761|TRYP_PIG	P00761	TRYP_PIG		Trypsin	PRSS1, PRSS2, PRSS3, PRSS3P2	sp|P07477|TRY1_HUMAN, sp|P07478|TRY2_HUMAN, sp|P35030-2|TRY3_HUMAN, sp|P35030-3|TRY3_HUMAN, sp|P35030-4|TRY3_HUMAN, sp|P35030-5|TRY3_HUMAN, sp|P35030|TRY3_HUMAN, sp|Q29463|TRY2_BOVIN, sp|Q8NHM4|TRY6_HUMAN	0	1	0	0	35497460	0	0	0	0	unmatched	MS/MS	unmatched
FLEGGKDS	G	C	173	180	8	2	sp|P00761|TRYP_PIG	P00761	TRYP_PIG		Trypsin	PRSS1, PRSS2, PRSS3, PRSS3P2	sp|P07477|TRY1_HUMAN, sp|P07478|TRY2_HUMAN, sp|P35030-2|TRY3_HUMAN, sp|P35030-3|TRY3_HUMAN, sp|P35030-4|TRY3_HUMAN, sp|P35030-5|TRY3_HUMAN, sp|P35030|TRY3_HUMAN, sp|Q29463|TRY2_BOVIN, sp|Q8NHM4|TRY6_HUMAN	0	1	0	0	5297199	0	0	0	0	unmatched	MS/MS	unmatched
FLEGQIHPEL	L	E	802	811	10	2	sp|P69849|NOMO3_HUMAN	P69849	NOMO3_HUMAN	NOMO3	Nodal modulator 3	NOMO1, NOMO2	sp|Q15155|NOMO1_HUMAN, sp|Q5JPE7-2|NOMO2_HUMAN, sp|Q5JPE7-3|NOMO2_HUMAN, sp|Q5JPE7|NOMO2_HUMAN	1	0	0	8996917	0	0	0	0	0	MS/MS	unmatched	unmatched
FLEKLLPPV	E	-	223	231	9	2	sp|O95372|LYPA2_HUMAN	O95372	LYPA2_HUMAN	LYPLA2	Acyl-protein thioesterase 2			3	3	3	860512510	905954430	643511870	860512510	905954430	643511870	MS/MS	MS/MS	MS/MS
FLETNVPLL	S	V	394	402	9	2	sp|P35221-2|CTNA1_HUMAN	P35221-2	CTNA1_HUMAN	CTNNA1	Isoform 2 of Catenin alpha-1	CTNNA2	sp|P26232-2|CTNA2_HUMAN, sp|P26232-3|CTNA2_HUMAN, sp|P26232-4|CTNA2_HUMAN, sp|P26232-5|CTNA2_HUMAN, sp|P26232-6|CTNA2_HUMAN, sp|P26232|CTNA2_HUMAN, sp|P35221-3|CTNA1_HUMAN, sp|P35221|CTNA1_HUMAN	1	0	0	24159356	0	0	0	0	0	MS/MS	unmatched	unmatched
FLFDGSPTYVL	L	A	2335	2345	11	2	sp|P49327|FAS_HUMAN	P49327	FAS_HUMAN	FASN	Fatty acid synthase			1	1	1	69630744	69818744	118129560	69630744	69818744	118129560	MS/MS	MS/MS	MS/MS
FLFEDFSKA	T	S	118	126	9	2	sp|Q5BJF2|SGMR2_HUMAN	Q5BJF2	SGMR2_HUMAN	TMEM97	Sigma intracellular receptor 2			1	1	1	56695832	53827348	43430788	56695832	53827348	43430788	MS/MS	MS/MS	MS/MS
FLFEPVVKA	S	F	565	573	9	2	sp|Q6IN85-2|P4R3A_HUMAN	Q6IN85-2	P4R3A_HUMAN	PPP4R3A	Isoform 2 of Serine/threonine-protein phosphatase 4 regulatory subunit 3A		sp|Q6IN85-4|P4R3A_HUMAN, sp|Q6IN85|P4R3A_HUMAN	1	0	0	25898830	0	0	0	0	0	MS/MS	unmatched	unmatched
FLFGEEPSKL	L	D	180	189	10	2	sp|Q86XL3-3|ANKL2_HUMAN	Q86XL3-3	ANKL2_HUMAN	ANKLE2	Isoform 3 of Ankyrin repeat and LEM domain-containing protein 2		sp|Q86XL3|ANKL2_HUMAN	1	1	0	15018294	9938897	0	15018294	9938897	0	MS/MS	MS/MS	unmatched
FLFGEVHKA	L	L	332	340	9	3	sp|Q7L590-2|MCM10_HUMAN	Q7L590-2	MCM10_HUMAN	MCM10	Isoform 2 of Protein MCM10 homolog		sp|Q7L590|MCM10_HUMAN	1	1	1	11793723	42117376	85303800	11793723	42117376	85303800	MS/MS	MS/MS	MS/MS
FLFGYPKRL	H	I	205	213	9	3	sp|Q9HAY2|MAGF1_HUMAN	Q9HAY2	MAGF1_HUMAN	MAGEF1	Melanoma-associated antigen F1			0	1	1	0	0	23010376	0	0	0	unmatched	MS/MS	MS/MS
FLFNKVVNL	A	Q	43	51	9	2	sp|P62699|YPEL5_HUMAN	P62699	YPEL5_HUMAN	YPEL5	Protein yippee-like 5			1	0	0	11340719	0	0	0	0	0	MS/MS	unmatched	unmatched
FLFNTENKL	V	L	114	122	9	2	sp|Q13907-2|IDI1_HUMAN	Q13907-2	IDI1_HUMAN	IDI1	Isoform 2 of Isopentenyl-diphosphate Delta-isomerase 1		sp|Q13907|IDI1_HUMAN	1	0	1	59093816	0	26679746	59093816	0	26679746	MS/MS	unmatched	MS/MS
FLFPGTENQEL	T	V	646	656	11	2	sp|P48681|NEST_HUMAN	P48681	NEST_HUMAN	NES	Nestin			1	1	1	34586228	29539360	33079074	34586228	29539360	33079074	MS/MS	MS/MS	MS/MS
FLFQEPRSI	L	V	98	106	9	2	sp|Q9UK61-2|TASOR_HUMAN	Q9UK61-2	TASOR_HUMAN	TASOR	Isoform 2 of Protein TASOR		sp|Q9UK61-3|TASOR_HUMAN, sp|Q9UK61-4|TASOR_HUMAN, sp|Q9UK61|TASOR_HUMAN	0	0	1	0	0	27459054	0	0	0	unmatched	unmatched	MS/MS
FLFSKFIEL	L	M	87	95	9	2	sp|Q9BW60-2|ELOV1_HUMAN	Q9BW60-2	ELOV1_HUMAN	ELOVL1	Isoform 2 of Elongation of very long chain fatty acids protein 1		sp|Q9BW60|ELOV1_HUMAN	1	0	1	24818186	0	24554800	24818186	0	24554800	MS/MS	unmatched	MS/MS
FLGASLKDEVL	F	K	97	107	11	2	sp|P15880|RS2_HUMAN	P15880	RS2_HUMAN	RPS2	40S ribosomal protein S2			1	1	1	12842562	31137684	39775836	12842562	31137684	39775836	MS/MS	MS/MS	MS/MS
FLGDDVFLREL	S	A	491	501	11	2	sp|P06737-2|PYGL_HUMAN	P06737-2	PYGL_HUMAN	PYGL	Isoform 2 of Glycogen phosphorylase, liver form		sp|P06737|PYGL_HUMAN	1	1	1	39941880	36010500	47578912	39941880	36010500	47578912	MS/MS	MS/MS	MS/MS
FLGEKIASV	D	L	139	147	9	2	sp|Q8N128-2|F177A_HUMAN	Q8N128-2	F177A_HUMAN	FAM177A1	Isoform 2 of Protein FAM177A1		sp|Q8N128|F177A_HUMAN	0	1	1	0	27735254	41050088	0	27735254	41050088	unmatched	MS/MS	MS/MS
FLGENISNFL	E	S	273	282	10	2	sp|O14791-2|APOL1_HUMAN	O14791-2	APOL1_HUMAN	APOL1	Isoform 2 of Apolipoprotein L1		sp|O14791-3|APOL1_HUMAN, sp|O14791|APOL1_HUMAN	1	1	1	118960560	86793632	89675032	118960560	86793632	89675032	MS/MS	MS/MS	MS/MS
FLGKIVNPIGK	L	-	404	414	11	3	sp|Q8IW75|SPA12_HUMAN	Q8IW75	SPA12_HUMAN	SERPINA12	Serpin A12			0	1	0	0	0	0	0	0	0	unmatched	MS/MS	unmatched
FLGPEPKSV	I	V	342	350	9	2	sp|P10253|LYAG_HUMAN	P10253	LYAG_HUMAN	GAA	Lysosomal alpha-glucosidase			1	1	0	59428700	42231556	0	59428700	42231556	0	MS/MS	MS/MS	unmatched
FLGPIIKA	G	E	92	99	8	2	sp|P00450|CERU_HUMAN	P00450	CERU_HUMAN	CP	Ceruloplasmin			1	1	0	1.06461e+06	1.45427e+06	0	1.06461e+06	1.45427e+06	0	MS/MS	MS/MS	unmatched
FLGPLHPSF	R	N	80	88	9	2	sp|Q96AD5|PLPL2_HUMAN	Q96AD5	PLPL2_HUMAN	PNPLA2	Patatin-like phospholipase domain-containing protein 2			1	0	0	7.38541e+06	0	0	0	0	0	MS/MS	unmatched	unmatched
FLGPWPAAS	L	H	22	30	9	2	sp|P30533|AMRP_HUMAN	P30533	AMRP_HUMAN	LRPAP1	Alpha-2-macroglobulin receptor-associated protein			1	0	0	18812720	32631274	0	18812720	32631274	0	MS/MS	MBR	unmatched
FLHDNMVEI	K	P	616	624	9	2	sp|P49916-2|DNLI3_HUMAN	P49916-2	DNLI3_HUMAN	LIG3	Isoform 2 of DNA ligase 3		sp|P49916-3|DNLI3_HUMAN, sp|P49916-4|DNLI3_HUMAN, sp|P49916|DNLI3_HUMAN	1	1	1	27287484	37657340	21436812	27287484	37657340	21436812	MS/MS	MS/MS	MS/MS
FLIDKTTTV	S	Q	225	233	9	2	sp|P05543|THBG_HUMAN	P05543	THBG_HUMAN	SERPINA7	Thyroxine-binding globulin			1	1	1	314378624	277772320	234205888	314378624	277772320	234205888	MS/MS	MS/MS	MS/MS
FLIEEQKIVV	A	K	95	104	10	2	sp|P49207|RL34_HUMAN	P49207	RL34_HUMAN	RPL34	60S ribosomal protein L34			1	1	1	31980986	33239000	37680924	31980986	33239000	37680924	MS/MS	MS/MS	MS/MS
FLIETGPKGV	H	K	1105	1114	10	2	sp|Q63HR2-2|TENS2_HUMAN	Q63HR2-2	TENS2_HUMAN	TNS2	Isoform 2 of Tensin-2		sp|Q63HR2-4|TENS2_HUMAN, sp|Q63HR2-5|TENS2_HUMAN, sp|Q63HR2-6|TENS2_HUMAN, sp|Q63HR2|TENS2_HUMAN	1	0	0	7806555	0	0	0	0	0	MS/MS	unmatched	unmatched
FLIPIYHQV	E	A	2116	2124	9	2	sp|Q13085-2|ACACA_HUMAN	Q13085-2	ACACA_HUMAN	ACACA	Isoform 2 of Acetyl-CoA carboxylase 1		sp|Q13085-3|ACACA_HUMAN, sp|Q13085-4|ACACA_HUMAN, sp|Q13085|ACACA_HUMAN	1	0	0	11524312	0	0	0	0	0	MS/MS	unmatched	unmatched
FLKEYLHFV	L	K	458	466	9	2	sp|Q14511-3|CASL_HUMAN	Q14511-3	CASL_HUMAN	NEDD9	Isoform 3 of Enhancer of filamentation 1		sp|Q14511|CASL_HUMAN	1	1	1	46070248	49003876	28943570	46070248	49003876	28943570	MS/MS	MS/MS	MS/MS
FLKNELDNV	E	R	78	86	9	2	sp|Q9BWF2|TRAIP_HUMAN	Q9BWF2	TRAIP_HUMAN	TRAIP	E3 ubiquitin-protein ligase TRAIP			1	0	0	0	0	0	0	0	0	MS/MS	unmatched	unmatched
FLLDGFPRTV	G	R	96	105	10	2	sp|P54819-2|KAD2_HUMAN	P54819-2	KAD2_HUMAN	AK2	Isoform 2 of Adenylate kinase 2, mitochondrial		sp|P54819-3|KAD2_HUMAN, sp|P54819-4|KAD2_HUMAN, sp|P54819-5|KAD2_HUMAN, sp|P54819-6|KAD2_HUMAN, sp|P54819|KAD2_HUMAN	1	2	1	220168640	148267008	127762800	220168640	148267008	127762800	MS/MS	MS/MS	MS/MS
FLLDGKVLSL	G	T	316	325	10	2	sp|Q8N1F8|S11IP_HUMAN	Q8N1F8	S11IP_HUMAN	STK11IP	Serine/threonine-protein kinase 11-interacting protein			1	0	0	25194666	21927888	0	25194666	21927888	0	MS/MS	MBR	unmatched
FLLDKKIGV	G	N	171	179	9	2	sp|P78371-2|TCPB_HUMAN	P78371-2	TCPB_HUMAN	CCT2	Isoform 2 of T-complex protein 1 subunit beta		sp|P78371|TCPB_HUMAN	3	1	1	157492864	81566344	103916384	157492864	81566344	103916384	MS/MS	MS/MS	MS/MS
FLLDPVKGERL	G	T	3759	3769	11	3	sp|Q15149-2|PLEC_HUMAN	Q15149-2	PLEC_HUMAN	PLEC	Isoform 2 of Plectin		sp|Q15149-3|PLEC_HUMAN, sp|Q15149-4|PLEC_HUMAN, sp|Q15149-5|PLEC_HUMAN, sp|Q15149-6|PLEC_HUMAN, sp|Q15149-7|PLEC_HUMAN, sp|Q15149-8|PLEC_HUMAN, sp|Q15149-9|PLEC_HUMAN, sp|Q15149|PLEC_HUMAN	1	0	0	4.77337e+06	0	0	0	0	0	MS/MS	unmatched	unmatched
FLLEKGYEV	E	H	12	20	9	2	sp|O60547-2|GMDS_HUMAN	O60547-2	GMDS_HUMAN	GMDS	Isoform 2 of GDP-mannose 4,6 dehydratase		sp|O60547|GMDS_HUMAN	1	1	2	1628775680	1334338940	1294625150	1628775680	1334338940	1294625150	MS/MS	MS/MS	MS/MS
FLLEREQLL	R	F	211	219	9	2	sp|Q96M89-2|CC138_HUMAN	Q96M89-2	CC138_HUMAN	CCDC138	Isoform 2 of Coiled-coil domain-containing protein 138		sp|Q96M89|CC138_HUMAN	1	0	0	10273950	0	0	0	0	0	MS/MS	unmatched	unmatched
FLLGPRLVLA	L	I	22	31	10	2	sp|P49755|TMEDA_HUMAN	P49755	TMEDA_HUMAN	TMED10	Transmembrane emp24 domain-containing protein 10			5	3	4	2009784580	1534972670	1715421700	2009784580	1534972670	1715421700	MS/MS	MS/MS	MS/MS
FLLPDVIRI	E	W	204	212	9	2	sp|Q9NVG8-2|TBC13_HUMAN	Q9NVG8-2	TBC13_HUMAN	TBC1D13	Isoform 2 of TBC1 domain family member 13		sp|Q9NVG8-3|TBC13_HUMAN, sp|Q9NVG8|TBC13_HUMAN	1	0	1	4.84609e+06	0	4167339	4.84609e+06	0	4167339	MS/MS	unmatched	MS/MS
FLLPHPGLKV	C	A	294	303	10	2	sp|Q8NHH9-2|ATLA2_HUMAN	Q8NHH9-2	ATLA2_HUMAN	ATL2	Isoform 2 of Atlastin-2	ATL1	sp|Q8NHH9-3|ATLA2_HUMAN, sp|Q8NHH9-4|ATLA2_HUMAN, sp|Q8NHH9-5|ATLA2_HUMAN, sp|Q8NHH9|ATLA2_HUMAN, sp|Q8WXF7-2|ATLA1_HUMAN, sp|Q8WXF7|ATLA1_HUMAN	1	1	0	32156850	33416614	0	32156850	33416614	0	MS/MS	MS/MS	unmatched
FLLPIKTVGV	A	Q	411	420	10	2	sp|P49915-2|GUAA_HUMAN	P49915-2	GUAA_HUMAN	GMPS	Isoform 2 of GMP synthase [glutamine-hydrolyzing]		sp|P49915|GUAA_HUMAN	1	0	0	8571253	0	8823943	8571253	0	8823943	MS/MS	unmatched	MBR
FLLPILSQI	A	Y	218	226	9	2	sp|O00571-2|DDX3X_HUMAN	O00571-2	DDX3X_HUMAN	DDX3X	Isoform 2 of ATP-dependent RNA helicase DDX3X	DDX3Y	sp|O00571|DDX3X_HUMAN, sp|O15523-2|DDX3Y_HUMAN, sp|O15523-3|DDX3Y_HUMAN, sp|O15523|DDX3Y_HUMAN	1	0	0	29080300	0	0	0	0	0	MS/MS	unmatched	unmatched
FLLTIENEL	A	K	923	931	9	2	sp|Q96Q89-2|KI20B_HUMAN	Q96Q89-2	KI20B_HUMAN	KIF20B	Isoform 2 of Kinesin-like protein KIF20B		sp|Q96Q89-3|KI20B_HUMAN, sp|Q96Q89-4|KI20B_HUMAN, sp|Q96Q89|KI20B_HUMAN	1	0	0	16273590	0	0	0	0	0	MS/MS	unmatched	unmatched
FLMDFIHQV	S	G	610	618	9	2	sp|Q8WUM0|NU133_HUMAN	Q8WUM0	NU133_HUMAN	NUP133	Nuclear pore complex protein Nup133			2	1	1	122027232	146599952	63468996	112306384	146599952	63468996	MS/MS	MS/MS	MS/MS
FLMKNSDLYGA	E	K	477	487	11	2	sp|Q8NEM2|SHCBP_HUMAN	Q8NEM2	SHCBP_HUMAN	SHCBP1	SHC SH2 domain-binding protein 1			1	1	0	64641952	65219952	0	64641952	65219952	0	MS/MS	MS/MS	unmatched
FLMQYPGRSL	Y	V	527	536	10	2	sp|Q9GZR7-2|DDX24_HUMAN	Q9GZR7-2	DDX24_HUMAN	DDX24	Isoform 2 of ATP-dependent RNA helicase DDX24		sp|Q9GZR7|DDX24_HUMAN	1	0	0	10924730	0	0	0	0	0	MS/MS	unmatched	unmatched
FLNGKSVGV	L	E	1284	1292	9	2	sp|Q96SN8-2|CK5P2_HUMAN	Q96SN8-2	CK5P2_HUMAN	CDK5RAP2	Isoform 2 of CDK5 regulatory subunit-associated protein 2		sp|Q96SN8-3|CK5P2_HUMAN, sp|Q96SN8-4|CK5P2_HUMAN, sp|Q96SN8|CK5P2_HUMAN	1	0	0	5.90437e+06	0	0	0	0	0	MS/MS	unmatched	unmatched
FLNKEITSV	K	G	299	307	9	2	sp|Q9UI10-2|EI2BD_HUMAN	Q9UI10-2	EI2BD_HUMAN	EIF2B4	Isoform 2 of Translation initiation factor eIF-2B subunit delta		sp|Q9UI10-3|EI2BD_HUMAN, sp|Q9UI10|EI2BD_HUMAN	1	0	1	112919536	0	72892040	112919536	0	72892040	MS/MS	unmatched	MS/MS
FLNNQEYVL	A	A	1184	1192	9	2	sp|Q01082-2|SPTB2_HUMAN	Q01082-2	SPTB2_HUMAN	SPTBN1	Isoform Short of Spectrin beta chain, non-erythrocytic 1		sp|Q01082-3|SPTB2_HUMAN, sp|Q01082|SPTB2_HUMAN	1	0	1	42722808	25054796	21343362	42722808	25054796	21343362	MS/MS	MBR	MS/MS
FLNPDEVHAI	R	L	59	68	10	2	sp|Q9H4H8-2|FA83D_HUMAN	Q9H4H8-2	FA83D_HUMAN	FAM83D	Isoform 2 of Protein FAM83D		sp|Q9H4H8|FA83D_HUMAN	1	1	1	18710758	34538264	0	18710758	34538264	0	MS/MS	MS/MS	MS/MS
FLNTQHILL	L	L	134	142	9	2	sp|Q96FL8-2|S47A1_HUMAN	Q96FL8-2	S47A1_HUMAN	SLC47A1	Isoform 2 of Multidrug and toxin extrusion protein 1	SLC47A2	sp|Q86VL8-2|S47A2_HUMAN, sp|Q86VL8-3|S47A2_HUMAN, sp|Q86VL8-4|S47A2_HUMAN, sp|Q86VL8-5|S47A2_HUMAN, sp|Q86VL8-6|S47A2_HUMAN, sp|Q86VL8|S47A2_HUMAN, sp|Q96FL8-3|S47A1_HUMAN, sp|Q96FL8|S47A1_HUMAN	1	1	1	63170376	66591028	62623616	63170376	66591028	62623616	MS/MS	MS/MS	MS/MS
FLPDPSALQNL	E	A	92	102	11	2	sp|Q9NXR7-1|BABA2_HUMAN	Q9NXR7-1	BABA2_HUMAN	BABAM2	Isoform 1 of BRISC and BRCA1-A complex member 2		sp|Q9NXR7-3|BABA2_HUMAN, sp|Q9NXR7-4|BABA2_HUMAN, sp|Q9NXR7|BABA2_HUMAN	1	1	1	55476156	41277652	41647680	55476156	41277652	41647680	MS/MS	MS/MS	MS/MS
FLPPLPTSV	T	Q	125	133	9	2	sp|Q13057-2|COASY_HUMAN	Q13057-2	COASY_HUMAN	COASY	Isoform 2 of Bifunctional coenzyme A synthase		sp|Q13057|COASY_HUMAN	1	1	1	481459776	838787460	1014289540	481459776	838787460	1014289540	MS/MS	MS/MS	MS/MS
FLPPSFPIV	V	A	318	326	9	2	sp|Q9HAU8|RNPL1_HUMAN	Q9HAU8	RNPL1_HUMAN	RNPEPL1	Aminopeptidase RNPEPL1			1	0	0	20430308	0	0	0	0	0	MS/MS	unmatched	unmatched
FLPRKFPSL	S	R	230	238	9	2	sp|Q14137-2|BOP1_HUMAN	Q14137-2	BOP1_HUMAN	BOP1	Isoform 2 of Ribosome biogenesis protein BOP1		sp|Q14137|BOP1_HUMAN	1	0	0	18008494	0	0	0	0	0	MS/MS	unmatched	unmatched
FLPSYIIDV	S	R	185	193	9	2	sp|Q10570|CPSF1_HUMAN	Q10570	CPSF1_HUMAN	CPSF1	Cleavage and polyadenylation specificity factor subunit 1			0	0	1	150258576	204913760	344275872	150258576	204913760	344275872	MBR	MBR	MS/MS
FLQEGDLISA	G	E	104	113	10	2	sp|Q13868-3|EXOS2_HUMAN	Q13868-3	EXOS2_HUMAN	EXOSC2	Isoform 3 of Exosome complex component RRP4		sp|Q13868|EXOS2_HUMAN	1	0	1	133481376	129195104	119135056	133481376	129195104	119135056	MS/MS	MBR	MS/MS
FLQENTHVRL	A	R	271	280	10	3	sp|Q9UH17-3|ABC3B_HUMAN	Q9UH17-3	ABC3B_HUMAN	APOBEC3B	Isoform 3 of DNA dC->dU-editing enzyme APOBEC-3B	APOBEC3A	sp|P31941-2|ABC3A_HUMAN, sp|P31941|ABC3A_HUMAN, sp|Q9UH17|ABC3B_HUMAN	1	1	1	0	15089191	21577362	0	15089191	21577362	MS/MS	MS/MS	MS/MS
FLQEYLDAIKKF	Q	Y	115	126	12	3	sp|P48594|SPB4_HUMAN	P48594	SPB4_HUMAN	SERPINB4	Serpin B4	SERPINB3	sp|P29508-2|SPB3_HUMAN, sp|P29508|SPB3_HUMAN	0	0	1	0	0	23945320	0	0	0	unmatched	unmatched	MS/MS
FLQPELVKL	S	Q	787	795	9	2	sp|Q14997|PSME4_HUMAN	Q14997	PSME4_HUMAN	PSME4	Proteasome activator complex subunit 4		sp|Q14997-2|PSME4_HUMAN	1	1	1	128913056	147443232	101155400	128913056	147443232	101155400	MS/MS	MS/MS	MS/MS
FLSEEGGHVAV	R	F	117	127	11	2	sp|Q16877-2|F264_HUMAN	Q16877-2	F264_HUMAN	PFKFB4	Isoform 2 of 6-phosphofructo-2-kinase/fructose-2,6-bisphosphatase 4		sp|Q16877-3|F264_HUMAN, sp|Q16877|F264_HUMAN	1	0	0	116842136	95432384	0	116842136	95432384	0	MS/MS	MBR	unmatched
FLSEHPNVTL	E	T	107	116	10	2	sp|Q9UH17-3|ABC3B_HUMAN	Q9UH17-3	ABC3B_HUMAN	APOBEC3B	Isoform 3 of DNA dC->dU-editing enzyme APOBEC-3B		sp|Q9UH17-2|ABC3B_HUMAN, sp|Q9UH17|ABC3B_HUMAN	1	1	1	227444704	121669544	112456632	227444704	121669544	112456632	MS/MS	MS/MS	MS/MS
FLSELTQQL	G	A	19	27	9	2	sp|P14174|MIF_HUMAN	P14174	MIF_HUMAN	MIF	Macrophage migration inhibitory factor			1	1	0	53467688	59988896	0	53467688	59988896	0	MS/MS	MS/MS	unmatched
FLSHIPITL	Y	F	18	26	9	2	sp|Q5BJF2|SGMR2_HUMAN	Q5BJF2	SGMR2_HUMAN	TMEM97	Sigma intracellular receptor 2			1	0	0	12998710	0	0	0	0	0	MS/MS	unmatched	unmatched
FLTAAKKARAGLE	E	D	69	81	13	3	sp|Q9NZT1|CALL5_HUMAN	Q9NZT1	CALL5_HUMAN	CALML5	Calmodulin-like protein 5			0	0	1	0	0	14239294	0	0	0	unmatched	unmatched	MS/MS
FLTAAKKARAGLEDL	E	Q	69	83	15	3	sp|Q9NZT1|CALL5_HUMAN	Q9NZT1	CALL5_HUMAN	CALML5	Calmodulin-like protein 5			0	0	1	0	0	64074392	0	0	0	unmatched	unmatched	MS/MS
FLTAAKKARAGLEDLQ	E	V	69	84	16	3	sp|Q9NZT1|CALL5_HUMAN	Q9NZT1	CALL5_HUMAN	CALML5	Calmodulin-like protein 5			0	0	1	0	0	13065133	0	0	0	unmatched	unmatched	MS/MS
FLTDREVRL	A	G	332	340	9	3	sp|O75116|ROCK2_HUMAN	O75116	ROCK2_HUMAN	ROCK2	Rho-associated protein kinase 2	ROCK1	sp|Q13464|ROCK1_HUMAN	1	1	0	40587568	56714552	81670872	40587568	56714552	81670872	MS/MS	MS/MS	MBR
FLTEFINYI	S	K	215	223	9	2	sp|Q96HY6-2|DDRGK_HUMAN	Q96HY6-2	DDRGK_HUMAN	DDRGK1	Isoform 2 of DDRGK domain-containing protein 1		sp|Q96HY6|DDRGK_HUMAN	1	0	0	17939576	0	0	0	0	0	MS/MS	unmatched	unmatched
FLTKQEILL	T	S	21	29	9	2	sp|Q99828-2|CIB1_HUMAN	Q99828-2	CIB1_HUMAN	CIB1	Isoform 2 of Calcium and integrin-binding protein 1		sp|Q99828|CIB1_HUMAN	1	1	0	53784792	59900636	41553800	53784792	59900636	41553800	MS/MS	MS/MS	MBR
FLVDGPRVQL	T	E	95	104	10	2	sp|Q9BR11|ZSWM1_HUMAN	Q9BR11	ZSWM1_HUMAN	ZSWIM1	Zinc finger SWIM domain-containing protein 1			1	0	0	0	0	0	0	0	0	MS/MS	unmatched	unmatched
FLVDGVCTV	Q	A	493	501	9	2	sp|Q8N0X7|SPART_HUMAN	Q8N0X7	SPART_HUMAN	SPART	Spartin			0	1	0	0	18719632	0	0	0	0	unmatched	MS/MS	unmatched
FLVDIKPSL	E	T	283	291	9	2	sp|Q13057-2|COASY_HUMAN	Q13057-2	COASY_HUMAN	COASY	Isoform 2 of Bifunctional coenzyme A synthase		sp|Q13057|COASY_HUMAN	1	0	0	1.7382e+06	0	0	0	0	0	MS/MS	unmatched	unmatched
FLWDEGFHQL	G	V	448	457	10	2	sp|Q13724|MOGS_HUMAN	Q13724	MOGS_HUMAN	MOGS	Mannosyl-oligosaccharide glucosidase		sp|Q13724-2|MOGS_HUMAN	1	1	1	14403149	23581286	20195258	14403149	23581286	20195258	MS/MS	MS/MS	MS/MS
FLWDVPSNWTL	D	E	1632	1642	11	2	sp|P49327|FAS_HUMAN	P49327	FAS_HUMAN	FASN	Fatty acid synthase			1	0	0	0	0	0	0	0	0	MS/MS	unmatched	unmatched
FLWEAESHA	F	A	15	23	9	2	sp|P08842|STS_HUMAN	P08842	STS_HUMAN	STS	Steryl-sulfatase			1	1	0	2.25362e+06	4441764	0	2.25362e+06	4441764	0	MS/MS	MS/MS	unmatched
FLWKEPATM	H	S	508	516	9	2	sp|Q9BQ70|TCF25_HUMAN	Q9BQ70	TCF25_HUMAN	TCF25	Transcription factor 25			1	1	0	54615240	54916736	0	54615240	54916736	0	MS/MS	MS/MS	unmatched
FLYPEKDEPTYI	V	L	142	153	12	2	sp|P04114|APOB_HUMAN	P04114	APOB_HUMAN	APOB	Apolipoprotein B-100			0	0	1	0	0	22963132	0	0	0	unmatched	unmatched	MS/MS
FLYPGLADS	L	A	12	20	9	2	sp|P06681|CO2_HUMAN	P06681	CO2_HUMAN	C2	Complement C2			1	1	2	72396744	177199616	605709630	72396744	177199616	605709630	MS/MS	MS/MS	MS/MS
FLYSGGHRV	A	L	154	162	9	2	sp|Q86WJ1-3|CHD1L_HUMAN	Q86WJ1-3	CHD1L_HUMAN	CHD1L	Isoform 3 of Chromodomain-helicase-DNA-binding protein 1-like		sp|Q86WJ1-4|CHD1L_HUMAN, sp|Q86WJ1-5|CHD1L_HUMAN, sp|Q86WJ1|CHD1L_HUMAN	1	0	0	10485063	0	0	0	0	0	MS/MS	unmatched	unmatched
FMDDKRVYI	D	M	192	200	9	3	sp|Q96DB2|HDA11_HUMAN	Q96DB2	HDA11_HUMAN	HDAC11	Histone deacetylase 11		sp|Q96DB2-2|HDA11_HUMAN	1	1	1	4.10051e+06	18154556	35632924	4.10051e+06	18154556	35632924	MS/MS	MS/MS	MS/MS
FMDPLLPKL	A	P	126	134	9	2	sp|P32754-2|HPPD_HUMAN	P32754-2	HPPD_HUMAN	HPD	Isoform 2 of 4-hydroxyphenylpyruvate dioxygenase		sp|P32754|HPPD_HUMAN	1	0	0	8.19092e+06	13372454	0	8.19092e+06	13372454	0	MS/MS	MBR	unmatched
FMFDEKLVTV	K	W	224	233	10	2	sp|O00743-2|PPP6_HUMAN	O00743-2	PPP6_HUMAN	PPP6C	Isoform 2 of Serine/threonine-protein phosphatase 6 catalytic subunit		sp|O00743-3|PPP6_HUMAN, sp|O00743|PPP6_HUMAN	2	1	2	292724096	185227984	217704064	159359808	185227984	116496928	MS/MS	MS/MS	MS/MS
FMGDVFINV	E	P	51	59	9	2	sp|Q6UWW8-2|EST3_HUMAN	Q6UWW8-2	EST3_HUMAN	CES3	Isoform 2 of Carboxylesterase 3		sp|Q6UWW8|EST3_HUMAN	1	1	0	7190204	12907169	0	7190204	12907169	0	MS/MS	MS/MS	unmatched
FMLPDPQNI	G	S	159	167	9	2	sp|Q8WW01|SEN15_HUMAN	Q8WW01	SEN15_HUMAN	TSEN15	tRNA-splicing endonuclease subunit Sen15			1	1	0	19213346	31732346	19414218	19213346	31732346	19414218	MS/MS	MS/MS	MBR
FMMPQSLGV	C	I	335	343	9	2	sp|Q9Y4P1-2|ATG4B_HUMAN	Q9Y4P1-2	ATG4B_HUMAN	ATG4B	Isoform 2 of Cysteine protease ATG4B		sp|Q9Y4P1-3|ATG4B_HUMAN, sp|Q9Y4P1-4|ATG4B_HUMAN, sp|Q9Y4P1-6|ATG4B_HUMAN, sp|Q9Y4P1|ATG4B_HUMAN	1	0	0	16862184	20897684	0	16862184	20897684	0	MS/MS	MBR	unmatched
FMMPRIVNV	L	T	2437	2445	9	2	sp|Q8IWI9-3|MGAP_HUMAN	Q8IWI9-3	MGAP_HUMAN	MGA	Isoform 2 of MAX gene-associated protein		sp|Q8IWI9|MGAP_HUMAN	0	1	0	0	11045219	0	0	0	0	unmatched	MS/MS	unmatched
FMNKFIYEI	T	A	158	166	9	2	sp|P02771|FETA_HUMAN	P02771	FETA_HUMAN	AFP	Alpha-fetoprotein			1	1	0	22660204	28337490	0	22660204	28337490	0	MS/MS	MS/MS	unmatched
FMTTNVPNV	D	Y	97	105	9	2	sp|P35611-2|ADDA_HUMAN	P35611-2	ADDA_HUMAN	ADD1	Isoform 2 of Alpha-adducin		sp|P35611-3|ADDA_HUMAN, sp|P35611-4|ADDA_HUMAN, sp|P35611-5|ADDA_HUMAN, sp|P35611-6|ADDA_HUMAN, sp|P35611|ADDA_HUMAN	1	0	0	2.6515e+06	0	0	0	0	0	MS/MS	unmatched	unmatched
FNEKSKEL	W	T	340	347	8	2	sp|P13645|K1C10_HUMAN	P13645	K1C10_HUMAN	KRT10	Keratin, type I cytoskeletal 10			1	0	1	91645768	77298424	0	91645768	77298424	0	MS/MS	MBR	MS/MS
FNKPDIDA	Y	W	60	67	8	2	sp|P20674|COX5A_HUMAN	P20674	COX5A_HUMAN	COX5A	Cytochrome c oxidase subunit 5A, mitochondrial			1	0	0	8.09376e+06	4.66205e+06	0	8.09376e+06	4.66205e+06	0	MS/MS	MBR	unmatched
FNLDTREDNVIRKYGD	A	P	24	39	16	3	sp|P23229-2|ITA6_HUMAN	P23229-2	ITA6_HUMAN	ITGA6	Isoform Alpha-6X1A of Integrin alpha-6		sp|P23229-3|ITA6_HUMAN, sp|P23229-4|ITA6_HUMAN, sp|P23229-5|ITA6_HUMAN, sp|P23229-6|ITA6_HUMAN, sp|P23229-9|ITA6_HUMAN, sp|P23229|ITA6_HUMAN	1	0	1	3.86273e+06	21180576	12750852	3.86273e+06	21180576	12750852	MS/MS	MBR	MS/MS
FNLDTREDNVIRKYGDPGSLFGFSL	A	A	24	48	25	3	sp|P23229-2|ITA6_HUMAN	P23229-2	ITA6_HUMAN	ITGA6	Isoform Alpha-6X1A of Integrin alpha-6		sp|P23229-3|ITA6_HUMAN, sp|P23229-4|ITA6_HUMAN, sp|P23229-5|ITA6_HUMAN, sp|P23229-6|ITA6_HUMAN, sp|P23229-9|ITA6_HUMAN, sp|P23229|ITA6_HUMAN	1	0	0	15818814	0	0	0	0	0	MS/MS	unmatched	unmatched
FPGQLNADLR	R	K	242	251	10	2	sp|P07437|TBB5_HUMAN	P07437	TBB5_HUMAN	TUBB	Tubulin beta chain	TUBB1, TUBB2A, TUBB2B, TUBB3, TUBB4A, TUBB4B, TUBB6, TUBB8, TUBB8B	sp|A6NNZ2|TBB8B_HUMAN, sp|P04350|TBB4A_HUMAN, sp|P68371|TBB4B_HUMAN, sp|Q13509-2|TBB3_HUMAN, sp|Q13509|TBB3_HUMAN, sp|Q13885|TBB2A_HUMAN, sp|Q3ZCM7|TBB8_HUMAN, sp|Q9BUF5|TBB6_HUMAN, sp|Q9BVA1|TBB2B_HUMAN, sp|Q9H4B7|TBB1_HUMAN	0	0	1	0	0	31127880	0	0	0	unmatched	unmatched	MS/MS
FPIPDLQK	T	Y	317	324	8	2	sp|P14735|IDE_HUMAN	P14735	IDE_HUMAN	IDE	Insulin-degrading enzyme			0	0	1	0	0	9023587	0	0	0	unmatched	unmatched	MS/MS
FPSIVGR	V	P	31	37	7	2	sp|P60709|ACTB_HUMAN	P60709	ACTB_HUMAN	ACTB	Actin, cytoplasmic 1	ACTA1, ACTA2, ACTC1, ACTG1, ACTG2, POTEE, POTEF, POTEI, POTEKP	sp|A5A3E0|POTEF_HUMAN, sp|P0CG38|POTEI_HUMAN, sp|P62736|ACTA_HUMAN, sp|P63261|ACTG_HUMAN, sp|P63267-2|ACTH_HUMAN, sp|P63267|ACTH_HUMAN, sp|P68032|ACTC_HUMAN, sp|P68133|ACTS_HUMAN, sp|Q6S8J3|POTEE_HUMAN, sp|Q9BYX7|ACTBM_HUMAN	0	1	1	0	1.54433e+06	4911112	0	1.54433e+06	4911112	unmatched	MS/MS	MS/MS
FQDEINWRL	L	K	137	145	9	2	sp|P51784|UBP11_HUMAN	P51784	UBP11_HUMAN	USP11	Ubiquitin carboxyl-terminal hydrolase 11			0	1	0	0	14084295	0	0	0	0	unmatched	MS/MS	unmatched
FQDPVPLTV	A	P	890	898	9	2	sp|O15164-2|TIF1A_HUMAN	O15164-2	TIF1A_HUMAN	TRIM24	Isoform Short of Transcription intermediary factor 1-alpha		sp|O15164|TIF1A_HUMAN	2	2	1	419332096	403525664	414594752	419332096	403525664	414594752	MS/MS	MS/MS	MS/MS
FQEDRYWRF	F	N	481	489	9	3	sp|P51511|MMP15_HUMAN	P51511	MMP15_HUMAN	MMP15	Matrix metalloproteinase-15			1	1	1	8.14994e+06	18556512	19624058	8.14994e+06	18556512	19624058	MS/MS	MS/MS	MS/MS
FQHTGIYSV	G	M	517	525	9	2	sp|Q9Y5S1|TRPV2_HUMAN	Q9Y5S1	TRPV2_HUMAN	TRPV2	Transient receptor potential cation channel subfamily V member 2			0	1	0	0	16085104	0	0	0	0	unmatched	MS/MS	unmatched
FQKYAGKDGYNYTLSKTEF	V	L	21	39	19	3	sp|P31949|S10AB_HUMAN	P31949	S10AB_HUMAN	S100A11	Protein S100-A11			0	0	1	0	0	26913950	0	0	0	unmatched	unmatched	MS/MS
FQLYPRNFLR	L	-	128	137	10	3	sp|Q8IXM3|RM41_HUMAN	Q8IXM3	RM41_HUMAN	MRPL41	39S ribosomal protein L41, mitochondrial			0	1	1	0	4.64342e+06	7719652	0	4.64342e+06	7719652	unmatched	MS/MS	MS/MS
FQNALLVR	K	Y	427	434	8	2	sp|P02768|ALBU_HUMAN	P02768	ALBU_HUMAN	ALB	Albumin		sp|P02769|ALBU_BOVIN	1	0	0	2634959	0	0	0	0	0	MS/MS	unmatched	unmatched
FQQFRKSKENNIF	L	Y	16	28	13	3	sp|P48594|SPB4_HUMAN	P48594	SPB4_HUMAN	SERPINB4	Serpin B4	SERPINB3	sp|P29508-2|SPB3_HUMAN, sp|P29508|SPB3_HUMAN	0	1	1	0	4.75084e+06	183260176	0	4.75084e+06	183260176	unmatched	MS/MS	MS/MS
FQQFRKSKENNIFYSPISITSAL	L	G	16	38	23	3	sp|P48594|SPB4_HUMAN	P48594	SPB4_HUMAN	SERPINB4	Serpin B4	SERPINB3	sp|P29508-2|SPB3_HUMAN, sp|P29508|SPB3_HUMAN	0	0	2	0	0	8594248	0	0	0	unmatched	unmatched	MS/MS
FQQFRKSKENNIFYSPISITSALG	L	M	16	39	24	3,4	sp|P48594|SPB4_HUMAN	P48594	SPB4_HUMAN	SERPINB4	Serpin B4	SERPINB3	sp|P29508-2|SPB3_HUMAN, sp|P29508|SPB3_HUMAN	0	0	2	0	0	151278096	0	0	0	unmatched	unmatched	MS/MS
FQRSTPAITL	L	E	4	13	10	2	sp|P00387-2|NB5R3_HUMAN	P00387-2	NB5R3_HUMAN	CYB5R3	Isoform 2 of NADH-cytochrome b5 reductase 3		sp|P00387-3|NB5R3_HUMAN, sp|P00387|NB5R3_HUMAN	0	1	0	0	40144664	0	0	0	0	unmatched	MS/MS	unmatched
FQVLAPRYKDQTGGYTRM	L	L	90	107	18	4	sp|Q9NRX2|RM17_HUMAN	Q9NRX2	RM17_HUMAN	MRPL17	39S ribosomal protein L17, mitochondrial			0	1	0	0	13228130	0	0	0	0	unmatched	MS/MS	unmatched
FQWDSDNIYL	D	I	80	89	10	2	sp|Q6PHR2-3|ULK3_HUMAN	Q6PHR2-3	ULK3_HUMAN	ULK3	Isoform 3 of Serine/threonine-protein kinase ULK3		sp|Q6PHR2-2|ULK3_HUMAN, sp|Q6PHR2-4|ULK3_HUMAN, sp|Q6PHR2|ULK3_HUMAN	1	0	0	9907723	0	0	0	0	0	MS/MS	unmatched	unmatched
FRAFDQDGDGHITVDEL	A	R	87	103	17	3	sp|Q9NZT1|CALL5_HUMAN	Q9NZT1	CALL5_HUMAN	CALML5	Calmodulin-like protein 5			0	0	1	0	0	30261006	0	0	0	unmatched	unmatched	MS/MS
FRDGDILGKYVD	L	-	91	102	12	2,3	sp|P61604|CH10_HUMAN	P61604	CH10_HUMAN	HSPE1	10 kDa heat shock protein, mitochondrial			1	0	1	12703460	0	21944034	0	0	0	MS/MS	unmatched	MS/MS
FREGTTPKPKRAAVAASSSS	G	-	78	97	20	4	sp|P61927|RL37_HUMAN	P61927	RL37_HUMAN	RPL37	60S ribosomal protein L37			1	0	0	6.60669e+06	0	0	0	0	0	MS/MS	unmatched	unmatched
FRGFSSGSAVVSGG	G	S	19	32	14	2	sp|P35908|K22E_HUMAN	P35908	K22E_HUMAN	KRT2	Keratin, type II cytoskeletal 2 epidermal			0	1	0	0	44129004	0	0	0	0	unmatched	MS/MS	unmatched
FRGGSDGYGSGRGFGD	N	G	215	230	16	2	sp|P22626-2|ROA2_HUMAN	P22626-2	ROA2_HUMAN	HNRNPA2B1	Isoform A2 of Heterogeneous nuclear ribonucleoproteins A2/B1		sp|P22626|ROA2_HUMAN	1	0	0	29684326	0	0	0	0	0	MS/MS	unmatched	unmatched
FRGGSDGYGSGRGFGDGYN	N	G	215	233	19	3	sp|P22626-2|ROA2_HUMAN	P22626-2	ROA2_HUMAN	HNRNPA2B1	Isoform A2 of Heterogeneous nuclear ribonucleoproteins A2/B1		sp|P22626|ROA2_HUMAN	1	0	0	0	0	0	0	0	0	MS/MS	unmatched	unmatched
FRGGSDGYGSGRGFGDGYNGYG	N	G	215	236	22	3	sp|P22626-2|ROA2_HUMAN	P22626-2	ROA2_HUMAN	HNRNPA2B1	Isoform A2 of Heterogeneous nuclear ribonucleoproteins A2/B1		sp|P22626|ROA2_HUMAN	1	0	0	0	0	0	0	0	0	MS/MS	unmatched	unmatched
FRGGSDGYGSGRGFGDGYNGYGG	N	G	215	237	23	3	sp|P22626-2|ROA2_HUMAN	P22626-2	ROA2_HUMAN	HNRNPA2B1	Isoform A2 of Heterogeneous nuclear ribonucleoproteins A2/B1		sp|P22626|ROA2_HUMAN	1	0	0	4597308	0	0	0	0	0	MS/MS	unmatched	unmatched
FRGGSDGYGSGRGFGDGYNGYGGG	N	P	215	238	24	3	sp|P22626-2|ROA2_HUMAN	P22626-2	ROA2_HUMAN	HNRNPA2B1	Isoform A2 of Heterogeneous nuclear ribonucleoproteins A2/B1		sp|P22626|ROA2_HUMAN	1	0	0	4.72869e+06	0	0	0	0	0	MS/MS	unmatched	unmatched
FRKAPRKVEPR	G	R	53	63	11	4	sp|Q9H300-2|PARL_HUMAN	Q9H300-2	PARL_HUMAN	PARL	Isoform 2 of Presenilins-associated rhomboid-like protein, mitochondrial		sp|Q9H300|PARL_HUMAN	0	1	0	0	0	0	0	0	0	unmatched	MS/MS	unmatched
FRLKYENE	D	V	234	241	8	2	sp|P13645|K1C10_HUMAN	P13645	K1C10_HUMAN	KRT10	Keratin, type I cytoskeletal 10	KRT13, KRT15, KRT24, KRT25, KRT26, KRT28	sp|O77727|K1C15_SHEEP, sp|P13646-2|K1C13_HUMAN, sp|P13646-3|K1C13_HUMAN, sp|P13646|K1C13_HUMAN, sp|P19012|K1C15_HUMAN, sp|Q2M2I5|K1C24_HUMAN, sp|Q7Z3Y7|K1C28_HUMAN, sp|Q7Z3Y9|K1C26_HUMAN, sp|Q7Z3Z0|K1C25_HUMAN	0	1	0	0	5.63544e+06	0	0	0	0	unmatched	MS/MS	unmatched
FRLPRPPPPEMPESLKKKLGLTQ	Y	-	339	361	23	5	sp|Q00325-2|MPCP_HUMAN	Q00325-2	MPCP_HUMAN	SLC25A3	Isoform B of Phosphate carrier protein, mitochondrial		sp|Q00325|MPCP_HUMAN	0	0	1	0	0	11750331	0	0	0	unmatched	unmatched	MS/MS
FRQYAKDIG	C	F	43	51	9	3	sp|P62273|RS29_HUMAN	P62273	RS29_HUMAN	RPS29	40S ribosomal protein S29		sp|P62273-2|RS29_HUMAN	0	1	1	0	43227064	35554320	0	43227064	35554320	unmatched	MS/MS	MS/MS
FRQYAKDIGFIKLD	C	-	43	56	14	3,4	sp|P62273|RS29_HUMAN	P62273	RS29_HUMAN	RPS29	40S ribosomal protein S29			1	1	1	28329398	265897504	0	28329398	181389696	0	MS/MS	MS/MS	MS/MS
FRRAPPESRVSQGKSEKA	W	-	280	297	18	3	sp|Q16762|THTR_HUMAN	Q16762	THTR_HUMAN	TST	Thiosulfate sulfurtransferase			1	0	0	10124459	0	0	0	0	0	MS/MS	unmatched	unmatched
FRTGNPTGTYQNG	S	Y	558	570	13	2	sp|P17844|DDX5_HUMAN	P17844	DDX5_HUMAN	DDX5	Probable ATP-dependent RNA helicase DDX5		sp|P17844-2|DDX5_HUMAN	1	0	0	0	0	0	0	0	0	MS/MS	unmatched	unmatched
FRVPTAN	A	V	233	239	7	2	sp|P04406|G3P_HUMAN	P04406	G3P_HUMAN	GAPDH	Glyceraldehyde-3-phosphate dehydrogenase		sp|P04406-2|G3P_HUMAN	0	1	0	0	19600340	0	0	0	0	unmatched	MS/MS	unmatched
FRVPTANVS	A	V	233	241	9	2	sp|P04406|G3P_HUMAN	P04406	G3P_HUMAN	GAPDH	Glyceraldehyde-3-phosphate dehydrogenase		sp|P04406-2|G3P_HUMAN	0	1	1	0	148311376	173588016	0	148311376	173588016	unmatched	MS/MS	MS/MS
FRVPTANVSVVD	A	L	233	244	12	2	sp|P04406|G3P_HUMAN	P04406	G3P_HUMAN	GAPDH	Glyceraldehyde-3-phosphate dehydrogenase		sp|P04406-2|G3P_HUMAN	0	0	1	0	0	25019270	0	0	0	unmatched	unmatched	MS/MS
FRVPTANVSVVDL	A	T	233	245	13	2	sp|P04406|G3P_HUMAN	P04406	G3P_HUMAN	GAPDH	Glyceraldehyde-3-phosphate dehydrogenase		sp|P04406-2|G3P_HUMAN	0	1	1	0	19599014	21386594	0	19599014	21386594	unmatched	MS/MS	MS/MS
FSAFLEKEY	K	K	546	554	9	2	sp|P11216|PYGB_HUMAN	P11216	PYGB_HUMAN	PYGB	Glycogen phosphorylase, brain form			1	0	0	26829188	0	0	0	0	0	MS/MS	unmatched	unmatched
FSATFPKEI	M	Q	365	373	9	2	sp|O00571-2|DDX3X_HUMAN	O00571-2	DDX3X_HUMAN	DDX3X	Isoform 2 of ATP-dependent RNA helicase DDX3X	DDX3Y	sp|O00571|DDX3X_HUMAN, sp|O15523-2|DDX3Y_HUMAN, sp|O15523|DDX3Y_HUMAN	1	1	0	32939236	20024242	0	32939236	20024242	0	MS/MS	MS/MS	unmatched
FSDYPPLGRF	S	A	415	424	10	2	sp|P68104|EF1A1_HUMAN	P68104	EF1A1_HUMAN	EEF1A1	Elongation factor 1-alpha 1	EEF1A1P5	sp|Q5VTE0|EF1A3_HUMAN	0	0	1	0	0	67061596	0	0	0	unmatched	unmatched	MS/MS
FSETGAGKHVPRAV	F	F	53	66	14	3	sp|P0DPH7|TBA3C_HUMAN	P0DPH7	TBA3C_HUMAN	TUBA3C	Tubulin alpha-3C chain	TUBA1A, TUBA1B, TUBA1C, TUBA3D, TUBA3E	sp|P0DPH7-2|TBA3C_HUMAN, sp|P0DPH8|TBA3D_HUMAN, sp|P68363-2|TBA1B_HUMAN, sp|P68363|TBA1B_HUMAN, sp|Q6PEY2|TBA3E_HUMAN, sp|Q71U36-2|TBA1A_HUMAN, sp|Q71U36|TBA1A_HUMAN, sp|Q9BQE3|TBA1C_HUMAN	0	0	1	0	0	7414608	0	0	0	unmatched	unmatched	MS/MS
FSGGSFSR	G	G	52	59	8	2	sp|P13645|K1C10_HUMAN	P13645	K1C10_HUMAN	KRT10	Keratin, type I cytoskeletal 10			0	1	0	0	22447688	0	0	0	0	unmatched	MS/MS	unmatched
FSGGSFSRG	G	S	52	60	9	2	sp|P13645|K1C10_HUMAN	P13645	K1C10_HUMAN	KRT10	Keratin, type I cytoskeletal 10			0	1	0	0	103586672	0	0	0	0	unmatched	MS/MS	unmatched
FSGGSFSRGSSG	G	G	52	63	12	2	sp|P13645|K1C10_HUMAN	P13645	K1C10_HUMAN	KRT10	Keratin, type I cytoskeletal 10			0	1	0	0	25439922	0	0	0	0	unmatched	MS/MS	unmatched
FSNKITPIQSKEAY	L	-	210	223	14	3	sp|P27144|KAD4_HUMAN	P27144	KAD4_HUMAN	AK4	Adenylate kinase 4, mitochondrial			1	1	1	6266538	9042754	12562610	6266538	9042754	12562610	MS/MS	MS/MS	MS/MS
FSNPLDEPVRD	L	C	617	627	11	2	sp|Q08188|TGM3_HUMAN	Q08188	TGM3_HUMAN	TGM3	Protein-glutamine gamma-glutamyltransferase E			0	0	1	0	0	13556481	0	0	0	unmatched	unmatched	MS/MS
FSNVNLKEV	V	N	668	676	9	2	sp|Q16531|DDB1_HUMAN	Q16531	DDB1_HUMAN	DDB1	DNA damage-binding protein 1			1	1	0	58639096	54322124	0	58639096	54322124	0	MS/MS	MS/MS	unmatched
FSSDNRQIV	A	S	113	121	9	2	sp|P63244|RACK1_HUMAN	P63244	RACK1_HUMAN	RACK1	Receptor of activated protein C kinase 1			1	0	1	9590290	0	14586474	9590290	0	14586474	MS/MS	unmatched	MS/MS
FSSDSKKVY	T	A	390	398	9	3	sp|Q9Y5J1|UTP18_HUMAN	Q9Y5J1	UTP18_HUMAN	UTP18	U3 small nucleolar RNA-associated protein 18 homolog			0	0	1	0	0	11050845	0	0	0	unmatched	unmatched	MS/MS
FSSGGFSGGSFSRG	G	S	47	60	14	2	sp|P13645|K1C10_HUMAN	P13645	K1C10_HUMAN	KRT10	Keratin, type I cytoskeletal 10			0	1	0	0	37996756	0	0	0	0	unmatched	MS/MS	unmatched
FSVGATGVITDYPTALRHYLDNH	A	G	227	249	23	4	sp|Q7L5L3-1|GDPD3_HUMAN	Q7L5L3-1	GDPD3_HUMAN	GDPD3	Isoform 2 of Lysophospholipase D GDPD3		sp|Q7L5L3|GDPD3_HUMAN	0	1	0	0	7191282	0	0	0	0	unmatched	MS/MS	unmatched
FSWPDVREL	T	C	578	586	9	2	sp|A1L390-2|PKHG3_HUMAN	A1L390-2	PKHG3_HUMAN	PLEKHG3	Isoform 2 of Pleckstrin homology domain-containing family G member 3		sp|A1L390-3|PKHG3_HUMAN, sp|A1L390|PKHG3_HUMAN	1	0	0	10123536	0	0	0	0	0	MS/MS	unmatched	unmatched
FSYAFPKAV	G	S	34	42	9	2	sp|O15427|MOT4_HUMAN	O15427	MOT4_HUMAN	SLC16A3	Monocarboxylate transporter 4	SLC16A7	sp|O60669|MOT2_HUMAN	1	1	0	23992160	16684290	0	23992160	16684290	0	MS/MS	MS/MS	unmatched
FSYKHLKHERLRKYH	S	-	74	88	15	4,5	sp|P56134-2|ATPK_HUMAN	P56134-2	ATPK_HUMAN	ATP5MF	Isoform 2 of ATP synthase subunit f, mitochondrial		sp|P56134|ATPK_HUMAN	1	1	2	15912666	119837520	45153336	15912666	119837520	27520914	MS/MS	MS/MS	MS/MS
FSYPSRKEV	H	K	335	343	9	2	sp|P08183-2|MDR1_HUMAN	P08183-2	MDR1_HUMAN	ABCB1	Isoform 2 of ATP-dependent translocase ABCB1		sp|P08183|MDR1_HUMAN	1	1	0	362581792	356943136	0	362581792	356943136	0	MS/MS	MS/MS	unmatched
FSYSFSYKHLKHERLRKYH	L	-	70	88	19	4,6	sp|P56134-2|ATPK_HUMAN	P56134-2	ATPK_HUMAN	ATP5MF	Isoform 2 of ATP synthase subunit f, mitochondrial		sp|P56134|ATPK_HUMAN	0	1	1	0	87519248	30451584	0	0	0	unmatched	MS/MS	MS/MS
FTADFVRQL	A	L	2945	2953	9	2	sp|Q96Q15-2|SMG1_HUMAN	Q96Q15-2	SMG1_HUMAN	SMG1	Isoform 2 of Serine/threonine-protein kinase SMG1		sp|Q96Q15-3|SMG1_HUMAN, sp|Q96Q15-4|SMG1_HUMAN, sp|Q96Q15|SMG1_HUMAN	1	1	1	59116136	59349020	26790774	59116136	59349020	26790774	MS/MS	MS/MS	MS/MS
FTAEFLEKV	E	L	101	109	9	2	sp|Q8NEM2|SHCBP_HUMAN	Q8NEM2	SHCBP_HUMAN	SHCBP1	SHC SH2 domain-binding protein 1			0	1	1	18089088	23708186	20229582	18089088	23708186	20229582	MBR	MS/MS	MS/MS
FTAKFTEPSRILSEGANGH	L	-	287	305	19	3	sp|Q9P055-3|JKAMP_HUMAN	Q9P055-3	JKAMP_HUMAN	JKAMP	Isoform 3 of JNK1/MAPK8-associated membrane protein		sp|Q9P055-2|JKAMP_HUMAN, sp|Q9P055-5|JKAMP_HUMAN, sp|Q9P055|JKAMP_HUMAN	1	0	0	2976780	0	0	0	0	0	MS/MS	unmatched	unmatched
FTFEGKLEAA	D	A	30	39	10	2	sp|P55786-2|PSA_HUMAN	P55786-2	PSA_HUMAN	NPEPPS	Isoform 2 of Puromycin-sensitive aminopeptidase	NPEPPSL1	sp|A6NEC2-3|PSAL_HUMAN, sp|A6NEC2|PSAL_HUMAN, sp|P55786|PSA_HUMAN	1	0	0	2509770	0	0	0	0	0	MS/MS	unmatched	unmatched
FTGSKLVDYARSVHEEF	F	-	243	259	17	3	sp|Q9BRK5-2|CAB45_HUMAN	Q9BRK5-2	CAB45_HUMAN	SDF4	Isoform 2 of 45 kDa calcium-binding protein		sp|Q9BRK5-5|CAB45_HUMAN, sp|Q9BRK5|CAB45_HUMAN	1	1	1	1.48441e+06	7.71564e+06	8296083	1.48441e+06	7.71564e+06	8296083	MS/MS	MS/MS	MS/MS
FTIPKLYQL	T	Q	1340	1348	9	2	sp|P04114|APOB_HUMAN	P04114	APOB_HUMAN	APOB	Apolipoprotein B-100			1	1	1	105998152	147496832	204892880	105998152	147496832	204892880	MS/MS	MS/MS	MS/MS
FTKTEEL	F	N	307	313	7	2	sp|P02533|K1C14_HUMAN	P02533	K1C14_HUMAN	KRT14	Keratin, type I cytoskeletal 14			0	0	1	0	29900424	57423280	0	29900424	57423280	unmatched	MBR	MS/MS
FTSDPKPTI	A	E	133	141	9	2	sp|P00390-2|GSHR_HUMAN	P00390-2	GSHR_HUMAN	GSR	Isoform Cytoplasmic of Glutathione reductase, mitochondrial		sp|P00390-3|GSHR_HUMAN, sp|P00390-4|GSHR_HUMAN, sp|P00390-5|GSHR_HUMAN, sp|P00390|GSHR_HUMAN	1	1	0	0	4.70734e+06	0	0	0	0	MS/MS	MS/MS	unmatched
FTSKGLFRAAVPSGASTGIY	L	E	25	44	20	3	sp|P06733|ENOA_HUMAN	P06733	ENOA_HUMAN	ENO1	Alpha-enolase			0	0	1	0	0	44902836	0	0	0	unmatched	unmatched	MS/MS
FTSPAVKRL	S	L	13	21	9	2	sp|O15198-2|SMAD9_HUMAN	O15198-2	SMAD9_HUMAN	SMAD9	Isoform B of Mothers against decapentaplegic homolog 9	SMAD1, SMAD5	sp|O15198|SMAD9_HUMAN, sp|Q15797|SMAD1_HUMAN, sp|Q99717|SMAD5_HUMAN	1	0	0	38476168	0	0	0	0	0	MS/MS	unmatched	unmatched
FTSVQKRAIRTLWTVL	C	D	56	71	16	3	sp|P18669|PGAM1_HUMAN	P18669	PGAM1_HUMAN	PGAM1	Phosphoglycerate mutase 1			0	0	1	0	0	14561138	0	0	0	unmatched	unmatched	MS/MS
FTTSNIRKV	S	H	266	274	9	2	sp|P36508-2|ZNF76_HUMAN	P36508-2	ZNF76_HUMAN	ZNF76	Isoform 1 of Zinc finger protein 76	ZNF143	sp|P36508|ZNF76_HUMAN, sp|P52747-2|ZN143_HUMAN, sp|P52747-3|ZN143_HUMAN, sp|P52747|ZN143_HUMAN	1	0	0	0	0	0	0	0	0	MS/MS	unmatched	unmatched
FVAPFPEV	F	F	39	46	8	2	sp|P02662|CASA1_BOVIN	P02662	CASA1_BOVIN	CSN1S1	Alpha-S1-casein			0	0	1	0	0	27110626	0	0	0	unmatched	unmatched	MS/MS
FVAPFPEVFGKEKVNEL	F	S	39	55	17	3	sp|P02662|CASA1_BOVIN	P02662	CASA1_BOVIN	CSN1S1	Alpha-S1-casein			0	1	0	0	0	0	0	0	0	unmatched	MS/MS	unmatched
FVASHIANI	N	L	592	600	9	2	sp|P04114|APOB_HUMAN	P04114	APOB_HUMAN	APOB	Apolipoprotein B-100			1	1	1	74700040	43801408	43640732	74700040	43801408	43640732	MS/MS	MS/MS	MS/MS
FVDDYTVRV	E	I	61	69	9	2	sp|O00487|PSDE_HUMAN	O00487	PSDE_HUMAN	PSMD14	26S proteasome non-ATPase regulatory subunit 14			1	1	2	513727616	507903456	455544800	513727616	507903456	455544800	MS/MS	MS/MS	MS/MS
FVELGTQPATQ	Y	-	90	100	11	2	sp|P02652|APOA2_HUMAN	P02652	APOA2_HUMAN	APOA2	Apolipoprotein A-II			1	0	1	44689716	0	25231412	44689716	0	25231412	MS/MS	unmatched	MS/MS
FVEPSRQ	Q	F	7	13	7	2	sp|P60059|SC61G_HUMAN	P60059	SC61G_HUMAN	SEC61G	Protein transport protein Sec61 subunit gamma			1	1	1	42906892	44648276	30164728	42906892	44648276	30164728	MS/MS	MS/MS	MS/MS
FVEPSRQFVKDSIRL	Q	V	7	21	15	3	sp|P60059|SC61G_HUMAN	P60059	SC61G_HUMAN	SEC61G	Protein transport protein Sec61 subunit gamma			1	1	0	3304823	2.33146e+06	0	3304823	2.33146e+06	0	MS/MS	MS/MS	unmatched
FVETGKAL	L	L	118	125	8	2	sp|Q9Y3D9|RT23_HUMAN	Q9Y3D9	RT23_HUMAN	MRPS23	28S ribosomal protein S23, mitochondrial			1	1	1	5311834	20240974	32667894	5311834	20240974	32667894	MS/MS	MS/MS	MS/MS
FVFPGELLL	A	R	89	97	9	2	sp|Q15758|AAAT_HUMAN	Q15758	AAAT_HUMAN	SLC1A5	Neutral amino acid transporter B(0)			1	1	1	249187840	385826496	336384032	249187840	385826496	336384032	MS/MS	MS/MS	MS/MS
FVGGLHRFPPTSSLRQRPEPQ	D	V	169	189	21	4	sp|O14773|TPP1_HUMAN	O14773	TPP1_HUMAN	TPP1	Tripeptidyl-peptidase 1			1	0	0	20253614	0	0	0	0	0	MS/MS	unmatched	unmatched
FVGQAGGGGPAGQQLPQLPQSSQ	S	L	49	71	23	3	sp|Q92896-2|GSLG1_HUMAN	Q92896-2	GSLG1_HUMAN	GLG1	Isoform 2 of Golgi apparatus protein 1		sp|Q92896-3|GSLG1_HUMAN, sp|Q92896|GSLG1_HUMAN	1	0	0	1.57642e+06	0	0	0	0	0	MS/MS	unmatched	unmatched
FVHDLVLYL	D	Y	783	791	9	2	sp|Q00610-2|CLH1_HUMAN	Q00610-2	CLH1_HUMAN	CLTC	Isoform 2 of Clathrin heavy chain 1	CLTCL1	sp|P53675-2|CLH2_HUMAN, sp|P53675|CLH2_HUMAN, sp|Q00610|CLH1_HUMAN	0	1	0	0	8419135	0	0	0	0	unmatched	MS/MS	unmatched
FVIAELVNV	V	L	44	52	9	2	sp|Q6ZYL4|TF2H5_HUMAN	Q6ZYL4	TF2H5_HUMAN	GTF2H5	General transcription factor IIH subunit 5			1	1	1	27824850	28769706	41751884	27824850	28769706	41751884	MS/MS	MS/MS	MS/MS
FVIFPPRWGV	D	A	315	324	10	2	sp|Q93099|HGD_HUMAN	Q93099	HGD_HUMAN	HGD	Homogentisate 1,2-dioxygenase			2	2	0	140328784	162361296	0	140328784	162361296	0	MS/MS	MS/MS	unmatched
FVIRNIVEA	K	A	39	47	9	2	sp|P62854|RS26_HUMAN	P62854	RS26_HUMAN	RPS26	40S ribosomal protein S26	RPS26P11	sp|Q5JNZ5|RS26L_HUMAN	1	1	1	34863768	18485220	17227150	34863768	18485220	17227150	MS/MS	MS/MS	MS/MS
FVKLIHIPINN	F	I	53	63	11	2	sp|P60059|SC61G_HUMAN	P60059	SC61G_HUMAN	SEC61G	Protein transport protein Sec61 subunit gamma			1	0	0	19710736	0	0	0	0	0	MS/MS	unmatched	unmatched
FVKLIHIPINNIIVGG	F	-	53	68	16	3	sp|P60059|SC61G_HUMAN	P60059	SC61G_HUMAN	SEC61G	Protein transport protein Sec61 subunit gamma			1	1	1	49337968	45706708	14820624	49337968	39624920	14820624	MS/MS	MS/MS	MS/MS
FVLPELPSV	N	P	292	300	9	2	sp|P53990-2|IST1_HUMAN	P53990-2	IST1_HUMAN	IST1	Isoform 2 of IST1 homolog		sp|P53990-4|IST1_HUMAN, sp|P53990-5|IST1_HUMAN, sp|P53990-6|IST1_HUMAN, sp|P53990|IST1_HUMAN	1	1	1	20145996	20339156	58230268	20145996	20339156	58230268	MS/MS	MS/MS	MS/MS
FVMETFVHL	A	C	132	140	9	2	sp|Q9BVK8-2|TM147_HUMAN	Q9BVK8-2	TM147_HUMAN	TMEM147	Isoform 2 of Transmembrane protein 147		sp|Q9BVK8|TM147_HUMAN	1	2	1	28151204	51187000	11780161	13531238	23355752	106094584	MS/MS	MS/MS	MS/MS
FVPISGWNGDNMLEPSANMPWFKG	A	W	190	213	24	3	sp|P68104|EF1A1_HUMAN	P68104	EF1A1_HUMAN	EEF1A1	Elongation factor 1-alpha 1	EEF1A1P5	sp|Q5VTE0|EF1A3_HUMAN	0	0	1	0	0	0	0	0	0	unmatched	unmatched	MS/MS
FVQMMTAK	E	-	142	149	8	2	sp|P0DP23|CALM1_HUMAN	P0DP23	CALM1_HUMAN	CALM1	Calmodulin-1	CALM2, CALM3	sp|P0DP24|CALM2_HUMAN, sp|P0DP25|CALM3_HUMAN	1	0	1	2.11199e+06	0	34314636	2.11199e+06	0	34314636	MS/MS	unmatched	MS/MS
FVRDMIREV	K	C	39	47	9	2,3	sp|Q9Y3U8|RL36_HUMAN	Q9Y3U8	RL36_HUMAN	RPL36	60S ribosomal protein L36			1	0	1	184482304	98506064	39741336	184482304	98506064	0	MS/MS	MBR	MS/MS
FVRVLVSK	E	-	142	149	8	2	sp|P27482|CALL3_HUMAN	P27482	CALL3_HUMAN	CALML3	Calmodulin-like protein 3			0	0	1	0	0	77014408	0	0	0	unmatched	unmatched	MS/MS
FVSEVQRKV	E	H	74	82	9	2,3	sp|Q9BYN8|RT26_HUMAN	Q9BYN8	RT26_HUMAN	MRPS26	28S ribosomal protein S26, mitochondrial			1	0	1	25818558	38171824	23351642	24397102	20069254	27676016	MS/MS	MBR	MS/MS
FVSNHAY	L	-	412	418	7	2	sp|P04075-2|ALDOA_HUMAN	P04075-2	ALDOA_HUMAN	ALDOA	Isoform 2 of Fructose-bisphosphate aldolase A		sp|P04075|ALDOA_HUMAN	1	0	1	10660348	0	46727852	10660348	0	46727852	MS/MS	unmatched	MS/MS
FVSTTSSSRKSFK	K	S	577	589	13	3	sp|P13647|K2C5_HUMAN	P13647	K2C5_HUMAN	KRT5	Keratin, type II cytoskeletal 5			0	0	1	0	0	17576098	0	0	0	unmatched	unmatched	MS/MS
FVSTTYSGVTR	K	-	634	644	11	2	sp|P04264|K2C1_HUMAN	P04264	K2C1_HUMAN	KRT1	Keratin, type II cytoskeletal 1			0	0	1	0	0	118881896	0	0	0	unmatched	unmatched	MS/MS
FWDGKIVLV	E	L	80	88	9	2	sp|Q56NI9-2|ESCO2_HUMAN	Q56NI9-2	ESCO2_HUMAN	ESCO2	Isoform 2 of N-acetyltransferase ESCO2		sp|Q56NI9|ESCO2_HUMAN	1	1	0	76723776	72798136	0	76723776	72798136	0	MS/MS	MS/MS	unmatched
FWSRFRKEKEPVVVE	E	T	26	40	15	3	sp|Q8N5N7|RM50_HUMAN	Q8N5N7	RM50_HUMAN	MRPL50	39S ribosomal protein L50, mitochondrial		sp|Q8N5N7-2|RM50_HUMAN	1	0	0	2628932	0	0	0	0	0	MS/MS	unmatched	unmatched
FYADRFLKF	S	M	422	430	9	2	sp|O14986-2|PI51B_HUMAN	O14986-2	PI51B_HUMAN	PIP5K1B	Isoform 2 of Phosphatidylinositol 4-phosphate 5-kinase type-1 beta		sp|O14986-3|PI51B_HUMAN, sp|O14986|PI51B_HUMAN	1	1	0	36398572	37795940	0	36398572	37795940	0	MS/MS	MS/MS	unmatched
FYAELYHII	A	S	212	220	9	2	sp|Q9UL46|PSME2_HUMAN	Q9UL46	PSME2_HUMAN	PSME2	Proteasome activator complex subunit 2			1	1	0	31245822	25509864	10683129	31245822	25509864	10683129	MS/MS	MS/MS	MBR
FYAERFFKF	S	M	430	438	9	2	sp|O60331-2|PI51C_HUMAN	O60331-2	PI51C_HUMAN	PIP5K1C	Isoform 2 of Phosphatidylinositol 4-phosphate 5-kinase type-1 gamma		sp|O60331-3|PI51C_HUMAN, sp|O60331-4|PI51C_HUMAN, sp|O60331|PI51C_HUMAN	1	0	0	16491078	0	0	0	0	0	MS/MS	unmatched	unmatched
FYAKGTYGL	S	S	1495	1503	9	2	sp|P04114|APOB_HUMAN	P04114	APOB_HUMAN	APOB	Apolipoprotein B-100			1	1	1	103200144	127988848	743627710	103200144	127988848	743627710	MS/MS	MS/MS	MS/MS
FYDDKVSAL	K	M	143	151	9	2	sp|Q68CZ2-2|TENS3_HUMAN	Q68CZ2-2	TENS3_HUMAN	TNS3	Isoform 2 of Tensin-3		sp|Q68CZ2-3|TENS3_HUMAN, sp|Q68CZ2-4|TENS3_HUMAN, sp|Q68CZ2|TENS3_HUMAN	1	0	0	0	0	0	0	0	0	MS/MS	unmatched	unmatched
FYDERIVVV	V	A	854	862	9	2	sp|Q9P265|DIP2B_HUMAN	Q9P265	DIP2B_HUMAN	DIP2B	Disco-interacting protein 2 homolog B			1	1	0	120778800	86082096	0	120778800	86082096	0	MS/MS	MS/MS	unmatched
FYDPLAGKVLL	R	D	1022	1032	11	2	sp|P08183-2|MDR1_HUMAN	P08183-2	MDR1_HUMAN	ABCB1	Isoform 2 of ATP-dependent translocase ABCB1		sp|P08183|MDR1_HUMAN	1	1	1	30627652	28344694	66111816	30627652	28344694	66111816	MS/MS	MS/MS	MS/MS
FYGHFFRF	F	W	9	16	8	2	sp|Q8IZ81|ELMD2_HUMAN	Q8IZ81	ELMD2_HUMAN	ELMOD2	ELMO domain-containing protein 2			1	1	0	1.94591e+06	2.38145e+06	0	1.94591e+06	2.38145e+06	0	MS/MS	MS/MS	unmatched
FYGKKFPFF	G	L	1330	1338	9	2	sp|Q8N1I0-2|DOCK4_HUMAN	Q8N1I0-2	DOCK4_HUMAN	DOCK4	Isoform 2 of Dedicator of cytokinesis protein 4		sp|Q8N1I0-3|DOCK4_HUMAN, sp|Q8N1I0|DOCK4_HUMAN	1	0	0	14363122	0	0	0	0	0	MS/MS	unmatched	unmatched
FYGYIITQI	F	P	116	124	9	2	sp|Q9NRA2-2|S17A5_HUMAN	Q9NRA2-2	S17A5_HUMAN	SLC17A5	Isoform 2 of Sialin		sp|Q9NRA2|S17A5_HUMAN	1	1	0	15569777	13082448	0	15569777	13082448	0	MS/MS	MS/MS	unmatched
FYHKYFNYL	A	Y	609	617	9	2,3	sp|Q93063-2|EXT2_HUMAN	Q93063-2	EXT2_HUMAN	EXT2	Isoform 2 of Exostosin-2		sp|Q93063-3|EXT2_HUMAN, sp|Q93063|EXT2_HUMAN	1	1	1	406080224	286662368	30274876	406080224	286662368	0	MS/MS	MS/MS	MS/MS
FYIDKDMIHI	D	A	473	482	10	2,3	sp|Q9Y262-2|EIF3L_HUMAN	Q9Y262-2	EIF3L_HUMAN	EIF3L	Isoform 2 of Eukaryotic translation initiation factor 3 subunit L		sp|Q9Y262|EIF3L_HUMAN	1	1	1	5.8072e+06	20969604	33471326	7754453	11334579	30395850	MS/MS	MS/MS	MS/MS
FYINGQYQF	Y	D	476	484	9	2	sp|Q86UW6-2|N4BP2_HUMAN	Q86UW6-2	N4BP2_HUMAN	N4BP2	Isoform 2 of NEDD4-binding protein 2		sp|Q86UW6|N4BP2_HUMAN	1	0	1	14832864	0	10475805	14832864	0	10475805	MS/MS	unmatched	MS/MS
FYIPKIQDL	C	P	46	54	9	2	sp|Q16719-2|KYNU_HUMAN	Q16719-2	KYNU_HUMAN	KYNU	Isoform 2 of Kynureninase		sp|Q16719|KYNU_HUMAN	1	0	1	20481694	0	19838468	20481694	0	19838468	MS/MS	unmatched	MS/MS
FYIPPLATHTI	Y	C	69	79	11	2	sp|P15529-2|MCP_HUMAN	P15529-2	MCP_HUMAN	CD46	Isoform B of Membrane cofactor protein		sp|P15529-10|MCP_HUMAN, sp|P15529-11|MCP_HUMAN, sp|P15529-12|MCP_HUMAN, sp|P15529-13|MCP_HUMAN, sp|P15529-14|MCP_HUMAN, sp|P15529-15|MCP_HUMAN, sp|P15529-3|MCP_HUMAN, sp|P15529-4|MCP_HUMAN, sp|P15529-5|MCP_HUMAN, sp|P15529-6|MCP_HUMAN, sp|P15529-7|MCP_HUMAN, sp|P15529-8|MCP_HUMAN, sp|P15529-9|MCP_HUMAN, sp|P15529|MCP_HUMAN	1	1	0	20591406	15265411	0	20591406	15265411	0	MS/MS	MS/MS	unmatched
FYISPVNKL	L	V	206	214	9	2	sp|Q8NBF6-2|AVL9_HUMAN	Q8NBF6-2	AVL9_HUMAN	AVL9	Isoform 2 of Late secretory pathway protein AVL9 homolog		sp|Q8NBF6|AVL9_HUMAN	1	1	1	199181984	138179456	0	199181984	138179456	0	MS/MS	MS/MS	MS/MS
FYLEGGFSKF	A	Q	130	139	10	2	sp|Q16828|DUS6_HUMAN	Q16828	DUS6_HUMAN	DUSP6	Dual specificity protein phosphatase 6			3	2	1	817805950	734165630	634778820	817805950	734165630	634778820	MS/MS	MS/MS	MS/MS
FYLLISKTF	Y	V	218	226	9	2	sp|Q9P287-2|BCCIP_HUMAN	Q9P287-2	BCCIP_HUMAN	BCCIP	Isoform 2 of BRCA2 and CDKN1A-interacting protein		sp|Q9P287-3|BCCIP_HUMAN, sp|Q9P287-4|BCCIP_HUMAN, sp|Q9P287|BCCIP_HUMAN	1	1	1	19322016	12743772	13146282	19322016	12743772	13146282	MS/MS	MS/MS	MS/MS
FYLPKDAVKHL	S	H	204	214	11	3	sp|Q9NS23-2|RASF1_HUMAN	Q9NS23-2	RASF1_HUMAN	RASSF1	Isoform A of Ras association domain-containing protein 1		sp|Q9NS23-3|RASF1_HUMAN, sp|Q9NS23-4|RASF1_HUMAN, sp|Q9NS23-5|RASF1_HUMAN, sp|Q9NS23|RASF1_HUMAN	0	0	1	0	0	9746138	0	0	0	unmatched	unmatched	MS/MS
FYLRDPIDL	A	R	235	243	9	2	sp|O95905-2|ECD_HUMAN	O95905-2	ECD_HUMAN	ECD	Isoform 2 of Protein ecdysoneless homolog		sp|O95905-3|ECD_HUMAN, sp|O95905|ECD_HUMAN	0	1	0	0	0	0	0	0	0	unmatched	MS/MS	unmatched
FYNKKVENF	A	T	1126	1134	9	2	sp|Q8IZT6|ASPM_HUMAN	Q8IZT6	ASPM_HUMAN	ASPM	Abnormal spindle-like microcephaly-associated protein		sp|Q8IZT6-2|ASPM_HUMAN	1	0	0	26114594	0	0	0	0	0	MS/MS	unmatched	unmatched
FYNLLTRTF	S	H	349	357	9	2	sp|Q969N2-2|PIGT_HUMAN	Q969N2-2	PIGT_HUMAN	PIGT	Isoform 2 of GPI transamidase component PIG-T		sp|Q969N2-3|PIGT_HUMAN, sp|Q969N2-4|PIGT_HUMAN, sp|Q969N2-5|PIGT_HUMAN, sp|Q969N2-6|PIGT_HUMAN, sp|Q969N2|PIGT_HUMAN	1	1	0	12073219	14798104	0	12073219	14798104	0	MS/MS	MS/MS	unmatched
FYNSFLEQL	G	R	105	113	9	2	sp|Q8TEA8|DTD1_HUMAN	Q8TEA8	DTD1_HUMAN	DTD1	D-aminoacyl-tRNA deacylase 1			1	1	0	21573096	15799381	0	21573096	15799381	0	MS/MS	MS/MS	unmatched
FYPPHPDYTW	A	S	252	261	10	2	sp|Q8NBJ5|GT251_HUMAN	Q8NBJ5	GT251_HUMAN	COLGALT1	Procollagen galactosyltransferase 1			1	1	0	104209048	110292968	0	104209048	110292968	0	MS/MS	MS/MS	unmatched
FYPPKVELF	K	F	128	136	9	2	sp|P22234-2|PUR6_HUMAN	P22234-2	PUR6_HUMAN	PAICS	Isoform 2 of Bifunctional phosphoribosylaminoimidazole carboxylase/phosphoribosylaminoimidazole succinocarboxamide synthetase		sp|P22234|PUR6_HUMAN	4	3	2	1753297020	1451838590	1246190590	1753297020	1451838590	1246190590	MS/MS	MS/MS	MS/MS
FYQPKIQQF	Q	L	862	870	9	2	sp|Q9NVI1-1|FANCI_HUMAN	Q9NVI1-1	FANCI_HUMAN	FANCI	Isoform 1 of Fanconi anemia group I protein		sp|Q9NVI1-2|FANCI_HUMAN, sp|Q9NVI1|FANCI_HUMAN	1	2	1	254396544	164822304	159876112	254396544	164822304	159876112	MS/MS	MS/MS	MS/MS
FYQRFPLSF	G	G	33	41	9	2	sp|Q92611|EDEM1_HUMAN	Q92611	EDEM1_HUMAN	EDEM1	ER degradation-enhancing alpha-mannosidase-like protein 1			1	1	1	28339902	28929706	32912646	28339902	28929706	32912646	MS/MS	MS/MS	MS/MS
FYQRFPLSFG	G	F	33	42	10	2	sp|Q92611|EDEM1_HUMAN	Q92611	EDEM1_HUMAN	EDEM1	ER degradation-enhancing alpha-mannosidase-like protein 1			0	1	0	0	8269350	0	0	0	0	unmatched	MS/MS	unmatched
FYSEILDKKF	E	T	114	123	10	3	sp|Q13084|RM28_HUMAN	Q13084	RM28_HUMAN	MRPL28	39S ribosomal protein L28, mitochondrial			0	0	1	0	0	12436288	0	0	0	unmatched	unmatched	MS/MS
FYSISQERF	T	L	76	84	9	2	sp|Q9Y2R0|COA3_HUMAN	Q9Y2R0	COA3_HUMAN	COA3	Cytochrome c oxidase assembly factor 3 homolog, mitochondrial			1	0	0	29240732	0	0	0	0	0	MS/MS	unmatched	unmatched
FYSNIQTVI	L	N	668	676	9	2	sp|P24928|RPB1_HUMAN	P24928	RPB1_HUMAN	POLR2A	DNA-directed RNA polymerase II subunit RPB1			1	1	0	46153592	43469700	0	46153592	43469700	0	MS/MS	MS/MS	unmatched
FYSQEVRDLF	A	Q	140	149	10	2	sp|Q9BZX2|UCK2_HUMAN	Q9BZX2	UCK2_HUMAN	UCK2	Uridine-cytidine kinase 2			1	1	1	13366675	14685389	12829343	13366675	14685389	12829343	MS/MS	MS/MS	MS/MS
FYTKRFQEL	D	Q	202	210	9	2	sp|O15067|PUR4_HUMAN	O15067	PUR4_HUMAN	PFAS	Phosphoribosylformylglycinamidine synthase			1	1	0	92939512	22124498	0	92939512	22124498	0	MS/MS	MS/MS	unmatched
FYTRAASTARHL	W	Y	53	64	12	3	sp|P39019|RS19_HUMAN	P39019	RS19_HUMAN	RPS19	40S ribosomal protein S19			0	0	1	0	0	11991647	0	0	0	unmatched	unmatched	MS/MS
FYTVIPHNF	H	G	264	272	9	2	sp|Q9Y6F1-2|PARP3_HUMAN	Q9Y6F1-2	PARP3_HUMAN	PARP3	Isoform 2 of Protein mono-ADP-ribosyltransferase PARP3		sp|Q9Y6F1|PARP3_HUMAN	0	1	0	0	64598528	0	0	0	0	unmatched	MS/MS	unmatched
FYVDSDMVNEF	C	K	521	531	11	2	sp|Q16665-2|HIF1A_HUMAN	Q16665-2	HIF1A_HUMAN	HIF1A	Isoform 2 of Hypoxia-inducible factor 1-alpha		sp|Q16665-3|HIF1A_HUMAN, sp|Q16665|HIF1A_HUMAN	1	1	1	33397098	39147952	20509016	33397098	39147952	20509016	MS/MS	MS/MS	MS/MS
FYVDTVRAF	S	R	753	761	9	2	sp|Q07864|DPOE1_HUMAN	Q07864	DPOE1_HUMAN	POLE	DNA polymerase epsilon catalytic subunit A			1	1	0	32417344	13523331	0	32417344	13523331	0	MS/MS	MS/MS	unmatched
FYVEWTDVL	A	A	101	109	9	2	sp|Q2QL34-2|MP17L_HUMAN	Q2QL34-2	MP17L_HUMAN	MPV17L	Isoform 2 of Mpv17-like protein			1	0	0	18163236	0	0	0	0	0	MS/MS	unmatched	unmatched
FYVGEIIGKRGIIG	W	Y	87	100	14	3	sp|O75964|ATP5L_HUMAN	O75964	ATP5L_HUMAN	ATP5MG	ATP synthase subunit g, mitochondrial			0	1	1	0	5.88693e+06	7818952	0	5.88693e+06	7818952	unmatched	MS/MS	MS/MS
FYVGEIIGKRGIIGYDV	W	-	87	103	17	3	sp|O75964|ATP5L_HUMAN	O75964	ATP5L_HUMAN	ATP5MG	ATP synthase subunit g, mitochondrial			1	1	1	10420620	44290120	39715196	10420620	44290120	39715196	MS/MS	MS/MS	MS/MS
FYVGHIDAF	S	T	806	814	9	2	sp|Q659A1|ICE2_HUMAN	Q659A1	ICE2_HUMAN	ICE2	Little elongation complex subunit 2			1	1	1	29720466	43377232	35215768	29720466	43377232	35215768	MS/MS	MS/MS	MS/MS
FYVPAEPKLAF	N	V	81	91	11	2	sp|P18124|RL7_HUMAN	P18124	RL7_HUMAN	RPL7	60S ribosomal protein L7			1	1	1	191828032	141739872	147131632	191828032	141739872	147131632	MS/MS	MS/MS	MS/MS
FYVRGLFSF	A	F	462	470	9	2	sp|Q9Y6X3|SCC4_HUMAN	Q9Y6X3	SCC4_HUMAN	MAU2	MAU2 chromatid cohesion factor homolog		sp|Q9Y6X3-2|SCC4_HUMAN, sp|Q9Y6X3-3|SCC4_HUMAN	1	1	0	33643468	25599922	0	33643468	25599922	0	MS/MS	MS/MS	unmatched
FYVSPEDLEAQLQSDERGGH	E	-	148	167	20	3	sp|Q9H3Z4-2|DNJC5_HUMAN	Q9H3Z4-2	DNJC5_HUMAN	DNAJC5	Isoform 2 of DnaJ homolog subfamily C member 5			1	1	0	16902982	32503292	0	16902982	32503292	0	MS/MS	MS/MS	unmatched
GAAGGFGGRGGGFG	F	G	84	97	14	2	sp|P35908|K22E_HUMAN	P35908	K22E_HUMAN	KRT2	Keratin, type II cytoskeletal 2 epidermal			0	1	0	0	2.96641e+06	0	0	0	0	unmatched	MS/MS	unmatched
GAERKIRQAGVID	F	-	755	767	13	3	sp|O75534-2|CSDE1_HUMAN	O75534-2	CSDE1_HUMAN	CSDE1	Isoform 2 of Cold shock domain-containing protein E1		sp|O75534-3|CSDE1_HUMAN, sp|O75534-4|CSDE1_HUMAN, sp|O75534|CSDE1_HUMAN	1	0	0	35666956	0	0	0	0	0	MS/MS	unmatched	unmatched
GAGGALFVHRDTPENNPD	N	T	33	50	18	3	sp|P19404|NDUV2_HUMAN	P19404	NDUV2_HUMAN	NDUFV2	NADH dehydrogenase [ubiquinone] flavoprotein 2, mitochondrial			0	1	1	0	7.64904e+06	13591114	0	7.64904e+06	13591114	unmatched	MS/MS	MS/MS
GAGKIGLG	S	G	469	476	8	2	sp|P35527|K1C9_HUMAN	P35527	K1C9_HUMAN	KRT9	Keratin, type I cytoskeletal 9			0	1	0	0	15848499	0	0	0	0	unmatched	MS/MS	unmatched
GAGKIGLGG	S	R	469	477	9	2	sp|P35527|K1C9_HUMAN	P35527	K1C9_HUMAN	KRT9	Keratin, type I cytoskeletal 9			0	1	0	0	12298813	0	0	0	0	unmatched	MS/MS	unmatched
GAGYSGQNSMGGYD	Y	-	402	415	14	2	sp|P52597|HNRPF_HUMAN	P52597	HNRPF_HUMAN	HNRNPF	Heterogeneous nuclear ribonucleoprotein F			2	0	0	211721536	0	0	0	0	0	MS/MS	unmatched	unmatched
GAHLQGGAKRVIISAPSADAP	A	M	109	129	21	3	sp|P04406|G3P_HUMAN	P04406	G3P_HUMAN	GAPDH	Glyceraldehyde-3-phosphate dehydrogenase		sp|P04406-2|G3P_HUMAN	0	1	0	0	5.89261e+06	0	0	0	0	unmatched	MS/MS	unmatched
GAHTKHNEETGDNVGPLIIKKKET	D	-	85	108	24	4,5	sp|Q9NZ45|CISD1_HUMAN	Q9NZ45	CISD1_HUMAN	CISD1	CDGSH iron-sulfur domain-containing protein 1			1	1	1	24787088	74926672	29124676	24787088	0	29124676	MS/MS	MS/MS	MS/MS
GAIQTIKQY	S	N	138	146	9	2	sp|Q16667-2|CDKN3_HUMAN	Q16667-2	CDKN3_HUMAN	CDKN3	Isoform 2 of Cyclin-dependent kinase inhibitor 3		sp|Q16667|CDKN3_HUMAN	1	0	0	23122674	0	0	0	0	0	MS/MS	unmatched	unmatched
GAKDNTAQQISKVLHFD	L	Q	44	60	17	3	sp|P48594|SPB4_HUMAN	P48594	SPB4_HUMAN	SERPINB4	Serpin B4			0	0	1	0	0	11726021	0	0	0	unmatched	unmatched	MS/MS
GALCEENMRGV	E	R	690	700	11	2	sp|P13639|EF2_HUMAN	P13639	EF2_HUMAN	EEF2	Elongation factor 2			1	0	1	49226516	0	109272304	49226516	0	109272304	MS/MS	unmatched	MS/MS
GAPGSPTEPAGQKQH	N	Q	1263	1277	15	3	sp|Q9BQG0-2|MBB1A_HUMAN	Q9BQG0-2	MBB1A_HUMAN	MYBBP1A	Isoform 2 of Myb-binding protein 1A		sp|Q9BQG0|MBB1A_HUMAN	1	0	0	7318011	7.61534e+06	0	7318011	7.61534e+06	0	MS/MS	MBR	unmatched
GAQPPQGQAPPPVIPPPNQAGY	F	G	363	384	22	3	sp|Q01085-2|TIAR_HUMAN	Q01085-2	TIAR_HUMAN	TIAL1	Isoform 2 of Nucleolysin TIAR		sp|Q01085|TIAR_HUMAN	1	0	0	126082496	0	0	0	0	0	MS/MS	unmatched	unmatched
GAQPPQGQAPPPVIPPPNQAGYGM	F	A	363	386	24	3	sp|Q01085-2|TIAR_HUMAN	Q01085-2	TIAR_HUMAN	TIAL1	Isoform 2 of Nucleolysin TIAR		sp|Q01085|TIAR_HUMAN	2	0	0	45812084	0	0	0	0	0	MS/MS	unmatched	unmatched
GAQQPQAPPQQPQQYGIQY	Y	S	250	268	19	3	sp|Q92734-2|TFG_HUMAN	Q92734-2	TFG_HUMAN	TFG	Isoform 2 of Protein TFG		sp|Q92734-3|TFG_HUMAN, sp|Q92734-4|TFG_HUMAN, sp|Q92734|TFG_HUMAN	4	1	2	344880704	9943354	70893888	344880704	9943354	70893888	MS/MS	MS/MS	MS/MS
GAQQPQAPPQQPQQYGIQYSASY	Y	S	250	272	23	3	sp|Q92734-2|TFG_HUMAN	Q92734-2	TFG_HUMAN	TFG	Isoform 2 of Protein TFG		sp|Q92734|TFG_HUMAN	3	0	0	301050400	0	0	0	0	0	MS/MS	unmatched	unmatched
GAQQPQAPPQQPQQYGIQYSASYSQ	Y	Q	250	274	25	3	sp|Q92734-2|TFG_HUMAN	Q92734-2	TFG_HUMAN	TFG	Isoform 2 of Protein TFG		sp|Q92734|TFG_HUMAN	1	0	0	12985523	0	0	0	0	0	MS/MS	unmatched	unmatched
GAQVAPKTLPWGPK	F	R	1221	1234	14	2	sp|Q00341-2|VIGLN_HUMAN	Q00341-2	VIGLN_HUMAN	HDLBP	Isoform 2 of Vigilin		sp|Q00341|VIGLN_HUMAN	1	0	0	0	0	0	0	0	0	MS/MS	unmatched	unmatched
GAQVAPKTLPWGPKR	F	-	1221	1235	15	3	sp|Q00341-2|VIGLN_HUMAN	Q00341-2	VIGLN_HUMAN	HDLBP	Isoform 2 of Vigilin		sp|Q00341|VIGLN_HUMAN	1	0	0	19123806	0	0	0	0	0	MS/MS	unmatched	unmatched
GARSDSAHQIDEVLHFNEF	L	S	45	63	19	3	sp|Q96P63-2|SPB12_HUMAN	Q96P63-2	SPB12_HUMAN	SERPINB12	Isoform 2 of Serpin B12		sp|Q96P63|SPB12_HUMAN	0	1	1	0	13056415	7510457	0	13056415	7510457	unmatched	MS/MS	MS/MS
GAVHDVKDV	K	L	97	105	9	2	sp|P81605|DCD_HUMAN	P81605	DCD_HUMAN	DCD	Dermcidin			0	1	1	0	23793182	24421082	0	23793182	24421082	unmatched	MS/MS	MS/MS
GAVHDVKDVL	K	D	97	106	10	2	sp|P81605|DCD_HUMAN	P81605	DCD_HUMAN	DCD	Dermcidin			1	1	1	3127635	23553496	37487108	3127635	23553496	37487108	MS/MS	MS/MS	MS/MS
GAVHDVKDVLD	K	S	97	107	11	2	sp|P81605|DCD_HUMAN	P81605	DCD_HUMAN	DCD	Dermcidin			0	0	1	0	0	19333266	0	0	0	unmatched	unmatched	MS/MS
GAVHDVKDVLDS	K	V	97	108	12	2	sp|P81605|DCD_HUMAN	P81605	DCD_HUMAN	DCD	Dermcidin			1	1	1	47116416	207655840	430740160	47116416	207655840	430740160	MS/MS	MS/MS	MS/MS
GAVHDVKDVLDSV	K	L	97	109	13	2	sp|P81605|DCD_HUMAN	P81605	DCD_HUMAN	DCD	Dermcidin			0	0	1	0	12443841	24445906	0	12443841	24445906	unmatched	MBR	MS/MS
GAVHDVKDVLDSVL	K	-	97	110	14	2	sp|P81605|DCD_HUMAN	P81605	DCD_HUMAN	DCD	Dermcidin			0	1	0	0	17856728	0	0	0	0	unmatched	MS/MS	unmatched
GAYPTQPGQGY	Y	S	15	25	11	2	sp|P35637-2|FUS_HUMAN	P35637-2	FUS_HUMAN	FUS	Isoform Short of RNA-binding protein FUS		sp|P35637|FUS_HUMAN	1	0	0	31761316	0	0	0	0	0	MS/MS	unmatched	unmatched
GAYREHPYGRY	K	-	408	418	11	3	sp|Q07666-2|KHDR1_HUMAN	Q07666-2	KHDR1_HUMAN	KHDRBS1	Isoform 2 of KH domain-containing, RNA-binding, signal transduction-associated protein 1		sp|Q07666-3|KHDR1_HUMAN, sp|Q07666|KHDR1_HUMAN	1	0	1	4.35983e+06	0	24600042	4.35983e+06	0	24600042	MS/MS	unmatched	MS/MS
GDAKTDQAQKAEGAGDA	N	K	73	89	17	3	sp|P05204|HMGN2_HUMAN	P05204	HMGN2_HUMAN	HMGN2	Non-histone chromosomal protein HMG-17			1	0	0	18775000	0	0	0	0	0	MS/MS	unmatched	unmatched
GDEETVRKAMEAVAAQGKAKK	L	-	234	254	21	4	sp|P18669|PGAM1_HUMAN	P18669	PGAM1_HUMAN	PGAM1	Phosphoglycerate mutase 1			0	0	1	0	0	14510745	0	0	0	unmatched	unmatched	MS/MS
GDGHITVD	D	E	94	101	8	2	sp|Q9NZT1|CALL5_HUMAN	Q9NZT1	CALL5_HUMAN	CALML5	Calmodulin-like protein 5			0	0	1	0	0	14801917	0	0	0	unmatched	unmatched	MS/MS
GDKILQVSFKTNKSHK	L	-	338	353	16	4	sp|Q15717-2|ELAV1_HUMAN	Q15717-2	ELAV1_HUMAN	ELAVL1	Isoform 2 of ELAV-like protein 1		sp|Q15717|ELAV1_HUMAN	0	0	1	0	0	31506278	0	0	0	unmatched	unmatched	MS/MS
GDSRGGGGNFGPGPGSNFRGGSD	F	G	198	220	23	3	sp|P22626-2|ROA2_HUMAN	P22626-2	ROA2_HUMAN	HNRNPA2B1	Isoform A2 of Heterogeneous nuclear ribonucleoproteins A2/B1		sp|P22626|ROA2_HUMAN	1	0	0	2.46698e+06	0	0	0	0	0	MS/MS	unmatched	unmatched
GEALVRHDEF	F	-	306	315	10	2	sp|O43852-2|CALU_HUMAN	O43852-2	CALU_HUMAN	CALU	Isoform 2 of Calumenin		sp|O43852-15|CALU_HUMAN, sp|O43852-3|CALU_HUMAN, sp|O43852-4|CALU_HUMAN, sp|O43852-5|CALU_HUMAN, sp|O43852-6|CALU_HUMAN, sp|O43852-8|CALU_HUMAN, sp|O43852-9|CALU_HUMAN, sp|O43852|CALU_HUMAN	1	0	0	27723626	0	0	0	0	0	MS/MS	unmatched	unmatched
GEDLTKNHDEL	Y	-	321	331	11	2	sp|Q15293|RCN1_HUMAN	Q15293	RCN1_HUMAN	RCN1	Reticulocalbin-1		sp|Q15293-2|RCN1_HUMAN	1	0	0	97359528	0	0	0	0	0	MS/MS	unmatched	unmatched
GEDPGLAR	A	Q	46	53	8	2	sp|P81605|DCD_HUMAN	P81605	DCD_HUMAN	DCD	Dermcidin		sp|P81605-2|DCD_HUMAN	0	1	1	0	22609884	9833765	0	22609884	9833765	unmatched	MS/MS	MS/MS
GEDPGLARQAPKPRKQ	A	R	46	61	16	4	sp|P81605|DCD_HUMAN	P81605	DCD_HUMAN	DCD	Dermcidin		sp|P81605-2|DCD_HUMAN	0	1	1	0	14987213	46317396	0	14987213	46317396	unmatched	MS/MS	MS/MS
GEIENIELPMDTKTNERRGF	F	C	138	157	20	4	sp|O14979-2|HNRDL_HUMAN	O14979-2	HNRDL_HUMAN	HNRNPDL	Isoform 2 of Heterogeneous nuclear ribonucleoprotein D-like		sp|O14979-3|HNRDL_HUMAN, sp|O14979|HNRDL_HUMAN	1	0	0	6143709	0	0	0	0	0	MS/MS	unmatched	unmatched
GEKKAYVRLAPDYDALDVANKIGII	D	-	132	156	25	3	sp|P62750|RL23A_HUMAN	P62750	RL23A_HUMAN	RPL23A	60S ribosomal protein L23a			1	1	1	88256704	51750892	100360816	88256704	51750892	100360816	MS/MS	MS/MS	MS/MS
GELLLLLAA	L	E	408	416	9	2	sp|Q6PHR2-3|ULK3_HUMAN	Q6PHR2-3	ULK3_HUMAN	ULK3	Isoform 3 of Serine/threonine-protein kinase ULK3		sp|Q6PHR2-4|ULK3_HUMAN, sp|Q6PHR2|ULK3_HUMAN	0	0	1	0	0	20221014	0	0	0	unmatched	unmatched	MS/MS
GENGVQKDVSQRS	Y	I	301	313	13	2,3	sp|P04279-2|SEMG1_HUMAN	P04279-2	SEMG1_HUMAN	SEMG1	Isoform 2 of Semenogelin-1		sp|P04279|SEMG1_HUMAN	2	0	0	0	0	0	0	0	0	MS/MS	unmatched	unmatched
GEVESIELPMDNKTNKRRGF	F	C	187	206	20	3	sp|Q14103-2|HNRPD_HUMAN	Q14103-2	HNRPD_HUMAN	HNRNPD	Isoform 2 of Heterogeneous nuclear ribonucleoprotein D0		sp|Q14103-3|HNRPD_HUMAN, sp|Q14103-4|HNRPD_HUMAN, sp|Q14103|HNRPD_HUMAN	1	0	0	1.95495e+06	0	0	0	0	0	MS/MS	unmatched	unmatched
GEVPEPSDRSEEPETPAAYRART	W	-	110	132	23	4	sp|Q4G0I0|CSMT1_HUMAN	Q4G0I0	CSMT1_HUMAN	CCSMST1	Protein CCSMST1			1	1	0	4.14837e+06	6431003	0	4.14837e+06	6431003	0	MS/MS	MS/MS	unmatched
GEVVLQPPELTARPQR	F	S	199	214	16	3	sp|Q6PK04|CC137_HUMAN	Q6PK04	CC137_HUMAN	CCDC137	Coiled-coil domain-containing protein 137			1	0	0	5.84668e+06	0	0	0	0	0	MS/MS	unmatched	unmatched
GFEPTQEGKLFQLYPRNFLR	Y	-	118	137	20	3,4	sp|Q8IXM3|RM41_HUMAN	Q8IXM3	RM41_HUMAN	MRPL41	39S ribosomal protein L41, mitochondrial			1	1	1	30611086	3199969	10234402	0	3199969	10234402	MS/MS	MS/MS	MS/MS
GFFPSTFQPSYSQPPYNQGGY	F	S	643	663	21	3	sp|Q9BUJ2-3|HNRL1_HUMAN	Q9BUJ2-3	HNRL1_HUMAN	HNRNPUL1	Isoform 3 of Heterogeneous nuclear ribonucleoprotein U-like protein 1		sp|Q9BUJ2-5|HNRL1_HUMAN	1	0	0	11438482	0	0	0	0	0	MS/MS	unmatched	unmatched
GFGAAGGFGGRGG	G	G	82	94	13	2	sp|P35908|K22E_HUMAN	P35908	K22E_HUMAN	KRT2	Keratin, type II cytoskeletal 2 epidermal			0	1	0	0	22626896	0	0	0	0	unmatched	MS/MS	unmatched
GFGAAGGFGGRGGG	G	F	82	95	14	2	sp|P35908|K22E_HUMAN	P35908	K22E_HUMAN	KRT2	Keratin, type II cytoskeletal 2 epidermal			0	1	0	0	12866403	0	0	0	0	unmatched	MS/MS	unmatched
GFGAAGGFGGRGGGFGG	G	G	82	98	17	2	sp|P35908|K22E_HUMAN	P35908	K22E_HUMAN	KRT2	Keratin, type II cytoskeletal 2 epidermal			0	1	0	0	0	0	0	0	0	unmatched	MS/MS	unmatched
GFGDLKSPAGLQVLNDYLADKSY	M	I	2	24	23	3	sp|P24534|EF1B_HUMAN	P24534	EF1B_HUMAN	EEF1B2	Elongation factor 1-beta			1	0	0	15323928	0	0	0	0	0	MS/MS	unmatched	unmatched
GFGDSRGGGGNFGPGPGSNFRGGSD	F	G	196	220	25	3	sp|P22626-2|ROA2_HUMAN	P22626-2	ROA2_HUMAN	HNRNPA2B1	Isoform A2 of Heterogeneous nuclear ribonucleoproteins A2/B1		sp|P22626|ROA2_HUMAN	1	0	0	1.54908e+06	0	0	0	0	0	MS/MS	unmatched	unmatched
GFGFITFTNPEHASVAMR	R	A	48	65	18	3	sp|P98179|RBM3_HUMAN	P98179	RBM3_HUMAN	RBM3	RNA-binding protein 3			0	0	1	0	0	5.63982e+06	0	0	0	unmatched	unmatched	MS/MS
GFGFVTFDDHDPVDK	R	I	142	156	15	3	sp|P22626-2|ROA2_HUMAN	P22626-2	ROA2_HUMAN	HNRNPA2B1	Isoform A2 of Heterogeneous nuclear ribonucleoproteins A2/B1		sp|P22626|ROA2_HUMAN	0	0	3	0	0	24424906	0	0	0	unmatched	unmatched	MS/MS
GFGFVTFSSMAEVDAAMAAR	R	P	51	70	20	3	sp|P22626-2|ROA2_HUMAN	P22626-2	ROA2_HUMAN	HNRNPA2B1	Isoform A2 of Heterogeneous nuclear ribonucleoproteins A2/B1		sp|P22626|ROA2_HUMAN	0	0	2	0	0	97969824	0	0	0	unmatched	unmatched	MS/MS
GFGFVTYATVEEVDAAMNAR	R	P	56	75	20	3	sp|P09651-2|ROA1_HUMAN	P09651-2	ROA1_HUMAN	HNRNPA1	Isoform A1-A of Heterogeneous nuclear ribonucleoprotein A1	HNRNPA1L3	sp|A0A2R8Y4L2|RA1L3_HUMAN, sp|P09651-3|ROA1_HUMAN, sp|P09651|ROA1_HUMAN	0	0	1	0	0	35847388	0	0	0	unmatched	unmatched	MS/MS
GFGGGGFGGGGFGGGGIG	G	G	98	115	18	2	sp|P04264|K2C1_HUMAN	P04264	K2C1_HUMAN	KRT1	Keratin, type II cytoskeletal 1			0	1	0	0	0	0	0	0	0	unmatched	MS/MS	unmatched
GFGGGGFGSRSLVGLGG	G	T	52	68	17	2	sp|P35908|K22E_HUMAN	P35908	K22E_HUMAN	KRT2	Keratin, type II cytoskeletal 2 epidermal			0	1	0	0	23467992	0	0	0	0	unmatched	MS/MS	unmatched
GFGGGGIGGGGFGGFG	G	S	108	123	16	2	sp|P04264|K2C1_HUMAN	P04264	K2C1_HUMAN	KRT1	Keratin, type II cytoskeletal 1			0	1	0	0	21536128	0	0	0	0	unmatched	MS/MS	unmatched
GFGGGGIGGGGFGGFGSGGG	G	G	108	127	20	2	sp|P04264|K2C1_HUMAN	P04264	K2C1_HUMAN	KRT1	Keratin, type II cytoskeletal 1			0	1	0	0	20059374	0	0	0	0	unmatched	MS/MS	unmatched
GFGGGRFGG	G	F	117	125	9	2	sp|P35908|K22E_HUMAN	P35908	K22E_HUMAN	KRT2	Keratin, type II cytoskeletal 2 epidermal			0	1	0	0	17587868	0	0	0	0	unmatched	MS/MS	unmatched
GFGGGRFGGFGGPG	G	G	117	130	14	2	sp|P35908|K22E_HUMAN	P35908	K22E_HUMAN	KRT2	Keratin, type II cytoskeletal 2 epidermal			0	1	0	0	0	0	0	0	0	unmatched	MS/MS	unmatched
GFGGGRFGGFGGPGGVG	G	G	117	133	17	2	sp|P35908|K22E_HUMAN	P35908	K22E_HUMAN	KRT2	Keratin, type II cytoskeletal 2 epidermal			0	1	0	0	0	0	0	0	0	unmatched	MS/MS	unmatched
GFGGGSFR	G	G	79	86	8	2	sp|P13645|K1C10_HUMAN	P13645	K1C10_HUMAN	KRT10	Keratin, type I cytoskeletal 10			0	1	0	0	13943858	0	0	0	0	unmatched	MS/MS	unmatched
GFGGGSFRG	G	S	79	87	9	2	sp|P13645|K1C10_HUMAN	P13645	K1C10_HUMAN	KRT10	Keratin, type I cytoskeletal 10			0	1	0	0	59192052	0	0	0	0	unmatched	MS/MS	unmatched
GFGGGSFRGSYGSSSFG	G	G	79	95	17	2	sp|P13645|K1C10_HUMAN	P13645	K1C10_HUMAN	KRT10	Keratin, type I cytoskeletal 10			0	1	0	0	0	0	0	0	0	unmatched	MS/MS	unmatched
GFGGGSRGFG	G	G	89	98	10	2	sp|P35527|K1C9_HUMAN	P35527	K1C9_HUMAN	KRT9	Keratin, type I cytoskeletal 9			0	1	0	0	77443800	0	0	0	0	unmatched	MS/MS	unmatched
GFGGGSRGFGG	G	A	89	99	11	2	sp|P35527|K1C9_HUMAN	P35527	K1C9_HUMAN	KRT9	Keratin, type I cytoskeletal 9			0	1	0	0	31364516	0	0	0	0	unmatched	MS/MS	unmatched
GFGGGSRGFGGA	G	S	89	100	12	2	sp|P35527|K1C9_HUMAN	P35527	K1C9_HUMAN	KRT9	Keratin, type I cytoskeletal 9			0	1	0	0	22998838	0	0	0	0	unmatched	MS/MS	unmatched
GFGGGSRGFGGASG	G	G	89	102	14	2	sp|P35527|K1C9_HUMAN	P35527	K1C9_HUMAN	KRT9	Keratin, type I cytoskeletal 9			0	1	0	0	32817358	0	0	0	0	unmatched	MS/MS	unmatched
GFGGGSRGFGGASGG	G	G	89	103	15	2	sp|P35527|K1C9_HUMAN	P35527	K1C9_HUMAN	KRT9	Keratin, type I cytoskeletal 9			0	1	0	0	0	0	0	0	0	unmatched	MS/MS	unmatched
GFGGRGGGFGGG	G	S	88	99	12	2	sp|P35908|K22E_HUMAN	P35908	K22E_HUMAN	KRT2	Keratin, type II cytoskeletal 2 epidermal			0	1	0	0	30132904	0	0	0	0	unmatched	MS/MS	unmatched
GFGPGKMDSRGEHRQDRRERPY	G	-	504	525	22	5	sp|P35637-2|FUS_HUMAN	P35637-2	FUS_HUMAN	FUS	Isoform Short of RNA-binding protein FUS		sp|P35637|FUS_HUMAN	2	1	4	261511504	171874400	1176300540	204924064	114872216	906957760	MS/MS	MS/MS	MS/MS
GFGSRSLVGLGG	G	T	57	68	12	2	sp|P35908|K22E_HUMAN	P35908	K22E_HUMAN	KRT2	Keratin, type II cytoskeletal 2 epidermal			0	1	0	0	46037976	0	0	0	0	unmatched	MS/MS	unmatched
GFKRGADPGMPEPTVL	L	S	35	50	16	3	sp|Q9P0U1|TOM7_HUMAN	Q9P0U1	TOM7_HUMAN	TOMM7	Mitochondrial import receptor subunit TOM7 homolog			0	1	1	0	28168868	11165074	0	28168868	11165074	unmatched	MS/MS	MS/MS
GFKRGADPGMPEPTVLSLL	L	W	35	53	19	3	sp|Q9P0U1|TOM7_HUMAN	Q9P0U1	TOM7_HUMAN	TOMM7	Mitochondrial import receptor subunit TOM7 homolog			0	1	0	0	17009900	0	0	0	0	unmatched	MS/MS	unmatched
GFKRGADPGMPEPTVLSLLWG	L	-	35	55	21	3	sp|Q9P0U1|TOM7_HUMAN	Q9P0U1	TOM7_HUMAN	TOMM7	Mitochondrial import receptor subunit TOM7 homolog			2	1	0	45022216	130445232	0	31841990	130445232	0	MS/MS	MS/MS	unmatched
GFLEGGK	V	D	172	178	7	2	sp|P00761|TRYP_PIG	P00761	TRYP_PIG		Trypsin	PRSS1, PRSS2, PRSS3, PRSS3P2	sp|P07477|TRY1_HUMAN, sp|P07478|TRY2_HUMAN, sp|P35030-2|TRY3_HUMAN, sp|P35030-3|TRY3_HUMAN, sp|P35030-4|TRY3_HUMAN, sp|P35030-5|TRY3_HUMAN, sp|P35030|TRY3_HUMAN, sp|Q29463|TRY2_BOVIN, sp|Q8NHM4|TRY6_HUMAN	0	1	0	0	2860338	0	0	0	0	unmatched	MS/MS	unmatched
GFNPHPSRF	K	M	770	778	9	2	sp|Q70EL1|UBP54_HUMAN	Q70EL1	UBP54_HUMAN	USP54	Inactive ubiquitin carboxyl-terminal hydrolase 54		sp|Q70EL1-6|UBP54_HUMAN, sp|Q70EL1-7|UBP54_HUMAN	1	0	0	2.87815e+06	0	0	0	0	0	MS/MS	unmatched	unmatched
GFQWRHF	Y	G	136	142	7	2	sp|P04818-2|TYSY_HUMAN	P04818-2	TYSY_HUMAN	TYMS	Isoform 2 of Thymidylate synthase		sp|P04818|TYSY_HUMAN	0	1	0	0	0	0	0	0	0	unmatched	MS/MS	unmatched
GFRGFSSG	G	S	18	25	8	2	sp|P35908|K22E_HUMAN	P35908	K22E_HUMAN	KRT2	Keratin, type II cytoskeletal 2 epidermal			0	1	0	0	81209512	0	0	0	0	unmatched	MS/MS	unmatched
GFRGFSSGSAVVSG	G	G	18	31	14	2	sp|P35908|K22E_HUMAN	P35908	K22E_HUMAN	KRT2	Keratin, type II cytoskeletal 2 epidermal			0	1	0	0	0	0	0	0	0	unmatched	MS/MS	unmatched
GFSGGSFSR	G	G	51	59	9	2	sp|P13645|K1C10_HUMAN	P13645	K1C10_HUMAN	KRT10	Keratin, type I cytoskeletal 10			0	1	0	0	21031198	0	0	0	0	unmatched	MS/MS	unmatched
GFSGGSFSRG	G	S	51	60	10	2	sp|P13645|K1C10_HUMAN	P13645	K1C10_HUMAN	KRT10	Keratin, type I cytoskeletal 10			0	1	0	0	139972336	0	0	0	0	unmatched	MS/MS	unmatched
GFSGGSFSRGSSG	G	G	51	63	13	2	sp|P13645|K1C10_HUMAN	P13645	K1C10_HUMAN	KRT10	Keratin, type I cytoskeletal 10			0	1	0	0	53997612	0	0	0	0	unmatched	MS/MS	unmatched
GFSGGSFSRGSSGG	G	G	51	64	14	2	sp|P13645|K1C10_HUMAN	P13645	K1C10_HUMAN	KRT10	Keratin, type I cytoskeletal 10			0	1	0	0	25378052	0	0	0	0	unmatched	MS/MS	unmatched
GFSGPGENRSMSGPDN	G	R	284	299	16	2	sp|Q01844-3|EWS_HUMAN	Q01844-3	EWS_HUMAN	EWSR1	Isoform 3 of RNA-binding protein EWS		sp|Q01844-4|EWS_HUMAN, sp|Q01844-5|EWS_HUMAN, sp|Q01844-6|EWS_HUMAN, sp|Q01844|EWS_HUMAN	2	0	0	44552868	0	0	0	0	0	MS/MS	unmatched	unmatched
GFSSGGFSGGSFSRG	G	S	46	60	15	2	sp|P13645|K1C10_HUMAN	P13645	K1C10_HUMAN	KRT10	Keratin, type I cytoskeletal 10			0	1	0	0	50004972	0	0	0	0	unmatched	MS/MS	unmatched
GFVKFKD	F	P	54	60	7	2	sp|Q96EP5|DAZP1_HUMAN	Q96EP5	DAZP1_HUMAN	DAZAP1	DAZ-associated protein 1		sp|Q96EP5-2|DAZP1_HUMAN	1	0	0	1.85579e+06	0	0	0	0	0	MS/MS	unmatched	unmatched
GFVKVVKNKAYFKRYQVKFRRRR	M	E	2	24	23	6	sp|P46777|RL5_HUMAN	P46777	RL5_HUMAN	RPL5	60S ribosomal protein L5			1	1	0	103007552	157061744	0	103007552	157061744	0	MS/MS	MS/MS	unmatched
GGAEYATYQTKSTTPAEQRG	D	-	380	399	20	3	sp|P15529-2|MCP_HUMAN	P15529-2	MCP_HUMAN	CD46	Isoform B of Membrane cofactor protein		sp|P15529-16|MCP_HUMAN, sp|P15529-3|MCP_HUMAN, sp|P15529-4|MCP_HUMAN, sp|P15529-5|MCP_HUMAN, sp|P15529-6|MCP_HUMAN, sp|P15529-7|MCP_HUMAN	0	1	0	0	8.18529e+06	0	0	0	0	unmatched	MS/MS	unmatched
GGAVVDEGPTGVKAPD	M	G	2	17	16	2	sp|O15427|MOT4_HUMAN	O15427	MOT4_HUMAN	SLC16A3	Monocarboxylate transporter 4			0	1	0	0	85947208	0	0	0	0	unmatched	MS/MS	unmatched
GGDVEARLE	S	G	738	746	9	2	sp|Q92673|SORL_HUMAN	Q92673	SORL_HUMAN	SORL1	Sortilin-related receptor			1	0	0	2.26798e+06	0	0	0	0	0	MS/MS	unmatched	unmatched
GGFGAAGGFGGRGG	G	G	81	94	14	2	sp|P35908|K22E_HUMAN	P35908	K22E_HUMAN	KRT2	Keratin, type II cytoskeletal 2 epidermal			0	1	0	0	11115053	0	0	0	0	unmatched	MS/MS	unmatched
GGFGAAGGFGGRGGGFGGG	G	S	81	99	19	2	sp|P35908|K22E_HUMAN	P35908	K22E_HUMAN	KRT2	Keratin, type II cytoskeletal 2 epidermal			0	1	0	0	0	0	0	0	0	unmatched	MS/MS	unmatched
GGFGGFGSGGGGFGGG	G	G	117	132	16	2	sp|P04264|K2C1_HUMAN	P04264	K2C1_HUMAN	KRT1	Keratin, type II cytoskeletal 1			0	1	0	0	17718400	0	0	0	0	unmatched	MS/MS	unmatched
GGFGGGGFGGGGFGG	G	G	97	111	15	2	sp|P04264|K2C1_HUMAN	P04264	K2C1_HUMAN	KRT1	Keratin, type II cytoskeletal 1			0	1	0	0	0	0	0	0	0	unmatched	MS/MS	unmatched
GGFGGGGFGGGRFG	G	G	111	124	14	2	sp|P35908|K22E_HUMAN	P35908	K22E_HUMAN	KRT2	Keratin, type II cytoskeletal 2 epidermal			0	1	0	0	19704380	0	0	0	0	unmatched	MS/MS	unmatched
GGFGGGGFGSR	G	S	51	61	11	2	sp|P35908|K22E_HUMAN	P35908	K22E_HUMAN	KRT2	Keratin, type II cytoskeletal 2 epidermal			0	1	0	0	22216064	0	0	0	0	unmatched	MS/MS	unmatched
GGFGGGGFGSRSLVGLGG	G	T	51	68	18	2	sp|P35908|K22E_HUMAN	P35908	K22E_HUMAN	KRT2	Keratin, type II cytoskeletal 2 epidermal			0	1	0	0	0	0	0	0	0	unmatched	MS/MS	unmatched
GGFGGGGIGGGGFGG	G	F	107	121	15	2	sp|P04264|K2C1_HUMAN	P04264	K2C1_HUMAN	KRT1	Keratin, type II cytoskeletal 1			0	1	0	0	28861742	0	0	0	0	unmatched	MS/MS	unmatched
GGFGGGGIGGGGFGGFG	G	S	107	123	17	2	sp|P04264|K2C1_HUMAN	P04264	K2C1_HUMAN	KRT1	Keratin, type II cytoskeletal 1			0	1	0	0	26726648	0	0	0	0	unmatched	MS/MS	unmatched
GGFGGGGIGGGGFGGFGSGGG	G	G	107	127	21	2	sp|P04264|K2C1_HUMAN	P04264	K2C1_HUMAN	KRT1	Keratin, type II cytoskeletal 1			0	1	0	0	23584888	0	0	0	0	unmatched	MS/MS	unmatched
GGFGGGRFG	G	G	116	124	9	2	sp|P35908|K22E_HUMAN	P35908	K22E_HUMAN	KRT2	Keratin, type II cytoskeletal 2 epidermal			0	1	0	0	51684016	0	0	0	0	unmatched	MS/MS	unmatched
GGFGGGRFGGFG	G	G	116	127	12	2	sp|P35908|K22E_HUMAN	P35908	K22E_HUMAN	KRT2	Keratin, type II cytoskeletal 2 epidermal			0	1	0	0	22078832	0	0	0	0	unmatched	MS/MS	unmatched
GGFGGGRFGGFGGPG	G	G	116	130	15	2	sp|P35908|K22E_HUMAN	P35908	K22E_HUMAN	KRT2	Keratin, type II cytoskeletal 2 epidermal			0	1	0	0	16726008	0	0	0	0	unmatched	MS/MS	unmatched
GGFGGGSFRGS	L	Y	78	88	11	2	sp|P13645|K1C10_HUMAN	P13645	K1C10_HUMAN	KRT10	Keratin, type I cytoskeletal 10			1	1	0	13491099	17656060	0	13491099	17656060	0	MS/MS	MS/MS	unmatched
GGFGGGSRGFGG	G	A	88	99	12	2	sp|P35527|K1C9_HUMAN	P35527	K1C9_HUMAN	KRT9	Keratin, type I cytoskeletal 9			0	1	0	0	34910096	0	0	0	0	unmatched	MS/MS	unmatched
GGFGGGSRGFGGA	G	S	88	100	13	2	sp|P35527|K1C9_HUMAN	P35527	K1C9_HUMAN	KRT9	Keratin, type I cytoskeletal 9			0	1	0	0	20136052	0	0	0	0	unmatched	MS/MS	unmatched
GGFGPGKMDSRGEHRQDRRERPY	R	-	503	525	23	5	sp|P35637-2|FUS_HUMAN	P35637-2	FUS_HUMAN	FUS	Isoform Short of RNA-binding protein FUS		sp|P35637|FUS_HUMAN	3	1	2	53519240	24993218	232309552	36928980	24993218	160898368	MS/MS	MS/MS	MS/MS
GGFGSRSL	G	V	60	67	8	2	sp|P04264|K2C1_HUMAN	P04264	K2C1_HUMAN	KRT1	Keratin, type II cytoskeletal 1	KRT2, KRT3, KRT4, KRT71, KRT79	sp|P12035|K2C3_HUMAN, sp|P19013|K2C4_HUMAN, sp|P35908|K22E_HUMAN, sp|Q3SY84|K2C71_HUMAN, sp|Q5XKE5|K2C79_HUMAN	0	1	0	0	21178216	0	0	0	0	unmatched	MS/MS	unmatched
GGFGSRSLVGLGG	G	T	56	68	13	2	sp|P35908|K22E_HUMAN	P35908	K22E_HUMAN	KRT2	Keratin, type II cytoskeletal 2 epidermal			0	1	0	0	88205952	0	0	0	0	unmatched	MS/MS	unmatched
GGFRGFSSG	G	S	17	25	9	2	sp|P35908|K22E_HUMAN	P35908	K22E_HUMAN	KRT2	Keratin, type II cytoskeletal 2 epidermal			0	1	0	0	70125920	0	0	0	0	unmatched	MS/MS	unmatched
GGFRGFSSGSAVVSGG	G	S	17	32	16	2	sp|P35908|K22E_HUMAN	P35908	K22E_HUMAN	KRT2	Keratin, type II cytoskeletal 2 epidermal			0	1	0	0	65713532	0	0	0	0	unmatched	MS/MS	unmatched
GGFSASSLGGGFGGG	G	S	79	93	15	2	sp|P35527|K1C9_HUMAN	P35527	K1C9_HUMAN	KRT9	Keratin, type I cytoskeletal 9			0	1	0	0	14751086	0	0	0	0	unmatched	MS/MS	unmatched
GGFSSGGFSGGSFSRG	G	S	45	60	16	2	sp|P13645|K1C10_HUMAN	P13645	K1C10_HUMAN	KRT10	Keratin, type I cytoskeletal 10			0	1	0	0	30634048	0	0	0	0	unmatched	MS/MS	unmatched
GGGFGGGGFGGGGFG	G	G	96	110	15	2	sp|P04264|K2C1_HUMAN	P04264	K2C1_HUMAN	KRT1	Keratin, type II cytoskeletal 1			0	1	0	0	42610888	0	0	0	0	unmatched	MS/MS	unmatched
GGGFGGGGFGGGGFGG	G	G	96	111	16	2	sp|P04264|K2C1_HUMAN	P04264	K2C1_HUMAN	KRT1	Keratin, type II cytoskeletal 1			0	1	0	0	22906270	0	0	0	0	unmatched	MS/MS	unmatched
GGGFGGGGIGGGGFGG	G	F	106	121	16	2	sp|P04264|K2C1_HUMAN	P04264	K2C1_HUMAN	KRT1	Keratin, type II cytoskeletal 1			0	1	0	0	19795832	0	0	0	0	unmatched	MS/MS	unmatched
GGGFGGGRF	G	G	115	123	9	2	sp|P35908|K22E_HUMAN	P35908	K22E_HUMAN	KRT2	Keratin, type II cytoskeletal 2 epidermal			0	1	0	0	41722936	0	0	0	0	unmatched	MS/MS	unmatched
GGGFGGGRFGG	G	F	115	125	11	2	sp|P35908|K22E_HUMAN	P35908	K22E_HUMAN	KRT2	Keratin, type II cytoskeletal 2 epidermal			0	1	0	0	15336001	0	0	0	0	unmatched	MS/MS	unmatched
GGGFGGGRFGGFG	G	G	115	127	13	2	sp|P35908|K22E_HUMAN	P35908	K22E_HUMAN	KRT2	Keratin, type II cytoskeletal 2 epidermal			0	1	0	0	18366368	0	0	0	0	unmatched	MS/MS	unmatched
GGGFGGGRFGGFGGPG	G	G	115	130	16	2	sp|P35908|K22E_HUMAN	P35908	K22E_HUMAN	KRT2	Keratin, type II cytoskeletal 2 epidermal			0	1	0	0	15832587	0	0	0	0	unmatched	MS/MS	unmatched
GGGFGGGSRGF	L	G	87	97	11	2	sp|P35527|K1C9_HUMAN	P35527	K1C9_HUMAN	KRT9	Keratin, type I cytoskeletal 9			0	1	0	0	8738736	0	0	0	0	unmatched	MS/MS	unmatched
GGGFGGGSRGFGGA	L	S	87	100	14	2	sp|P35527|K1C9_HUMAN	P35527	K1C9_HUMAN	KRT9	Keratin, type I cytoskeletal 9			0	1	0	0	7.26041e+06	0	0	0	0	unmatched	MS/MS	unmatched
GGGFGGRGGF	R	G	9	18	10	2	sp|P22087|FBRL_HUMAN	P22087	FBRL_HUMAN	FBL	rRNA 2'-O-methyltransferase fibrillarin			0	1	0	0	22120212	0	0	0	0	unmatched	MS/MS	unmatched
GGGFGSRSL	A	V	59	67	9	2	sp|P04264|K2C1_HUMAN	P04264	K2C1_HUMAN	KRT1	Keratin, type II cytoskeletal 1	KRT2	sp|P35908|K22E_HUMAN	0	1	0	0	11386481	0	0	0	0	unmatched	MS/MS	unmatched
GGGFGSRSLVGLGG	G	T	55	68	14	2	sp|P35908|K22E_HUMAN	P35908	K22E_HUMAN	KRT2	Keratin, type II cytoskeletal 2 epidermal			0	1	0	0	33729240	0	0	0	0	unmatched	MS/MS	unmatched
GGGFRGF	G	S	16	22	7	2	sp|P35908|K22E_HUMAN	P35908	K22E_HUMAN	KRT2	Keratin, type II cytoskeletal 2 epidermal			0	1	0	0	8.1909e+06	0	0	0	0	unmatched	MS/MS	unmatched
GGGFRGFS	G	S	16	23	8	2	sp|P35908|K22E_HUMAN	P35908	K22E_HUMAN	KRT2	Keratin, type II cytoskeletal 2 epidermal			0	1	0	0	6.4371e+06	0	0	0	0	unmatched	MS/MS	unmatched
GGGGFGAAGGFGGRGG	G	G	79	94	16	2	sp|P35908|K22E_HUMAN	P35908	K22E_HUMAN	KRT2	Keratin, type II cytoskeletal 2 epidermal			0	1	0	0	0	0	0	0	0	unmatched	MS/MS	unmatched
GGGGFGGGRFG	F	G	114	124	11	2	sp|P35908|K22E_HUMAN	P35908	K22E_HUMAN	KRT2	Keratin, type II cytoskeletal 2 epidermal			0	1	0	0	7.20535e+06	0	0	0	0	unmatched	MS/MS	unmatched
GGGGFGGGRFGG	F	F	114	125	12	2	sp|P35908|K22E_HUMAN	P35908	K22E_HUMAN	KRT2	Keratin, type II cytoskeletal 2 epidermal			0	1	0	0	2.79436e+06	0	0	0	0	unmatched	MS/MS	unmatched
GGGGGFGGGGFGSR	G	S	48	61	14	2	sp|P35908|K22E_HUMAN	P35908	K22E_HUMAN	KRT2	Keratin, type II cytoskeletal 2 epidermal			0	1	0	0	20996736	0	0	0	0	unmatched	MS/MS	unmatched
GGGGGGFGGGGFGSR	H	S	47	61	15	2	sp|P35908|K22E_HUMAN	P35908	K22E_HUMAN	KRT2	Keratin, type II cytoskeletal 2 epidermal			0	1	0	0	0	0	0	0	0	unmatched	MS/MS	unmatched
GGGGGGGLGSGGSIR	S	S	15	29	15	2	sp|P35527|K1C9_HUMAN	P35527	K1C9_HUMAN	KRT9	Keratin, type I cytoskeletal 9			1	1	0	11010447	38030484	0	11010447	38030484	0	MS/MS	MS/MS	unmatched
GGGGGGGLGSGGSIRSS	S	Y	15	31	17	2	sp|P35527|K1C9_HUMAN	P35527	K1C9_HUMAN	KRT9	Keratin, type I cytoskeletal 9			1	1	1	0	75233296	39518548	0	75233296	39518548	MS/MS	MS/MS	MS/MS
GGGGGGGLGSGGSIRSSY	S	S	15	32	18	2	sp|P35527|K1C9_HUMAN	P35527	K1C9_HUMAN	KRT9	Keratin, type I cytoskeletal 9			1	2	1	77389232	513314176	151813152	77389232	513314176	151813152	MS/MS	MS/MS	MS/MS
GGGGGGLGSGGSIR	G	S	16	29	14	2	sp|P35527|K1C9_HUMAN	P35527	K1C9_HUMAN	KRT9	Keratin, type I cytoskeletal 9			1	1	1	5256408	30071062	25669660	5256408	30071062	25669660	MS/MS	MS/MS	MS/MS
GGGGGGLGSGGSIRSS	G	Y	16	31	16	2	sp|P35527|K1C9_HUMAN	P35527	K1C9_HUMAN	KRT9	Keratin, type I cytoskeletal 9			1	1	1	12876878	42499412	24812006	12876878	42499412	24812006	MS/MS	MS/MS	MS/MS
GGGGGGLGSGGSIRSSY	G	S	16	32	17	2	sp|P35527|K1C9_HUMAN	P35527	K1C9_HUMAN	KRT9	Keratin, type I cytoskeletal 9			1	0	1	0	0	0	0	0	0	MS/MS	unmatched	MS/MS
GGGGGGRFSSSSGYG	G	G	40	54	15	2	sp|P35527|K1C9_HUMAN	P35527	K1C9_HUMAN	KRT9	Keratin, type I cytoskeletal 9			0	1	0	0	0	0	0	0	0	unmatched	MS/MS	unmatched
GGGGGGRFSSSSGYGGG	G	S	40	56	17	2	sp|P35527|K1C9_HUMAN	P35527	K1C9_HUMAN	KRT9	Keratin, type I cytoskeletal 9			0	1	0	0	14744170	0	0	0	0	unmatched	MS/MS	unmatched
GGGGGLGSGGSIR	G	S	17	29	13	2	sp|P35527|K1C9_HUMAN	P35527	K1C9_HUMAN	KRT9	Keratin, type I cytoskeletal 9			0	1	0	0	23194876	0	0	0	0	unmatched	MS/MS	unmatched
GGGGGLGSGGSIRSS	G	Y	17	31	15	2	sp|P35527|K1C9_HUMAN	P35527	K1C9_HUMAN	KRT9	Keratin, type I cytoskeletal 9			0	1	0	0	0	0	0	0	0	unmatched	MS/MS	unmatched
GGGGGLGSGGSIRSSY	G	S	17	32	16	2	sp|P35527|K1C9_HUMAN	P35527	K1C9_HUMAN	KRT9	Keratin, type I cytoskeletal 9			0	1	0	0	36567824	0	0	0	0	unmatched	MS/MS	unmatched
GGGGGLGSGGSIRSSYSRFSSSGG	G	G	17	40	24	3	sp|P35527|K1C9_HUMAN	P35527	K1C9_HUMAN	KRT9	Keratin, type I cytoskeletal 9			0	1	0	0	15791265	0	0	0	0	unmatched	MS/MS	unmatched
GGGGGRFSSSSGYG	G	G	41	54	14	2	sp|P35527|K1C9_HUMAN	P35527	K1C9_HUMAN	KRT9	Keratin, type I cytoskeletal 9			0	1	0	0	22850842	0	0	0	0	unmatched	MS/MS	unmatched
GGGGGRFSSSSGYGGG	G	S	41	56	16	2	sp|P35527|K1C9_HUMAN	P35527	K1C9_HUMAN	KRT9	Keratin, type I cytoskeletal 9			0	1	0	0	25801616	0	0	0	0	unmatched	MS/MS	unmatched
GGGGGSFGAGGGFGSR	C	S	50	65	16	2	sp|P04264|K2C1_HUMAN	P04264	K2C1_HUMAN	KRT1	Keratin, type II cytoskeletal 1			0	0	1	0	0	10952649	0	0	0	unmatched	unmatched	MS/MS
GGGGGSFGAGGGFGSRS	C	L	50	66	17	2	sp|P04264|K2C1_HUMAN	P04264	K2C1_HUMAN	KRT1	Keratin, type II cytoskeletal 1			1	0	1	6881662	0	21200308	6881662	0	21200308	MS/MS	unmatched	MS/MS
GGGGLGSGGSIR	G	S	18	29	12	2	sp|P35527|K1C9_HUMAN	P35527	K1C9_HUMAN	KRT9	Keratin, type I cytoskeletal 9			0	1	0	0	17630480	0	0	0	0	unmatched	MS/MS	unmatched
GGGGLGSGGSIRSS	G	Y	18	31	14	2	sp|P35527|K1C9_HUMAN	P35527	K1C9_HUMAN	KRT9	Keratin, type I cytoskeletal 9			1	1	1	0	28592554	21267676	0	28592554	21267676	MS/MS	MS/MS	MS/MS
GGGGLGSGGSIRSSY	G	S	18	32	15	2	sp|P35527|K1C9_HUMAN	P35527	K1C9_HUMAN	KRT9	Keratin, type I cytoskeletal 9			0	1	1	0	33143030	11201108	0	33143030	11201108	unmatched	MS/MS	MS/MS
GGGGLGSGGSIRSSYSRFSSSGG	G	G	18	40	23	3	sp|P35527|K1C9_HUMAN	P35527	K1C9_HUMAN	KRT9	Keratin, type I cytoskeletal 9			0	1	0	0	16790888	0	0	0	0	unmatched	MS/MS	unmatched
GGGGLGSGGSIRSSYSRFSSSGGG	G	G	18	41	24	3	sp|P35527|K1C9_HUMAN	P35527	K1C9_HUMAN	KRT9	Keratin, type I cytoskeletal 9			0	1	0	0	6953764	0	0	0	0	unmatched	MS/MS	unmatched
GGGGRGSYGSGGSSYGSGG	G	G	545	563	19	2	sp|P04264|K2C1_HUMAN	P04264	K2C1_HUMAN	KRT1	Keratin, type II cytoskeletal 1			0	1	0	0	33023088	0	0	0	0	unmatched	MS/MS	unmatched
GGGIGGGGFGGFGSGG	G	G	111	126	16	2	sp|P04264|K2C1_HUMAN	P04264	K2C1_HUMAN	KRT1	Keratin, type II cytoskeletal 1			0	1	0	0	28179306	0	0	0	0	unmatched	MS/MS	unmatched
GGGLGSGGSIR	G	S	19	29	11	2	sp|P35527|K1C9_HUMAN	P35527	K1C9_HUMAN	KRT9	Keratin, type I cytoskeletal 9			1	1	1	3385996	24230126	14116638	3385996	24230126	14116638	MS/MS	MS/MS	MS/MS
GGGLGSGGSIRSS	G	Y	19	31	13	2	sp|P35527|K1C9_HUMAN	P35527	K1C9_HUMAN	KRT9	Keratin, type I cytoskeletal 9			1	1	0	9939579	21994166	0	9939579	21994166	0	MS/MS	MS/MS	unmatched
GGGLGSGGSIRSSY	G	S	19	32	14	2	sp|P35527|K1C9_HUMAN	P35527	K1C9_HUMAN	KRT9	Keratin, type I cytoskeletal 9			0	1	0	0	36789752	0	0	0	0	unmatched	MS/MS	unmatched
GGGLGSGGSIRSSYSRFSSSG	G	G	19	39	21	3	sp|P35527|K1C9_HUMAN	P35527	K1C9_HUMAN	KRT9	Keratin, type I cytoskeletal 9			0	1	0	0	18892056	0	0	0	0	unmatched	MS/MS	unmatched
GGGLGSGGSIRSSYSRFSSSGG	G	G	19	40	22	3	sp|P35527|K1C9_HUMAN	P35527	K1C9_HUMAN	KRT9	Keratin, type I cytoskeletal 9			0	1	0	0	12435867	0	0	0	0	unmatched	MS/MS	unmatched
GGGLGSGGSIRSSYSRFSSSGGG	G	G	19	41	23	3	sp|P35527|K1C9_HUMAN	P35527	K1C9_HUMAN	KRT9	Keratin, type I cytoskeletal 9			0	1	0	0	7.04669e+06	0	0	0	0	unmatched	MS/MS	unmatched
GGGLSVSSSRF	Y	S	47	57	11	2	sp|P02533|K1C14_HUMAN	P02533	K1C14_HUMAN	KRT14	Keratin, type I cytoskeletal 14			0	1	0	0	11269091	0	0	0	0	unmatched	MS/MS	unmatched
GGGNHQNNYQPY	R	-	290	301	12	2	sp|O14979-2|HNRDL_HUMAN	O14979-2	HNRDL_HUMAN	HNRNPDL	Isoform 2 of Heterogeneous nuclear ribonucleoprotein D-like		sp|O14979-3|HNRDL_HUMAN, sp|O14979|HNRDL_HUMAN	0	0	1	0	0	37821916	0	0	0	unmatched	unmatched	MS/MS
GGGNYGPGGSGGSGGYGGRSRY	Y	-	320	341	22	3	sp|P22626-2|ROA2_HUMAN	P22626-2	ROA2_HUMAN	HNRNPA2B1	Isoform A2 of Heterogeneous nuclear ribonucleoproteins A2/B1		sp|P22626|ROA2_HUMAN	0	1	2	50348872	22983330	259526256	50348872	22983330	259526256	MBR	MS/MS	MS/MS
GGGQIIPTAR	R	R	717	726	10	2	sp|P13639|EF2_HUMAN	P13639	EF2_HUMAN	EEF2	Elongation factor 2	EFTUD2	sp|Q15029-2|U5S1_HUMAN, sp|Q15029-3|U5S1_HUMAN, sp|Q15029|U5S1_HUMAN	0	1	0	0	2.95962e+06	0	0	0	0	unmatched	MS/MS	unmatched
GGGRFGGF	F	G	119	126	8	2	sp|P35908|K22E_HUMAN	P35908	K22E_HUMAN	KRT2	Keratin, type II cytoskeletal 2 epidermal			0	1	0	0	5.07252e+06	0	0	0	0	unmatched	MS/MS	unmatched
GGGRFSSSSGYG	G	G	43	54	12	2	sp|P35527|K1C9_HUMAN	P35527	K1C9_HUMAN	KRT9	Keratin, type I cytoskeletal 9			0	1	0	0	43131824	0	0	0	0	unmatched	MS/MS	unmatched
GGGRFSSSSGYGG	G	G	43	55	13	2	sp|P35527|K1C9_HUMAN	P35527	K1C9_HUMAN	KRT9	Keratin, type I cytoskeletal 9			0	1	0	0	0	0	0	0	0	unmatched	MS/MS	unmatched
GGGRGSGFGGGYGGG	R	G	83	97	15	2	sp|P04264|K2C1_HUMAN	P04264	K2C1_HUMAN	KRT1	Keratin, type II cytoskeletal 1			0	1	0	0	0	0	0	0	0	unmatched	MS/MS	unmatched
GGGRGSYGSGGSSYGSGG	G	G	546	563	18	2	sp|P04264|K2C1_HUMAN	P04264	K2C1_HUMAN	KRT1	Keratin, type II cytoskeletal 1			0	1	0	0	32263874	0	0	0	0	unmatched	MS/MS	unmatched
GGGSFGAGGGFGSR	G	S	52	65	14	2	sp|P04264|K2C1_HUMAN	P04264	K2C1_HUMAN	KRT1	Keratin, type II cytoskeletal 1			0	1	0	0	26377994	0	0	0	0	unmatched	MS/MS	unmatched
GGGSFGAGGGFGSRS	G	L	52	66	15	2	sp|P04264|K2C1_HUMAN	P04264	K2C1_HUMAN	KRT1	Keratin, type II cytoskeletal 1			0	1	0	0	0	0	0	0	0	unmatched	MS/MS	unmatched
GGGSFRGSYG	F	S	81	90	10	2	sp|P13645|K1C10_HUMAN	P13645	K1C10_HUMAN	KRT10	Keratin, type I cytoskeletal 10			0	1	0	0	18010222	0	0	0	0	unmatched	MS/MS	unmatched
GGGSRGGGGGGYGSGGSSY	S	G	514	532	19	2	sp|P04264|K2C1_HUMAN	P04264	K2C1_HUMAN	KRT1	Keratin, type II cytoskeletal 1			1	0	0	0	0	0	0	0	0	MS/MS	unmatched	unmatched
GGGYGSGGGSGGYGSRRF	Y	-	361	378	18	3	sp|P51991|ROA3_HUMAN	P51991	ROA3_HUMAN	HNRNPA3	Heterogeneous nuclear ribonucleoprotein A3		sp|P51991-2|ROA3_HUMAN	1	0	1	22779524	18672438	183287440	22779524	18672438	183287440	MS/MS	MBR	MS/MS
GGHGSIF	H	S	191	197	7	2	sp|Q96AQ2|TM125_HUMAN	Q96AQ2	TM125_HUMAN	TMEM125	Transmembrane protein 125			0	1	0	0	9570133	0	0	0	0	unmatched	MS/MS	unmatched
GGHKLGLGLEFQA	A	-	271	283	13	3	sp|P21796|VDAC1_HUMAN	P21796	VDAC1_HUMAN	VDAC1	Voltage-dependent anion-selective channel protein 1			0	1	0	0	7438190	0	0	0	0	unmatched	MS/MS	unmatched
GGIGGGGFGGFGSGG	G	G	112	126	15	2	sp|P04264|K2C1_HUMAN	P04264	K2C1_HUMAN	KRT1	Keratin, type II cytoskeletal 1			0	1	0	0	32718132	0	0	0	0	unmatched	MS/MS	unmatched
GGIGGGGFGGFGSGGG	G	G	112	127	16	2	sp|P04264|K2C1_HUMAN	P04264	K2C1_HUMAN	KRT1	Keratin, type II cytoskeletal 1			0	1	0	0	29426370	0	0	0	0	unmatched	MS/MS	unmatched
GGIIDPKESHRLPVD	T	I	2375	2389	15	3	sp|P15924|DESP_HUMAN	P15924	DESP_HUMAN	DSP	Desmoplakin		sp|P15924-2|DESP_HUMAN, sp|P15924-3|DESP_HUMAN	0	0	1	0	0	16892988	0	0	0	unmatched	unmatched	MS/MS
GGIIDPKESHRLPVDIA	T	Y	2375	2391	17	3	sp|P15924|DESP_HUMAN	P15924	DESP_HUMAN	DSP	Desmoplakin		sp|P15924-2|DESP_HUMAN, sp|P15924-3|DESP_HUMAN	0	1	0	0	11055524	0	0	0	0	unmatched	MS/MS	unmatched
GGKMGGRNDYRNDQRNRPY	Y	-	571	589	19	4	sp|Q92804-2|RBP56_HUMAN	Q92804-2	RBP56_HUMAN	TAF15	Isoform Short of TATA-binding protein-associated factor 2N		sp|Q92804|RBP56_HUMAN	1	0	0	7.19114e+06	0	0	0	0	0	MS/MS	unmatched	unmatched
GGKYQGTIL	L	S	457	465	9	2	sp|Q02413|DSG1_HUMAN	Q02413	DSG1_HUMAN	DSG1	Desmoglein-1			0	1	0	0	27922030	0	0	0	0	unmatched	MS/MS	unmatched
GGLGKLGKDAVED	V	L	78	90	13	2	sp|P81605|DCD_HUMAN	P81605	DCD_HUMAN	DCD	Dermcidin		sp|P81605-2|DCD_HUMAN	0	1	0	0	0	0	0	0	0	unmatched	MS/MS	unmatched
GGLGSGGSIR	G	S	20	29	10	2	sp|P35527|K1C9_HUMAN	P35527	K1C9_HUMAN	KRT9	Keratin, type I cytoskeletal 9			1	1	1	1.86422e+06	26295020	10943596	1.86422e+06	26295020	10943596	MS/MS	MS/MS	MS/MS
GGLGSGGSIRSSY	G	S	20	32	13	2	sp|P35527|K1C9_HUMAN	P35527	K1C9_HUMAN	KRT9	Keratin, type I cytoskeletal 9			0	1	0	0	30007726	0	0	0	0	unmatched	MS/MS	unmatched
GGLGSGGSIRSSYSRFSSSG	G	G	20	39	20	3	sp|P35527|K1C9_HUMAN	P35527	K1C9_HUMAN	KRT9	Keratin, type I cytoskeletal 9			0	1	0	0	25876098	0	0	0	0	unmatched	MS/MS	unmatched
GGLGSGGSIRSSYSRFSSSGG	G	G	20	40	21	3	sp|P35527|K1C9_HUMAN	P35527	K1C9_HUMAN	KRT9	Keratin, type I cytoskeletal 9			0	1	0	0	17073076	0	0	0	0	unmatched	MS/MS	unmatched
GGLGSGGSIRSSYSRFSSSGGG	G	G	20	41	22	3	sp|P35527|K1C9_HUMAN	P35527	K1C9_HUMAN	KRT9	Keratin, type I cytoskeletal 9			0	1	0	0	7.07426e+06	0	0	0	0	unmatched	MS/MS	unmatched
GGLGSGGSIRSSYSRFSSSGGGG	G	G	20	42	23	3	sp|P35527|K1C9_HUMAN	P35527	K1C9_HUMAN	KRT9	Keratin, type I cytoskeletal 9			0	1	0	0	6.60247e+06	0	0	0	0	unmatched	MS/MS	unmatched
GGNFGFGDSR	R	G	192	201	10	2	sp|P22626-2|ROA2_HUMAN	P22626-2	ROA2_HUMAN	HNRNPA2B1	Isoform A2 of Heterogeneous nuclear ribonucleoproteins A2/B1		sp|P22626|ROA2_HUMAN	0	0	1	0	0	11121694	0	0	0	unmatched	unmatched	MS/MS
GGNHQNNYQPY	G	-	291	301	11	2	sp|O14979-2|HNRDL_HUMAN	O14979-2	HNRDL_HUMAN	HNRNPDL	Isoform 2 of Heterogeneous nuclear ribonucleoprotein D-like		sp|O14979-3|HNRDL_HUMAN, sp|O14979|HNRDL_HUMAN	1	1	1	50935848	0	179294624	50935848	0	179294624	MS/MS	MS/MS	MS/MS
GGNYGPGGSGGSGGYGGRSRY	G	-	321	341	21	3	sp|P22626-2|ROA2_HUMAN	P22626-2	ROA2_HUMAN	HNRNPA2B1	Isoform A2 of Heterogeneous nuclear ribonucleoproteins A2/B1		sp|P22626|ROA2_HUMAN	1	1	3	175700960	85196808	989886850	175700960	85196808	989886850	MS/MS	MS/MS	MS/MS
GGPGGFGPGGYPGGIH	L	E	136	151	16	2	sp|P35908|K22E_HUMAN	P35908	K22E_HUMAN	KRT2	Keratin, type II cytoskeletal 2 epidermal			1	1	1	56541596	90814640	108374472	56541596	90814640	108374472	MS/MS	MS/MS	MS/MS
GGPGGFGPGGYPGGIHE	L	V	136	152	17	2	sp|P35908|K22E_HUMAN	P35908	K22E_HUMAN	KRT2	Keratin, type II cytoskeletal 2 epidermal			0	1	1	0	150445040	48489876	0	150445040	48489876	unmatched	MS/MS	MS/MS
GGPGGFGPGGYPGGIHEV	L	S	136	153	18	2	sp|P35908|K22E_HUMAN	P35908	K22E_HUMAN	KRT2	Keratin, type II cytoskeletal 2 epidermal			1	1	1	0	40672148	38101340	0	40672148	38101340	MS/MS	MS/MS	MS/MS
GGPGGFGPGGYPGGIHEVS	L	V	136	154	19	2	sp|P35908|K22E_HUMAN	P35908	K22E_HUMAN	KRT2	Keratin, type II cytoskeletal 2 epidermal			0	0	1	0	0	57034356	0	0	0	unmatched	unmatched	MS/MS
GGPGGVGGLGGPGGFGPGGYPGGIH	F	E	127	151	25	3	sp|P35908|K22E_HUMAN	P35908	K22E_HUMAN	KRT2	Keratin, type II cytoskeletal 2 epidermal			1	1	1	2826837	13276685	40667540	2826837	13276685	40667540	MS/MS	MS/MS	MS/MS
GGPLALDIP	A	A	743	751	9	2	sp|Q8IUG5-2|MY18B_HUMAN	Q8IUG5-2	MY18B_HUMAN	MYO18B	Isoform 2 of Unconventional myosin-XVIIIb		sp|Q8IUG5-3|MY18B_HUMAN, sp|Q8IUG5|MY18B_HUMAN	1	0	0	2.62228e+06	0	0	0	0	0	MS/MS	unmatched	unmatched
GGQSSMSGYDQVLQENSSDFQSNIA	Y	-	425	449	25	3	sp|P31943|HNRH1_HUMAN	P31943	HNRH1_HUMAN	HNRNPH1	Heterogeneous nuclear ribonucleoprotein H			2	0	0	101649504	0	0	0	0	0	MS/MS	unmatched	unmatched
GGRFGGFG	G	G	120	127	8	2	sp|P35908|K22E_HUMAN	P35908	K22E_HUMAN	KRT2	Keratin, type II cytoskeletal 2 epidermal			0	1	0	0	40784476	0	0	0	0	unmatched	MS/MS	unmatched
GGRFSSSSGYGGG	G	S	44	56	13	2	sp|P35527|K1C9_HUMAN	P35527	K1C9_HUMAN	KRT9	Keratin, type I cytoskeletal 9			0	1	0	0	39126948	0	0	0	0	unmatched	MS/MS	unmatched
GGRGGGSFGGGYGGGSSGG	G	G	462	480	19	2	sp|P13645|K1C10_HUMAN	P13645	K1C10_HUMAN	KRT10	Keratin, type I cytoskeletal 10			0	1	0	0	30217814	0	0	0	0	unmatched	MS/MS	unmatched
GGRGSGFGGGYG	G	G	84	95	12	2	sp|P04264|K2C1_HUMAN	P04264	K2C1_HUMAN	KRT1	Keratin, type II cytoskeletal 1			0	1	0	0	150073104	0	0	0	0	unmatched	MS/MS	unmatched
GGRGSGFGGGYGGGGFG	G	G	84	100	17	2	sp|P04264|K2C1_HUMAN	P04264	K2C1_HUMAN	KRT1	Keratin, type II cytoskeletal 1			0	1	0	0	20848514	0	0	0	0	unmatched	MS/MS	unmatched
GGRGSYGSGGSSYGSGG	G	G	547	563	17	2	sp|P04264|K2C1_HUMAN	P04264	K2C1_HUMAN	KRT1	Keratin, type II cytoskeletal 1			0	1	0	0	40010544	0	0	0	0	unmatched	MS/MS	unmatched
GGRSSGPYGGGGQY	F	F	282	295	14	2	sp|P09651-2|ROA1_HUMAN	P09651-2	ROA1_HUMAN	HNRNPA1	Isoform A1-A of Heterogeneous nuclear ribonucleoprotein A1	HNRNPA1L2	sp|P09651-3|ROA1_HUMAN, sp|P09651|ROA1_HUMAN, sp|Q32P51|RA1L2_HUMAN	1	0	0	13950012	0	0	0	0	0	MS/MS	unmatched	unmatched
GGSFGAGGGFGSR	G	S	53	65	13	2	sp|P04264|K2C1_HUMAN	P04264	K2C1_HUMAN	KRT1	Keratin, type II cytoskeletal 1			0	1	0	0	32088604	0	0	0	0	unmatched	MS/MS	unmatched
GGSFGGGSFGGGSFG	G	G	104	118	15	2	sp|P13645|K1C10_HUMAN	P13645	K1C10_HUMAN	KRT10	Keratin, type I cytoskeletal 10			0	1	0	0	16913774	0	0	0	0	unmatched	MS/MS	unmatched
GGSFGGGSFGGGSFGGG	G	G	104	120	17	2	sp|P13645|K1C10_HUMAN	P13645	K1C10_HUMAN	KRT10	Keratin, type I cytoskeletal 10			0	1	0	0	13842632	0	0	0	0	unmatched	MS/MS	unmatched
GGSFRGSYGSSSFGG	G	S	82	96	15	2	sp|P13645|K1C10_HUMAN	P13645	K1C10_HUMAN	KRT10	Keratin, type I cytoskeletal 10			0	1	0	0	0	0	0	0	0	unmatched	MS/MS	unmatched
GGSFRGSYGSSSFGGSYG	G	G	82	99	18	2	sp|P13645|K1C10_HUMAN	P13645	K1C10_HUMAN	KRT10	Keratin, type I cytoskeletal 10			0	1	0	0	0	0	0	0	0	unmatched	MS/MS	unmatched
GGSFRGSYGSSSFGGSYGG	G	I	82	100	19	2	sp|P13645|K1C10_HUMAN	P13645	K1C10_HUMAN	KRT10	Keratin, type I cytoskeletal 10			0	1	0	0	0	0	0	0	0	unmatched	MS/MS	unmatched
GGSGGYGSRRF	G	-	368	378	11	2	sp|P51991|ROA3_HUMAN	P51991	ROA3_HUMAN	HNRNPA3	Heterogeneous nuclear ribonucleoprotein A3		sp|P51991-2|ROA3_HUMAN	1	0	0	88076928	0	0	0	0	0	MS/MS	unmatched	unmatched
GGSKSISISVAR	L	G	71	82	12	2	sp|P04264|K2C1_HUMAN	P04264	K2C1_HUMAN	KRT1	Keratin, type II cytoskeletal 1			0	1	0	0	23817704	0	0	0	0	unmatched	MS/MS	unmatched
GGSKSISISVARGG	L	G	71	84	14	2	sp|P04264|K2C1_HUMAN	P04264	K2C1_HUMAN	KRT1	Keratin, type II cytoskeletal 1			0	1	0	0	0	0	0	0	0	unmatched	MS/MS	unmatched
GGSKSISISVARGGGR	L	G	71	86	16	3	sp|P04264|K2C1_HUMAN	P04264	K2C1_HUMAN	KRT1	Keratin, type II cytoskeletal 1			0	1	0	0	7225185	0	0	0	0	unmatched	MS/MS	unmatched
GGSKSISISVARGGGRG	L	S	71	87	17	3	sp|P04264|K2C1_HUMAN	P04264	K2C1_HUMAN	KRT1	Keratin, type II cytoskeletal 1			0	2	0	0	35246564	0	0	0	0	unmatched	MS/MS	unmatched
GGSPPWAANSQPQPPRESKLESCKD	R	S	303	327	25	3	sp|Q15746-2|MYLK_HUMAN	Q15746-2	MYLK_HUMAN	MYLK	Isoform 2 of Myosin light chain kinase, smooth muscle		sp|Q15746-3|MYLK_HUMAN, sp|Q15746-4|MYLK_HUMAN, sp|Q15746-5|MYLK_HUMAN, sp|Q15746-6|MYLK_HUMAN, sp|Q15746|MYLK_HUMAN	0	0	1	0	0	41472456	0	0	0	unmatched	unmatched	MS/MS
GGSRGFGGASGGGY	G	S	92	105	14	2	sp|P35527|K1C9_HUMAN	P35527	K1C9_HUMAN	KRT9	Keratin, type I cytoskeletal 9			0	1	0	0	0	0	0	0	0	unmatched	MS/MS	unmatched
GGSRGFGGASGGGYSSSG	G	G	92	109	18	2	sp|P35527|K1C9_HUMAN	P35527	K1C9_HUMAN	KRT9	Keratin, type I cytoskeletal 9			0	1	0	0	0	0	0	0	0	unmatched	MS/MS	unmatched
GGSRGGGGGGYGSGGSSYG	G	S	515	533	19	2	sp|P04264|K2C1_HUMAN	P04264	K2C1_HUMAN	KRT1	Keratin, type II cytoskeletal 1			0	1	0	0	17854488	0	0	0	0	unmatched	MS/MS	unmatched
GGSRGGGGGGYGSGGSSYGSGG	G	G	515	536	22	2	sp|P04264|K2C1_HUMAN	P04264	K2C1_HUMAN	KRT1	Keratin, type II cytoskeletal 1			0	1	0	0	33186530	0	0	0	0	unmatched	MS/MS	unmatched
GGSYGSGGGGGGHGSYGS	G	G	563	580	18	2	sp|P04264|K2C1_HUMAN	P04264	K2C1_HUMAN	KRT1	Keratin, type II cytoskeletal 1			0	1	0	0	0	0	0	0	0	unmatched	MS/MS	unmatched
GGTKSISIS	L	V	67	75	9	2	sp|P35908|K22E_HUMAN	P35908	K22E_HUMAN	KRT2	Keratin, type II cytoskeletal 2 epidermal			0	1	1	0	34606904	65344668	0	34606904	65344668	unmatched	MS/MS	MS/MS
GGVDVTGPH	L	L	144	152	9	2	sp|Q99436|PSB7_HUMAN	Q99436	PSB7_HUMAN	PSMB7	Proteasome subunit beta type-7			0	1	0	0	2.52443e+06	0	0	0	0	unmatched	MS/MS	unmatched
GGVDVTGPHL	L	Y	144	153	10	2	sp|Q99436|PSB7_HUMAN	Q99436	PSB7_HUMAN	PSMB7	Proteasome subunit beta type-7			0	0	1	0	0	4.81875e+06	0	0	0	unmatched	unmatched	MS/MS
GGVFDISNLDRLGKSEVEL	T	V	395	413	19	3	sp|P12532-2|KCRU_HUMAN	P12532-2	KCRU_HUMAN	CKMT1B	Isoform 2 of Creatine kinase U-type, mitochondrial		sp|P12532|KCRU_HUMAN	0	0	1	0	0	6481294	0	0	0	unmatched	unmatched	MS/MS
GGVSSLRISSSKG	G	S	29	41	13	3	sp|P13645|K1C10_HUMAN	P13645	K1C10_HUMAN	KRT10	Keratin, type I cytoskeletal 10			0	1	0	0	26226704	0	0	0	0	unmatched	MS/MS	unmatched
GGWRGMY	G	-	325	331	7	2	sp|P31942-2|HNRH3_HUMAN	P31942-2	HNRH3_HUMAN	HNRNPH3	Isoform 2 of Heterogeneous nuclear ribonucleoprotein H3		sp|P31942-3|HNRH3_HUMAN, sp|P31942-4|HNRH3_HUMAN, sp|P31942|HNRH3_HUMAN	0	0	1	0	0	4798993	0	0	0	unmatched	unmatched	MS/MS
GGYDRYSGGNYRDNYDN	Q	-	141	157	17	3	sp|P98179|RBM3_HUMAN	P98179	RBM3_HUMAN	RBM3	RNA-binding protein 3			0	0	1	0	0	32307724	0	0	0	unmatched	unmatched	MS/MS
GGYGGGSSSGGHGGSSSGGYGGG	G	S	511	533	23	2	sp|P13645|K1C10_HUMAN	P13645	K1C10_HUMAN	KRT10	Keratin, type I cytoskeletal 10			0	1	0	0	20124766	0	0	0	0	unmatched	MS/MS	unmatched
GGYGGSSSSSSYGSGRRF	Q	-	303	320	18	3	sp|P09651-2|ROA1_HUMAN	P09651-2	ROA1_HUMAN	HNRNPA1	Isoform A1-A of Heterogeneous nuclear ribonucleoprotein A1	HNRNPA1L3	sp|A0A2R8Y4L2|RA1L3_HUMAN, sp|P09651-3|ROA1_HUMAN, sp|P09651|ROA1_HUMAN	1	1	1	20506060	17370112	164421088	20506060	17370112	164421088	MS/MS	MS/MS	MS/MS
GGYGSGGGSGGYGSRRF	G	-	362	378	17	3	sp|P51991|ROA3_HUMAN	P51991	ROA3_HUMAN	HNRNPA3	Heterogeneous nuclear ribonucleoprotein A3		sp|P51991-2|ROA3_HUMAN	1	1	1	91590672	64634784	748629890	91590672	64634784	748629890	MS/MS	MS/MS	MS/MS
GGYNPAPYTPPPPPTAQTYPQPSY	Y	N	686	709	24	3	sp|Q9BUJ2-3|HNRL1_HUMAN	Q9BUJ2-3	HNRL1_HUMAN	HNRNPUL1	Isoform 3 of Heterogeneous nuclear ribonucleoprotein U-like protein 1		sp|Q9BUJ2-4|HNRL1_HUMAN, sp|Q9BUJ2-5|HNRL1_HUMAN, sp|Q9BUJ2|HNRL1_HUMAN	1	0	0	2.17383e+06	0	0	0	0	0	MS/MS	unmatched	unmatched
GHAGLPQ	L	S	1090	1096	7	2	sp|O00555-2|CAC1A_HUMAN	O00555-2	CAC1A_HUMAN	CACNA1A	Isoform 2 of Voltage-dependent P/Q-type calcium channel subunit alpha-1A		sp|O00555-3|CAC1A_HUMAN, sp|O00555-4|CAC1A_HUMAN, sp|O00555-5|CAC1A_HUMAN, sp|O00555-6|CAC1A_HUMAN, sp|O00555|CAC1A_HUMAN	1	0	0	2606126	203252976	0	2606126	203252976	0	MS/MS	MBR	unmatched
GHELPEEV	G	Q	179	186	8	2	sp|Q86TD4-1|SRCA_HUMAN	Q86TD4-1	SRCA_HUMAN	SRL	Isoform 2 of Sarcalumenin			0	1	0	0	7463524	0	0	0	0	unmatched	MS/MS	unmatched
GHITVDELRRAMAGLGQPLPQEEL	D	D	96	119	24	4	sp|Q9NZT1|CALL5_HUMAN	Q9NZT1	CALL5_HUMAN	CALML5	Calmodulin-like protein 5			0	0	1	0	0	11921540	0	0	0	unmatched	unmatched	MS/MS
GHQQLYW	M	S	2	8	7	2	sp|P62273|RS29_HUMAN	P62273	RS29_HUMAN	RPS29	40S ribosomal protein S29		sp|P62273-2|RS29_HUMAN	0	0	1	0	0	25971328	0	0	0	unmatched	unmatched	MS/MS
GHQQLYWSHP	M	R	2	11	10	2	sp|P62273|RS29_HUMAN	P62273	RS29_HUMAN	RPS29	40S ribosomal protein S29		sp|P62273-2|RS29_HUMAN	1	1	1	62021056	185626480	25168918	62021056	185626480	25168918	MS/MS	MS/MS	MS/MS
GHQQLYWSHPR	M	K	2	12	11	3	sp|P62273|RS29_HUMAN	P62273	RS29_HUMAN	RPS29	40S ribosomal protein S29		sp|P62273-2|RS29_HUMAN	1	1	1	10087394	32424884	83184512	10087394	32424884	83184512	MS/MS	MS/MS	MS/MS
GHQQLYWSHPRK	M	F	2	13	12	3	sp|P62273|RS29_HUMAN	P62273	RS29_HUMAN	RPS29	40S ribosomal protein S29		sp|P62273-2|RS29_HUMAN	1	1	1	43984784	157666048	61954068	43984784	157666048	61954068	MS/MS	MS/MS	MS/MS
GHQQLYWSHPRKF	M	G	2	14	13	3	sp|P62273|RS29_HUMAN	P62273	RS29_HUMAN	RPS29	40S ribosomal protein S29		sp|P62273-2|RS29_HUMAN	1	1	1	21972170	26739936	51270264	21972170	26739936	51270264	MS/MS	MS/MS	MS/MS
GHQQLYWSHPRKFG	M	Q	2	15	14	3	sp|P62273|RS29_HUMAN	P62273	RS29_HUMAN	RPS29	40S ribosomal protein S29		sp|P62273-2|RS29_HUMAN	1	2	1	33953940	58244604	135711936	33953940	58244604	135711936	MS/MS	MS/MS	MS/MS
GHQQLYWSHPRKFGQ	M	G	2	16	15	3	sp|P62273|RS29_HUMAN	P62273	RS29_HUMAN	RPS29	40S ribosomal protein S29		sp|P62273-2|RS29_HUMAN	1	0	1	9345430	0	0	0	0	0	MS/MS	unmatched	MS/MS
GHQQLYWSHPRKFGQG	M	S	2	17	16	4	sp|P62273|RS29_HUMAN	P62273	RS29_HUMAN	RPS29	40S ribosomal protein S29		sp|P62273-2|RS29_HUMAN	0	0	2	28024194	62414888	422502880	28024194	62414888	422502880	MBR	MBR	MS/MS
GHQQLYWSHPRKFGQGS	M	R	2	18	17	4	sp|P62273|RS29_HUMAN	P62273	RS29_HUMAN	RPS29	40S ribosomal protein S29		sp|P62273-2|RS29_HUMAN	1	1	2	25406040	70507272	222415152	25406040	70507272	222415152	MS/MS	MS/MS	MS/MS
GHQQLYWSHPRKFGQGSR	M	S	2	19	18	4	sp|P62273|RS29_HUMAN	P62273	RS29_HUMAN	RPS29	40S ribosomal protein S29		sp|P62273-2|RS29_HUMAN	1	1	1	16464778	73603928	138126016	16464778	73603928	138126016	MS/MS	MS/MS	MS/MS
GHQQLYWSHPRKFGQGSRS	M	C	2	20	19	4,5	sp|P62273|RS29_HUMAN	P62273	RS29_HUMAN	RPS29	40S ribosomal protein S29		sp|P62273-2|RS29_HUMAN	1	1	1	19950190	47127952	12612340	19950190	47127952	0	MS/MS	MS/MS	MS/MS
GHTNSFSPLENN	N	V	306	317	12	2	sp|Q9NYP7-2|ELOV5_HUMAN	Q9NYP7-2	ELOV5_HUMAN	ELOVL5	Isoform 2 of Elongation of very long chain fatty acids protein 5		sp|Q9NYP7|ELOV5_HUMAN	1	0	0	43464540	0	0	0	0	0	MS/MS	unmatched	unmatched
GHYTEGAELVDSVLDVVR	K	K	104	121	18	3	sp|P07437|TBB5_HUMAN	P07437	TBB5_HUMAN	TUBB	Tubulin beta chain	TUBB2A, TUBB2B, TUBB3, TUBB4B	sp|P68371|TBB4B_HUMAN, sp|Q13509-2|TBB3_HUMAN, sp|Q13509|TBB3_HUMAN, sp|Q13885|TBB2A_HUMAN, sp|Q9BVA1|TBB2B_HUMAN	0	0	1	0	0	25639162	0	0	0	unmatched	unmatched	MS/MS
GIDSSSPEV	A	K	259	267	9	2	sp|Q15365|PCBP1_HUMAN	Q15365	PCBP1_HUMAN	PCBP1	Poly(rC)-binding protein 1			1	0	1	9458977	0	138433296	9458977	0	138433296	MS/MS	unmatched	MS/MS
GIFGGHIRSV	T	V	652	661	10	2	sp|Q14694-2|UBP10_HUMAN	Q14694-2	UBP10_HUMAN	USP10	Isoform 2 of Ubiquitin carboxyl-terminal hydrolase 10		sp|Q14694-3|UBP10_HUMAN, sp|Q14694|UBP10_HUMAN	0	0	1	0	57147556	34282096	0	57147556	34282096	unmatched	MBR	MS/MS
GIGQDIQPKRDLTRF	F	V	40	54	15	3	sp|P62424|RL7A_HUMAN	P62424	RL7A_HUMAN	RPL7A	60S ribosomal protein L7a			0	0	1	0	0	10376426	0	0	0	unmatched	unmatched	MS/MS
GIGTVPVGRVETGVLKPG	G	M	258	275	18	3	sp|P68104|EF1A1_HUMAN	P68104	EF1A1_HUMAN	EEF1A1	Elongation factor 1-alpha 1	EEF1A1P5	sp|Q5VTE0|EF1A3_HUMAN	0	0	1	0	0	7.45537e+06	0	0	0	unmatched	unmatched	MS/MS
GIGTVPVGRVETGVLKPGM	G	V	258	276	19	3	sp|P68104|EF1A1_HUMAN	P68104	EF1A1_HUMAN	EEF1A1	Elongation factor 1-alpha 1	EEF1A1P5	sp|Q5VTE0|EF1A3_HUMAN	0	0	1	0	0	42092224	0	0	0	unmatched	unmatched	MS/MS
GIGTVPVGRVETGVLKPGMV	G	V	258	277	20	3	sp|P68104|EF1A1_HUMAN	P68104	EF1A1_HUMAN	EEF1A1	Elongation factor 1-alpha 1	EEF1A1P5	sp|Q5VTE0|EF1A3_HUMAN	0	0	1	0	0	23370472	0	0	0	unmatched	unmatched	MS/MS
GIIDPKESHRLP	G	V	2376	2387	12	3	sp|P15924|DESP_HUMAN	P15924	DESP_HUMAN	DSP	Desmoplakin		sp|P15924-2|DESP_HUMAN, sp|P15924-3|DESP_HUMAN	0	1	0	0	11693927	0	0	0	0	unmatched	MS/MS	unmatched
GIIDPKESHRLPVD	G	I	2376	2389	14	3	sp|P15924|DESP_HUMAN	P15924	DESP_HUMAN	DSP	Desmoplakin		sp|P15924-2|DESP_HUMAN, sp|P15924-3|DESP_HUMAN	0	1	0	0	5102858	0	0	0	0	unmatched	MS/MS	unmatched
GILGIQPPSV	S	S	919	928	10	2	sp|Q9UPN6-2|SCAF8_HUMAN	Q9UPN6-2	SCAF8_HUMAN	SCAF8	Isoform 2 of SR-related and CTD-associated factor 8		sp|Q9UPN6|SCAF8_HUMAN	1	1	1	34923176	25444842	31020564	34923176	25444842	31020564	MS/MS	MS/MS	MS/MS
GILTKELLHSV	D	H	547	557	11	2,3	sp|Q9Y217|MTMR6_HUMAN	Q9Y217	MTMR6_HUMAN	MTMR6	Myotubularin-related protein 6			1	1	0	19785530	2.20641e+06	0	0	0	0	MS/MS	MS/MS	unmatched
GIMDHEEARRKHTGGKILGFFF	A	-	109	130	22	4	sp|P62244|RS15A_HUMAN	P62244	RS15A_HUMAN	RPS15A	40S ribosomal protein S15a			1	0	0	2.58642e+06	0	0	0	0	0	MS/MS	unmatched	unmatched
GIQYSASYSQQTGPQQPQQFQGY	Y	G	265	287	23	3	sp|Q92734-2|TFG_HUMAN	Q92734-2	TFG_HUMAN	TFG	Isoform 2 of Protein TFG		sp|Q92734|TFG_HUMAN	2	0	1	616960000	0	41727492	616960000	0	41727492	MS/MS	unmatched	MS/MS
GIQYSASYSQQTGPQQPQQFQGYG	Y	Q	265	288	24	3	sp|Q92734-2|TFG_HUMAN	Q92734-2	TFG_HUMAN	TFG	Isoform 2 of Protein TFG		sp|Q92734|TFG_HUMAN	1	0	0	36844860	0	0	0	0	0	MS/MS	unmatched	unmatched
GISRQGIIAV	G	T	115	124	10	2	sp|Q9H6R0|DHX33_HUMAN	Q9H6R0	DHX33_HUMAN	DHX33	ATP-dependent RNA helicase DHX33			1	0	1	80752616	0	32019686	80752616	0	32019686	MS/MS	unmatched	MS/MS
GIVADLFKVVPEMTEILKKK	Y	-	265	284	20	4	sp|P13804-2|ETFA_HUMAN	P13804-2	ETFA_HUMAN	ETFA	Isoform 2 of Electron transfer flavoprotein subunit alpha, mitochondrial		sp|P13804|ETFA_HUMAN	1	0	0	29796612	0	0	0	0	0	MS/MS	unmatched	unmatched
GIVSKNF	D	-	77	83	7	2	sp|P63220|RS21_HUMAN	P63220	RS21_HUMAN	RPS21	40S ribosomal protein S21	HSPB8	sp|Q9UJY1|HSPB8_HUMAN	1	0	0	8947246	0	0	0	0	0	MS/MS	unmatched	unmatched
GIWGFIKGV	G	A	212	220	9	2	sp|Q96M27-2|PRRC1_HUMAN	Q96M27-2	PRRC1_HUMAN	PRRC1	Isoform 2 of Protein PRRC1		sp|Q96M27-3|PRRC1_HUMAN, sp|Q96M27-4|PRRC1_HUMAN, sp|Q96M27-5|PRRC1_HUMAN, sp|Q96M27|PRRC1_HUMAN	1	0	0	69967912	0	0	0	0	0	MS/MS	unmatched	unmatched
GKDAVEDL	L	E	84	91	8	2	sp|P81605|DCD_HUMAN	P81605	DCD_HUMAN	DCD	Dermcidin		sp|P81605-2|DCD_HUMAN	0	1	1	0	32641084	33671992	0	32641084	33671992	unmatched	MS/MS	MS/MS
GKDAVEDLE	L	S	84	92	9	2	sp|P81605|DCD_HUMAN	P81605	DCD_HUMAN	DCD	Dermcidin		sp|P81605-2|DCD_HUMAN	0	1	0	0	25407442	0	0	0	0	unmatched	MS/MS	unmatched
GKDAVEDLESVGK	L	G	84	96	13	3	sp|P81605|DCD_HUMAN	P81605	DCD_HUMAN	DCD	Dermcidin		sp|P81605-2|DCD_HUMAN	0	1	1	0	6046396	32729438	0	6046396	32729438	unmatched	MS/MS	MS/MS
GKDAVEDLESVGKGAVH	L	D	84	100	17	3	sp|P81605|DCD_HUMAN	P81605	DCD_HUMAN	DCD	Dermcidin			0	1	1	0	8316637	30422072	0	8316637	30422072	unmatched	MS/MS	MS/MS
GKDAVEDLESVGKGAVHD	L	V	84	101	18	3	sp|P81605|DCD_HUMAN	P81605	DCD_HUMAN	DCD	Dermcidin			0	0	1	0	0	9564854	0	0	0	unmatched	unmatched	MS/MS
GKDAVEDLESVGKGAVHDVK	L	D	84	103	20	4	sp|P81605|DCD_HUMAN	P81605	DCD_HUMAN	DCD	Dermcidin			0	1	1	0	5256347	24782656	0	5256347	24782656	unmatched	MS/MS	MS/MS
GKDAVEDLESVGKGAVHDVKD	L	V	84	104	21	4	sp|P81605|DCD_HUMAN	P81605	DCD_HUMAN	DCD	Dermcidin			0	1	1	0	4.17624e+06	25395040	0	4.17624e+06	25395040	unmatched	MS/MS	MS/MS
GKDAVEDLESVGKGAVHDVKDV	L	L	84	105	22	4	sp|P81605|DCD_HUMAN	P81605	DCD_HUMAN	DCD	Dermcidin			0	0	1	0	0	10731843	0	0	0	unmatched	unmatched	MS/MS
GKEAKAGEAPTENPAPPTQQSSAE	D	-	280	303	24	3	sp|P16989-2|YBOX3_HUMAN	P16989-2	YBOX3_HUMAN	YBX3	Isoform 2 of Y-box-binding protein 3		sp|P16989|YBOX3_HUMAN	1	0	0	0	0	0	0	0	0	MS/MS	unmatched	unmatched
GKEKTHINIVVIGHVD	M	S	2	17	16	3	sp|P68104|EF1A1_HUMAN	P68104	EF1A1_HUMAN	EEF1A1	Elongation factor 1-alpha 1	EEF1A1P5, EEF1A2	sp|Q05639|EF1A2_HUMAN, sp|Q5VTE0|EF1A3_HUMAN	0	0	1	0	0	0	0	0	0	unmatched	unmatched	MS/MS
GKEKTHINIVVIGHVDSGK	M	S	2	20	19	5	sp|P68104|EF1A1_HUMAN	P68104	EF1A1_HUMAN	EEF1A1	Elongation factor 1-alpha 1	EEF1A1P5, EEF1A2	sp|Q05639|EF1A2_HUMAN, sp|Q5VTE0|EF1A3_HUMAN	1	0	1	0	0	0	0	0	0	MS/MS	unmatched	MS/MS
GKEKTHINIVVIGHVDSGKSTTTGH	M	L	2	26	25	5	sp|P68104|EF1A1_HUMAN	P68104	EF1A1_HUMAN	EEF1A1	Elongation factor 1-alpha 1	EEF1A1P5, EEF1A2	sp|Q05639|EF1A2_HUMAN, sp|Q5VTE0|EF1A3_HUMAN	1	1	1	0	0	0	0	0	0	MS/MS	MS/MS	MS/MS
GKEPEGIFSRVVQYH	D	-	135	149	15	3	sp|Q9BYC9|RM20_HUMAN	Q9BYC9	RM20_HUMAN	MRPL20	39S ribosomal protein L20, mitochondrial			0	0	1	0	0	18769634	0	0	0	unmatched	unmatched	MS/MS
[truncated: 6,613 more rows]

## Sheet: Uniprot Human protein
Protein	Protein ID	Entry Name	Gene	Protein Length	Organism	Protein Existence	Description	Protein Probability	Top Peptide Probability	Combined Total Peptides	Combined Spectral Count	Combined Unique Spectral Count	Combined Total Spectral Count	1 Spectral Count	2 Spectral Count	3 Spectral Count	1 Unique Spectral Count	2 Unique Spectral Count	3 Unique Spectral Count	1 Total Spectral Count	2 Total Spectral Count	3 Total Spectral Count	1 Intensity	2 Intensity	3 Intensity	1 MaxLFQ Intensity	2 MaxLFQ Intensity	3 MaxLFQ Intensity	Indistinguishable Proteins
[truncated: 3,524 more rows]

[truncated: 4 more sheets: HepG2 DB peptide, HepG2 DB protein, COSMIC DB peptide, COSMIC DB protein]
