# Supplementary material for: COSMIC-based mutation database enhances identification efficiency of HLA-I immunopeptidome
Source: J Transl Med. 2024 Feb 10;22:144. doi: 10.1186/s12967-023-04821-0 (PMC10858511; doi:10.1186/s12967-023-04821-0)
Supplement: Supplementary file 8 — Additional file 8: Detailed data of peptides binding affinity to HLA-I molecules. [file 12967_2023_4821_MOESM8_ESM.xlsx]

## Sheet: 724hlares
Type	HLA-A	Subtype	Peptide	Length	Core	Of	Gp	Gl	Ipt	Il	Icore	Identity	Score_EL	%Rank_EL	Score_BA	%Rank_BA	Aff(nM)	BindLevel
Commonly identified	HLA-A	A*02:01	FLDDVVHSL	9	FLDDVVHSL	0	0	0	0	0	FLDDVVHSL	PEPLIST	0.999618	0	0.925461	0.007	2.24	SB
Commonly identified	HLA-A	A*02:01	FLDEKTHEL	9	FLDEKTHEL	0	0	0	0	0	FLDEKTHEL	PEPLIST	0.999583	0	0.925148	0.007	2.25	SB
Commonly identified	HLA-A	A*02:01	FLMDFIHQV	9	FLMDFIHQV	0	0	0	0	0	FLMDFIHQV	PEPLIST	0.999347	0	0.962919	0.003	1.49	SB
Commonly identified	HLA-A	A*02:01	ILMEHIHKL	9	ILMEHIHKL	0	0	0	0	0	ILMEHIHKL	PEPLIST	0.998369	0.001	0.905842	0.008	2.77	SB
Commonly identified	HLA-A	A*02:01	YLDEIVKEV	9	YLDEIVKEV	0	0	0	0	0	YLDEIVKEV	PEPLIST	0.998353	0.001	0.88146	0.012	3.61	SB
Commonly identified	HLA-A	A*02:01	KLDDYVYYV	9	KLDDYVYYV	0	0	0	0	0	KLDDYVYYV	PEPLIST	0.998278	0.001	0.954381	0.004	1.64	SB
Commonly identified	HLA-A	A*02:01	FLIDKTTTV	9	FLIDKTTTV	0	0	0	0	0	FLIDKTTTV	PEPLIST	0.998206	0.001	0.916917	0.007	2.46	SB
Commonly identified	HLA-A	A*02:01	ILDEHVQRV	9	ILDEHVQRV	0	0	0	0	0	ILDEHVQRV	PEPLIST	0.998139	0.001	0.86262	0.025	4.42	SB
Commonly identified	HLA-A	A*02:01	ILDPHVVLL	9	ILDPHVVLL	0	0	0	0	0	ILDPHVVLL	PEPLIST	0.997985	0.001	0.856259	0.029	4.74	SB
Commonly identified	HLA-A	A*02:01	ILDEAIYKV	9	ILDEAIYKV	0	0	0	0	0	ILDEAIYKV	PEPLIST	0.997911	0.001	0.900935	0.009	2.92	SB
Commonly identified	HLA-A	A*02:01	ALLDRIVSV	9	ALLDRIVSV	0	0	0	0	0	ALLDRIVSV	PEPLIST	0.9978	0.001	0.89611	0.009	3.08	SB
Commonly identified	HLA-A	A*02:01	RLFDDVPQV	9	RLFDDVPQV	0	0	0	0	0	RLFDDVPQV	PEPLIST	0.997718	0.001	0.891986	0.01	3.22	SB
Commonly identified	HLA-A	A*02:01	RLYDGLFKV	9	RLYDGLFKV	0	0	0	0	0	RLYDGLFKV	PEPLIST	0.997671	0.001	0.929628	0.006	2.14	SB
Commonly identified	HLA-A	A*02:01	KLIGQVHEV	9	KLIGQVHEV	0	0	0	0	0	KLIGQVHEV	PEPLIST	0.99761	0.001	0.901969	0.009	2.89	SB
Commonly identified	HLA-A	A*02:01	KLLEKLYKV	9	KLLEKLYKV	0	0	0	0	0	KLLEKLYKV	PEPLIST	0.997317	0.001	0.908705	0.008	2.69	SB
Commonly identified	HLA-A	A*02:01	YLQDVIMQV	9	YLQDVIMQV	0	0	0	0	0	YLQDVIMQV	PEPLIST	0.997063	0.001	0.903716	0.009	2.83	SB
Commonly identified	HLA-A	A*02:01	RLFDWLVSV	9	RLFDWLVSV	0	0	0	0	0	RLFDWLVSV	PEPLIST	0.996859	0.001	0.94443	0.005	1.82	SB
Commonly identified	HLA-A	A*02:01	FLIPIYHQV	9	FLIPIYHQV	0	0	0	0	0	FLIPIYHQV	PEPLIST	0.996753	0.001	0.916791	0.007	2.46	SB
Commonly identified	HLA-A	A*02:01	SLLPQLIEV	9	SLLPQLIEV	0	0	0	0	0	SLLPQLIEV	PEPLIST	0.996562	0.001	0.882011	0.012	3.58	SB
Commonly identified	HLA-A	A*02:01	ALSEKIVSV	9	ALSEKIVSV	0	0	0	0	0	ALSEKIVSV	PEPLIST	0.996398	0.002	0.846643	0.039	5.26	SB
Commonly identified	HLA-A	A*02:01	SLAPIIVHV	9	SLAPIIVHV	0	0	0	0	0	SLAPIIVHV	PEPLIST	0.996179	0.002	0.853365	0.031	4.89	SB
Commonly identified	HLA-A	A*02:01	YLFERTFNL	9	YLFERTFNL	0	0	0	0	0	YLFERTFNL	PEPLIST	0.996037	0.002	0.945009	0.005	1.81	SB
Commonly identified	HLA-A	A*02:01	KLYDGFQYL	9	KLYDGFQYL	0	0	0	0	0	KLYDGFQYL	PEPLIST	0.996034	0.002	0.908308	0.008	2.7	SB
Commonly identified	HLA-A	A*02:01	ALIEKLVEL	9	ALIEKLVEL	0	0	0	0	0	ALIEKLVEL	PEPLIST	0.995986	0.002	0.853597	0.031	4.87	SB
Commonly identified	HLA-A	A*02:01	ILIDWLVQV	9	ILIDWLVQV	0	0	0	0	0	ILIDWLVQV	PEPLIST	0.995984	0.002	0.923001	0.007	2.3	SB
Commonly identified	HLA-A	A*02:01	HLLPHVLQV	9	HLLPHVLQV	0	0	0	0	0	HLLPHVLQV	PEPLIST	0.995945	0.002	0.845884	0.04	5.3	SB
Commonly identified	HLA-A	A*02:01	ILDEMSHKL	9	ILDEMSHKL	0	0	0	0	0	ILDEMSHKL	PEPLIST	0.995916	0.002	0.846215	0.039	5.28	SB
Commonly identified	HLA-A	A*02:01	KLIPLIFEV	9	KLIPLIFEV	0	0	0	0	0	KLIPLIFEV	PEPLIST	0.995838	0.002	0.932634	0.006	2.07	SB
Commonly identified	HLA-A	A*02:01	RLLPKVQEV	9	RLLPKVQEV	0	0	0	0	0	RLLPKVQEV	PEPLIST	0.995824	0.002	0.82216	0.071	6.85	SB
Commonly identified	HLA-A	A*02:01	SLPDHLPSV	9	SLPDHLPSV	0	0	0	0	0	SLPDHLPSV	PEPLIST	0.995812	0.002	0.875989	0.015	3.83	SB
Commonly identified	HLA-A	A*02:01	FMMPRIVNV	9	FMMPRIVNV	0	0	0	0	0	FMMPRIVNV	PEPLIST	0.99581	0.002	0.946053	0.005	1.79	SB
Commonly identified	HLA-A	A*02:01	SLAELVHAV	9	SLAELVHAV	0	0	0	0	0	SLAELVHAV	PEPLIST	0.995768	0.002	0.9007	0.009	2.93	SB
Commonly identified	HLA-A	A*02:01	FISEIIHQL	9	FISEIIHQL	0	0	0	0	0	FISEIIHQL	PEPLIST	0.995751	0.002	0.864538	0.023	4.33	SB
Commonly identified	HLA-A	A*02:01	FLLEKGYEV	9	FLLEKGYEV	0	0	0	0	0	FLLEKGYEV	PEPLIST	0.995724	0.002	0.940397	0.005	1.91	SB
Commonly identified	HLA-A	A*02:01	FMDPLLPKL	9	FMDPLLPKL	0	0	0	0	0	FMDPLLPKL	PEPLIST	0.995653	0.002	0.858373	0.028	4.63	SB
Commonly identified	HLA-A	A*02:01	VLAEELHKV	9	VLAEELHKV	0	0	0	0	0	VLAEELHKV	PEPLIST	0.995631	0.002	0.858932	0.027	4.6	SB
Commonly identified	HLA-A	A*02:01	SLLDIIEKV	9	SLLDIIEKV	0	0	0	0	0	SLLDIIEKV	PEPLIST	0.995585	0.002	0.847517	0.038	5.21	SB
Commonly identified	HLA-A	A*02:01	KLIDDVHRL	9	KLIDDVHRL	0	0	0	0	0	KLIDDVHRL	PEPLIST	0.995581	0.002	0.843938	0.044	5.41	SB
Commonly identified	HLA-A	A*02:01	KLLEVQPQV	9	KLLEVQPQV	0	0	0	0	0	KLLEVQPQV	PEPLIST	0.995442	0.002	0.86089	0.026	4.5	SB
Commonly identified	HLA-A	A*02:01	SLFERLVKV	9	SLFERLVKV	0	0	0	0	0	SLFERLVKV	PEPLIST	0.99541	0.002	0.876025	0.015	3.82	SB
Commonly identified	HLA-A	A*02:01	YLYPDITRL	9	YLYPDITRL	0	0	0	0	0	YLYPDITRL	PEPLIST	0.99533	0.002	0.854551	0.03	4.82	SB
Commonly identified	HLA-A	A*02:01	VLMDHILNL	9	VLMDHILNL	0	0	0	0	0	VLMDHILNL	PEPLIST	0.995265	0.002	0.886772	0.01	3.4	SB
Commonly identified	HLA-A	A*02:01	RLAEVVHEL	9	RLAEVVHEL	0	0	0	0	0	RLAEVVHEL	PEPLIST	0.995252	0.002	0.868967	0.019	4.13	SB
Commonly identified	HLA-A	A*02:01	SLADFMQEV	9	SLADFMQEV	0	0	0	0	0	SLADFMQEV	PEPLIST	0.995224	0.002	0.904824	0.008	2.8	SB
Commonly identified	HLA-A	A*02:01	QLIDKVWQL	9	QLIDKVWQL	0	0	0	0	0	QLIDKVWQL	PEPLIST	0.9952	0.002	0.85005	0.035	5.07	SB
Commonly identified	HLA-A	A*02:01	ALDPIIHGL	9	ALDPIIHGL	0	0	0	0	0	ALDPIIHGL	PEPLIST	0.995182	0.002	0.798749	0.105	8.82	SB
Commonly identified	HLA-A	A*02:01	ALSDSIHTV	9	ALSDSIHTV	0	0	0	0	0	ALSDSIHTV	PEPLIST	0.995159	0.002	0.852326	0.032	4.94	SB
Commonly identified	HLA-A	A*02:01	VLMDKLVEL	9	VLMDKLVEL	0	0	0	0	0	VLMDKLVEL	PEPLIST	0.99514	0.002	0.873494	0.016	3.93	SB
Commonly identified	HLA-A	A*02:01	YLGPHIASV	9	YLGPHIASV	0	0	0	0	0	YLGPHIASV	PEPLIST	0.995111	0.002	0.901616	0.009	2.9	SB
Commonly identified	HLA-A	A*02:01	LLWDKIHKL	9	LLWDKIHKL	0	0	0	0	0	LLWDKIHKL	PEPLIST	0.995022	0.002	0.85686	0.028	4.71	SB
Commonly identified	HLA-A	A*02:01	KLQEQIHRV	9	KLQEQIHRV	0	0	0	0	0	KLQEQIHRV	PEPLIST	0.994999	0.002	0.840437	0.051	5.62	SB
Commonly identified	HLA-A	A*02:01	LLDPSVFHV	9	LLDPSVFHV	0	0	0	0	0	LLDPSVFHV	PEPLIST	0.994858	0.002	0.888285	0.01	3.35	SB
Commonly identified	HLA-A	A*02:01	TLADLVHHV	9	TLADLVHHV	0	0	0	0	0	TLADLVHHV	PEPLIST	0.994824	0.002	0.863348	0.025	4.39	SB
Commonly identified	HLA-A	A*02:01	ALQEMVHQV	9	ALQEMVHQV	0	0	0	0	0	ALQEMVHQV	PEPLIST	0.994613	0.002	0.848717	0.036	5.14	SB
Commonly identified	HLA-A	A*02:01	ALLELLHEL	9	ALLELLHEL	0	0	0	0	0	ALLELLHEL	PEPLIST	0.994572	0.002	0.875383	0.015	3.85	SB
Commonly identified	HLA-A	A*02:01	YLTDRVMTV	9	YLTDRVMTV	0	0	0	0	0	YLTDRVMTV	PEPLIST	0.994519	0.002	0.889906	0.01	3.29	SB
Commonly identified	HLA-A	A*02:01	FLSELTQQL	9	FLSELTQQL	0	0	0	0	0	FLSELTQQL	PEPLIST	0.994465	0.002	0.867589	0.02	4.19	SB
Commonly identified	HLA-A	A*02:01	SLFEEMLQV	9	SLFEEMLQV	0	0	0	0	0	SLFEEMLQV	PEPLIST	0.994436	0.002	0.874559	0.016	3.89	SB
Commonly identified	HLA-A	A*02:01	ALFPLLPKV	9	ALFPLLPKV	0	0	0	0	0	ALFPLLPKV	PEPLIST	0.994153	0.002	0.854081	0.03	4.85	SB
Commonly identified	HLA-A	A*02:01	ALMPVLNQV	9	ALMPVLNQV	0	0	0	0	0	ALMPVLNQV	PEPLIST	0.993982	0.003	0.881673	0.012	3.6	SB
Commonly identified	HLA-A	A*02:01	VLDDKLVFV	9	VLDDKLVFV	0	0	0	0	0	VLDDKLVFV	PEPLIST	0.993954	0.003	0.853612	0.031	4.87	SB
Commonly identified	HLA-A	A*02:01	YLADLYHFV	9	YLADLYHFV	0	0	0	0	0	YLADLYHFV	PEPLIST	0.99395	0.003	0.954693	0.004	1.63	SB
Commonly identified	HLA-A	A*02:01	FLGEKIASV	9	FLGEKIASV	0	0	0	0	0	FLGEKIASV	PEPLIST	0.9939	0.003	0.904047	0.008	2.82	SB
Commonly identified	HLA-A	A*02:01	LLMEHIQEI	9	LLMEHIQEI	0	0	0	0	0	LLMEHIQEI	PEPLIST	0.993717	0.003	0.901195	0.009	2.91	SB
Commonly identified	HLA-A	A*02:01	VLDDKLYVV	9	VLDDKLYVV	0	0	0	0	0	VLDDKLYVV	PEPLIST	0.993642	0.003	0.853177	0.031	4.9	SB
Commonly identified	HLA-A	A*02:01	YLFERIKEL	9	YLFERIKEL	0	0	0	0	0	YLFERIKEL	PEPLIST	0.993599	0.003	0.87249	0.017	3.97	SB
Commonly identified	HLA-A	A*02:01	YLPELLQTV	9	YLPELLQTV	0	0	0	0	0	YLPELLQTV	PEPLIST	0.99356	0.003	0.879355	0.013	3.69	SB
Commonly identified	HLA-A	A*02:01	FLNKEITSV	9	FLNKEITSV	0	0	0	0	0	FLNKEITSV	PEPLIST	0.993531	0.003	0.881817	0.012	3.59	SB
Commonly identified	HLA-A	A*02:01	KMLDKIISI	9	KMLDKIISI	0	0	0	0	0	KMLDKIISI	PEPLIST	0.993452	0.003	0.870033	0.019	4.08	SB
Commonly identified	HLA-A	A*02:01	YLHSQVVSV	9	YLHSQVVSV	0	0	0	0	0	YLHSQVVSV	PEPLIST	0.993373	0.003	0.872051	0.017	3.99	SB
Commonly identified	HLA-A	A*02:01	SLDPSSPQV	9	SLDPSSPQV	0	0	0	0	0	SLDPSSPQV	PEPLIST	0.993273	0.003	0.798616	0.105	8.84	SB
Commonly identified	HLA-A	A*02:01	MLDEILLQL	9	MLDEILLQL	0	0	0	0	0	MLDEILLQL	PEPLIST	0.993176	0.003	0.868062	0.02	4.17	SB
Commonly identified	HLA-A	A*02:01	KLVELPYTV	9	KLVELPYTV	0	0	0	0	0	KLVELPYTV	PEPLIST	0.993112	0.003	0.883562	0.012	3.52	SB
Commonly identified	HLA-A	A*02:01	ALWDKLFNL	9	ALWDKLFNL	0	0	0	0	0	ALWDKLFNL	PEPLIST	0.993094	0.003	0.892688	0.01	3.19	SB
Commonly identified	HLA-A	A*02:01	SLAEFVQSL	9	SLAEFVQSL	0	0	0	0	0	SLAEFVQSL	PEPLIST	0.993037	0.003	0.840559	0.051	5.61	SB
Commonly identified	HLA-A	A*02:01	FLPPLPTSV	9	FLPPLPTSV	0	0	0	0	0	FLPPLPTSV	PEPLIST	0.993026	0.003	0.826412	0.064	6.54	SB
Commonly identified	HLA-A	A*02:01	LLFDRPMHV	9	LLFDRPMHV	0	0	0	0	0	LLFDRPMHV	PEPLIST	0.992936	0.003	0.882171	0.012	3.58	SB
Commonly identified	HLA-A	A*02:01	ILDEPTNHL	9	ILDEPTNHL	0	0	0	0	0	ILDEPTNHL	PEPLIST	0.99279	0.003	0.773521	0.156	11.59	SB
Commonly identified	HLA-A	A*02:01	AIMDIVIKV	9	AIMDIVIKV	0	0	0	0	0	AIMDIVIKV	PEPLIST	0.992758	0.003	0.845797	0.04	5.3	SB
Commonly identified	HLA-A	A*02:01	KLLEYIEEI	9	KLLEYIEEI	0	0	0	0	0	KLLEYIEEI	PEPLIST	0.992718	0.003	0.898196	0.009	3.01	SB
Commonly identified	HLA-A	A*02:01	TLLESIQHV	9	TLLESIQHV	0	0	0	0	0	TLLESIQHV	PEPLIST	0.992598	0.003	0.829928	0.06	6.3	SB
Commonly identified	HLA-A	A*02:01	KLDPKTMKV	9	KLDPKTMKV	0	0	0	0	0	KLDPKTMKV	PEPLIST	0.992592	0.003	0.761847	0.178	13.15	SB
Commonly identified	HLA-A	A*02:01	TMADQIVTV	9	TMADQIVTV	0	0	0	0	0	TMADQIVTV	PEPLIST	0.992579	0.003	0.850422	0.034	5.05	SB
Commonly identified	HLA-A	A*02:01	VMDSKIVQV	9	VMDSKIVQV	0	0	0	0	0	VMDSKIVQV	PEPLIST	0.992557	0.003	0.780776	0.143	10.72	SB
Commonly identified	HLA-A	A*02:01	ALLPHLYTL	9	ALLPHLYTL	0	0	0	0	0	ALLPHLYTL	PEPLIST	0.992549	0.003	0.868274	0.02	4.16	SB
Commonly identified	HLA-A	A*02:01	VLHDRIVSV	9	VLHDRIVSV	0	0	0	0	0	VLHDRIVSV	PEPLIST	0.992482	0.003	0.825692	0.065	6.59	SB
Commonly identified	HLA-A	A*02:01	VMMEEIFRV	9	VMMEEIFRV	0	0	0	0	0	VMMEEIFRV	PEPLIST	0.992467	0.003	0.938388	0.005	1.95	SB
Commonly identified	HLA-A	A*02:01	VLADQVWTL	9	VLADQVWTL	0	0	0	0	0	VLADQVWTL	PEPLIST	0.99241	0.003	0.873517	0.016	3.93	SB
Commonly identified	HLA-A	A*02:01	YLNKHIQKV	9	YLNKHIQKV	0	0	0	0	0	YLNKHIQKV	PEPLIST	0.992362	0.003	0.828717	0.061	6.38	SB
Commonly identified	HLA-A	A*02:01	FLFNKVVNL	9	FLFNKVVNL	0	0	0	0	0	FLFNKVVNL	PEPLIST	0.992348	0.003	0.887826	0.01	3.37	SB
Commonly identified	HLA-A	A*02:01	TLADVLYHV	9	TLADVLYHV	0	0	0	0	0	TLADVLYHV	PEPLIST	0.992306	0.003	0.907474	0.008	2.72	SB
Commonly identified	HLA-A	A*02:01	VLIPKLPQL	9	VLIPKLPQL	0	0	0	0	0	VLIPKLPQL	PEPLIST	0.992239	0.003	0.773296	0.157	11.62	SB
Commonly identified	HLA-A	A*02:01	MLLDVMHTV	9	MLLDVMHTV	0	0	0	0	0	MLLDVMHTV	PEPLIST	0.992164	0.003	0.927136	0.006	2.2	SB
Commonly identified	HLA-A	A*02:01	ALWERIEGV	9	ALWERIEGV	0	0	0	0	0	ALWERIEGV	PEPLIST	0.992148	0.003	0.886873	0.01	3.4	SB
Commonly identified	HLA-A	A*02:01	KLNPQQFEV	9	KLNPQQFEV	0	0	0	0	0	KLNPQQFEV	PEPLIST	0.99214	0.003	0.840255	0.051	5.63	SB
Commonly identified	HLA-A	A*02:01	SMLEPVPEL	9	SMLEPVPEL	0	0	0	0	0	SMLEPVPEL	PEPLIST	0.992095	0.003	0.824511	0.067	6.68	SB
Commonly identified	HLA-A	A*02:01	HLYDYTVKL	9	HLYDYTVKL	0	0	0	0	0	HLYDYTVKL	PEPLIST	0.992085	0.003	0.837202	0.053	5.82	SB
Commonly identified	HLA-A	A*02:01	SLWEDYPHV	9	SLWEDYPHV	0	0	0	0	0	SLWEDYPHV	PEPLIST	0.992028	0.003	0.890144	0.01	3.28	SB
Commonly identified	HLA-A	A*02:01	KLWDLLYKL	9	KLWDLLYKL	0	0	0	0	0	KLWDLLYKL	PEPLIST	0.992027	0.003	0.896555	0.009	3.06	SB
Commonly identified	HLA-A	A*02:01	YLEPKLTQV	9	YLEPKLTQV	0	0	0	0	0	YLEPKLTQV	PEPLIST	0.992025	0.003	0.793145	0.117	9.38	SB
Commonly identified	HLA-A	A*02:01	FLFSKFIEL	9	FLFSKFIEL	0	0	0	0	0	FLFSKFIEL	PEPLIST	0.99201	0.003	0.90999	0.008	2.65	SB
Commonly identified	HLA-A	A*02:01	ALAEEVEQV	9	ALAEEVEQV	0	0	0	0	0	ALAEEVEQV	PEPLIST	0.991959	0.003	0.822466	0.07	6.83	SB
Commonly identified	HLA-A	A*02:01	SLIDIVTEI	9	SLIDIVTEI	0	0	0	0	0	SLIDIVTEI	PEPLIST	0.991901	0.003	0.83858	0.052	5.73	SB
Commonly identified	HLA-A	A*02:01	ILVDWLVQV	9	ILVDWLVQV	0	0	0	0	0	ILVDWLVQV	PEPLIST	0.991874	0.003	0.902039	0.009	2.89	SB
Commonly identified	HLA-A	A*02:01	FLDTPIAKV	9	FLDTPIAKV	0	0	0	0	0	FLDTPIAKV	PEPLIST	0.991856	0.003	0.830995	0.059	6.23	SB
Commonly identified	HLA-A	A*02:01	SLADLMPRV	9	SLADLMPRV	0	0	0	0	0	SLADLMPRV	PEPLIST	0.991755	0.003	0.870271	0.018	4.07	SB
Commonly identified	HLA-A	A*02:01	QLLEKVIEL	9	QLLEKVIEL	0	0	0	0	0	QLLEKVIEL	PEPLIST	0.99171	0.003	0.783935	0.136	10.36	SB
Commonly identified	HLA-A	A*02:01	MLYPKLISL	9	MLYPKLISL	0	0	0	0	0	MLYPKLISL	PEPLIST	0.991675	0.003	0.853749	0.03	4.87	SB
Commonly identified	HLA-A	A*02:01	LLADLLHNV	9	LLADLLHNV	0	0	0	0	0	LLADLLHNV	PEPLIST	0.99167	0.003	0.904222	0.008	2.82	SB
Commonly identified	HLA-A	A*02:01	SLIDKLYNI	9	SLIDKLYNI	0	0	0	0	0	SLIDKLYNI	PEPLIST	0.991662	0.003	0.890753	0.01	3.26	SB
Commonly identified	HLA-A	A*02:01	ALADGVQKV	9	ALADGVQKV	0	0	0	0	0	ALADGVQKV	PEPLIST	0.991513	0.004	0.802015	0.098	8.52	SB
Commonly identified	HLA-A	A*02:01	SLVEIILHV	9	SLVEIILHV	0	0	0	0	0	SLVEIILHV	PEPLIST	0.991462	0.004	0.846005	0.039	5.29	SB
Commonly identified	HLA-A	A*02:01	FLDPDRHFL	9	FLDPDRHFL	0	0	0	0	0	FLDPDRHFL	PEPLIST	0.991456	0.004	0.870836	0.018	4.05	SB
Commonly identified	HLA-A	A*02:01	NLDPAVHEV	9	NLDPAVHEV	0	0	0	0	0	NLDPAVHEV	PEPLIST	0.991452	0.004	0.802216	0.098	8.5	SB
Commonly identified	HLA-A	A*02:01	SLAPSITNV	9	SLAPSITNV	0	0	0	0	0	SLAPSITNV	PEPLIST	0.99134	0.004	0.82993	0.06	6.3	SB
Commonly identified	HLA-A	A*02:01	ALNELLQHV	9	ALNELLQHV	0	0	0	0	0	ALNELLQHV	PEPLIST	0.99132	0.004	0.83284	0.057	6.1	SB
Commonly identified	HLA-A	A*02:01	KVFDEVIEV	9	KVFDEVIEV	0	0	0	0	0	KVFDEVIEV	PEPLIST	0.991318	0.004	0.828226	0.062	6.41	SB
Commonly identified	HLA-A	A*02:01	VLAETLTQV	9	VLAETLTQV	0	0	0	0	0	VLAETLTQV	PEPLIST	0.991312	0.004	0.848465	0.037	5.15	SB
Commonly identified	HLA-A	A*02:01	ILYGKIIHL	9	ILYGKIIHL	0	0	0	0	0	ILYGKIIHL	PEPLIST	0.991295	0.004	0.815236	0.078	7.38	SB
Commonly identified	HLA-A	A*02:01	KLAEIVKQV	9	KLAEIVKQV	0	0	0	0	0	KLAEIVKQV	PEPLIST	0.991221	0.004	0.807707	0.09	8.01	SB
Commonly identified	HLA-A	A*02:01	ILVDWLVEV	9	ILVDWLVEV	0	0	0	0	0	ILVDWLVEV	PEPLIST	0.99116	0.004	0.921516	0.007	2.34	SB
Commonly identified	HLA-A	A*02:01	LLLPDVIKV	9	LLLPDVIKV	0	0	0	0	0	LLLPDVIKV	PEPLIST	0.991141	0.004	0.839687	0.051	5.67	SB
Commonly identified	HLA-A	A*02:01	FLDHIIASV	9	FLDHIIASV	0	0	0	0	0	FLDHIIASV	PEPLIST	0.991114	0.004	0.919838	0.007	2.38	SB
Commonly identified	HLA-A	A*02:01	YLIHFPVSV	9	YLIHFPVSV	0	0	0	0	0	YLIHFPVSV	PEPLIST	0.991055	0.004	0.915072	0.008	2.51	SB
Commonly identified	HLA-A	A*02:01	GMLDGLVNV	9	GMLDGLVNV	0	0	0	0	0	GMLDGLVNV	PEPLIST	0.991026	0.004	0.909005	0.008	2.68	SB
Commonly identified	HLA-A	A*02:01	YLAEVMVRL	9	YLAEVMVRL	0	0	0	0	0	YLAEVMVRL	PEPLIST	0.990988	0.004	0.881574	0.012	3.6	SB
Commonly identified	HLA-A	A*02:01	ALNENINQV	9	ALNENINQV	0	0	0	0	0	ALNENINQV	PEPLIST	0.990977	0.004	0.820276	0.073	6.99	SB
Commonly identified	HLA-A	A*02:01	KMDPIISRV	9	KMDPIISRV	0	0	0	0	0	KMDPIISRV	PEPLIST	0.990763	0.004	0.821974	0.071	6.86	SB
Commonly identified	HLA-A	A*02:01	AMIDQVLEL	9	AMIDQVLEL	0	0	0	0	0	AMIDQVLEL	PEPLIST	0.990753	0.004	0.84024	0.051	5.63	SB
Commonly identified	HLA-A	A*02:01	GVFDGLHTV	9	GVFDGLHTV	0	0	0	0	0	GVFDGLHTV	PEPLIST	0.990736	0.004	0.857391	0.028	4.68	SB
Commonly identified	HLA-A	A*02:01	FVLPELPSV	9	FVLPELPSV	0	0	0	0	0	FVLPELPSV	PEPLIST	0.990709	0.004	0.867459	0.02	4.2	SB
Commonly identified	HLA-A	A*02:01	SLEDILHQV	9	SLEDILHQV	0	0	0	0	0	SLEDILHQV	PEPLIST	0.990638	0.004	0.802137	0.098	8.51	SB
Commonly identified	HLA-A	A*02:01	KIIDLLPKV	9	KIIDLLPKV	0	0	0	0	0	KIIDLLPKV	PEPLIST	0.990632	0.004	0.851378	0.033	4.99	SB
Commonly identified	HLA-A	A*02:01	ALLDKLYAL	9	ALLDKLYAL	0	0	0	0	0	ALLDKLYAL	PEPLIST	0.99057	0.004	0.878189	0.014	3.74	SB
Commonly identified	HLA-A	A*02:01	YLDPNYQSI	9	YLDPNYQSI	0	0	0	0	0	YLDPNYQSI	PEPLIST	0.990559	0.004	0.831649	0.058	6.18	SB
Commonly identified	HLA-A	A*02:01	YLLPKDIKL	9	YLLPKDIKL	0	0	0	0	0	YLLPKDIKL	PEPLIST	0.990459	0.004	0.796889	0.109	9	SB
Commonly identified	HLA-A	A*02:01	ALLGILQHV	9	ALLGILQHV	0	0	0	0	0	ALLGILQHV	PEPLIST	0.990365	0.004	0.86326	0.025	4.39	SB
Commonly identified	HLA-A	A*02:01	ALATLIHQV	9	ALATLIHQV	0	0	0	0	0	ALATLIHQV	PEPLIST	0.990318	0.004	0.833111	0.057	6.08	SB
Commonly identified	HLA-A	A*02:01	SLAEVLQQL	9	SLAEVLQQL	0	0	0	0	0	SLAEVLQQL	PEPLIST	0.990312	0.004	0.811293	0.084	7.7	SB
Commonly identified	HLA-A	A*02:01	GLFPAPIHV	9	GLFPAPIHV	0	0	0	0	0	GLFPAPIHV	PEPLIST	0.990094	0.004	0.825778	0.065	6.59	SB
Commonly identified	HLA-A	A*02:01	LVIDVIHEV	9	LVIDVIHEV	0	0	0	0	0	LVIDVIHEV	PEPLIST	0.990016	0.004	0.84422	0.043	5.4	SB
Commonly identified	HLA-A	A*02:01	SLADVHIEV	9	SLADVHIEV	0	0	0	0	0	SLADVHIEV	PEPLIST	0.989872	0.004	0.86756	0.02	4.19	SB
Commonly identified	HLA-A	A*02:01	NMVDIIHSV	9	NMVDIIHSV	0	0	0	0	0	NMVDIIHSV	PEPLIST	0.989865	0.004	0.874592	0.016	3.88	SB
Commonly identified	HLA-A	A*02:01	SLFPGKLEV	9	SLFPGKLEV	0	0	0	0	0	SLFPGKLEV	PEPLIST	0.989828	0.004	0.82646	0.064	6.54	SB
Commonly identified	HLA-A	A*02:01	YLMEVTHDL	9	YLMEVTHDL	0	0	0	0	0	YLMEVTHDL	PEPLIST	0.989732	0.004	0.925331	0.007	2.24	SB
Commonly identified	HLA-A	A*02:01	ALVESLITV	9	ALVESLITV	0	0	0	0	0	ALVESLITV	PEPLIST	0.989706	0.004	0.865728	0.022	4.28	SB
Commonly identified	HLA-A	A*02:01	HLVPEVPTV	9	HLVPEVPTV	0	0	0	0	0	HLVPEVPTV	PEPLIST	0.989612	0.004	0.777485	0.149	11.11	SB
Commonly identified	HLA-A	A*02:01	ALYPRAWTV	9	ALYPRAWTV	0	0	0	0	0	ALYPRAWTV	PEPLIST	0.989598	0.004	0.873906	0.016	3.91	SB
Commonly identified	HLA-A	A*02:01	VLWDRTFSL	9	VLWDRTFSL	0	0	0	0	0	VLWDRTFSL	PEPLIST	0.989579	0.004	0.886712	0.01	3.41	SB
Commonly identified	HLA-A	A*02:01	ILADVVQKL	9	ILADVVQKL	0	0	0	0	0	ILADVVQKL	PEPLIST	0.989517	0.004	0.787129	0.13	10.01	SB
Commonly identified	HLA-A	A*02:01	ILDQKINEV	9	ILDQKINEV	0	0	0	0	0	ILDQKINEV	PEPLIST	0.9895	0.004	0.764355	0.173	12.8	SB
Commonly identified	HLA-A	A*02:01	FLDPSKSSV	9	FLDPSKSSV	0	0	0	0	0	FLDPSKSSV	PEPLIST	0.989476	0.004	0.812136	0.082	7.63	SB
Commonly identified	HLA-A	A*02:01	KLADKLYNL	9	KLADKLYNL	0	0	0	0	0	KLADKLYNL	PEPLIST	0.989454	0.004	0.857597	0.028	4.67	SB
Commonly identified	HLA-A	A*02:01	VLWPESISV	9	VLWPESISV	0	0	0	0	0	VLWPESISV	PEPLIST	0.989451	0.004	0.857125	0.028	4.69	SB
Commonly identified	HLA-A	A*02:01	RLLDYVVNI	9	RLLDYVVNI	0	0	0	0	0	RLLDYVVNI	PEPLIST	0.989444	0.004	0.895607	0.009	3.09	SB
Commonly identified	HLA-A	A*02:01	HLLEEPIYL	9	HLLEEPIYL	0	0	0	0	0	HLLEEPIYL	PEPLIST	0.989444	0.004	0.813795	0.08	7.5	SB
Commonly identified	HLA-A	A*02:01	ILDKIVQKV	9	ILDKIVQKV	0	0	0	0	0	ILDKIVQKV	PEPLIST	0.989418	0.004	0.737921	0.245	17.04	SB
Commonly identified	HLA-A	A*02:01	ALLGKIEKV	9	ALLGKIEKV	0	0	0	0	0	ALLGKIEKV	PEPLIST	0.989387	0.004	0.789743	0.125	9.73	SB
Commonly identified	HLA-A	A*02:01	GLSEPIFQL	9	GLSEPIFQL	0	0	0	0	0	GLSEPIFQL	PEPLIST	0.989304	0.004	0.815708	0.078	7.34	SB
Commonly identified	HLA-A	A*02:01	GLWEEAYRV	9	GLWEEAYRV	0	0	0	0	0	GLWEEAYRV	PEPLIST	0.989283	0.004	0.900771	0.009	2.93	SB
Commonly identified	HLA-A	A*02:01	YMIDNVILL	9	YMIDNVILL	0	0	0	0	0	YMIDNVILL	PEPLIST	0.989218	0.005	0.926088	0.007	2.22	SB
Commonly identified	HLA-A	A*02:01	LLNDHIYVV	9	LLNDHIYVV	0	0	0	0	0	LLNDHIYVV	PEPLIST	0.989194	0.005	0.899771	0.009	2.96	SB
Commonly identified	HLA-A	A*02:01	YLDNGVVFV	9	YLDNGVVFV	0	0	0	0	0	YLDNGVVFV	PEPLIST	0.98913	0.005	0.914229	0.008	2.53	SB
Commonly identified	HLA-A	A*02:01	FLWDEGFHQL	10	FLDEGFHQL	0	2	1	0	0	FLWDEGFHQL	PEPLIST	0.989096	0.005	0.894044	0.009	3.15	SB
Commonly identified	HLA-A	A*02:01	RLSEAIVTV	9	RLSEAIVTV	0	0	0	0	0	RLSEAIVTV	PEPLIST	0.989091	0.005	0.854639	0.03	4.82	SB
Commonly identified	HLA-A	A*02:01	SLYDYNPNL	9	SLYDYNPNL	0	0	0	0	0	SLYDYNPNL	PEPLIST	0.989057	0.005	0.848871	0.036	5.13	SB
Commonly identified	HLA-A	A*02:01	TVMDEIHTV	9	TVMDEIHTV	0	0	0	0	0	TVMDEIHTV	PEPLIST	0.989034	0.005	0.804005	0.095	8.34	SB
Commonly identified	HLA-A	A*02:01	KLLPQLTYL	9	KLLPQLTYL	0	0	0	0	0	KLLPQLTYL	PEPLIST	0.989024	0.005	0.848891	0.036	5.13	SB
Commonly identified	HLA-A	A*02:01	SLFDVSHML	9	SLFDVSHML	0	0	0	0	0	SLFDVSHML	PEPLIST	0.988989	0.005	0.858961	0.027	4.6	SB
Commonly identified	HLA-A	A*02:01	LLYGHTVTV	9	LLYGHTVTV	0	0	0	0	0	LLYGHTVTV	PEPLIST	0.988814	0.005	0.878335	0.014	3.73	SB
Commonly identified	HLA-A	A*02:01	FLLPDVIRI	9	FLLPDVIRI	0	0	0	0	0	FLLPDVIRI	PEPLIST	0.98878	0.005	0.871018	0.018	4.04	SB
Commonly identified	HLA-A	A*02:01	TLLDSPIKV	9	TLLDSPIKV	0	0	0	0	0	TLLDSPIKV	PEPLIST	0.988748	0.005	0.765743	0.17	12.61	SB
Commonly identified	HLA-A	A*02:01	YLTDLQVSL	9	YLTDLQVSL	0	0	0	0	0	YLTDLQVSL	PEPLIST	0.988695	0.005	0.853941	0.03	4.86	SB
Commonly identified	HLA-A	A*02:01	SLFPFIEKL	9	SLFPFIEKL	0	0	0	0	0	SLFPFIEKL	PEPLIST	0.988622	0.005	0.786085	0.132	10.12	SB
Commonly identified	HLA-A	A*02:01	FLDIHNIHV	9	FLDIHNIHV	0	0	0	0	0	FLDIHNIHV	PEPLIST	0.988601	0.005	0.880154	0.013	3.66	SB
Commonly identified	HLA-A	A*02:01	SLYDWNVKL	9	SLYDWNVKL	0	0	0	0	0	SLYDWNVKL	PEPLIST	0.988597	0.005	0.830782	0.059	6.24	SB
Commonly identified	HLA-A	A*02:01	KIWDPVHRV	9	KIWDPVHRV	0	0	0	0	0	KIWDPVHRV	PEPLIST	0.988498	0.005	0.788239	0.128	9.89	SB
Commonly identified	HLA-A	A*02:01	ALFEGKVQL	9	ALFEGKVQL	0	0	0	0	0	ALFEGKVQL	PEPLIST	0.98841	0.005	0.781995	0.14	10.58	SB
Commonly identified	HLA-A	A*02:01	ALMELFPKL	9	ALMELFPKL	0	0	0	0	0	ALMELFPKL	PEPLIST	0.988391	0.005	0.867446	0.02	4.2	SB
Commonly identified	HLA-A	A*02:01	YLLPAIVHI	9	YLLPAIVHI	0	0	0	0	0	YLLPAIVHI	PEPLIST	0.988341	0.005	0.876998	0.014	3.78	SB
Commonly identified	HLA-A	A*02:01	TLADYLHLL	9	TLADYLHLL	0	0	0	0	0	TLADYLHLL	PEPLIST	0.988302	0.005	0.879202	0.013	3.7	SB
Commonly identified	HLA-A	A*02:01	KIYEGQVEV	9	KIYEGQVEV	0	0	0	0	0	KIYEGQVEV	PEPLIST	0.988268	0.005	0.814458	0.079	7.44	SB
Commonly identified	HLA-A	A*02:01	YLEEDVYQL	9	YLEEDVYQL	0	0	0	0	0	YLEEDVYQL	PEPLIST	0.98808	0.005	0.84919	0.036	5.11	SB
Commonly identified	HLA-A	A*02:01	YLAPFLRNV	9	YLAPFLRNV	0	0	0	0	0	YLAPFLRNV	PEPLIST	0.988066	0.005	0.899804	0.009	2.96	SB
Commonly identified	HLA-A	A*02:01	QLFEDLVYL	9	QLFEDLVYL	0	0	0	0	0	QLFEDLVYL	PEPLIST	0.987922	0.005	0.881778	0.012	3.59	SB
Commonly identified	HLA-A	A*02:01	KLYGKPIRV	9	KLYGKPIRV	0	0	0	0	0	KLYGKPIRV	PEPLIST	0.987908	0.005	0.783827	0.137	10.37	SB
Commonly identified	HLA-A	A*02:01	HLYDIHVTV	9	HLYDIHVTV	0	0	0	0	0	HLYDIHVTV	PEPLIST	0.987907	0.005	0.844761	0.042	5.36	SB
Commonly identified	HLA-A	A*02:01	SLAEKIQAL	9	SLAEKIQAL	0	0	0	0	0	SLAEKIQAL	PEPLIST	0.987906	0.005	0.779619	0.145	10.85	SB
Commonly identified	HLA-A	A*02:01	GLYELVWRV	9	GLYELVWRV	0	0	0	0	0	GLYELVWRV	PEPLIST	0.987899	0.005	0.895403	0.009	3.1	SB
Commonly identified	HLA-A	A*02:01	KLSEIPLTL	9	KLSEIPLTL	0	0	0	0	0	KLSEIPLTL	PEPLIST	0.987895	0.005	0.783261	0.138	10.43	SB
Commonly identified	HLA-A	A*02:01	AMAEMVLQV	9	AMAEMVLQV	0	0	0	0	0	AMAEMVLQV	PEPLIST	0.987893	0.005	0.876046	0.015	3.82	SB
Commonly identified	HLA-A	A*02:01	FLYSGGHRV	9	FLYSGGHRV	0	0	0	0	0	FLYSGGHRV	PEPLIST	0.987872	0.005	0.897137	0.009	3.04	SB
Commonly identified	HLA-A	A*02:01	ALQEKVQAV	9	ALQEKVQAV	0	0	0	0	0	ALQEKVQAV	PEPLIST	0.987656	0.005	0.779932	0.144	10.82	SB
Commonly identified	HLA-A	A*02:01	LLDGKVVNV	9	LLDGKVVNV	0	0	0	0	0	LLDGKVVNV	PEPLIST	0.987563	0.005	0.798107	0.106	8.89	SB
Commonly identified	HLA-A	A*02:01	TLSDIVVTL	9	TLSDIVVTL	0	0	0	0	0	TLSDIVVTL	PEPLIST	0.987452	0.005	0.791091	0.122	9.59	SB
Commonly identified	HLA-A	A*02:01	KLFDRPQEL	9	KLFDRPQEL	0	0	0	0	0	KLFDRPQEL	PEPLIST	0.987448	0.005	0.764565	0.172	12.77	SB
Commonly identified	HLA-A	A*02:01	TLMDILPRI	9	TLMDILPRI	0	0	0	0	0	TLMDILPRI	PEPLIST	0.987327	0.005	0.872809	0.017	3.96	SB
Commonly identified	HLA-A	A*02:01	FLLDKKIGV	9	FLLDKKIGV	0	0	0	0	0	FLLDKKIGV	PEPLIST	0.987284	0.005	0.87065	0.018	4.05	SB
Commonly identified	HLA-A	A*02:01	KMDPVAYRV	9	KMDPVAYRV	0	0	0	0	0	KMDPVAYRV	PEPLIST	0.987245	0.005	0.859028	0.027	4.6	SB
Commonly identified	HLA-A	A*02:01	GLDELFVQV	9	GLDELFVQV	0	0	0	0	0	GLDELFVQV	PEPLIST	0.987085	0.005	0.824104	0.068	6.71	SB
Commonly identified	HLA-A	A*02:01	YMAELIERL	9	YMAELIERL	0	0	0	0	0	YMAELIERL	PEPLIST	0.987056	0.005	0.885054	0.011	3.47	SB
Commonly identified	HLA-A	A*02:01	YLIELIDRV	9	YLIELIDRV	0	0	0	0	0	YLIELIDRV	PEPLIST	0.987054	0.005	0.908932	0.008	2.68	SB
Commonly identified	HLA-A	A*02:01	VLNEYFHNV	9	VLNEYFHNV	0	0	0	0	0	VLNEYFHNV	PEPLIST	0.987027	0.005	0.895839	0.009	3.09	SB
Commonly identified	HLA-A	A*02:01	RLLENMTEV	9	RLLENMTEV	0	0	0	0	0	RLLENMTEV	PEPLIST	0.986949	0.005	0.886293	0.01	3.42	SB
Commonly identified	HLA-A	A*02:01	SLYKGLLSV	9	SLYKGLLSV	0	0	0	0	0	SLYKGLLSV	PEPLIST	0.986931	0.005	0.87255	0.017	3.97	SB
Commonly identified	HLA-A	A*02:01	MLLEKSFEL	9	MLLEKSFEL	0	0	0	0	0	MLLEKSFEL	PEPLIST	0.986839	0.006	0.917244	0.007	2.45	SB
Commonly identified	HLA-A	A*02:01	GLWGPVHEL	9	GLWGPVHEL	0	0	0	0	0	GLWGPVHEL	PEPLIST	0.986793	0.006	0.824723	0.067	6.66	SB
Commonly identified	HLA-A	A*02:01	SLLESVQKL	9	SLLESVQKL	0	0	0	0	0	SLLESVQKL	PEPLIST	0.986782	0.006	0.73348	0.259	17.88	SB
Commonly identified	HLA-A	A*02:01	MLADKPFFL	9	MLADKPFFL	0	0	0	0	0	MLADKPFFL	PEPLIST	0.986746	0.006	0.916486	0.007	2.47	SB
Commonly identified	HLA-A	A*02:01	ALLPELREV	9	ALLPELREV	0	0	0	0	0	ALLPELREV	PEPLIST	0.986557	0.006	0.815009	0.078	7.4	SB
Commonly identified	HLA-A	A*02:01	GLMEDLLKL	9	GLMEDLLKL	0	0	0	0	0	GLMEDLLKL	PEPLIST	0.986545	0.006	0.844058	0.044	5.4	SB
Commonly identified	HLA-A	A*02:01	KLLEPVLLL	9	KLLEPVLLL	0	0	0	0	0	KLLEPVLLL	PEPLIST	0.986528	0.006	0.822452	0.07	6.83	SB
Commonly identified	HLA-A	A*02:01	ALANHLIKV	9	ALANHLIKV	0	0	0	0	0	ALANHLIKV	PEPLIST	0.986496	0.006	0.840542	0.051	5.61	SB
Commonly identified	HLA-A	A*02:01	SLDDLLTNV	9	SLDDLLTNV	0	0	0	0	0	SLDDLLTNV	PEPLIST	0.986474	0.006	0.816525	0.077	7.28	SB
Commonly identified	HLA-A	A*02:01	SLFNGSHYL	9	SLFNGSHYL	0	0	0	0	0	SLFNGSHYL	PEPLIST	0.986454	0.006	0.897685	0.009	3.03	SB
Commonly identified	HLA-A	A*02:01	TLDEKIEKV	9	TLDEKIEKV	0	0	0	0	0	TLDEKIEKV	PEPLIST	0.986419	0.006	0.705251	0.359	24.27	SB
Commonly identified	HLA-A	A*02:01	FLAEKHLLL	9	FLAEKHLLL	0	0	0	0	0	FLAEKHLLL	PEPLIST	0.986419	0.006	0.877347	0.014	3.77	SB
Commonly identified	HLA-A	A*02:01	KLTDIQIEL	9	KLTDIQIEL	0	0	0	0	0	KLTDIQIEL	PEPLIST	0.986352	0.006	0.802148	0.098	8.51	SB
Commonly identified	HLA-A	A*02:01	ALADNLLRV	9	ALADNLLRV	0	0	0	0	0	ALADNLLRV	PEPLIST	0.98634	0.006	0.848047	0.037	5.18	SB
Commonly identified	HLA-A	A*02:01	ALMDLLLRL	9	ALMDLLLRL	0	0	0	0	0	ALMDLLLRL	PEPLIST	0.986201	0.006	0.869104	0.019	4.12	SB
Commonly identified	HLA-A	A*02:01	SLLDEFYKL	9	SLLDEFYKL	0	0	0	0	0	SLLDEFYKL	PEPLIST	0.986061	0.006	0.836782	0.054	5.85	SB
Commonly identified	HLA-A	A*02:01	AMFENFVSV	9	AMFENFVSV	0	0	0	0	0	AMFENFVSV	PEPLIST	0.985968	0.006	0.909095	0.008	2.67	SB
Commonly identified	HLA-A	A*02:01	GLADKVYFL	9	GLADKVYFL	0	0	0	0	0	GLADKVYFL	PEPLIST	0.985931	0.006	0.874932	0.015	3.87	SB
Commonly identified	HLA-A	A*02:01	GMYPNLVHV	9	GMYPNLVHV	0	0	0	0	0	GMYPNLVHV	PEPLIST	0.985928	0.006	0.847897	0.037	5.18	SB
Commonly identified	HLA-A	A*02:01	LMVDHVTEV	9	LMVDHVTEV	0	0	0	0	0	LMVDHVTEV	PEPLIST	0.985872	0.006	0.875493	0.015	3.85	SB
Commonly identified	HLA-A	A*02:01	HLFDAFVSV	9	HLFDAFVSV	0	0	0	0	0	HLFDAFVSV	PEPLIST	0.985783	0.006	0.879828	0.013	3.67	SB
Commonly identified	HLA-A	A*02:01	YLSPDLSKV	9	YLSPDLSKV	0	0	0	0	0	YLSPDLSKV	PEPLIST	0.985745	0.006	0.854654	0.03	4.82	SB
Commonly identified	HLA-A	A*02:01	FLDSEVSEL	9	FLDSEVSEL	0	0	0	0	0	FLDSEVSEL	PEPLIST	0.985739	0.006	0.823673	0.069	6.74	SB
Commonly identified	HLA-A	A*02:01	LLLEILHEI	9	LLLEILHEI	0	0	0	0	0	LLLEILHEI	PEPLIST	0.985656	0.006	0.892142	0.01	3.21	SB
Commonly identified	HLA-A	A*02:01	KQMEPLHAV	9	KQMEPLHAV	0	0	0	0	0	KQMEPLHAV	PEPLIST	0.985633	0.006	0.891749	0.01	3.23	SB
Commonly identified	HLA-A	A*02:01	RLAQHITYV	9	RLAQHITYV	0	0	0	0	0	RLAQHITYV	PEPLIST	0.98563	0.006	0.880682	0.013	3.64	SB
Commonly identified	HLA-A	A*02:01	KLDPHNHVL	9	KLDPHNHVL	0	0	0	0	0	KLDPHNHVL	PEPLIST	0.985582	0.006	0.761092	0.179	13.26	SB
Commonly identified	HLA-A	A*02:01	QLAQFVHEV	9	QLAQFVHEV	0	0	0	0	0	QLAQFVHEV	PEPLIST	0.985561	0.006	0.837955	0.053	5.77	SB
Commonly identified	HLA-A	A*02:01	KLMELLEEI	9	KLMELLEEI	0	0	0	0	0	KLMELLEEI	PEPLIST	0.985469	0.006	0.901453	0.009	2.9	SB
Commonly identified	HLA-A	A*02:01	HLDEAIHVL	9	HLDEAIHVL	0	0	0	0	0	HLDEAIHVL	PEPLIST	0.985352	0.006	0.762624	0.176	13.04	SB
Commonly identified	HLA-A	A*02:01	ALMEAIHSA	9	ALMEAIHSA	0	0	0	0	0	ALMEAIHSA	PEPLIST	0.985339	0.006	0.876276	0.015	3.81	SB
Commonly identified	HLA-A	A*02:01	ALHEEVVGV	9	ALHEEVVGV	0	0	0	0	0	ALHEEVVGV	PEPLIST	0.98531	0.006	0.814504	0.079	7.44	SB
Commonly identified	HLA-A	A*02:01	ILDDIGHGV	9	ILDDIGHGV	0	0	0	0	0	ILDDIGHGV	PEPLIST	0.985308	0.006	0.832832	0.057	6.1	SB
Commonly identified	HLA-A	A*02:01	RLPEPVHGV	9	RLPEPVHGV	0	0	0	0	0	RLPEPVHGV	PEPLIST	0.985289	0.006	0.799118	0.104	8.79	SB
Commonly identified	HLA-A	A*02:01	FLFGEVHKA	9	FLFGEVHKA	0	0	0	0	0	FLFGEVHKA	PEPLIST	0.985238	0.006	0.868933	0.019	4.13	SB
Commonly identified	HLA-A	A*02:01	YLAPHVRTL	9	YLAPHVRTL	0	0	0	0	0	YLAPHVRTL	PEPLIST	0.985172	0.006	0.800907	0.1	8.62	SB
Commonly identified	HLA-A	A*02:01	ALLDDSVRV	9	ALLDDSVRV	0	0	0	0	0	ALLDDSVRV	PEPLIST	0.985169	0.006	0.825629	0.066	6.6	SB
Commonly identified	HLA-A	A*02:01	FLFEPVVKA	9	FLFEPVVKA	0	0	0	0	0	FLFEPVVKA	PEPLIST	0.984948	0.006	0.813558	0.08	7.52	SB
Commonly identified	HLA-A	A*02:01	NLFDRVVTL	9	NLFDRVVTL	0	0	0	0	0	NLFDRVVTL	PEPLIST	0.984925	0.006	0.794862	0.114	9.2	SB
Commonly identified	HLA-A	A*02:01	LLPDLIQKV	9	LLPDLIQKV	0	0	0	0	0	LLPDLIQKV	PEPLIST	0.984911	0.006	0.790125	0.124	9.69	SB
Commonly identified	HLA-A	A*02:01	KLFDAPLSI	9	KLFDAPLSI	0	0	0	0	0	KLFDAPLSI	PEPLIST	0.984883	0.006	0.83877	0.052	5.72	SB
Commonly identified	HLA-A	A*02:01	ALWEKNTHL	9	ALWEKNTHL	0	0	0	0	0	ALWEKNTHL	PEPLIST	0.984839	0.006	0.79616	0.111	9.07	SB
Commonly identified	HLA-A	A*02:01	ILAELLLRV	9	ILAELLLRV	0	0	0	0	0	ILAELLLRV	PEPLIST	0.984823	0.006	0.865082	0.023	4.31	SB
Commonly identified	HLA-A	A*02:01	KMLEKLPEL	9	KMLEKLPEL	0	0	0	0	0	KMLEKLPEL	PEPLIST	0.984813	0.006	0.849024	0.036	5.12	SB
Commonly identified	HLA-A	A*02:01	KVLEILHRV	9	KVLEILHRV	0	0	0	0	0	KVLEILHRV	PEPLIST	0.984811	0.006	0.835936	0.055	5.9	SB
Commonly identified	HLA-A	A*02:01	FLQPELVKL	9	FLQPELVKL	0	0	0	0	0	FLQPELVKL	PEPLIST	0.984759	0.006	0.782525	0.139	10.52	SB
Commonly identified	HLA-A	A*02:01	FIWDFIEKV	9	FIWDFIEKV	0	0	0	0	0	FIWDFIEKV	PEPLIST	0.984688	0.006	0.883141	0.012	3.54	SB
Commonly identified	HLA-A	A*02:01	RLGDKILQV	9	RLGDKILQV	0	0	0	0	0	RLGDKILQV	PEPLIST	0.984599	0.006	0.770276	0.162	12.01	SB
Commonly identified	HLA-A	A*02:01	AIVDKVPSV	9	AIVDKVPSV	0	0	0	0	0	AIVDKVPSV	PEPLIST	0.984566	0.006	0.766193	0.169	12.55	SB
Commonly identified	HLA-A	A*02:01	KLQEFLQTL	9	KLQEFLQTL	0	0	0	0	0	KLQEFLQTL	PEPLIST	0.984561	0.006	0.812018	0.083	7.64	SB
Commonly identified	HLA-A	A*02:01	LLFPESIRV	9	LLFPESIRV	0	0	0	0	0	LLFPESIRV	PEPLIST	0.984496	0.006	0.845086	0.041	5.34	SB
Commonly identified	HLA-A	A*02:01	GLDPAVIKV	9	GLDPAVIKV	0	0	0	0	0	GLDPAVIKV	PEPLIST	0.984491	0.007	0.731422	0.265	18.28	SB
Commonly identified	HLA-A	A*02:01	FLSHIPITL	9	FLSHIPITL	0	0	0	0	0	FLSHIPITL	PEPLIST	0.984479	0.007	0.860729	0.026	4.51	SB
Commonly identified	HLA-A	A*02:01	KLQEKIQEL	9	KLQEKIQEL	0	0	0	0	0	KLQEKIQEL	PEPLIST	0.984463	0.007	0.719034	0.302	20.91	SB
Commonly identified	HLA-A	A*02:01	GLFPTSHSV	9	GLFPTSHSV	0	0	0	0	0	GLFPTSHSV	PEPLIST	0.984332	0.007	0.817526	0.076	7.2	SB
Commonly identified	HLA-A	A*02:01	YLYPDLSRL	9	YLYPDLSRL	0	0	0	0	0	YLYPDLSRL	PEPLIST	0.98432	0.007	0.840561	0.051	5.61	SB
Commonly identified	HLA-A	A*02:01	RLDDSLLYL	9	RLDDSLLYL	0	0	0	0	0	RLDDSLLYL	PEPLIST	0.9842	0.007	0.830644	0.059	6.25	SB
Commonly identified	HLA-A	A*02:01	KLNDFFVEI	9	KLNDFFVEI	0	0	0	0	0	KLNDFFVEI	PEPLIST	0.984129	0.007	0.871758	0.018	4.01	SB
Commonly identified	HLA-A	A*02:01	SLAELIQAL	9	SLAELIQAL	0	0	0	0	0	SLAELIQAL	PEPLIST	0.984109	0.007	0.809342	0.087	7.87	SB
Commonly identified	HLA-A	A*02:01	AMNDILAQV	9	AMNDILAQV	0	0	0	0	0	AMNDILAQV	PEPLIST	0.983953	0.007	0.865078	0.023	4.31	SB
Commonly identified	HLA-A	A*02:01	MLNEHDFEV	9	MLNEHDFEV	0	0	0	0	0	MLNEHDFEV	PEPLIST	0.983941	0.007	0.927753	0.006	2.19	SB
Commonly identified	HLA-A	A*02:01	TLIEDILGV	9	TLIEDILGV	0	0	0	0	0	TLIEDILGV	PEPLIST	0.983934	0.007	0.879247	0.013	3.69	SB
Commonly identified	HLA-A	A*02:01	SLDSTLHAV	9	SLDSTLHAV	0	0	0	0	0	SLDSTLHAV	PEPLIST	0.983799	0.007	0.825431	0.066	6.61	SB
Commonly identified	HLA-A	A*02:01	KMMDVTVTI	9	KMMDVTVTI	0	0	0	0	0	KMMDVTVTI	PEPLIST	0.983738	0.007	0.915518	0.007	2.49	SB
Commonly identified	HLA-A	A*02:01	WLAEKLPTL	9	WLAEKLPTL	0	0	0	0	0	WLAEKLPTL	PEPLIST	0.98367	0.007	0.874687	0.016	3.88	SB
Commonly identified	HLA-A	A*02:01	SLYSQVHQI	9	SLYSQVHQI	0	0	0	0	0	SLYSQVHQI	PEPLIST	0.983658	0.007	0.768894	0.165	12.19	SB
Commonly identified	HLA-A	A*02:01	SLLGHVIRL	9	SLLGHVIRL	0	0	0	0	0	SLLGHVIRL	PEPLIST	0.983632	0.007	0.810416	0.085	7.78	SB
Commonly identified	HLA-A	A*02:01	KLIPFLEKL	9	KLIPFLEKL	0	0	0	0	0	KLIPFLEKL	PEPLIST	0.983531	0.007	0.784787	0.135	10.26	SB
Commonly identified	HLA-A	A*02:01	FQDPVPLTV	9	FQDPVPLTV	0	0	0	0	0	FQDPVPLTV	PEPLIST	0.983454	0.007	0.745456	0.22	15.71	SB
Commonly identified	HLA-A	A*02:01	HLAEVLERV	9	HLAEVLERV	0	0	0	0	0	HLAEVLERV	PEPLIST	0.983437	0.007	0.82848	0.061	6.4	SB
Commonly identified	HLA-A	A*02:01	YLPEDFIRV	9	YLPEDFIRV	0	0	0	0	0	YLPEDFIRV	PEPLIST	0.983414	0.007	0.872386	0.017	3.98	SB
Commonly identified	HLA-A	A*02:01	RLFSSIVTV	9	RLFSSIVTV	0	0	0	0	0	RLFSSIVTV	PEPLIST	0.983356	0.007	0.858107	0.028	4.64	SB
Commonly identified	HLA-A	A*02:01	ILLEMIHSI	9	ILLEMIHSI	0	0	0	0	0	ILLEMIHSI	PEPLIST	0.983275	0.007	0.882056	0.012	3.58	SB
Commonly identified	HLA-A	A*02:01	KLTGILQEV	9	KLTGILQEV	0	0	0	0	0	KLTGILQEV	PEPLIST	0.983221	0.007	0.83289	0.057	6.1	SB
Commonly identified	HLA-A	A*02:01	ILYPKTLFL	9	ILYPKTLFL	0	0	0	0	0	ILYPKTLFL	PEPLIST	0.983211	0.007	0.828957	0.061	6.36	SB
Commonly identified	HLA-A	A*02:01	NLLEEVFHL	9	NLLEEVFHL	0	0	0	0	0	NLLEEVFHL	PEPLIST	0.983204	0.007	0.847804	0.037	5.19	SB
Commonly identified	HLA-A	A*02:01	VLAKELVEV	9	VLAKELVEV	0	0	0	0	0	VLAKELVEV	PEPLIST	0.983159	0.007	0.830255	0.059	6.28	SB
Commonly identified	HLA-A	A*02:01	KLEEIIHQI	9	KLEEIIHQI	0	0	0	0	0	KLEEIIHQI	PEPLIST	0.983083	0.007	0.765643	0.17	12.63	SB
Commonly identified	HLA-A	A*02:01	RLLDGAFKL	9	RLLDGAFKL	0	0	0	0	0	RLLDGAFKL	PEPLIST	0.983077	0.007	0.848899	0.036	5.13	SB
Commonly identified	HLA-A	A*02:01	AMWEHPITA	9	AMWEHPITA	0	0	0	0	0	AMWEHPITA	PEPLIST	0.983058	0.007	0.839628	0.051	5.67	SB
Commonly identified	HLA-A	A*02:01	TMLDFPQHV	9	TMLDFPQHV	0	0	0	0	0	TMLDFPQHV	PEPLIST	0.983031	0.007	0.814663	0.079	7.43	SB
Commonly identified	HLA-A	A*02:01	ILDHEVPSL	9	ILDHEVPSL	0	0	0	0	0	ILDHEVPSL	PEPLIST	0.982947	0.007	0.745341	0.22	15.73	SB
Commonly identified	HLA-A	A*02:01	FLDGNEMTL	9	FLDGNEMTL	0	0	0	0	0	FLDGNEMTL	PEPLIST	0.982946	0.007	0.849803	0.035	5.08	SB
Commonly identified	HLA-A	A*02:01	KMDEVLYSI	9	KMDEVLYSI	0	0	0	0	0	KMDEVLYSI	PEPLIST	0.982944	0.007	0.910288	0.008	2.64	SB
Commonly identified	HLA-A	A*02:01	KLNDLIQRL	9	KLNDLIQRL	0	0	0	0	0	KLNDLIQRL	PEPLIST	0.982838	0.007	0.743679	0.226	16.01	SB
Commonly identified	HLA-A	A*02:01	HLLDIYIQL	9	HLLDIYIQL	0	0	0	0	0	HLLDIYIQL	PEPLIST	0.982781	0.007	0.810704	0.085	7.75	SB
Commonly identified	HLA-A	A*02:01	NLMEQPIKV	9	NLMEQPIKV	0	0	0	0	0	NLMEQPIKV	PEPLIST	0.982674	0.007	0.768339	0.166	12.26	SB
Commonly identified	HLA-A	A*02:01	SLAEGLRTV	9	SLAEGLRTV	0	0	0	0	0	SLAEGLRTV	PEPLIST	0.982622	0.007	0.833975	0.056	6.03	SB
Commonly identified	HLA-A	A*02:01	KLSNVLQQV	9	KLSNVLQQV	0	0	0	0	0	KLSNVLQQV	PEPLIST	0.982621	0.007	0.815061	0.078	7.4	SB
Commonly identified	HLA-A	A*02:01	YMGQSIHQV	9	YMGQSIHQV	0	0	0	0	0	YMGQSIHQV	PEPLIST	0.982603	0.007	0.855752	0.029	4.76	SB
Commonly identified	HLA-A	A*02:01	TLYEAVREV	9	TLYEAVREV	0	0	0	0	0	TLYEAVREV	PEPLIST	0.982501	0.007	0.811342	0.084	7.7	SB
Commonly identified	HLA-A	A*02:01	ILNEIVNFV	9	ILNEIVNFV	0	0	0	0	0	ILNEIVNFV	PEPLIST	0.982495	0.007	0.891005	0.01	3.25	SB
Commonly identified	HLA-A	A*02:01	ALSEQILMV	9	ALSEQILMV	0	0	0	0	0	ALSEQILMV	PEPLIST	0.982416	0.007	0.810604	0.085	7.76	SB
Commonly identified	HLA-A	A*02:01	LLIKQVVEV	9	LLIKQVVEV	0	0	0	0	0	LLIKQVVEV	PEPLIST	0.982404	0.007	0.835899	0.055	5.9	SB
Commonly identified	HLA-A	A*02:01	LLIDVVTYL	9	LLIDVVTYL	0	0	0	0	0	LLIDVVTYL	PEPLIST	0.982286	0.007	0.889018	0.01	3.32	SB
Commonly identified	HLA-A	A*02:01	LLDEQQVNV	9	LLDEQQVNV	0	0	0	0	0	LLDEQQVNV	PEPLIST	0.982277	0.007	0.786901	0.131	10.03	SB
Commonly identified	HLA-A	A*02:01	MLLDFIQHI	9	MLLDFIQHI	0	0	0	0	0	MLLDFIQHI	PEPLIST	0.982211	0.007	0.898118	0.009	3.01	SB
Commonly identified	HLA-A	A*02:01	ALNEKLVNL	9	ALNEKLVNL	0	0	0	0	0	ALNEKLVNL	PEPLIST	0.982069	0.008	0.748565	0.209	15.19	SB
Commonly identified	HLA-A	A*02:01	YLLSYIQSI	9	YLLSYIQSI	0	0	0	0	0	YLLSYIQSI	PEPLIST	0.981869	0.008	0.913279	0.008	2.56	SB
Commonly identified	HLA-A	A*02:01	ALGEPLYRV	9	ALGEPLYRV	0	0	0	0	0	ALGEPLYRV	PEPLIST	0.981861	0.008	0.81244	0.082	7.61	SB
Commonly identified	HLA-A	A*02:01	FLKEYLHFV	9	FLKEYLHFV	0	0	0	0	0	FLKEYLHFV	PEPLIST	0.981841	0.008	0.907992	0.008	2.71	SB
Commonly identified	HLA-A	A*02:01	SLLPHPIIV	9	SLLPHPIIV	0	0	0	0	0	SLLPHPIIV	PEPLIST	0.981821	0.008	0.78304	0.138	10.46	SB
Commonly identified	HLA-A	A*02:01	RLQEEINEV	9	RLQEEINEV	0	0	0	0	0	RLQEEINEV	PEPLIST	0.981797	0.008	0.809015	0.088	7.9	SB
Commonly identified	HLA-A	A*02:01	YLYDRLLRI	9	YLYDRLLRI	0	0	0	0	0	YLYDRLLRI	PEPLIST	0.981789	0.008	0.873452	0.016	3.93	SB
Commonly identified	HLA-A	A*02:01	ALSEELVQL	9	ALSEELVQL	0	0	0	0	0	ALSEELVQL	PEPLIST	0.981759	0.008	0.749855	0.205	14.98	SB
Commonly identified	HLA-A	A*02:01	KLFEQILKA	9	KLFEQILKA	0	0	0	0	0	KLFEQILKA	PEPLIST	0.981724	0.008	0.800433	0.101	8.66	SB
Commonly identified	HLA-A	A*02:01	RLDDAIHVL	9	RLDDAIHVL	0	0	0	0	0	RLDDAIHVL	PEPLIST	0.981691	0.008	0.772468	0.158	11.73	SB
Commonly identified	HLA-A	A*02:01	YLIPLLERL	9	YLIPLLERL	0	0	0	0	0	YLIPLLERL	PEPLIST	0.981672	0.008	0.825603	0.066	6.6	SB
Commonly identified	HLA-A	A*02:01	VILPTVHEV	9	VILPTVHEV	0	0	0	0	0	VILPTVHEV	PEPLIST	0.981653	0.008	0.754	0.194	14.32	SB
Commonly identified	HLA-A	A*02:01	SLLDNMIGV	9	SLLDNMIGV	0	0	0	0	0	SLLDNMIGV	PEPLIST	0.981547	0.008	0.895594	0.009	3.09	SB
Commonly identified	HLA-A	A*02:01	FLHDNMVEI	9	FLHDNMVEI	0	0	0	0	0	FLHDNMVEI	PEPLIST	0.981544	0.008	0.885141	0.011	3.47	SB
Commonly identified	HLA-A	A*02:01	ILLKDILSV	9	ILLKDILSV	0	0	0	0	0	ILLKDILSV	PEPLIST	0.981318	0.008	0.860883	0.026	4.51	SB
Commonly identified	HLA-A	A*02:01	FLVDIKPSL	9	FLVDIKPSL	0	0	0	0	0	FLVDIKPSL	PEPLIST	0.981301	0.008	0.808162	0.089	7.97	SB
Commonly identified	HLA-A	A*02:01	SIAEVVHQL	9	SIAEVVHQL	0	0	0	0	0	SIAEVVHQL	PEPLIST	0.98112	0.008	0.726697	0.279	19.24	SB
Commonly identified	HLA-A	A*02:01	KLIEVNEEL	9	KLIEVNEEL	0	0	0	0	0	KLIEVNEEL	PEPLIST	0.981091	0.008	0.81007	0.086	7.81	SB
Commonly identified	HLA-A	A*02:01	KILEIFHKV	9	KILEIFHKV	0	0	0	0	0	KILEIFHKV	PEPLIST	0.980871	0.008	0.828229	0.062	6.41	SB
Commonly identified	HLA-A	A*02:01	ALIQFLEQV	9	ALIQFLEQV	0	0	0	0	0	ALIQFLEQV	PEPLIST	0.980798	0.008	0.842223	0.048	5.51	SB
Commonly identified	HLA-A	A*02:01	KLIDKLDSL	9	KLIDKLDSL	0	0	0	0	0	KLIDKLDSL	PEPLIST	0.980778	0.008	0.808533	0.088	7.94	SB
Commonly identified	HLA-A	A*02:01	LLQDRLVSV	9	LLQDRLVSV	0	0	0	0	0	LLQDRLVSV	PEPLIST	0.980742	0.008	0.834975	0.055	5.96	SB
Commonly identified	HLA-A	A*02:01	YLSKIIPAL	9	YLSKIIPAL	0	0	0	0	0	YLSKIIPAL	PEPLIST	0.980672	0.008	0.869259	0.019	4.11	SB
Commonly identified	HLA-A	A*02:01	HLSDALVEV	9	HLSDALVEV	0	0	0	0	0	HLSDALVEV	PEPLIST	0.980664	0.008	0.831483	0.058	6.19	SB
Commonly identified	HLA-A	A*02:01	GLAPKPVQV	9	GLAPKPVQV	0	0	0	0	0	GLAPKPVQV	PEPLIST	0.980611	0.008	0.683211	0.45	30.8	SB
Commonly identified	HLA-A	A*02:01	KLWGDVTEI	9	KLWGDVTEI	0	0	0	0	0	KLWGDVTEI	PEPLIST	0.980606	0.008	0.857067	0.028	4.7	SB
Commonly identified	HLA-A	A*02:01	NMYGKVVTV	9	NMYGKVVTV	0	0	0	0	0	NMYGKVVTV	PEPLIST	0.980512	0.008	0.815832	0.078	7.33	SB
Commonly identified	HLA-A	A*02:01	GLADITQQL	9	GLADITQQL	0	0	0	0	0	GLADITQQL	PEPLIST	0.980486	0.008	0.756027	0.19	14.01	SB
Commonly identified	HLA-A	A*02:01	GLFPWTPKL	9	GLFPWTPKL	0	0	0	0	0	GLFPWTPKL	PEPLIST	0.980467	0.008	0.805716	0.093	8.18	SB
Commonly identified	HLA-A	A*02:01	FLDDVNLIL	9	FLDDVNLIL	0	0	0	0	0	FLDDVNLIL	PEPLIST	0.980392	0.008	0.864868	0.023	4.32	SB
Commonly identified	HLA-A	A*02:01	YMSDSFINV	9	YMSDSFINV	0	0	0	0	0	YMSDSFINV	PEPLIST	0.980316	0.008	0.922443	0.007	2.31	SB
Commonly identified	HLA-A	A*02:01	SLLHTIYEV	9	SLLHTIYEV	0	0	0	0	0	SLLHTIYEV	PEPLIST	0.980056	0.008	0.905364	0.008	2.78	SB
Commonly identified	HLA-A	A*02:01	SMYDKVLML	9	SMYDKVLML	0	0	0	0	0	SMYDKVLML	PEPLIST	0.980046	0.008	0.8149	0.079	7.41	SB
Commonly identified	HLA-A	A*02:01	ALADVVHEA	9	ALADVVHEA	0	0	0	0	0	ALADVVHEA	PEPLIST	0.979982	0.008	0.808464	0.088	7.94	SB
Commonly identified	HLA-A	A*02:01	TLLKKVWKV	9	TLLKKVWKV	0	0	0	0	0	TLLKKVWKV	PEPLIST	0.979968	0.008	0.826719	0.064	6.52	SB
Commonly identified	HLA-A	A*02:01	KLSELQLRV	9	KLSELQLRV	0	0	0	0	0	KLSELQLRV	PEPLIST	0.979944	0.008	0.80654	0.091	8.11	SB
Commonly identified	HLA-A	A*02:01	RLLEVPVML	9	RLLEVPVML	0	0	0	0	0	RLLEVPVML	PEPLIST	0.979914	0.008	0.799615	0.103	8.74	SB
Commonly identified	HLA-A	A*02:01	SLFSGKPEV	9	SLFSGKPEV	0	0	0	0	0	SLFSGKPEV	PEPLIST	0.979892	0.008	0.806145	0.092	8.15	SB
Commonly identified	HLA-A	A*02:01	SLEELLHYV	9	SLEELLHYV	0	0	0	0	0	SLEELLHYV	PEPLIST	0.979876	0.008	0.852369	0.032	4.94	SB
Commonly identified	HLA-A	A*02:01	LLDVQPHTV	9	LLDVQPHTV	0	0	0	0	0	LLDVQPHTV	PEPLIST	0.979795	0.008	0.753947	0.194	14.33	SB
Commonly identified	HLA-A	A*02:01	KIADKVLSV	9	KIADKVLSV	0	0	0	0	0	KIADKVLSV	PEPLIST	0.979711	0.009	0.761219	0.179	13.24	SB
Commonly identified	HLA-A	A*02:01	YLDEYIARM	9	YLDEYIARM	0	0	0	0	0	YLDEYIARM	PEPLIST	0.979642	0.009	0.856219	0.029	4.74	SB
Commonly identified	HLA-A	A*02:01	ALAEALKEV	9	ALAEALKEV	0	0	0	0	0	ALAEALKEV	PEPLIST	0.979557	0.009	0.835604	0.055	5.92	SB
Commonly identified	HLA-A	A*02:01	VMLDVPIRL	9	VMLDVPIRL	0	0	0	0	0	VMLDVPIRL	PEPLIST	0.97948	0.009	0.776258	0.151	11.26	SB
Commonly identified	HLA-A	A*02:01	MLADVVFEI	9	MLADVVFEI	0	0	0	0	0	MLADVVFEI	PEPLIST	0.979476	0.009	0.94292	0.005	1.85	SB
Commonly identified	HLA-A	A*02:01	TLFDYEVRL	9	TLFDYEVRL	0	0	0	0	0	TLFDYEVRL	PEPLIST	0.979372	0.009	0.823918	0.068	6.72	SB
Commonly identified	HLA-A	A*02:01	YMADRLLGV	9	YMADRLLGV	0	0	0	0	0	YMADRLLGV	PEPLIST	0.979364	0.009	0.9231	0.007	2.3	SB
Commonly identified	HLA-A	A*02:01	ILDIPFHQV	9	ILDIPFHQV	0	0	0	0	0	ILDIPFHQV	PEPLIST	0.979311	0.009	0.751261	0.2	14.75	SB
Commonly identified	HLA-A	A*02:01	FLLEREQLL	9	FLLEREQLL	0	0	0	0	0	FLLEREQLL	PEPLIST	0.979246	0.009	0.839165	0.052	5.7	SB
Commonly identified	HLA-A	A*02:01	GQIEVVPEV	9	GQIEVVPEV	0	0	0	0	0	GQIEVVPEV	PEPLIST	0.979199	0.009	0.844814	0.042	5.36	SB
Commonly identified	HLA-A	A*02:01	TLAEHIIEA	9	TLAEHIIEA	0	0	0	0	0	TLAEHIIEA	PEPLIST	0.979133	0.009	0.812697	0.081	7.59	SB
Commonly identified	HLA-A	A*02:01	VMFKEPVEV	9	VMFKEPVEV	0	0	0	0	0	VMFKEPVEV	PEPLIST	0.979066	0.009	0.799596	0.103	8.74	SB
Commonly identified	HLA-A	A*02:01	TLDGSLHAV	9	TLDGSLHAV	0	0	0	0	0	TLDGSLHAV	PEPLIST	0.979011	0.009	0.812033	0.083	7.64	SB
Commonly identified	HLA-A	A*02:01	SLIEDLILL	9	SLIEDLILL	0	0	0	0	0	SLIEDLILL	PEPLIST	0.97885	0.009	0.845056	0.041	5.35	SB
Commonly identified	HLA-A	A*02:01	SLAQYLINV	9	SLAQYLINV	0	0	0	0	0	SLAQYLINV	PEPLIST	0.97856	0.009	0.87741	0.014	3.77	SB
Commonly identified	HLA-A	A*02:01	FLVDGVCTV	9	FLVDGVCTV	0	0	0	0	0	FLVDGVCTV	PEPLIST	0.978515	0.009	0.918862	0.007	2.41	SB
Commonly identified	HLA-A	A*02:01	KLFNEFIQL	9	KLFNEFIQL	0	0	0	0	0	KLFNEFIQL	PEPLIST	0.978501	0.009	0.82997	0.059	6.29	SB
Commonly identified	HLA-A	A*02:01	GLIEKNIEL	9	GLIEKNIEL	0	0	0	0	0	GLIEKNIEL	PEPLIST	0.978441	0.009	0.776236	0.151	11.26	SB
Commonly identified	HLA-A	A*02:01	SLITRLLEV	9	SLITRLLEV	0	0	0	0	0	SLITRLLEV	PEPLIST	0.978377	0.009	0.859811	0.027	4.56	SB
Commonly identified	HLA-A	A*02:01	RLWPKIQGL	9	RLWPKIQGL	0	0	0	0	0	RLWPKIQGL	PEPLIST	0.978367	0.009	0.768564	0.165	12.23	SB
Commonly identified	HLA-A	A*02:01	QLYEFDIKV	9	QLYEFDIKV	0	0	0	0	0	QLYEFDIKV	PEPLIST	0.978319	0.009	0.828873	0.061	6.37	SB
Commonly identified	HLA-A	A*02:01	FLDNERHEV	9	FLDNERHEV	0	0	0	0	0	FLDNERHEV	PEPLIST	0.978269	0.009	0.828773	0.061	6.38	SB
Commonly identified	HLA-A	A*02:01	KLFPDAIRL	9	KLFPDAIRL	0	0	0	0	0	KLFPDAIRL	PEPLIST	0.978264	0.009	0.773196	0.157	11.63	SB
Commonly identified	HLA-A	A*02:01	SLAEVNTQL	9	SLAEVNTQL	0	0	0	0	0	SLAEVNTQL	PEPLIST	0.978192	0.009	0.768955	0.165	12.18	SB
Commonly identified	HLA-A	A*02:01	ILDDSHLLV	9	ILDDSHLLV	0	0	0	0	0	ILDDSHLLV	PEPLIST	0.978164	0.009	0.840835	0.05	5.6	SB
Commonly identified	HLA-A	A*02:01	RLFENYIEL	9	RLFENYIEL	0	0	0	0	0	RLFENYIEL	PEPLIST	0.97816	0.009	0.850399	0.034	5.05	SB
Commonly identified	HLA-A	A*02:01	QIWDKILSV	9	QIWDKILSV	0	0	0	0	0	QIWDKILSV	PEPLIST	0.978097	0.009	0.79026	0.124	9.67	SB
Commonly identified	HLA-A	A*02:01	KVLETLVTV	9	KVLETLVTV	0	0	0	0	0	KVLETLVTV	PEPLIST	0.978056	0.009	0.831051	0.059	6.22	SB
Commonly identified	HLA-A	A*02:01	LLHEKLYEL	9	LLHEKLYEL	0	0	0	0	0	LLHEKLYEL	PEPLIST	0.977991	0.009	0.83927	0.052	5.69	SB
Commonly identified	HLA-A	A*02:01	ALLGELSKV	9	ALLGELSKV	0	0	0	0	0	ALLGELSKV	PEPLIST	0.977935	0.009	0.819953	0.073	7.02	SB
Commonly identified	HLA-A	A*02:01	MLFGHPLLV	9	MLFGHPLLV	0	0	0	0	0	MLFGHPLLV	PEPLIST	0.977772	0.009	0.913463	0.008	2.55	SB
Commonly identified	HLA-A	A*02:01	ILLGKVQQL	9	ILLGKVQQL	0	0	0	0	0	ILLGKVQQL	PEPLIST	0.977757	0.009	0.713923	0.323	22.09	SB
Commonly identified	HLA-A	A*02:01	SLLSHVEQL	9	SLLSHVEQL	0	0	0	0	0	SLLSHVEQL	PEPLIST	0.977751	0.009	0.758172	0.185	13.69	SB
Commonly identified	HLA-A	A*02:01	HIMPTVHTV	9	HIMPTVHTV	0	0	0	0	0	HIMPTVHTV	PEPLIST	0.977743	0.009	0.752984	0.196	14.48	SB
Commonly identified	HLA-A	A*02:01	VMMEEFVQL	9	VMMEEFVQL	0	0	0	0	0	VMMEEFVQL	PEPLIST	0.977734	0.009	0.850707	0.034	5.03	SB
Commonly identified	HLA-A	A*02:01	SLHEFLVNL	9	SLHEFLVNL	0	0	0	0	0	SLHEFLVNL	PEPLIST	0.977686	0.009	0.812271	0.082	7.62	SB
Commonly identified	HLA-A	A*02:01	RLIDKSFSI	9	RLIDKSFSI	0	0	0	0	0	RLIDKSFSI	PEPLIST	0.977604	0.009	0.85321	0.031	4.9	SB
Commonly identified	HLA-A	A*02:01	QLLDLMHTL	9	QLLDLMHTL	0	0	0	0	0	QLLDLMHTL	PEPLIST	0.977537	0.009	0.802525	0.098	8.47	SB
Commonly identified	HLA-A	A*02:01	LLFDEYHKL	9	LLFDEYHKL	0	0	0	0	0	LLFDEYHKL	PEPLIST	0.97752	0.009	0.810767	0.085	7.75	SB
Commonly identified	HLA-A	A*02:01	YLHDFLKYL	9	YLHDFLKYL	0	0	0	0	0	YLHDFLKYL	PEPLIST	0.977414	0.009	0.867349	0.021	4.2	SB
Commonly identified	HLA-A	A*02:01	LMDHTIPEV	9	LMDHTIPEV	0	0	0	0	0	LMDHTIPEV	PEPLIST	0.977358	0.009	0.860712	0.026	4.51	SB
Commonly identified	HLA-A	A*02:01	RLFDQAFGL	9	RLFDQAFGL	0	0	0	0	0	RLFDQAFGL	PEPLIST	0.977266	0.01	0.883574	0.012	3.52	SB
Commonly identified	HLA-A	A*02:01	VLDDKDYFL	9	VLDDKDYFL	0	0	0	0	0	VLDDKDYFL	PEPLIST	0.97724	0.01	0.816315	0.077	7.3	SB
Commonly identified	HLA-A	A*02:01	HLAELIAEL	9	HLAELIAEL	0	0	0	0	0	HLAELIAEL	PEPLIST	0.977237	0.01	0.815677	0.078	7.35	SB
Commonly identified	HLA-A	A*02:01	KLFEEIREI	9	KLFEEIREI	0	0	0	0	0	KLFEEIREI	PEPLIST	0.977213	0.01	0.796688	0.11	9.02	SB
Commonly identified	HLA-A	A*02:01	YLDKLKISL	9	YLDKLKISL	0	0	0	0	0	YLDKLKISL	PEPLIST	0.977128	0.01	0.755056	0.192	14.16	SB
Commonly identified	HLA-A	A*02:01	ALQEALWEL	9	ALQEALWEL	0	0	0	0	0	ALQEALWEL	PEPLIST	0.977125	0.01	0.867712	0.02	4.18	SB
Commonly identified	HLA-A	A*02:01	KMADIEYRL	9	KMADIEYRL	0	0	0	0	0	KMADIEYRL	PEPLIST	0.977114	0.01	0.848376	0.037	5.16	SB
Commonly identified	HLA-A	A*02:01	QLVDIIEKV	9	QLVDIIEKV	0	0	0	0	0	QLVDIIEKV	PEPLIST	0.977096	0.01	0.74184	0.232	16.33	SB
Commonly identified	HLA-A	A*02:01	VLYTGVVRV	9	VLYTGVVRV	0	0	0	0	0	VLYTGVVRV	PEPLIST	0.977081	0.01	0.804197	0.095	8.32	SB
Commonly identified	HLA-A	A*02:01	RLTPKLMEV	9	RLTPKLMEV	0	0	0	0	0	RLTPKLMEV	PEPLIST	0.976968	0.01	0.788912	0.127	9.82	SB
Commonly identified	HLA-A	A*02:01	RLLGKLPEL	9	RLLGKLPEL	0	0	0	0	0	RLLGKLPEL	PEPLIST	0.976935	0.01	0.812483	0.082	7.61	SB
Commonly identified	HLA-A	A*02:01	KLVDCIIEV	9	KLVDCIIEV	0	0	0	0	0	KLVDCIIEV	PEPLIST	0.976925	0.01	0.895322	0.009	3.1	SB
Commonly identified	HLA-A	A*02:01	SLASLLVSV	9	SLASLLVSV	0	0	0	0	0	SLASLLVSV	PEPLIST	0.976924	0.01	0.866449	0.022	4.24	SB
Commonly identified	HLA-A	A*02:01	TLMEEVLLL	9	TLMEEVLLL	0	0	0	0	0	TLMEEVLLL	PEPLIST	0.97691	0.01	0.835388	0.055	5.94	SB
Commonly identified	HLA-A	A*02:01	ALMDEVVKA	9	ALMDEVVKA	0	0	0	0	0	ALMDEVVKA	PEPLIST	0.976568	0.01	0.779793	0.145	10.83	SB
Commonly identified	HLA-A	A*02:01	SLIAGVIRV	9	SLIAGVIRV	0	0	0	0	0	SLIAGVIRV	PEPLIST	0.976562	0.01	0.821903	0.071	6.87	SB
Commonly identified	HLA-A	A*02:01	SLLDLHTKV	9	SLLDLHTKV	0	0	0	0	0	SLLDLHTKV	PEPLIST	0.976558	0.01	0.786636	0.131	10.06	SB
Commonly identified	HLA-A	A*02:01	TLWPEVQKL	9	TLWPEVQKL	0	0	0	0	0	TLWPEVQKL	PEPLIST	0.976548	0.01	0.674713	0.485	33.77	SB
Commonly identified	HLA-A	A*02:01	GLIEILKKV	9	GLIEILKKV	0	0	0	0	0	GLIEILKKV	PEPLIST	0.976488	0.01	0.778779	0.147	10.95	SB
Commonly identified	HLA-A	A*02:01	SLLPFLKAV	9	SLLPFLKAV	0	0	0	0	0	SLLPFLKAV	PEPLIST	0.976477	0.01	0.847772	0.037	5.19	SB
Commonly identified	HLA-A	A*02:01	SIMDYVVFV	9	SIMDYVVFV	0	0	0	0	0	SIMDYVVFV	PEPLIST	0.976451	0.01	0.923888	0.007	2.28	SB
Commonly identified	HLA-A	A*02:01	ALHDILTEI	9	ALHDILTEI	0	0	0	0	0	ALHDILTEI	PEPLIST	0.97643	0.01	0.784171	0.136	10.33	SB
Commonly identified	HLA-A	A*02:01	RLVEIQYEL	9	RLVEIQYEL	0	0	0	0	0	RLVEIQYEL	PEPLIST	0.976301	0.01	0.832919	0.057	6.1	SB
Commonly identified	HLA-A	A*02:01	YQYPVIIHL	9	YQYPVIIHL	0	0	0	0	0	YQYPVIIHL	PEPLIST	0.976202	0.01	0.75976	0.182	13.45	SB
Commonly identified	HLA-A	A*02:01	SLFRVITEV	9	SLFRVITEV	0	0	0	0	0	SLFRVITEV	PEPLIST	0.976163	0.01	0.837892	0.053	5.78	SB
Commonly identified	HLA-A	A*02:01	SMMDPNHFL	9	SMMDPNHFL	0	0	0	0	0	SMMDPNHFL	PEPLIST	0.976072	0.01	0.867069	0.021	4.21	SB
Commonly identified	HLA-A	A*02:01	VLMEYIRSL	9	VLMEYIRSL	0	0	0	0	0	VLMEYIRSL	PEPLIST	0.976036	0.01	0.85685	0.028	4.71	SB
Commonly identified	HLA-A	A*02:01	AMNGHVPAV	9	AMNGHVPAV	0	0	0	0	0	AMNGHVPAV	PEPLIST	0.975978	0.01	0.847592	0.038	5.2	SB
Commonly identified	HLA-A	A*02:01	RLYGKIITA	9	RLYGKIITA	0	0	0	0	0	RLYGKIITA	PEPLIST	0.975977	0.01	0.803248	0.096	8.4	SB
Commonly identified	HLA-A	A*02:01	GLFDQHFRL	9	GLFDQHFRL	0	0	0	0	0	GLFDQHFRL	PEPLIST	0.975931	0.01	0.855192	0.029	4.79	SB
Commonly identified	HLA-A	A*02:01	YMMPVNSEV	9	YMMPVNSEV	0	0	0	0	0	YMMPVNSEV	PEPLIST	0.975913	0.01	0.922724	0.007	2.31	SB
Commonly identified	HLA-A	A*02:01	RLSDQVLFV	9	RLSDQVLFV	0	0	0	0	0	RLSDQVLFV	PEPLIST	0.975898	0.01	0.848898	0.036	5.13	SB
Commonly identified	HLA-A	A*02:01	ILDDNMQKL	9	ILDDNMQKL	0	0	0	0	0	ILDDNMQKL	PEPLIST	0.975897	0.01	0.708873	0.344	23.33	SB
Commonly identified	HLA-A	A*02:01	RLDDNIRTV	9	RLDDNIRTV	0	0	0	0	0	RLDDNIRTV	PEPLIST	0.975887	0.01	0.740615	0.236	16.55	SB
Commonly identified	HLA-A	A*02:01	MLFPGSIAL	9	MLFPGSIAL	0	0	0	0	0	MLFPGSIAL	PEPLIST	0.975876	0.01	0.881796	0.012	3.59	SB
Commonly identified	HLA-A	A*02:01	GLHDGIQRV	9	GLHDGIQRV	0	0	0	0	0	GLHDGIQRV	PEPLIST	0.9758	0.01	0.724575	0.285	19.69	SB
Commonly identified	HLA-A	A*02:01	LLHDGIPVV	9	LLHDGIPVV	0	0	0	0	0	LLHDGIPVV	PEPLIST	0.975772	0.01	0.820846	0.072	6.95	SB
Commonly identified	HLA-A	A*02:01	AMFERIVKA	9	AMFERIVKA	0	0	0	0	0	AMFERIVKA	PEPLIST	0.975763	0.01	0.799985	0.102	8.71	SB
Commonly identified	HLA-A	A*02:01	RLPEAIEEV	9	RLPEAIEEV	0	0	0	0	0	RLPEAIEEV	PEPLIST	0.975745	0.01	0.802613	0.097	8.46	SB
Commonly identified	HLA-A	A*02:01	NMLPQIFRV	9	NMLPQIFRV	0	0	0	0	0	NMLPQIFRV	PEPLIST	0.975744	0.01	0.870087	0.019	4.08	SB
Commonly identified	HLA-A	A*02:01	FLLPILSQI	9	FLLPILSQI	0	0	0	0	0	FLLPILSQI	PEPLIST	0.975717	0.01	0.870041	0.019	4.08	SB
Commonly identified	HLA-A	A*02:01	RLHDVLMEL	9	RLHDVLMEL	0	0	0	0	0	RLHDVLMEL	PEPLIST	0.975681	0.01	0.81205	0.083	7.64	SB
Commonly identified	HLA-A	A*02:01	SLDPKTNTL	9	SLDPKTNTL	0	0	0	0	0	SLDPKTNTL	PEPLIST	0.975553	0.01	0.628551	0.714	55.65	SB
Commonly identified	HLA-A	A*02:01	GLLGYLHFV	9	GLLGYLHFV	0	0	0	0	0	GLLGYLHFV	PEPLIST	0.975415	0.01	0.921598	0.007	2.34	SB
Commonly identified	HLA-A	A*02:01	TLDEYTTRV	9	TLDEYTTRV	0	0	0	0	0	TLDEYTTRV	PEPLIST	0.975336	0.01	0.765845	0.17	12.6	SB
Commonly identified	HLA-A	A*02:01	NLAEKLIGV	9	NLAEKLIGV	0	0	0	0	0	NLAEKLIGV	PEPLIST	0.975243	0.011	0.836557	0.054	5.86	SB
Commonly identified	HLA-A	A*02:01	SLLDDLHSA	9	SLLDDLHSA	0	0	0	0	0	SLLDDLHSA	PEPLIST	0.975101	0.011	0.819704	0.073	7.03	SB
Commonly identified	HLA-A	A*02:01	ILKDGIHNV	9	ILKDGIHNV	0	0	0	0	0	ILKDGIHNV	PEPLIST	0.974996	0.011	0.760156	0.181	13.4	SB
Commonly identified	HLA-A	A*02:01	KLFEKSTGL	9	KLFEKSTGL	0	0	0	0	0	KLFEKSTGL	PEPLIST	0.974906	0.011	0.790233	0.124	9.68	SB
Commonly identified	HLA-A	A*02:01	ALSDHHIYL	9	ALSDHHIYL	0	0	0	0	0	ALSDHHIYL	PEPLIST	0.974883	0.011	0.818226	0.075	7.15	SB
Commonly identified	HLA-A	A*02:01	SLYEMVSRV	9	SLYEMVSRV	0	0	0	0	0	SLYEMVSRV	PEPLIST	0.974761	0.011	0.814531	0.079	7.44	SB
Commonly identified	HLA-A	A*02:01	ILLPRIIEA	9	ILLPRIIEA	0	0	0	0	0	ILLPRIIEA	PEPLIST	0.97476	0.011	0.792935	0.118	9.4	SB
Commonly identified	HLA-A	A*02:01	SLFKLIVKV	9	SLFKLIVKV	0	0	0	0	0	SLFKLIVKV	PEPLIST	0.974719	0.011	0.776423	0.151	11.24	SB
Commonly identified	HLA-A	A*02:01	SILEHQIQV	9	SILEHQIQV	0	0	0	0	0	SILEHQIQV	PEPLIST	0.97467	0.011	0.737746	0.246	17.07	SB
Commonly identified	HLA-A	A*02:01	KLQEEIPVL	9	KLQEEIPVL	0	0	0	0	0	KLQEEIPVL	PEPLIST	0.974664	0.011	0.75657	0.189	13.93	SB
Commonly identified	HLA-A	A*02:01	LLAEKIYKI	9	LLAEKIYKI	0	0	0	0	0	LLAEKIYKI	PEPLIST	0.974613	0.011	0.821743	0.071	6.88	SB
Commonly identified	HLA-A	A*02:01	NLFEWHFTV	9	NLFEWHFTV	0	0	0	0	0	NLFEWHFTV	PEPLIST	0.974602	0.011	0.935523	0.006	2.01	SB
Commonly identified	HLA-A	A*02:01	ALFPERITV	9	ALFPERITV	0	0	0	0	0	ALFPERITV	PEPLIST	0.974598	0.011	0.759301	0.183	13.52	SB
Commonly identified	HLA-A	A*02:01	SLAHELWKV	9	SLAHELWKV	0	0	0	0	0	SLAHELWKV	PEPLIST	0.974499	0.011	0.867939	0.02	4.17	SB
Commonly identified	HLA-A	A*02:01	KIAESIPYL	9	KIAESIPYL	0	0	0	0	0	KIAESIPYL	PEPLIST	0.974162	0.011	0.819172	0.074	7.07	SB
Commonly identified	HLA-A	A*02:01	LLLEAVWHL	9	LLLEAVWHL	0	0	0	0	0	LLLEAVWHL	PEPLIST	0.974161	0.011	0.907673	0.008	2.72	SB
Commonly identified	HLA-A	A*02:01	YLSQDTVSV	9	YLSQDTVSV	0	0	0	0	0	YLSQDTVSV	PEPLIST	0.974107	0.011	0.845823	0.04	5.3	SB
Commonly identified	HLA-A	A*02:01	KMAEMLVEL	9	KMAEMLVEL	0	0	0	0	0	KMAEMLVEL	PEPLIST	0.973995	0.011	0.875399	0.015	3.85	SB
Commonly identified	HLA-A	A*02:01	FLDENVHFF	9	FLDENVHFF	0	0	0	0	0	FLDENVHFF	PEPLIST	0.973972	0.011	0.801676	0.099	8.55	SB
Commonly identified	HLA-A	A*02:01	FLDANGHFV	9	FLDANGHFV	0	0	0	0	0	FLDANGHFV	PEPLIST	0.973954	0.011	0.911215	0.008	2.61	SB
Commonly identified	HLA-A	A*02:01	RLPETLPSL	9	RLPETLPSL	0	0	0	0	0	RLPETLPSL	PEPLIST	0.973932	0.011	0.773416	0.157	11.61	SB
Commonly identified	HLA-A	A*02:01	ILSEVQQAV	9	ILSEVQQAV	0	0	0	0	0	ILSEVQQAV	PEPLIST	0.97392	0.011	0.801008	0.1	8.61	SB
Commonly identified	HLA-A	A*02:01	ALLELLERL	9	ALLELLERL	0	0	0	0	0	ALLELLERL	PEPLIST	0.973886	0.011	0.793394	0.117	9.35	SB
Commonly identified	HLA-A	A*02:01	KLLKDLPEL	9	KLLKDLPEL	0	0	0	0	0	KLLKDLPEL	PEPLIST	0.973849	0.011	0.813747	0.08	7.5	SB
Commonly identified	HLA-A	A*02:01	SLLENPLKL	9	SLLENPLKL	0	0	0	0	0	SLLENPLKL	PEPLIST	0.973811	0.011	0.672558	0.494	34.57	SB
Commonly identified	HLA-A	A*02:01	KLDEAFEFV	9	KLDEAFEFV	0	0	0	0	0	KLDEAFEFV	PEPLIST	0.973566	0.012	0.875864	0.015	3.83	SB
Commonly identified	HLA-A	A*02:01	KLGDLFFRV	9	KLGDLFFRV	0	0	0	0	0	KLGDLFFRV	PEPLIST	0.973479	0.012	0.885514	0.011	3.45	SB
Commonly identified	HLA-A	A*02:01	YVDDIFLRV	9	YVDDIFLRV	0	0	0	0	0	YVDDIFLRV	PEPLIST	0.973238	0.012	0.79554	0.112	9.14	SB
Commonly identified	HLA-A	A*02:01	LLQEVEHQL	9	LLQEVEHQL	0	0	0	0	0	LLQEVEHQL	PEPLIST	0.973107	0.012	0.747689	0.212	15.33	SB
Commonly identified	HLA-A	A*02:01	FVDDYTVRV	9	FVDDYTVRV	0	0	0	0	0	FVDDYTVRV	PEPLIST	0.973099	0.012	0.799387	0.103	8.76	SB
Commonly identified	HLA-A	A*02:01	SLFERLVVL	9	SLFERLVVL	0	0	0	0	0	SLFERLVVL	PEPLIST	0.97307	0.012	0.804938	0.094	8.25	SB
Commonly identified	HLA-A	A*02:01	YLSGIAHFL	9	YLSGIAHFL	0	0	0	0	0	YLSGIAHFL	PEPLIST	0.973039	0.012	0.908467	0.008	2.69	SB
Commonly identified	HLA-A	A*02:01	YLFPETEFI	9	YLFPETEFI	0	0	0	0	0	YLFPETEFI	PEPLIST	0.973014	0.012	0.888015	0.01	3.36	SB
Commonly identified	HLA-A	A*02:01	KIQEILTQV	9	KIQEILTQV	0	0	0	0	0	KIQEILTQV	PEPLIST	0.972395	0.012	0.764028	0.173	12.85	SB
Commonly identified	HLA-A	A*02:01	RLIDGLVNA	9	RLIDGLVNA	0	0	0	0	0	RLIDGLVNA	PEPLIST	0.972385	0.012	0.83472	0.056	5.98	SB
Commonly identified	HLA-A	A*02:01	ILDESHERV	9	ILDESHERV	0	0	0	0	0	ILDESHERV	PEPLIST	0.972377	0.012	0.763202	0.175	12.96	SB
Commonly identified	HLA-A	A*02:01	HIYDTIVNV	9	HIYDTIVNV	0	0	0	0	0	HIYDTIVNV	PEPLIST	0.972324	0.012	0.751368	0.2	14.73	SB
Commonly identified	HLA-A	A*02:01	LILDPIFKV	9	LILDPIFKV	0	0	0	0	0	LILDPIFKV	PEPLIST	0.972274	0.012	0.797969	0.107	8.9	SB
Commonly identified	HLA-A	A*02:01	AIQDKLFQV	9	AIQDKLFQV	0	0	0	0	0	AIQDKLFQV	PEPLIST	0.972221	0.012	0.767434	0.167	12.38	SB
Commonly identified	HLA-A	A*02:01	IIIPEIQKV	9	IIIPEIQKV	0	0	0	0	0	IIIPEIQKV	PEPLIST	0.972118	0.012	0.660573	0.545	39.35	SB
Commonly identified	HLA-A	A*02:01	YQMDIQQEL	9	YQMDIQQEL	0	0	0	0	0	YQMDIQQEL	PEPLIST	0.972101	0.012	0.798497	0.105	8.85	SB
Commonly identified	HLA-A	A*02:01	SILSNIHEV	9	SILSNIHEV	0	0	0	0	0	SILSNIHEV	PEPLIST	0.972018	0.012	0.804359	0.095	8.3	SB
Commonly identified	HLA-A	A*02:01	VLIETLVTL	9	VLIETLVTL	0	0	0	0	0	VLIETLVTL	PEPLIST	0.971925	0.013	0.780032	0.144	10.8	SB
Commonly identified	HLA-A	A*02:01	HLIDYLLLL	9	HLIDYLLLL	0	0	0	0	0	HLIDYLLLL	PEPLIST	0.971747	0.013	0.867838	0.02	4.18	SB
Commonly identified	HLA-A	A*02:01	HLAPRTPEV	9	HLAPRTPEV	0	0	0	0	0	HLAPRTPEV	PEPLIST	0.971724	0.013	0.751215	0.2	14.76	SB
Commonly identified	HLA-A	A*02:01	HLYGGIILL	9	HLYGGIILL	0	0	0	0	0	HLYGGIILL	PEPLIST	0.971708	0.013	0.82443	0.067	6.68	SB
Commonly identified	HLA-A	A*02:01	VMITKLVEV	9	VMITKLVEV	0	0	0	0	0	VMITKLVEV	PEPLIST	0.971694	0.013	0.840555	0.051	5.61	SB
Commonly identified	HLA-A	A*02:01	LLAEVIENL	9	LLAEVIENL	0	0	0	0	0	LLAEVIENL	PEPLIST	0.971679	0.013	0.817478	0.076	7.21	SB
Commonly identified	HLA-A	A*02:01	KMSELQTYV	9	KMSELQTYV	0	0	0	0	0	KMSELQTYV	PEPLIST	0.971563	0.013	0.87856	0.014	3.72	SB
Commonly identified	HLA-A	A*02:01	KLLDKLLVL	9	KLLDKLLVL	0	0	0	0	0	KLLDKLLVL	PEPLIST	0.971524	0.013	0.785268	0.134	10.21	SB
Commonly identified	HLA-A	A*02:01	SLLQTLYKV	9	SLLQTLYKV	0	0	0	0	0	SLLQTLYKV	PEPLIST	0.971461	0.013	0.840134	0.051	5.64	SB
Commonly identified	HLA-A	A*02:01	KLVGEFLEV	9	KLVGEFLEV	0	0	0	0	0	KLVGEFLEV	PEPLIST	0.971445	0.013	0.858214	0.028	4.64	SB
Commonly identified	HLA-A	A*02:01	SLFGGSVKL	9	SLFGGSVKL	0	0	0	0	0	SLFGGSVKL	PEPLIST	0.971427	0.013	0.774532	0.155	11.47	SB
Commonly identified	HLA-A	A*02:01	TLVDFPLHL	9	TLVDFPLHL	0	0	0	0	0	TLVDFPLHL	PEPLIST	0.971424	0.013	0.754762	0.193	14.2	SB
Commonly identified	HLA-A	A*02:01	TMIDFPQMV	9	TMIDFPQMV	0	0	0	0	0	TMIDFPQMV	PEPLIST	0.971379	0.013	0.825394	0.066	6.61	SB
Commonly identified	HLA-A	A*02:01	RLQDELVTL	9	RLQDELVTL	0	0	0	0	0	RLQDELVTL	PEPLIST	0.971316	0.013	0.745529	0.22	15.69	SB
Commonly identified	HLA-A	A*02:01	TVFEHTFHV	9	TVFEHTFHV	0	0	0	0	0	TVFEHTFHV	PEPLIST	0.971269	0.013	0.839292	0.052	5.69	SB
Commonly identified	HLA-A	A*02:01	ALTDFVRSV	9	ALTDFVRSV	0	0	0	0	0	ALTDFVRSV	PEPLIST	0.971158	0.013	0.780653	0.143	10.73	SB
Commonly identified	HLA-A	A*02:01	KLSDLQTQL	9	KLSDLQTQL	0	0	0	0	0	KLSDLQTQL	PEPLIST	0.971125	0.013	0.706996	0.352	23.81	SB
Commonly identified	HLA-A	A*02:01	KLLEPVPVSV	10	KLLEPPVSV	0	5	1	0	0	KLLEPVPVSV	PEPLIST	0.971108	0.013	0.810513	0.085	7.77	SB
Commonly identified	HLA-A	A*02:01	TLNEKLFLL	9	TLNEKLFLL	0	0	0	0	0	TLNEKLFLL	PEPLIST	0.971101	0.013	0.819639	0.073	7.04	SB
Commonly identified	HLA-A	A*02:01	LLHGHIVEL	9	LLHGHIVEL	0	0	0	0	0	LLHGHIVEL	PEPLIST	0.971071	0.013	0.787675	0.129	9.95	SB
Commonly identified	HLA-A	A*02:01	GLDHYVYKV	9	GLDHYVYKV	0	0	0	0	0	GLDHYVYKV	PEPLIST	0.971065	0.013	0.828746	0.061	6.38	SB
Commonly identified	HLA-A	A*02:01	KILEDVVGV	9	KILEDVVGV	0	0	0	0	0	KILEDVVGV	PEPLIST	0.970969	0.013	0.844233	0.043	5.39	SB
Commonly identified	HLA-A	A*02:01	KLLEKVRKV	9	KLLEKVRKV	0	0	0	0	0	KLLEKVRKV	PEPLIST	0.97075	0.013	0.713595	0.324	22.17	SB
Commonly identified	HLA-A	A*02:01	FMMPQSLGV	9	FMMPQSLGV	0	0	0	0	0	FMMPQSLGV	PEPLIST	0.970658	0.013	0.938679	0.005	1.94	SB
Commonly identified	HLA-A	A*02:01	ALYGKLLKL	9	ALYGKLLKL	0	0	0	0	0	ALYGKLLKL	PEPLIST	0.970503	0.013	0.748887	0.208	15.13	SB
Commonly identified	HLA-A	A*02:01	HLAPNTFNV	9	HLAPNTFNV	0	0	0	0	0	HLAPNTFNV	PEPLIST	0.970396	0.013	0.8304	0.059	6.27	SB
Commonly identified	HLA-A	A*02:01	YLASLIRSV	9	YLASLIRSV	0	0	0	0	0	YLASLIRSV	PEPLIST	0.97039	0.013	0.868064	0.02	4.17	SB
Commonly identified	HLA-A	A*02:01	ILLGFQHYL	9	ILLGFQHYL	0	0	0	0	0	ILLGFQHYL	PEPLIST	0.970309	0.013	0.883274	0.012	3.54	SB
Commonly identified	HLA-A	A*02:01	LLSEDFVSV	9	LLSEDFVSV	0	0	0	0	0	LLSEDFVSV	PEPLIST	0.970121	0.014	0.866162	0.022	4.26	SB
Commonly identified	HLA-A	A*02:01	YLMDEGAHL	9	YLMDEGAHL	0	0	0	0	0	YLMDEGAHL	PEPLIST	0.970093	0.014	0.855868	0.029	4.76	SB
Commonly identified	HLA-A	A*02:01	KLLDEAIQAV	10	KLLDEIQAV	0	5	1	0	0	KLLDEAIQAV	PEPLIST	0.970071	0.014	0.829847	0.06	6.3	SB
Commonly identified	HLA-A	A*02:01	KILQELPSV	9	KILQELPSV	0	0	0	0	0	KILQELPSV	PEPLIST	0.970051	0.014	0.801935	0.099	8.53	SB
Commonly identified	HLA-A	A*02:01	SLWSIISKV	9	SLWSIISKV	0	0	0	0	0	SLWSIISKV	PEPLIST	0.969844	0.014	0.812193	0.082	7.63	SB
Commonly identified	HLA-A	A*02:01	HLLPDLHAL	9	HLLPDLHAL	0	0	0	0	0	HLLPDLHAL	PEPLIST	0.969688	0.014	0.769253	0.164	12.14	SB
Commonly identified	HLA-A	A*02:01	MMLDDLLQL	9	MMLDDLLQL	0	0	0	0	0	MMLDDLLQL	PEPLIST	0.969523	0.014	0.88235	0.012	3.57	SB
Commonly identified	HLA-A	A*02:01	TLSDIMVSL	9	TLSDIMVSL	0	0	0	0	0	TLSDIMVSL	PEPLIST	0.969447	0.014	0.782929	0.138	10.47	SB
Commonly identified	HLA-A	A*02:01	AVVEFLTSV	9	AVVEFLTSV	0	0	0	0	0	AVVEFLTSV	PEPLIST	0.969341	0.014	0.839597	0.051	5.67	SB
Commonly identified	HLA-A	A*02:01	MLIGEIFEL	9	MLIGEIFEL	0	0	0	0	0	MLIGEIFEL	PEPLIST	0.96921	0.014	0.915681	0.007	2.49	SB
Commonly identified	HLA-A	A*02:01	LLASEVPQL	9	LLASEVPQL	0	0	0	0	0	LLASEVPQL	PEPLIST	0.969133	0.014	0.762433	0.176	13.07	SB
Commonly identified	HLA-A	A*02:01	TLYEHNNEL	9	TLYEHNNEL	0	0	0	0	0	TLYEHNNEL	PEPLIST	0.968907	0.014	0.783675	0.137	10.39	SB
Commonly identified	HLA-A	A*02:01	FIFSDTHEL	9	FIFSDTHEL	0	0	0	0	0	FIFSDTHEL	PEPLIST	0.968838	0.014	0.851451	0.033	4.99	SB
Commonly identified	HLA-A	A*02:01	RLFPGRVSV	9	RLFPGRVSV	0	0	0	0	0	RLFPGRVSV	PEPLIST	0.968764	0.014	0.801707	0.099	8.55	SB
Commonly identified	HLA-A	A*02:01	QLGDLPWQV	9	QLGDLPWQV	0	0	0	0	0	QLGDLPWQV	PEPLIST	0.968377	0.015	0.778299	0.148	11.01	SB
Commonly identified	HLA-A	A*02:01	FISEFEHRV	9	FISEFEHRV	0	0	0	0	0	FISEFEHRV	PEPLIST	0.968317	0.015	0.835496	0.055	5.93	SB
Commonly identified	HLA-A	A*02:01	RLIESLFTI	9	RLIESLFTI	0	0	0	0	0	RLIESLFTI	PEPLIST	0.968247	0.015	0.90446	0.008	2.81	SB
Commonly identified	HLA-A	A*02:01	FMDDKRVYI	9	FMDDKRVYI	0	0	0	0	0	FMDDKRVYI	PEPLIST	0.968222	0.015	0.848581	0.036	5.15	SB
Commonly identified	HLA-A	A*02:01	TVADKIHSV	9	TVADKIHSV	0	0	0	0	0	TVADKIHSV	PEPLIST	0.968121	0.015	0.665617	0.523	37.26	SB
Commonly identified	HLA-A	A*02:01	GLNEEIARV	9	GLNEEIARV	0	0	0	0	0	GLNEEIARV	PEPLIST	0.968084	0.015	0.755191	0.192	14.14	SB
Commonly identified	HLA-A	A*02:01	SLIDFLRVV	9	SLIDFLRVV	0	0	0	0	0	SLIDFLRVV	PEPLIST	0.968053	0.015	0.854025	0.03	4.85	SB
Commonly identified	HLA-A	A*02:01	SLDKTSHSV	9	SLDKTSHSV	0	0	0	0	0	SLDKTSHSV	PEPLIST	0.967895	0.015	0.721483	0.294	20.36	SB
Commonly identified	HLA-A	A*02:01	LMYPYIFHV	9	LMYPYIFHV	0	0	0	0	0	LMYPYIFHV	PEPLIST	0.967891	0.015	0.943688	0.005	1.84	SB
Commonly identified	HLA-A	A*02:01	RLIDLHTNV	9	RLIDLHTNV	0	0	0	0	0	RLIDLHTNV	PEPLIST	0.967847	0.015	0.823886	0.068	6.72	SB
Commonly identified	HLA-A	A*02:01	GLTEALHFV	9	GLTEALHFV	0	0	0	0	0	GLTEALHFV	PEPLIST	0.967832	0.015	0.873803	0.016	3.92	SB
Commonly identified	HLA-A	A*02:01	LLYGKYVSV	9	LLYGKYVSV	0	0	0	0	0	LLYGKYVSV	PEPLIST	0.96768	0.015	0.842491	0.047	5.5	SB
Commonly identified	HLA-A	A*02:01	SISDVIAQV	9	SISDVIAQV	0	0	0	0	0	SISDVIAQV	PEPLIST	0.967646	0.015	0.758289	0.185	13.67	SB
Commonly identified	HLA-A	A*02:01	RLIEALLRL	9	RLIEALLRL	0	0	0	0	0	RLIEALLRL	PEPLIST	0.967603	0.015	0.810958	0.084	7.73	SB
Commonly identified	HLA-A	A*02:01	ALDEKLLNI	9	ALDEKLLNI	0	0	0	0	0	ALDEKLLNI	PEPLIST	0.967493	0.015	0.70121	0.376	25.35	SB
Commonly identified	HLA-A	A*02:01	NLYPFVKTV	9	NLYPFVKTV	0	0	0	0	0	NLYPFVKTV	PEPLIST	0.967373	0.015	0.760364	0.181	13.37	SB
Commonly identified	HLA-A	A*02:01	LLIDDEYKV	9	LLIDDEYKV	0	0	0	0	0	LLIDDEYKV	PEPLIST	0.967352	0.015	0.84404	0.044	5.41	SB
Commonly identified	HLA-A	A*02:01	FLFDGSPTYVL	11	FLFDGSPTL	0	8	2	0	0	FLFDGSPTYVL	PEPLIST	0.966989	0.015	0.864564	0.023	4.33	SB
Commonly identified	HLA-A	A*02:01	SLFSSPPEI	9	SLFSSPPEI	0	0	0	0	0	SLFSSPPEI	PEPLIST	0.966828	0.015	0.755508	0.191	14.09	SB
Commonly identified	HLA-A	A*02:01	VLFEGTRAV	9	VLFEGTRAV	0	0	0	0	0	VLFEGTRAV	PEPLIST	0.966803	0.015	0.824002	0.068	6.71	SB
Commonly identified	HLA-A	A*02:01	KLIEFLLKA	9	KLIEFLLKA	0	0	0	0	0	KLIEFLLKA	PEPLIST	0.966787	0.015	0.837348	0.053	5.81	SB
Commonly identified	HLA-A	A*02:01	ILQDRLNQV	9	ILQDRLNQV	0	0	0	0	0	ILQDRLNQV	PEPLIST	0.966728	0.016	0.763595	0.174	12.91	SB
Commonly identified	HLA-A	A*02:01	YTWEEVFRV	9	YTWEEVFRV	0	0	0	0	0	YTWEEVFRV	PEPLIST	0.966691	0.016	0.889256	0.01	3.31	SB
Commonly identified	HLA-A	A*02:01	ALFPGVALL	9	ALFPGVALL	0	0	0	0	0	ALFPGVALL	PEPLIST	0.96669	0.016	0.797969	0.107	8.9	SB
Commonly identified	HLA-A	A*02:01	YLSEKVLAA	9	YLSEKVLAA	0	0	0	0	0	YLSEKVLAA	PEPLIST	0.966589	0.016	0.825069	0.066	6.64	SB
Commonly identified	HLA-A	A*02:01	KLDEILKEI	9	KLDEILKEI	0	0	0	0	0	KLDEILKEI	PEPLIST	0.966566	0.016	0.72078	0.296	20.51	SB
Commonly identified	HLA-A	A*02:01	MLFDKFRSV	9	MLFDKFRSV	0	0	0	0	0	MLFDKFRSV	PEPLIST	0.966563	0.016	0.862031	0.026	4.45	SB
Commonly identified	HLA-A	A*02:01	SLSSFLHGV	9	SLSSFLHGV	0	0	0	0	0	SLSSFLHGV	PEPLIST	0.966558	0.016	0.869831	0.019	4.09	SB
Commonly identified	HLA-A	A*02:01	FLDKELTGL	9	FLDKELTGL	0	0	0	0	0	FLDKELTGL	PEPLIST	0.966519	0.016	0.77986	0.145	10.83	SB
Commonly identified	HLA-A	A*02:01	TLADIIIGI	9	TLADIIIGI	0	0	0	0	0	TLADIIIGI	PEPLIST	0.96649	0.016	0.847372	0.038	5.21	SB
Commonly identified	HLA-A	A*02:01	NMSDFIMKV	9	NMSDFIMKV	0	0	0	0	0	NMSDFIMKV	PEPLIST	0.966398	0.016	0.844399	0.043	5.38	SB
Commonly identified	HLA-A	A*02:01	ILDSGIYRI	9	ILDSGIYRI	0	0	0	0	0	ILDSGIYRI	PEPLIST	0.966336	0.016	0.807306	0.09	8.04	SB
Commonly identified	HLA-A	A*02:01	ILMGVLKEV	9	ILMGVLKEV	0	0	0	0	0	ILMGVLKEV	PEPLIST	0.966333	0.016	0.869229	0.019	4.12	SB
Commonly identified	HLA-A	A*02:01	ALKPDLVNV	9	ALKPDLVNV	0	0	0	0	0	ALKPDLVNV	PEPLIST	0.966324	0.016	0.726906	0.278	19.2	SB
Commonly identified	HLA-A	A*02:01	NLASFIEQV	9	NLASFIEQV	0	0	0	0	0	NLASFIEQV	PEPLIST	0.966322	0.016	0.814015	0.08	7.48	SB
Commonly identified	HLA-A	A*02:01	KLVNILVQL	9	KLVNILVQL	0	0	0	0	0	KLVNILVQL	PEPLIST	0.966321	0.016	0.788897	0.127	9.82	SB
Commonly identified	HLA-A	A*02:01	LLIGHLERV	9	LLIGHLERV	0	0	0	0	0	LLIGHLERV	PEPLIST	0.966288	0.016	0.848191	0.037	5.17	SB
Commonly identified	HLA-A	A*02:01	YLDPAQRGV	9	YLDPAQRGV	0	0	0	0	0	YLDPAQRGV	PEPLIST	0.966253	0.016	0.761604	0.178	13.19	SB
Commonly identified	HLA-A	A*02:01	QLFSEIHNL	9	QLFSEIHNL	0	0	0	0	0	QLFSEIHNL	PEPLIST	0.966147	0.016	0.74079	0.236	16.52	SB
Commonly identified	HLA-A	A*02:01	FIDDANYSV	9	FIDDANYSV	0	0	0	0	0	FIDDANYSV	PEPLIST	0.966015	0.016	0.881659	0.012	3.6	SB
Commonly identified	HLA-A	A*02:01	KLLPGDLTQV	10	KLLPGLTQV	0	5	1	0	0	KLLPGDLTQV	PEPLIST	0.965871	0.016	0.795966	0.111	9.09	SB
Commonly identified	HLA-A	A*02:01	AMIELVERL	9	AMIELVERL	0	0	0	0	0	AMIELVERL	PEPLIST	0.965849	0.016	0.781393	0.141	10.65	SB
Commonly identified	HLA-A	A*02:01	YIDDTLTMV	9	YIDDTLTMV	0	0	0	0	0	YIDDTLTMV	PEPLIST	0.965627	0.016	0.816398	0.077	7.29	SB
Commonly identified	HLA-A	A*02:01	GLMDTVKKV	9	GLMDTVKKV	0	0	0	0	0	GLMDTVKKV	PEPLIST	0.965457	0.016	0.733134	0.26	17.95	SB
Commonly identified	HLA-A	A*02:01	YVLPEVSKV	9	YVLPEVSKV	0	0	0	0	0	YVLPEVSKV	PEPLIST	0.965453	0.016	0.70869	0.345	23.38	SB
Commonly identified	HLA-A	A*02:01	KLVKEVIAV	9	KLVKEVIAV	0	0	0	0	0	KLVKEVIAV	PEPLIST	0.965444	0.016	0.799104	0.104	8.79	SB
Commonly identified	HLA-A	A*02:01	RLWGEPVNL	9	RLWGEPVNL	0	0	0	0	0	RLWGEPVNL	PEPLIST	0.965378	0.016	0.764014	0.173	12.85	SB
Commonly identified	HLA-A	A*02:01	SMMDVDHQI	9	SMMDVDHQI	0	0	0	0	0	SMMDVDHQI	PEPLIST	0.965221	0.016	0.846406	0.039	5.27	SB
Commonly identified	HLA-A	A*02:01	ALSDGVHKI	9	ALSDGVHKI	0	0	0	0	0	ALSDGVHKI	PEPLIST	0.965169	0.016	0.685142	0.442	30.17	SB
Commonly identified	HLA-A	A*02:01	VMAGDIYSV	9	VMAGDIYSV	0	0	0	0	0	VMAGDIYSV	PEPLIST	0.96511	0.016	0.906099	0.008	2.76	SB
Commonly identified	HLA-A	A*02:01	MLDDRAYLV	9	MLDDRAYLV	0	0	0	0	0	MLDDRAYLV	PEPLIST	0.964828	0.016	0.880994	0.013	3.62	SB
Commonly identified	HLA-A	A*02:01	NLAEVVERV	9	NLAEVVERV	0	0	0	0	0	NLAEVVERV	PEPLIST	0.964821	0.016	0.77833	0.148	11.01	SB
Commonly identified	HLA-A	A*02:01	SLMSHAIEL	9	SLMSHAIEL	0	0	0	0	0	SLMSHAIEL	PEPLIST	0.964667	0.017	0.828655	0.061	6.38	SB
Commonly identified	HLA-A	A*02:01	SLLDLEQKL	9	SLLDLEQKL	0	0	0	0	0	SLLDLEQKL	PEPLIST	0.964635	0.017	0.67498	0.484	33.67	SB
Commonly identified	HLA-A	A*02:01	ALLDAVPCL	9	ALLDAVPCL	0	0	0	0	0	ALLDAVPCL	PEPLIST	0.964474	0.017	0.807098	0.091	8.06	SB
Commonly identified	HLA-A	A*02:01	MLAKHVITL	9	MLAKHVITL	0	0	0	0	0	MLAKHVITL	PEPLIST	0.964418	0.017	0.81457	0.079	7.44	SB
Commonly identified	HLA-A	A*02:01	SLADIAQKL	9	SLADIAQKL	0	0	0	0	0	SLADIAQKL	PEPLIST	0.964403	0.017	0.689202	0.426	28.87	SB
Commonly identified	HLA-A	A*02:01	ALNEQIARL	9	ALNEQIARL	0	0	0	0	0	ALNEQIARL	PEPLIST	0.964264	0.017	0.701681	0.374	25.22	SB
Commonly identified	HLA-A	A*02:01	YQNDKITQL	9	YQNDKITQL	0	0	0	0	0	YQNDKITQL	PEPLIST	0.964237	0.017	0.66552	0.523	37.3	SB
Commonly identified	HLA-A	A*02:01	KLSPTVVGL	9	KLSPTVVGL	0	0	0	0	0	KLSPTVVGL	PEPLIST	0.964208	0.017	0.74571	0.219	15.66	SB
Commonly identified	HLA-A	A*02:01	ALDKALTSV	9	ALDKALTSV	0	0	0	0	0	ALDKALTSV	PEPLIST	0.964178	0.017	0.753333	0.196	14.42	SB
Commonly identified	HLA-A	A*02:01	RLWNETVEL	9	RLWNETVEL	0	0	0	0	0	RLWNETVEL	PEPLIST	0.964095	0.017	0.80953	0.087	7.85	SB
Commonly identified	HLA-A	A*02:01	TLDDLIAAV	9	TLDDLIAAV	0	0	0	0	0	TLDDLIAAV	PEPLIST	0.96403	0.017	0.811626	0.083	7.68	SB
Commonly identified	HLA-A	A*02:01	HLDPAVKEV	9	HLDPAVKEV	0	0	0	0	0	HLDPAVKEV	PEPLIST	0.963827	0.017	0.624533	0.736	58.12	SB
Commonly identified	HLA-A	A*02:01	TLASIIKEV	9	TLASIIKEV	0	0	0	0	0	TLASIIKEV	PEPLIST	0.963804	0.017	0.746338	0.217	15.56	SB
Commonly identified	HLA-A	A*02:01	HLYEDLFRA	9	HLYEDLFRA	0	0	0	0	0	HLYEDLFRA	PEPLIST	0.96344	0.017	0.846761	0.039	5.25	SB
Commonly identified	HLA-A	A*02:01	RLLEQKVEL	9	RLLEQKVEL	0	0	0	0	0	RLLEQKVEL	PEPLIST	0.963386	0.017	0.722342	0.291	20.17	SB
Commonly identified	HLA-A	A*02:01	FLNGKSVGV	9	FLNGKSVGV	0	0	0	0	0	FLNGKSVGV	PEPLIST	0.963353	0.017	0.860067	0.027	4.55	SB
Commonly identified	HLA-A	A*02:01	QLSEVFIQL	9	QLSEVFIQL	0	0	0	0	0	QLSEVFIQL	PEPLIST	0.963321	0.017	0.750736	0.202	14.83	SB
Commonly identified	HLA-A	A*02:01	KLHDINAQL	9	KLHDINAQL	0	0	0	0	0	KLHDINAQL	PEPLIST	0.963111	0.017	0.747687	0.212	15.33	SB
Commonly identified	HLA-A	A*02:01	SLIPNLRNV	9	SLIPNLRNV	0	0	0	0	0	SLIPNLRNV	PEPLIST	0.963083	0.017	0.782663	0.139	10.5	SB
Commonly identified	HLA-A	A*02:01	RLASYLEKV	9	RLASYLEKV	0	0	0	0	0	RLASYLEKV	PEPLIST	0.963051	0.017	0.838389	0.052	5.75	SB
Commonly identified	HLA-A	A*02:01	FIDKKVLKV	9	FIDKKVLKV	0	0	0	0	0	FIDKKVLKV	PEPLIST	0.963033	0.017	0.660658	0.544	39.31	SB
Commonly identified	HLA-A	A*02:01	KLAESKVSV	9	KLAESKVSV	0	0	0	0	0	KLAESKVSV	PEPLIST	0.963021	0.017	0.757013	0.188	13.86	SB
Commonly identified	HLA-A	A*02:01	SLITLIEKV	9	SLITLIEKV	0	0	0	0	0	SLITLIEKV	PEPLIST	0.962978	0.017	0.756599	0.189	13.92	SB
Commonly identified	HLA-A	A*02:01	FIINGIEKV	9	FIINGIEKV	0	0	0	0	0	FIINGIEKV	PEPLIST	0.962915	0.017	0.823341	0.069	6.76	SB
Commonly identified	HLA-A	A*02:01	KMPDDVWLV	9	KMPDDVWLV	0	0	0	0	0	KMPDDVWLV	PEPLIST	0.962842	0.017	0.892544	0.01	3.2	SB
Commonly identified	HLA-A	A*02:01	KLGTKIVSV	9	KLGTKIVSV	0	0	0	0	0	KLGTKIVSV	PEPLIST	0.962737	0.017	0.752334	0.198	14.58	SB
Commonly identified	HLA-A	A*02:01	KLLSKFYEL	9	KLLSKFYEL	0	0	0	0	0	KLLSKFYEL	PEPLIST	0.962703	0.017	0.852575	0.032	4.93	SB
Commonly identified	HLA-A	A*02:01	ALLPQNHKL	9	ALLPQNHKL	0	0	0	0	0	ALLPQNHKL	PEPLIST	0.962685	0.017	0.649067	0.594	44.57	SB
Commonly identified	HLA-A	A*02:01	KLTEILELL	9	KLTEILELL	0	0	0	0	0	KLTEILELL	PEPLIST	0.962657	0.017	0.806842	0.091	8.08	SB
Commonly identified	HLA-A	A*02:01	KLAEGVLDV	9	KLAEGVLDV	0	0	0	0	0	KLAEGVLDV	PEPLIST	0.962589	0.018	0.824889	0.067	6.65	SB
Commonly identified	HLA-A	A*02:01	FIDPKKIKV	9	FIDPKKIKV	0	0	0	0	0	FIDPKKIKV	PEPLIST	0.962536	0.018	0.59491	0.924	80.08	SB
Commonly identified	HLA-A	A*02:01	HLSNIPPSV	9	HLSNIPPSV	0	0	0	0	0	HLSNIPPSV	PEPLIST	0.962492	0.018	0.70472	0.361	24.41	SB
Commonly identified	HLA-A	A*02:01	RLYQGINQL	9	RLYQGINQL	0	0	0	0	0	RLYQGINQL	PEPLIST	0.962395	0.018	0.736995	0.248	17.21	SB
Commonly identified	HLA-A	A*02:01	RLINQVLEL	9	RLINQVLEL	0	0	0	0	0	RLINQVLEL	PEPLIST	0.962391	0.018	0.780009	0.144	10.81	SB
Commonly identified	HLA-A	A*02:01	GLLGTLVQL	9	GLLGTLVQL	0	0	0	0	0	GLLGTLVQL	PEPLIST	0.962285	0.018	0.777611	0.149	11.09	SB
Commonly identified	HLA-A	A*02:01	KVWGNVVTV	9	KVWGNVVTV	0	0	0	0	0	KVWGNVVTV	PEPLIST	0.962152	0.018	0.812678	0.081	7.59	SB
Commonly identified	HLA-A	A*02:01	RLLNILMQL	9	RLLNILMQL	0	0	0	0	0	RLLNILMQL	PEPLIST	0.962104	0.018	0.848058	0.037	5.18	SB
Commonly identified	HLA-A	A*02:01	KLISELQKL	9	KLISELQKL	0	0	0	0	0	KLISELQKL	PEPLIST	0.961938	0.018	0.703738	0.365	24.67	SB
Commonly identified	HLA-A	A*02:01	ALWAKSPGV	9	ALWAKSPGV	0	0	0	0	0	ALWAKSPGV	PEPLIST	0.961888	0.018	0.841565	0.05	5.55	SB
Commonly identified	HLA-A	A*02:01	KLVPFLKKV	9	KLVPFLKKV	0	0	0	0	0	KLVPFLKKV	PEPLIST	0.961876	0.018	0.761434	0.179	13.21	SB
Commonly identified	HLA-A	A*02:01	VLLGKVYVV	9	VLLGKVYVV	0	0	0	0	0	VLLGKVYVV	PEPLIST	0.961541	0.018	0.854066	0.03	4.85	SB
Commonly identified	HLA-A	A*02:01	FILPKEIAV	9	FILPKEIAV	0	0	0	0	0	FILPKEIAV	PEPLIST	0.961501	0.018	0.789498	0.126	9.75	SB
Commonly identified	HLA-A	A*02:01	SMLGSPHKV	9	SMLGSPHKV	0	0	0	0	0	SMLGSPHKV	PEPLIST	0.961412	0.018	0.737637	0.246	17.09	SB
Commonly identified	HLA-A	A*02:01	FLPPSFPIV	9	FLPPSFPIV	0	0	0	0	0	FLPPSFPIV	PEPLIST	0.961227	0.018	0.854074	0.03	4.85	SB
Commonly identified	HLA-A	A*02:01	TLWGGLLRL	9	TLWGGLLRL	0	0	0	0	0	TLWGGLLRL	PEPLIST	0.961009	0.018	0.808403	0.089	7.95	SB
Commonly identified	HLA-A	A*02:01	GLNDFIQKI	9	GLNDFIQKI	0	0	0	0	0	GLNDFIQKI	PEPLIST	0.960952	0.018	0.698429	0.388	26.13	SB
Commonly identified	HLA-A	A*02:01	FMLPDPQNI	9	FMLPDPQNI	0	0	0	0	0	FMLPDPQNI	PEPLIST	0.960923	0.018	0.801015	0.1	8.61	SB
Commonly identified	HLA-A	A*02:01	NLLPKLHIV	9	NLLPKLHIV	0	0	0	0	0	NLLPKLHIV	PEPLIST	0.960896	0.018	0.755124	0.192	14.15	SB
Commonly identified	HLA-A	A*02:01	IIMEEVVKL	9	IIMEEVVKL	0	0	0	0	0	IIMEEVVKL	PEPLIST	0.960891	0.018	0.70605	0.356	24.06	SB
Commonly identified	HLA-A	A*02:01	ALMADMVYV	9	ALMADMVYV	0	0	0	0	0	ALMADMVYV	PEPLIST	0.960755	0.018	0.925621	0.007	2.24	SB
Commonly identified	HLA-A	A*02:01	RLFPVAIRL	9	RLFPVAIRL	0	0	0	0	0	RLFPVAIRL	PEPLIST	0.960707	0.018	0.751143	0.201	14.77	SB
Commonly identified	HLA-A	A*02:01	AMFDKKVQL	9	AMFDKKVQL	0	0	0	0	0	AMFDKKVQL	PEPLIST	0.960704	0.018	0.681141	0.458	31.5	SB
Commonly identified	HLA-A	A*02:01	FLDHEMVFL	9	FLDHEMVFL	0	0	0	0	0	FLDHEMVFL	PEPLIST	0.960688	0.018	0.834263	0.056	6.01	SB
Commonly identified	HLA-A	A*02:01	KLFDIFSQQV	10	KLFDFSQQV	0	4	1	0	0	KLFDIFSQQV	PEPLIST	0.96066	0.018	0.825445	0.066	6.61	SB
Commonly identified	HLA-A	A*02:01	ALITRIFGV	9	ALITRIFGV	0	0	0	0	0	ALITRIFGV	PEPLIST	0.96066	0.018	0.889034	0.01	3.32	SB
Commonly identified	HLA-A	A*02:01	AMLAVLHTV	9	AMLAVLHTV	0	0	0	0	0	AMLAVLHTV	PEPLIST	0.960626	0.018	0.885022	0.011	3.47	SB
Commonly identified	HLA-A	A*02:01	SLLDKIIGA	9	SLLDKIIGA	0	0	0	0	0	SLLDKIIGA	PEPLIST	0.960591	0.018	0.777037	0.15	11.16	SB
Commonly identified	HLA-A	A*02:01	ILTDVVIVV	9	ILTDVVIVV	0	0	0	0	0	ILTDVVIVV	PEPLIST	0.960524	0.019	0.822344	0.07	6.84	SB
Commonly identified	HLA-A	A*02:01	GLQEGTHEL	9	GLQEGTHEL	0	0	0	0	0	GLQEGTHEL	PEPLIST	0.9605	0.019	0.737008	0.248	17.21	SB
Commonly identified	HLA-A	A*02:01	TLLDRMVHL	9	TLLDRMVHL	0	0	0	0	0	TLLDRMVHL	PEPLIST	0.96035	0.019	0.737741	0.246	17.07	SB
Commonly identified	HLA-A	A*02:01	VLVESEHQV	9	VLVESEHQV	0	0	0	0	0	VLVESEHQV	PEPLIST	0.960216	0.019	0.71254	0.329	22.43	SB
Commonly identified	HLA-A	A*02:01	SVIEQLFFV	9	SVIEQLFFV	0	0	0	0	0	SVIEQLFFV	PEPLIST	0.960186	0.019	0.897299	0.009	3.04	SB
Commonly identified	HLA-A	A*02:01	SLVSSLYKV	9	SLVSSLYKV	0	0	0	0	0	SLVSSLYKV	PEPLIST	0.960123	0.019	0.843674	0.044	5.43	SB
Commonly identified	HLA-A	A*02:01	LLQDHPWLL	9	LLQDHPWLL	0	0	0	0	0	LLQDHPWLL	PEPLIST	0.960041	0.019	0.813831	0.08	7.5	SB
Commonly identified	HLA-A	A*02:01	HLTDITLKV	9	HLTDITLKV	0	0	0	0	0	HLTDITLKV	PEPLIST	0.959967	0.019	0.719103	0.301	20.89	SB
Commonly identified	HLA-A	A*02:01	RLYPWGVVEV	10	RLYPGVVEV	0	4	1	0	0	RLYPWGVVEV	PEPLIST	0.95979	0.019	0.83019	0.059	6.28	SB
Commonly identified	HLA-A	A*02:01	LVADLVHTV	9	LVADLVHTV	0	0	0	0	0	LVADLVHTV	PEPLIST	0.959752	0.019	0.769838	0.163	12.06	SB
Commonly identified	HLA-A	A*02:01	QLLSEITRV	9	QLLSEITRV	0	0	0	0	0	QLLSEITRV	PEPLIST	0.959655	0.019	0.737766	0.246	17.07	SB
Commonly identified	HLA-A	A*02:01	SLIHGLWNL	9	SLIHGLWNL	0	0	0	0	0	SLIHGLWNL	PEPLIST	0.959537	0.019	0.876016	0.015	3.82	SB
Commonly identified	HLA-A	A*02:01	KLGSVPVTV	9	KLGSVPVTV	0	0	0	0	0	KLGSVPVTV	PEPLIST	0.959472	0.019	0.734274	0.256	17.73	SB
Commonly identified	HLA-A	A*02:01	SLYGGTITI	9	SLYGGTITI	0	0	0	0	0	SLYGGTITI	PEPLIST	0.959448	0.019	0.793068	0.118	9.38	SB
Commonly identified	HLA-A	A*02:01	RLPDPFAKV	9	RLPDPFAKV	0	0	0	0	0	RLPDPFAKV	PEPLIST	0.959345	0.019	0.758877	0.184	13.58	SB
Commonly identified	HLA-A	A*02:01	RLPESFPEL	9	RLPESFPEL	0	0	0	0	0	RLPESFPEL	PEPLIST	0.959292	0.019	0.768029	0.166	12.3	SB
Commonly identified	HLA-A	A*02:01	FLLDGFPRTV	10	FLLDGFPTV	0	7	1	0	0	FLLDGFPRTV	PEPLIST	0.959154	0.019	0.885683	0.011	3.44	SB
Commonly identified	HLA-A	A*02:01	KMDDKALLV	9	KMDDKALLV	0	0	0	0	0	KMDDKALLV	PEPLIST	0.95905	0.019	0.777046	0.15	11.16	SB
Commonly identified	HLA-A	A*02:01	FLTEFINYI	9	FLTEFINYI	0	0	0	0	0	FLTEFINYI	PEPLIST	0.958849	0.019	0.922035	0.007	2.32	SB
Commonly identified	HLA-A	A*02:01	GLYGRTIEL	9	GLYGRTIEL	0	0	0	0	0	GLYGRTIEL	PEPLIST	0.958751	0.019	0.779293	0.146	10.89	SB
Commonly identified	HLA-A	A*02:01	FLFEDFSKA	9	FLFEDFSKA	0	0	0	0	0	FLFEDFSKA	PEPLIST	0.958736	0.019	0.872918	0.017	3.96	SB
Commonly identified	HLA-A	A*02:01	LLFDGDAHL	9	LLFDGDAHL	0	0	0	0	0	LLFDGDAHL	PEPLIST	0.958731	0.019	0.841528	0.05	5.55	SB
Commonly identified	HLA-A	A*02:01	SMLDDLRNV	9	SMLDDLRNV	0	0	0	0	0	SMLDDLRNV	PEPLIST	0.95855	0.019	0.83117	0.058	6.21	SB
Commonly identified	HLA-A	A*02:01	FMFDEKLVTV	10	FMFDKLVTV	0	4	1	0	0	FMFDEKLVTV	PEPLIST	0.958537	0.019	0.902052	0.009	2.89	SB
Commonly identified	HLA-A	A*02:01	ILDKKVEKV	9	ILDKKVEKV	0	0	0	0	0	ILDKKVEKV	PEPLIST	0.958516	0.02	0.617471	0.774	62.73	SB
Commonly identified	HLA-A	A*02:01	LLQEDPWRV	9	LLQEDPWRV	0	0	0	0	0	LLQEDPWRV	PEPLIST	0.958366	0.02	0.803132	0.097	8.42	SB
Commonly identified	HLA-A	A*02:01	TLQEKIHRL	9	TLQEKIHRL	0	0	0	0	0	TLQEKIHRL	PEPLIST	0.958336	0.02	0.631522	0.697	53.88	SB
Commonly identified	HLA-A	A*02:01	SLSEKQYFL	9	SLSEKQYFL	0	0	0	0	0	SLSEKQYFL	PEPLIST	0.957938	0.02	0.7848	0.135	10.26	SB
Commonly identified	HLA-A	A*02:01	ILVDPIQVV	9	ILVDPIQVV	0	0	0	0	0	ILVDPIQVV	PEPLIST	0.957807	0.02	0.70025	0.38	25.62	SB
Commonly identified	HLA-A	A*02:01	VLIENVASL	9	VLIENVASL	0	0	0	0	0	VLIENVASL	PEPLIST	0.957728	0.02	0.78012	0.144	10.79	SB
Commonly identified	HLA-A	A*02:01	FLLDGKVLSL	10	FLLDGVLSL	0	5	1	0	0	FLLDGKVLSL	PEPLIST	0.957722	0.02	0.848532	0.036	5.15	SB
Commonly identified	HLA-A	A*02:01	KILSELFTV	9	KILSELFTV	0	0	0	0	0	KILSELFTV	PEPLIST	0.957465	0.02	0.887965	0.01	3.36	SB
Commonly identified	HLA-A	A*02:01	VLADLKVQL	9	VLADLKVQL	0	0	0	0	0	VLADLKVQL	PEPLIST	0.95737	0.02	0.704661	0.362	24.42	SB
Commonly identified	HLA-A	A*02:01	KLMPGRIQL	9	KLMPGRIQL	0	0	0	0	0	KLMPGRIQL	PEPLIST	0.95735	0.02	0.754306	0.194	14.27	SB
Commonly identified	HLA-A	A*02:01	HLIHEVTKV	9	HLIHEVTKV	0	0	0	0	0	HLIHEVTKV	PEPLIST	0.957327	0.02	0.693543	0.408	27.54	SB
Commonly identified	HLA-A	A*02:01	SLLPTSPRL	9	SLLPTSPRL	0	0	0	0	0	SLLPTSPRL	PEPLIST	0.957318	0.02	0.691658	0.416	28.11	SB
Commonly identified	HLA-A	A*02:01	YLTAEILEL	9	YLTAEILEL	0	0	0	0	0	YLTAEILEL	PEPLIST	0.957268	0.02	0.821004	0.072	6.94	SB
Commonly identified	HLA-A	A*02:01	KLLDIPGLEV	10	KLLDIPLEV	0	6	1	0	0	KLLDIPGLEV	PEPLIST	0.957245	0.02	0.812702	0.081	7.59	SB
Commonly identified	HLA-A	A*02:01	LLLDSNIRL	9	LLLDSNIRL	0	0	0	0	0	LLLDSNIRL	PEPLIST	0.95696	0.02	0.803734	0.096	8.36	SB
Commonly identified	HLA-A	A*02:01	LLQDKQFEL	9	LLQDKQFEL	0	0	0	0	0	LLQDKQFEL	PEPLIST	0.956764	0.02	0.769911	0.163	12.06	SB
Commonly identified	HLA-A	A*02:01	TLLERAFSL	9	TLLERAFSL	0	0	0	0	0	TLLERAFSL	PEPLIST	0.956709	0.02	0.820177	0.073	7	SB
Commonly identified	HLA-A	A*02:01	ALIARVTNV	9	ALIARVTNV	0	0	0	0	0	ALIARVTNV	PEPLIST	0.956642	0.02	0.790746	0.123	9.62	SB
Commonly identified	HLA-A	A*02:01	KLLDVVHPA	9	KLLDVVHPA	0	0	0	0	0	KLLDVVHPA	PEPLIST	0.956598	0.02	0.867874	0.02	4.18	SB
Commonly identified	HLA-A	A*02:01	FLFPGTENQEL	11	FLFPGTQEL	0	6	2	0	0	FLFPGTENQEL	PEPLIST	0.956384	0.021	0.750145	0.204	14.93	SB
Commonly identified	HLA-A	A*02:01	RMFDGKFVV	9	RMFDGKFVV	0	0	0	0	0	RMFDGKFVV	PEPLIST	0.956238	0.021	0.888637	0.01	3.34	SB
Commonly identified	HLA-A	A*02:01	TLDDKKVYL	9	TLDDKKVYL	0	0	0	0	0	TLDDKKVYL	PEPLIST	0.956228	0.021	0.642477	0.632	47.86	SB
Commonly identified	HLA-A	A*02:01	SLDQPTQTV	9	SLDQPTQTV	0	0	0	0	0	SLDQPTQTV	PEPLIST	0.956144	0.021	0.606191	0.844	70.88	SB
Commonly identified	HLA-A	A*02:01	ALLDGRVQL	9	ALLDGRVQL	0	0	0	0	0	ALLDGRVQL	PEPLIST	0.956072	0.021	0.714427	0.321	21.97	SB
Commonly identified	HLA-A	A*02:01	KILPDLNTV	9	KILPDLNTV	0	0	0	0	0	KILPDLNTV	PEPLIST	0.955975	0.021	0.765598	0.171	12.63	SB
Commonly identified	HLA-A	A*02:01	ILADIVISA	9	ILADIVISA	0	0	0	0	0	ILADIVISA	PEPLIST	0.955866	0.021	0.806402	0.092	8.12	SB
Commonly identified	HLA-A	A*02:01	KLQEKVELL	9	KLQEKVELL	0	0	0	0	0	KLQEKVELL	PEPLIST	0.955832	0.021	0.700436	0.379	25.56	SB
Commonly identified	HLA-A	A*02:01	KLGEIVTTI	9	KLGEIVTTI	0	0	0	0	0	KLGEIVTTI	PEPLIST	0.955802	0.021	0.741664	0.233	16.36	SB
Commonly identified	HLA-A	A*02:01	GLFAPQFYV	9	GLFAPQFYV	0	0	0	0	0	GLFAPQFYV	PEPLIST	0.955775	0.021	0.899642	0.009	2.96	SB
Commonly identified	HLA-A	A*02:01	RLPEIYIQL	9	RLPEIYIQL	0	0	0	0	0	RLPEIYIQL	PEPLIST	0.955715	0.021	0.73411	0.257	17.76	SB
Commonly identified	HLA-A	A*02:01	YLDWTIERV	9	YLDWTIERV	0	0	0	0	0	YLDWTIERV	PEPLIST	0.955586	0.021	0.836179	0.054	5.89	SB
Commonly identified	HLA-A	A*02:01	SLLEKSLGL	9	SLLEKSLGL	0	0	0	0	0	SLLEKSLGL	PEPLIST	0.955501	0.021	0.753306	0.196	14.43	SB
Commonly identified	HLA-A	A*02:01	FILPYIHKA	9	FILPYIHKA	0	0	0	0	0	FILPYIHKA	PEPLIST	0.955365	0.021	0.794003	0.116	9.29	SB
Commonly identified	HLA-A	A*02:01	FLDEEVKLI	9	FLDEEVKLI	0	0	0	0	0	FLDEEVKLI	PEPLIST	0.955318	0.021	0.745156	0.221	15.76	SB
Commonly identified	HLA-A	A*02:01	FLGPEPKSV	9	FLGPEPKSV	0	0	0	0	0	FLGPEPKSV	PEPLIST	0.955201	0.021	0.699945	0.381	25.7	SB
Commonly identified	HLA-A	A*02:01	VLEDPVHAV	9	VLEDPVHAV	0	0	0	0	0	VLEDPVHAV	PEPLIST	0.955173	0.021	0.671144	0.499	35.1	SB
Commonly identified	HLA-A	A*02:01	RLLPALFLV	9	RLLPALFLV	0	0	0	0	0	RLLPALFLV	PEPLIST	0.955105	0.021	0.91332	0.008	2.55	SB
Commonly identified	HLA-A	A*02:01	YVFPGVTRL	9	YVFPGVTRL	0	0	0	0	0	YVFPGVTRL	PEPLIST	0.955096	0.021	0.697667	0.391	26.34	SB
Commonly identified	HLA-A	A*02:01	YMLDLQKQL	9	YMLDLQKQL	0	0	0	0	0	YMLDLQKQL	PEPLIST	0.954993	0.021	0.759397	0.183	13.51	SB
Commonly identified	HLA-A	A*02:01	KLFPGFEIETV	11	KLFPGIETV	0	5	2	0	0	KLFPGFEIETV	PEPLIST	0.954989	0.021	0.723101	0.289	20.01	SB
Commonly identified	HLA-A	A*02:01	ILDTSVAYV	9	ILDTSVAYV	0	0	0	0	0	ILDTSVAYV	PEPLIST	0.95498	0.021	0.869209	0.019	4.12	SB
Commonly identified	HLA-A	A*02:01	RLADKSVLV	9	RLADKSVLV	0	0	0	0	0	RLADKSVLV	PEPLIST	0.954952	0.021	0.790317	0.124	9.67	SB
Commonly identified	HLA-A	A*02:01	SQWDSPMRV	9	SQWDSPMRV	0	0	0	0	0	SQWDSPMRV	PEPLIST	0.954794	0.021	0.753162	0.196	14.45	SB
Commonly identified	HLA-A	A*02:01	KMLETKWSL	9	KMLETKWSL	0	0	0	0	0	KMLETKWSL	PEPLIST	0.954781	0.021	0.84602	0.039	5.29	SB
Commonly identified	HLA-A	A*02:01	RLDETIQAI	9	RLDETIQAI	0	0	0	0	0	RLDETIQAI	PEPLIST	0.954771	0.021	0.728879	0.272	18.79	SB
Commonly identified	HLA-A	A*02:01	SLIDMRGIETV	11	SLIDGIETV	0	4	2	0	0	SLIDMRGIETV	PEPLIST	0.954693	0.021	0.711403	0.333	22.7	SB
Commonly identified	HLA-A	A*02:01	TLWVDPYEV	9	TLWVDPYEV	0	0	0	0	0	TLWVDPYEV	PEPLIST	0.954653	0.021	0.862352	0.025	4.43	SB
Commonly identified	HLA-A	A*02:01	KMSEKILLL	9	KMSEKILLL	0	0	0	0	0	KMSEKILLL	PEPLIST	0.954639	0.021	0.783356	0.138	10.42	SB
Commonly identified	HLA-A	A*02:01	LLAETHYQL	9	LLAETHYQL	0	0	0	0	0	LLAETHYQL	PEPLIST	0.95461	0.021	0.827046	0.063	6.5	SB
Commonly identified	HLA-A	A*02:01	KLWEAESKL	9	KLWEAESKL	0	0	0	0	0	KLWEAESKL	PEPLIST	0.954573	0.021	0.742665	0.229	16.19	SB
Commonly identified	HLA-A	A*02:01	RILDYVINL	9	RILDYVINL	0	0	0	0	0	RILDYVINL	PEPLIST	0.954526	0.021	0.796067	0.111	9.08	SB
Commonly identified	HLA-A	A*02:01	GLLGFVRQV	9	GLLGFVRQV	0	0	0	0	0	GLLGFVRQV	PEPLIST	0.954476	0.021	0.800902	0.1	8.62	SB
Commonly identified	HLA-A	A*02:01	GLAPLEVRV	9	GLAPLEVRV	0	0	0	0	0	GLAPLEVRV	PEPLIST	0.954366	0.021	0.732404	0.262	18.09	SB
Commonly identified	HLA-A	A*02:01	MLAEKLLQA	9	MLAEKLLQA	0	0	0	0	0	MLAEKLLQA	PEPLIST	0.954306	0.021	0.811253	0.084	7.71	SB
Commonly identified	HLA-A	A*02:01	LLWGNLPEI	9	LLWGNLPEI	0	0	0	0	0	LLWGNLPEI	PEPLIST	0.954305	0.021	0.87959	0.013	3.68	SB
Commonly identified	HLA-A	A*02:01	RLLEATSYL	9	RLLEATSYL	0	0	0	0	0	RLLEATSYL	PEPLIST	0.954221	0.022	0.859264	0.027	4.58	SB
Commonly identified	HLA-A	A*02:01	SLLENLEKI	9	SLLENLEKI	0	0	0	0	0	SLLENLEKI	PEPLIST	0.954061	0.022	0.75565	0.191	14.07	SB
Commonly identified	HLA-A	A*02:01	LLGPPPVGV	9	LLGPPPVGV	0	0	0	0	0	LLGPPPVGV	PEPLIST	0.953678	0.022	0.715987	0.314	21.61	SB
Commonly identified	HLA-A	A*02:01	KLYGRAPQL	9	KLYGRAPQL	0	0	0	0	0	KLYGRAPQL	PEPLIST	0.95327	0.022	0.739233	0.241	16.8	SB
Commonly identified	HLA-A	A*02:01	KLSGKLYLV	9	KLSGKLYLV	0	0	0	0	0	KLSGKLYLV	PEPLIST	0.953215	0.022	0.854138	0.03	4.85	SB
Commonly identified	HLA-A	A*02:01	SIIGRLLEV	9	SIIGRLLEV	0	0	0	0	0	SIIGRLLEV	PEPLIST	0.953206	0.022	0.814264	0.079	7.46	SB
Commonly identified	HLA-A	A*02:01	YLNDLHEVL	9	YLNDLHEVL	0	0	0	0	0	YLNDLHEVL	PEPLIST	0.953185	0.022	0.801659	0.099	8.55	SB
Commonly identified	HLA-A	A*02:01	KLFNDAIRL	9	KLFNDAIRL	0	0	0	0	0	KLFNDAIRL	PEPLIST	0.95313	0.022	0.784711	0.135	10.27	SB
Commonly identified	HLA-A	A*02:01	YITERIIAV	9	YITERIIAV	0	0	0	0	0	YITERIIAV	PEPLIST	0.953123	0.022	0.809482	0.087	7.86	SB
Commonly identified	HLA-A	A*02:01	HIIENIVAV	9	HIIENIVAV	0	0	0	0	0	HIIENIVAV	PEPLIST	0.95306	0.022	0.790683	0.123	9.63	SB
Commonly identified	HLA-A	A*02:01	SLVDGYFRL	9	SLVDGYFRL	0	0	0	0	0	SLVDGYFRL	PEPLIST	0.953045	0.022	0.823436	0.069	6.76	SB
Commonly identified	HLA-A	A*02:01	SLLGHLMIV	9	SLLGHLMIV	0	0	0	0	0	SLLGHLMIV	PEPLIST	0.953038	0.022	0.868721	0.019	4.14	SB
Commonly identified	HLA-A	A*02:01	RMLPHAPGV	9	RMLPHAPGV	0	0	0	0	0	RMLPHAPGV	PEPLIST	0.952872	0.022	0.842578	0.047	5.49	SB
Commonly identified	HLA-A	A*02:01	VLGELVPRL	9	VLGELVPRL	0	0	0	0	0	VLGELVPRL	PEPLIST	0.952574	0.022	0.714256	0.322	22.01	SB
Commonly identified	HLA-A	A*02:01	HLYSEVKEV	9	HLYSEVKEV	0	0	0	0	0	HLYSEVKEV	PEPLIST	0.952336	0.022	0.695304	0.401	27.02	SB
Commonly identified	HLA-A	A*02:01	MLLEGLREL	9	MLLEGLREL	0	0	0	0	0	MLLEGLREL	PEPLIST	0.95228	0.022	0.824031	0.068	6.71	SB
Commonly identified	HLA-A	A*02:01	SLLGDDALVQV	11	SLLDALVQV	0	3	2	0	0	SLLGDDALVQV	PEPLIST	0.952273	0.022	0.762838	0.176	13.01	SB
Commonly identified	HLA-A	A*02:01	AIDEKVQAV	9	AIDEKVQAV	0	0	0	0	0	AIDEKVQAV	PEPLIST	0.95219	0.022	0.631181	0.7	54.08	SB
Commonly identified	HLA-A	A*02:01	ALYGRLEVV	9	ALYGRLEVV	0	0	0	0	0	ALYGRLEVV	PEPLIST	0.952144	0.022	0.80758	0.09	8.02	SB
Commonly identified	HLA-A	A*02:01	ALNNLLHSL	9	ALNNLLHSL	0	0	0	0	0	ALNNLLHSL	PEPLIST	0.952066	0.023	0.751848	0.199	14.66	SB
Commonly identified	HLA-A	A*02:01	ALVDGYFRL	9	ALVDGYFRL	0	0	0	0	0	ALVDGYFRL	PEPLIST	0.952063	0.023	0.815032	0.078	7.4	SB
Commonly identified	HLA-A	A*02:01	SLDKFLASV	9	SLDKFLASV	0	0	0	0	0	SLDKFLASV	PEPLIST	0.952023	0.023	0.82273	0.07	6.81	SB
Commonly identified	HLA-A	A*02:01	ALSSLIHAL	9	ALSSLIHAL	0	0	0	0	0	ALSSLIHAL	PEPLIST	0.951757	0.023	0.757198	0.188	13.83	SB
Commonly identified	HLA-A	A*02:01	FLAEHPNVTL	10	FLAEHPVTL	0	6	1	0	0	FLAEHPNVTL	PEPLIST	0.951748	0.023	0.807291	0.09	8.05	SB
Commonly identified	HLA-A	A*02:01	TLDDVQAFL	9	TLDDVQAFL	0	0	0	0	0	TLDDVQAFL	PEPLIST	0.951651	0.023	0.776333	0.151	11.25	SB
Commonly identified	HLA-A	A*02:01	KLTENLVAL	9	KLTENLVAL	0	0	0	0	0	KLTENLVAL	PEPLIST	0.951411	0.023	0.782316	0.14	10.54	SB
Commonly identified	HLA-A	A*02:01	GLDIDGIYRV	10	GLIDGIYRV	0	2	1	0	0	GLDIDGIYRV	PEPLIST	0.951088	0.023	0.804783	0.094	8.27	SB
Commonly identified	HLA-A	A*02:01	YLDEKNLAQV	10	YLDEKNLQV	0	7	1	0	0	YLDEKNLAQV	PEPLIST	0.951084	0.023	0.836496	0.054	5.87	SB
Commonly identified	HLA-A	A*02:01	AMLNEPWAV	9	AMLNEPWAV	0	0	0	0	0	AMLNEPWAV	PEPLIST	0.951061	0.023	0.887326	0.01	3.38	SB
Commonly identified	HLA-A	A*02:01	SLHSKLFRV	9	SLHSKLFRV	0	0	0	0	0	SLHSKLFRV	PEPLIST	0.951044	0.023	0.806341	0.092	8.13	SB
Commonly identified	HLA-A	A*02:01	KLSEYEMSI	9	KLSEYEMSI	0	0	0	0	0	KLSEYEMSI	PEPLIST	0.950898	0.023	0.828371	0.061	6.4	SB
Commonly identified	HLA-A	A*02:01	SLDKFLSHV	9	SLDKFLSHV	0	0	0	0	0	SLDKFLSHV	PEPLIST	0.950821	0.023	0.767778	0.167	12.34	SB
Commonly identified	HLA-A	A*02:01	KIADFGWSV	9	KIADFGWSV	0	0	0	0	0	KIADFGWSV	PEPLIST	0.950302	0.023	0.872071	0.017	3.99	SB
Commonly identified	HLA-A	A*02:01	YLTNEGIQYL	10	YLNEGIQYL	0	2	1	0	0	YLTNEGIQYL	PEPLIST	0.950246	0.023	0.822291	0.07	6.84	SB
Commonly identified	HLA-A	A*02:01	IMLEALERV	9	IMLEALERV	0	0	0	0	0	IMLEALERV	PEPLIST	0.950167	0.023	0.853389	0.031	4.89	SB
Commonly identified	HLA-A	A*02:01	YTFDPVTKV	9	YTFDPVTKV	0	0	0	0	0	YTFDPVTKV	PEPLIST	0.950139	0.023	0.690887	0.419	28.35	SB
Commonly identified	HLA-A	A*02:01	ALLERGYSL	9	ALLERGYSL	0	0	0	0	0	ALLERGYSL	PEPLIST	0.950081	0.023	0.779047	0.146	10.92	SB
Commonly identified	HLA-A	A*02:01	ALSGHVSTV	9	ALSGHVSTV	0	0	0	0	0	ALSGHVSTV	PEPLIST	0.950002	0.023	0.746772	0.215	15.48	SB
Commonly identified	HLA-A	A*02:01	QLLETLNQL	9	QLLETLNQL	0	0	0	0	0	QLLETLNQL	PEPLIST	0.949898	0.024	0.719488	0.3	20.8	SB
Commonly identified	HLA-A	A*02:01	HIMEHLEGV	9	HIMEHLEGV	0	0	0	0	0	HIMEHLEGV	PEPLIST	0.949601	0.024	0.833889	0.056	6.03	SB
Commonly identified	HLA-A	A*02:01	YVTDVLYRV	9	YVTDVLYRV	0	0	0	0	0	YVTDVLYRV	PEPLIST	0.949292	0.024	0.837463	0.053	5.8	SB
Commonly identified	HLA-A	A*02:01	AQLPRIFHV	9	AQLPRIFHV	0	0	0	0	0	AQLPRIFHV	PEPLIST	0.94929	0.024	0.776508	0.151	11.22	SB
Commonly identified	HLA-A	A*02:01	YLQPKLLGI	9	YLQPKLLGI	0	0	0	0	0	YLQPKLLGI	PEPLIST	0.949204	0.024	0.795385	0.112	9.15	SB
Commonly identified	HLA-A	A*02:01	RIIDTVAQV	9	RIIDTVAQV	0	0	0	0	0	RIIDTVAQV	PEPLIST	0.949196	0.024	0.749155	0.207	15.09	SB
Commonly identified	HLA-A	A*02:01	SLYEENNKL	9	SLYEENNKL	0	0	0	0	0	SLYEENNKL	PEPLIST	0.94882	0.024	0.683308	0.45	30.77	SB
Commonly identified	HLA-A	A*02:01	ALAPGVRAV	9	ALAPGVRAV	0	0	0	0	0	ALAPGVRAV	PEPLIST	0.948754	0.024	0.745195	0.221	15.75	SB
Commonly identified	HLA-A	A*02:01	TLLGDVVRL	9	TLLGDVVRL	0	0	0	0	0	TLLGDVVRL	PEPLIST	0.948704	0.024	0.718352	0.304	21.06	SB
Commonly identified	HLA-A	A*02:01	NLPDEIYHV	9	NLPDEIYHV	0	0	0	0	0	NLPDEIYHV	PEPLIST	0.948692	0.024	0.768681	0.165	12.22	SB
Commonly identified	HLA-A	A*02:01	SLSDTVEKL	9	SLSDTVEKL	0	0	0	0	0	SLSDTVEKL	PEPLIST	0.948691	0.024	0.6298	0.707	54.9	SB
Commonly identified	HLA-A	A*02:01	TLSEVTNQL	9	TLSEVTNQL	0	0	0	0	0	TLSEVTNQL	PEPLIST	0.948504	0.024	0.69292	0.41	27.73	SB
Commonly identified	HLA-A	A*02:01	AMFGKLMTI	9	AMFGKLMTI	0	0	0	0	0	AMFGKLMTI	PEPLIST	0.948396	0.024	0.833996	0.056	6.03	SB
Commonly identified	HLA-A	A*02:01	RLAEVELRL	9	RLAEVELRL	0	0	0	0	0	RLAEVELRL	PEPLIST	0.948341	0.024	0.735757	0.252	17.44	SB
Commonly identified	HLA-A	A*02:01	KLVTDLTKV	9	KLVTDLTKV	0	0	0	0	0	KLVTDLTKV	PEPLIST	0.948243	0.024	0.772283	0.159	11.75	SB
Commonly identified	HLA-A	A*02:01	VLQDIQVML	9	VLQDIQVML	0	0	0	0	0	VLQDIQVML	PEPLIST	0.94816	0.024	0.722045	0.292	20.23	SB
Commonly identified	HLA-A	A*02:01	YLLPERPPYL	10	YLLPEPPYL	0	5	1	0	0	YLLPERPPYL	PEPLIST	0.947987	0.024	0.805339	0.093	8.22	SB
Commonly identified	HLA-A	A*02:01	WLDETLAQV	9	WLDETLAQV	0	0	0	0	0	WLDETLAQV	PEPLIST	0.94797	0.024	0.878786	0.014	3.71	SB
Commonly identified	HLA-A	A*02:01	VLFTGVKEV	9	VLFTGVKEV	0	0	0	0	0	VLFTGVKEV	PEPLIST	0.947647	0.025	0.769903	0.163	12.06	SB
Commonly identified	HLA-A	A*02:01	YQIDTVINL	9	YQIDTVINL	0	0	0	0	0	YQIDTVINL	PEPLIST	0.94744	0.025	0.78617	0.132	10.11	SB
Commonly identified	HLA-A	A*02:01	AMGEKSFSV	9	AMGEKSFSV	0	0	0	0	0	AMGEKSFSV	PEPLIST	0.947425	0.025	0.819585	0.073	7.04	SB
Commonly identified	HLA-A	A*02:01	SLLDGVVEKL	10	SLLDGVVEL	0	8	1	0	0	SLLDGVVEKL	PEPLIST	0.947349	0.025	0.728422	0.274	18.89	SB
Commonly identified	HLA-A	A*02:01	RLYTEPLLV	9	RLYTEPLLV	0	0	0	0	0	RLYTEPLLV	PEPLIST	0.947242	0.025	0.776916	0.15	11.18	SB
Commonly identified	HLA-A	A*02:01	SLFEVLPQQV	10	SLFEVPQQV	0	5	1	0	0	SLFEVLPQQV	PEPLIST	0.947149	0.025	0.80031	0.101	8.68	SB
Commonly identified	HLA-A	A*02:01	HLLPSLRQV	9	HLLPSLRQV	0	0	0	0	0	HLLPSLRQV	PEPLIST	0.947137	0.025	0.701794	0.374	25.19	SB
Commonly identified	HLA-A	A*02:01	RLKDKIPNV	9	RLKDKIPNV	0	0	0	0	0	RLKDKIPNV	PEPLIST	0.947073	0.025	0.680295	0.462	31.79	SB
Commonly identified	HLA-A	A*02:01	IIDDTIFNL	9	IIDDTIFNL	0	0	0	0	0	IIDDTIFNL	PEPLIST	0.947022	0.025	0.739338	0.24	16.78	SB
Commonly identified	HLA-A	A*02:01	ALWTGMHTI	9	ALWTGMHTI	0	0	0	0	0	ALWTGMHTI	PEPLIST	0.946932	0.025	0.826641	0.064	6.53	SB
Commonly identified	HLA-A	A*02:01	TVMGKIFAV	9	TVMGKIFAV	0	0	0	0	0	TVMGKIFAV	PEPLIST	0.946847	0.025	0.876189	0.015	3.82	SB
Commonly identified	HLA-A	A*02:01	IVDDITYNV	9	IVDDITYNV	0	0	0	0	0	IVDDITYNV	PEPLIST	0.946463	0.025	0.801752	0.099	8.54	SB
Commonly identified	HLA-A	A*02:01	KLADAKIFL	9	KLADAKIFL	0	0	0	0	0	KLADAKIFL	PEPLIST	0.946126	0.025	0.799521	0.103	8.75	SB
Commonly identified	HLA-A	A*02:01	WLEENVHEV	9	WLEENVHEV	0	0	0	0	0	WLEENVHEV	PEPLIST	0.946001	0.025	0.833024	0.057	6.09	SB
Commonly identified	HLA-A	A*02:01	KIVDFSYSV	9	KIVDFSYSV	0	0	0	0	0	KIVDFSYSV	PEPLIST	0.945941	0.025	0.875002	0.015	3.87	SB
Commonly identified	HLA-A	A*02:01	VLWFKPVEL	9	VLWFKPVEL	0	0	0	0	0	VLWFKPVEL	PEPLIST	0.945572	0.025	0.754725	0.193	14.21	SB
Commonly identified	HLA-A	A*02:01	KINEAIVAV	9	KINEAIVAV	0	0	0	0	0	KINEAIVAV	PEPLIST	0.945508	0.025	0.785359	0.134	10.2	SB
Commonly identified	HLA-A	A*02:01	HLSDMLQQL	9	HLSDMLQQL	0	0	0	0	0	HLSDMLQQL	PEPLIST	0.945157	0.026	0.69151	0.416	28.16	SB
Commonly identified	HLA-A	A*02:01	IVDPSLIHV	9	IVDPSLIHV	0	0	0	0	0	IVDPSLIHV	PEPLIST	0.94492	0.026	0.642472	0.632	47.86	SB
Commonly identified	HLA-A	A*02:01	KLQDGNHLL	9	KLQDGNHLL	0	0	0	0	0	KLQDGNHLL	PEPLIST	0.944632	0.026	0.743424	0.227	16.06	SB
Commonly identified	HLA-A	A*02:01	NVFDGLVRV	9	NVFDGLVRV	0	0	0	0	0	NVFDGLVRV	PEPLIST	0.944504	0.026	0.761407	0.179	13.22	SB
Commonly identified	HLA-A	A*02:01	FQDEINWRL	9	FQDEINWRL	0	0	0	0	0	FQDEINWRL	PEPLIST	0.944497	0.026	0.811522	0.083	7.69	SB
Commonly identified	HLA-A	A*02:01	SVMGNIIHV	9	SVMGNIIHV	0	0	0	0	0	SVMGNIIHV	PEPLIST	0.944467	0.026	0.799968	0.102	8.71	SB
Commonly identified	HLA-A	A*02:01	YLEDFITNI	9	YLEDFITNI	0	0	0	0	0	YLEDFITNI	PEPLIST	0.944192	0.026	0.789638	0.125	9.74	SB
Commonly identified	HLA-A	A*02:01	RIYKYIHKV	9	RIYKYIHKV	0	0	0	0	0	RIYKYIHKV	PEPLIST	0.943948	0.026	0.777524	0.149	11.1	SB
Commonly identified	HLA-A	A*02:01	ILWETVPSM	9	ILWETVPSM	0	0	0	0	0	ILWETVPSM	PEPLIST	0.943873	0.026	0.7886	0.127	9.85	SB
Commonly identified	HLA-A	A*02:01	HLLEADIKL	9	HLLEADIKL	0	0	0	0	0	HLLEADIKL	PEPLIST	0.943857	0.026	0.721162	0.295	20.43	SB
Commonly identified	HLA-A	A*02:01	ALLQEIVNI	9	ALLQEIVNI	0	0	0	0	0	ALLQEIVNI	PEPLIST	0.943791	0.026	0.723741	0.287	19.87	SB
Commonly identified	HLA-A	A*02:01	ALDDIIYRA	9	ALDDIIYRA	0	0	0	0	0	ALDDIIYRA	PEPLIST	0.943456	0.026	0.730088	0.269	18.55	SB
Commonly identified	HLA-A	A*02:01	FMGDVFINV	9	FMGDVFINV	0	0	0	0	0	FMGDVFINV	PEPLIST	0.943232	0.026	0.899941	0.009	2.95	SB
Commonly identified	HLA-A	A*02:01	SLTGHISTV	9	SLTGHISTV	0	0	0	0	0	SLTGHISTV	PEPLIST	0.943227	0.026	0.739299	0.241	16.79	SB
Commonly identified	HLA-A	A*02:01	SLFKDQMEL	9	SLFKDQMEL	0	0	0	0	0	SLFKDQMEL	PEPLIST	0.943033	0.026	0.740695	0.236	16.54	SB
Commonly identified	HLA-A	A*02:01	RLAPEIITA	9	RLAPEIITA	0	0	0	0	0	RLAPEIITA	PEPLIST	0.942878	0.026	0.69744	0.392	26.41	SB
Commonly identified	HLA-A	A*02:01	SLLTVIEKL	9	SLLTVIEKL	0	0	0	0	0	SLLTVIEKL	PEPLIST	0.942865	0.026	0.679331	0.466	32.12	SB
Commonly identified	HLA-A	A*02:01	LQLEAIHKV	9	LQLEAIHKV	0	0	0	0	0	LQLEAIHKV	PEPLIST	0.942438	0.027	0.772334	0.158	11.74	SB
Commonly identified	HLA-A	A*02:01	YLDPRITVA	9	YLDPRITVA	0	0	0	0	0	YLDPRITVA	PEPLIST	0.942401	0.027	0.701896	0.373	25.16	SB
Commonly identified	HLA-A	A*02:01	ALDKMLQNV	9	ALDKMLQNV	0	0	0	0	0	ALDKMLQNV	PEPLIST	0.942383	0.027	0.730483	0.268	18.47	SB
Commonly identified	HLA-A	A*02:01	VLQGKLAEV	9	VLQGKLAEV	0	0	0	0	0	VLQGKLAEV	PEPLIST	0.942185	0.027	0.771736	0.16	11.82	SB
Commonly identified	HLA-A	A*02:01	TLVEAIKQV	9	TLVEAIKQV	0	0	0	0	0	TLVEAIKQV	PEPLIST	0.942179	0.027	0.682819	0.452	30.93	SB
Commonly identified	HLA-A	A*02:01	KLDEENPKI	9	KLDEENPKI	0	0	0	0	0	KLDEENPKI	PEPLIST	0.942108	0.027	0.665613	0.523	37.26	SB
Commonly identified	HLA-A	A*02:01	TLVDEVFRI	9	TLVDEVFRI	0	0	0	0	0	TLVDEVFRI	PEPLIST	0.942027	0.027	0.767943	0.166	12.31	SB
Commonly identified	HLA-A	A*02:01	SVYSRVIQV	9	SVYSRVIQV	0	0	0	0	0	SVYSRVIQV	PEPLIST	0.941987	0.027	0.679461	0.465	32.08	SB
Commonly identified	HLA-A	A*02:01	KLLEVQILEV	10	KLLEQILEV	0	4	1	0	0	KLLEVQILEV	PEPLIST	0.941914	0.027	0.849746	0.035	5.08	SB
Commonly identified	HLA-A	A*02:01	KLFGMIITI	9	KLFGMIITI	0	0	0	0	0	KLFGMIITI	PEPLIST	0.941756	0.027	0.855113	0.029	4.8	SB
Commonly identified	HLA-A	A*02:01	LLFHGTLQL	9	LLFHGTLQL	0	0	0	0	0	LLFHGTLQL	PEPLIST	0.941485	0.027	0.808768	0.088	7.92	SB
Commonly identified	HLA-A	A*02:01	AMFDHIPVGV	10	AMFDHPVGV	0	5	1	0	0	AMFDHIPVGV	PEPLIST	0.941484	0.027	0.858467	0.028	4.62	SB
Commonly identified	HLA-A	A*02:01	RLLETVIDV	9	RLLETVIDV	0	0	0	0	0	RLLETVIDV	PEPLIST	0.941474	0.027	0.834938	0.055	5.97	SB
Commonly identified	HLA-A	A*02:01	SLIKQIPRI	9	SLIKQIPRI	0	0	0	0	0	SLIKQIPRI	PEPLIST	0.941447	0.027	0.700283	0.38	25.61	SB
Commonly identified	HLA-A	A*02:01	YIHNILYEV	9	YIHNILYEV	0	0	0	0	0	YIHNILYEV	PEPLIST	0.941294	0.027	0.894218	0.009	3.14	SB
Commonly identified	HLA-A	A*02:01	VLIDYQRNV	9	VLIDYQRNV	0	0	0	0	0	VLIDYQRNV	PEPLIST	0.941289	0.027	0.765701	0.17	12.62	SB
Commonly identified	HLA-A	A*02:01	KLLDIRSYL	9	KLLDIRSYL	0	0	0	0	0	KLLDIRSYL	PEPLIST	0.941283	0.027	0.813781	0.08	7.5	SB
Commonly identified	HLA-A	A*02:01	QMLELITRL	9	QMLELITRL	0	0	0	0	0	QMLELITRL	PEPLIST	0.941189	0.027	0.751036	0.201	14.79	SB
Commonly identified	HLA-A	A*02:01	RLSPVSPAL	9	RLSPVSPAL	0	0	0	0	0	RLSPVSPAL	PEPLIST	0.941088	0.027	0.733422	0.259	17.89	SB
Commonly identified	HLA-A	A*02:01	ALASLIRSV	9	ALASLIRSV	0	0	0	0	0	ALASLIRSV	PEPLIST	0.941082	0.027	0.762545	0.176	13.06	SB
Commonly identified	HLA-A	A*02:01	ILFDCPGQIEL	11	ILFDGQIEL	0	4	2	0	0	ILFDCPGQIEL	PEPLIST	0.940718	0.027	0.747373	0.213	15.38	SB
Commonly identified	HLA-A	A*02:01	TLSDVLDRV	9	TLSDVLDRV	0	0	0	0	0	TLSDVLDRV	PEPLIST	0.940618	0.027	0.780978	0.142	10.69	SB
Commonly identified	HLA-A	A*02:01	QLQDFDWQV	9	QLQDFDWQV	0	0	0	0	0	QLQDFDWQV	PEPLIST	0.940434	0.027	0.822676	0.07	6.81	SB
Commonly identified	HLA-A	A*02:01	QILDGVHYL	9	QILDGVHYL	0	0	0	0	0	QILDGVHYL	PEPLIST	0.940404	0.027	0.726245	0.28	19.34	SB
Commonly identified	HLA-A	A*02:01	GLLSIFTKV	9	GLLSIFTKV	0	0	0	0	0	GLLSIFTKV	PEPLIST	0.940368	0.027	0.797415	0.108	8.95	SB
Commonly identified	HLA-A	A*02:01	SLWKEVSEL	9	SLWKEVSEL	0	0	0	0	0	SLWKEVSEL	PEPLIST	0.940311	0.027	0.73288	0.261	18	SB
Commonly identified	HLA-A	A*02:01	ALWEGPSKA	9	ALWEGPSKA	0	0	0	0	0	ALWEGPSKA	PEPLIST	0.940247	0.027	0.701483	0.375	25.28	SB
Commonly identified	HLA-A	A*02:01	KVIEINPYL	9	KVIEINPYL	0	0	0	0	0	KVIEINPYL	PEPLIST	0.940127	0.027	0.774595	0.154	11.46	SB
Commonly identified	HLA-A	A*02:01	YLLGHDIRI	9	YLLGHDIRI	0	0	0	0	0	YLLGHDIRI	PEPLIST	0.940002	0.027	0.830331	0.059	6.27	SB
Commonly identified	HLA-A	A*02:01	KLLGNIKNV	9	KLLGNIKNV	0	0	0	0	0	KLLGNIKNV	PEPLIST	0.939989	0.027	0.759426	0.183	13.5	SB
Commonly identified	HLA-A	A*02:01	VLFGVETHV	9	VLFGVETHV	0	0	0	0	0	VLFGVETHV	PEPLIST	0.939981	0.027	0.76948	0.164	12.11	SB
Commonly identified	HLA-A	A*02:01	GLLDPSVFHV	10	GLLDPVFHV	0	5	1	0	0	GLLDPSVFHV	PEPLIST	0.939747	0.028	0.854195	0.03	4.84	SB
Commonly identified	HLA-A	A*02:01	ALWDQDNLSV	10	ALWDDNLSV	0	4	1	0	0	ALWDQDNLSV	PEPLIST	0.939558	0.028	0.798093	0.106	8.89	SB
Commonly identified	HLA-A	A*02:01	HLWNSIHGL	9	HLWNSIHGL	0	0	0	0	0	HLWNSIHGL	PEPLIST	0.939441	0.028	0.797297	0.108	8.96	SB
Commonly identified	HLA-A	A*02:01	HLIDFMSEI	9	HLIDFMSEI	0	0	0	0	0	HLIDFMSEI	PEPLIST	0.939437	0.028	0.839629	0.051	5.67	SB
Commonly identified	HLA-A	A*02:01	FLTDREVRL	9	FLTDREVRL	0	0	0	0	0	FLTDREVRL	PEPLIST	0.939387	0.028	0.736096	0.251	17.38	SB
Commonly identified	HLA-A	A*02:01	KLFPGPARA	9	KLFPGPARA	0	0	0	0	0	KLFPGPARA	PEPLIST	0.93921	0.028	0.717168	0.309	21.33	SB
Commonly identified	HLA-A	A*02:01	KLDETGNSL	9	KLDETGNSL	0	0	0	0	0	KLDETGNSL	PEPLIST	0.938777	0.028	0.67692	0.476	32.97	SB
Commonly identified	HLA-A	A*02:01	KLDQDLNEV	9	KLDQDLNEV	0	0	0	0	0	KLDQDLNEV	PEPLIST	0.938565	0.028	0.739113	0.241	16.82	SB
Commonly identified	HLA-A	A*02:01	TLFNVIKSV	9	TLFNVIKSV	0	0	0	0	0	TLFNVIKSV	PEPLIST	0.938449	0.028	0.731004	0.266	18.37	SB
Commonly identified	HLA-A	A*02:01	YLTHDSPSV	9	YLTHDSPSV	0	0	0	0	0	YLTHDSPSV	PEPLIST	0.938404	0.028	0.825589	0.066	6.6	SB
Commonly identified	HLA-A	A*02:01	KMLDEILLQL	10	KMLDEILQL	0	6	1	0	0	KMLDEILLQL	PEPLIST	0.938048	0.028	0.816663	0.077	7.27	SB
Commonly identified	HLA-A	A*02:01	TLAELDVTL	9	TLAELDVTL	0	0	0	0	0	TLAELDVTL	PEPLIST	0.937912	0.028	0.747764	0.212	15.32	SB
Commonly identified	HLA-A	A*02:01	NIFPYPVGV	9	NIFPYPVGV	0	0	0	0	0	NIFPYPVGV	PEPLIST	0.937706	0.028	0.79288	0.118	9.4	SB
Commonly identified	HLA-A	A*02:01	KLFEFMHET	9	KLFEFMHET	0	0	0	0	0	KLFEFMHET	PEPLIST	0.937616	0.028	0.847542	0.038	5.2	SB
Commonly identified	HLA-A	A*02:01	SLNDCFVKV	9	SLNDCFVKV	0	0	0	0	0	SLNDCFVKV	PEPLIST	0.937429	0.028	0.814935	0.079	7.41	SB
Commonly identified	HLA-A	A*02:01	SLSSVLSHV	9	SLSSVLSHV	0	0	0	0	0	SLSSVLSHV	PEPLIST	0.937301	0.028	0.801818	0.099	8.54	SB
Commonly identified	HLA-A	A*02:01	HLPPTFHAV	9	HLPPTFHAV	0	0	0	0	0	HLPPTFHAV	PEPLIST	0.937214	0.028	0.720874	0.296	20.49	SB
Commonly identified	HLA-A	A*02:01	KLILLITQV	9	KLILLITQV	0	0	0	0	0	KLILLITQV	PEPLIST	0.937174	0.028	0.783676	0.137	10.39	SB
Commonly identified	HLA-A	A*02:01	SLDAKEIYL	9	SLDAKEIYL	0	0	0	0	0	SLDAKEIYL	PEPLIST	0.937105	0.028	0.682432	0.453	31.06	SB
Commonly identified	HLA-A	A*02:01	GMFGKETYV	9	GMFGKETYV	0	0	0	0	0	GMFGKETYV	PEPLIST	0.937081	0.028	0.827859	0.062	6.44	SB
Commonly identified	HLA-A	A*02:01	SLPDIKVYL	9	SLPDIKVYL	0	0	0	0	0	SLPDIKVYL	PEPLIST	0.937076	0.028	0.69633	0.396	26.73	SB
Commonly identified	HLA-A	A*02:01	SIAQIIVTV	9	SIAQIIVTV	0	0	0	0	0	SIAQIIVTV	PEPLIST	0.937002	0.029	0.710377	0.338	22.96	SB
Commonly identified	HLA-A	A*02:01	SLLGGNIRL	9	SLLGGNIRL	0	0	0	0	0	SLLGGNIRL	PEPLIST	0.936776	0.029	0.744613	0.223	15.85	SB
Commonly identified	HLA-A	A*02:01	LLIENVASL	9	LLIENVASL	0	0	0	0	0	LLIENVASL	PEPLIST	0.936729	0.029	0.815008	0.078	7.4	SB
Commonly identified	HLA-A	A*02:01	RLMNDMTAV	9	RLMNDMTAV	0	0	0	0	0	RLMNDMTAV	PEPLIST	0.93634	0.029	0.898048	0.009	3.01	SB
Commonly identified	HLA-A	A*02:01	GLLWQIIKV	9	GLLWQIIKV	0	0	0	0	0	GLLWQIIKV	PEPLIST	0.93602	0.029	0.790435	0.123	9.65	SB
Commonly identified	HLA-A	A*02:01	SLDALLSQV	9	SLDALLSQV	0	0	0	0	0	SLDALLSQV	PEPLIST	0.935992	0.029	0.759571	0.182	13.48	SB
Commonly identified	HLA-A	A*02:01	GMLDLVKKV	9	GMLDLVKKV	0	0	0	0	0	GMLDLVKKV	PEPLIST	0.935979	0.029	0.713671	0.324	22.15	SB
Commonly identified	HLA-A	A*02:01	NLDNPIQTV	9	NLDNPIQTV	0	0	0	0	0	NLDNPIQTV	PEPLIST	0.935895	0.029	0.607819	0.833	69.64	SB
Commonly identified	HLA-A	A*02:01	KLDNQVSKV	9	KLDNQVSKV	0	0	0	0	0	KLDNQVSKV	PEPLIST	0.935731	0.029	0.65575	0.565	41.46	SB
Commonly identified	HLA-A	A*02:01	ALDHMVEYV	9	ALDHMVEYV	0	0	0	0	0	ALDHMVEYV	PEPLIST	0.935695	0.029	0.800925	0.1	8.62	SB
Commonly identified	HLA-A	A*02:01	YLDGHLITTV	10	YLDGHITTV	0	5	1	0	0	YLDGHLITTV	PEPLIST	0.935585	0.029	0.835402	0.055	5.94	SB
Commonly identified	HLA-A	A*02:01	TLFPSKIGV	9	TLFPSKIGV	0	0	0	0	0	TLFPSKIGV	PEPLIST	0.935526	0.029	0.724748	0.284	19.65	SB
Commonly identified	HLA-A	A*02:01	KLHGVNINV	9	KLHGVNINV	0	0	0	0	0	KLHGVNINV	PEPLIST	0.935179	0.029	0.778495	0.147	10.99	SB
Commonly identified	HLA-A	A*02:01	TLLNVIKSV	9	TLLNVIKSV	0	0	0	0	0	TLLNVIKSV	PEPLIST	0.935146	0.029	0.731469	0.265	18.27	SB
Commonly identified	HLA-A	A*02:01	YLAHFIEGL	9	YLAHFIEGL	0	0	0	0	0	YLAHFIEGL	PEPLIST	0.934948	0.029	0.87295	0.017	3.95	SB
Commonly identified	HLA-A	A*02:01	YLGEIVRQI	9	YLGEIVRQI	0	0	0	0	0	YLGEIVRQI	PEPLIST	0.934824	0.029	0.730275	0.268	18.51	SB
Commonly identified	HLA-A	A*02:01	ILLPIVQKA	9	ILLPIVQKA	0	0	0	0	0	ILLPIVQKA	PEPLIST	0.934769	0.029	0.655807	0.565	41.43	SB
Commonly identified	HLA-A	A*02:01	SLLENIAKA	9	SLLENIAKA	0	0	0	0	0	SLLENIAKA	PEPLIST	0.934738	0.029	0.741691	0.232	16.36	SB
Commonly identified	HLA-A	A*02:01	YLEEFITNI	9	YLEEFITNI	0	0	0	0	0	YLEEFITNI	PEPLIST	0.934689	0.029	0.800155	0.102	8.69	SB
Commonly identified	HLA-A	A*02:01	LLQEDLVHI	9	LLQEDLVHI	0	0	0	0	0	LLQEDLVHI	PEPLIST	0.934625	0.029	0.77202	0.159	11.78	SB
Commonly identified	HLA-A	A*02:01	RTFEKIEEV	9	RTFEKIEEV	0	0	0	0	0	RTFEKIEEV	PEPLIST	0.934497	0.029	0.697201	0.393	26.48	SB
Commonly identified	HLA-A	A*02:01	YISEENFRV	9	YISEENFRV	0	0	0	0	0	YISEENFRV	PEPLIST	0.934415	0.029	0.818421	0.075	7.13	SB
Commonly identified	HLA-A	A*02:01	SLIERDLKL	9	SLIERDLKL	0	0	0	0	0	SLIERDLKL	PEPLIST	0.934343	0.029	0.666599	0.519	36.87	SB
Commonly identified	HLA-A	A*02:01	KMQETLVGL	9	KMQETLVGL	0	0	0	0	0	KMQETLVGL	PEPLIST	0.934322	0.029	0.810083	0.086	7.81	SB
Commonly identified	HLA-A	A*02:01	SLDKDIVAL	9	SLDKDIVAL	0	0	0	0	0	SLDKDIVAL	PEPLIST	0.934281	0.029	0.648344	0.597	44.92	SB
Commonly identified	HLA-A	A*02:01	KLHDVELHQV	10	KLHDELHQV	0	4	1	0	0	KLHDVELHQV	PEPLIST	0.934184	0.03	0.73602	0.251	17.4	SB
Commonly identified	HLA-A	A*02:01	FLVDGPRVQL	10	FLVDGPVQL	0	6	1	0	0	FLVDGPRVQL	PEPLIST	0.934107	0.03	0.710453	0.337	22.94	SB
Commonly identified	HLA-A	A*02:01	RLNDFASTV	9	RLNDFASTV	0	0	0	0	0	RLNDFASTV	PEPLIST	0.934102	0.03	0.787788	0.129	9.94	SB
Commonly identified	HLA-A	A*02:01	FVHDLVLYL	9	FVHDLVLYL	0	0	0	0	0	FVHDLVLYL	PEPLIST	0.934055	0.03	0.799743	0.103	8.73	SB
Commonly identified	HLA-A	A*02:01	YLITLLEHL	9	YLITLLEHL	0	0	0	0	0	YLITLLEHL	PEPLIST	0.933812	0.03	0.832672	0.057	6.11	SB
Commonly identified	HLA-A	A*02:01	KIIGIMEEV	9	KIIGIMEEV	0	0	0	0	0	KIIGIMEEV	PEPLIST	0.933777	0.03	0.815746	0.078	7.34	SB
Commonly identified	HLA-A	A*02:01	QMLDVAIRV	9	QMLDVAIRV	0	0	0	0	0	QMLDVAIRV	PEPLIST	0.933594	0.03	0.800734	0.1	8.64	SB
Commonly identified	HLA-A	A*02:01	GLAELYVMV	9	GLAELYVMV	0	0	0	0	0	GLAELYVMV	PEPLIST	0.933588	0.03	0.837361	0.053	5.81	SB
Commonly identified	HLA-A	A*02:01	KLDPTKTTL	9	KLDPTKTTL	0	0	0	0	0	KLDPTKTTL	PEPLIST	0.933527	0.03	0.540491	1.37	144.28	SB
Commonly identified	HLA-A	A*02:01	FLFGYPKRL	9	FLFGYPKRL	0	0	0	0	0	FLFGYPKRL	PEPLIST	0.933461	0.03	0.767539	0.167	12.37	SB
Commonly identified	HLA-A	A*02:01	ILDAGGHNV	9	ILDAGGHNV	0	0	0	0	0	ILDAGGHNV	PEPLIST	0.933285	0.03	0.752685	0.197	14.53	SB
Commonly identified	HLA-A	A*02:01	TLKDTITSV	9	TLKDTITSV	0	0	0	0	0	TLKDTITSV	PEPLIST	0.933281	0.03	0.621343	0.753	60.16	SB
Commonly identified	HLA-A	A*02:01	ALSPHNILL	9	ALSPHNILL	0	0	0	0	0	ALSPHNILL	PEPLIST	0.933142	0.03	0.718119	0.305	21.11	SB
Commonly identified	HLA-A	A*02:01	ALSQDIPEI	9	ALSQDIPEI	0	0	0	0	0	ALSQDIPEI	PEPLIST	0.932943	0.03	0.695411	0.4	26.99	SB
Commonly identified	HLA-A	A*02:01	YMIAHITGL	9	YMIAHITGL	0	0	0	0	0	YMIAHITGL	PEPLIST	0.93237	0.03	0.894305	0.009	3.14	SB
Commonly identified	HLA-A	A*02:01	RLTDYVAFL	9	RLTDYVAFL	0	0	0	0	0	RLTDYVAFL	PEPLIST	0.932369	0.03	0.864266	0.024	4.34	SB
Commonly identified	HLA-A	A*02:01	ATDPTIHTV	9	ATDPTIHTV	0	0	0	0	0	ATDPTIHTV	PEPLIST	0.932021	0.031	0.573534	1.091	100.91	SB
Commonly identified	HLA-A	A*02:01	SMVDVVMLL	9	SMVDVVMLL	0	0	0	0	0	SMVDVVMLL	PEPLIST	0.931672	0.031	0.838331	0.053	5.75	SB
Commonly identified	HLA-A	A*02:01	QLNDVAHLV	9	QLNDVAHLV	0	0	0	0	0	QLNDVAHLV	PEPLIST	0.931653	0.031	0.753786	0.195	14.35	SB
Commonly identified	HLA-A	A*02:01	YLMEGSYNKV	10	YLMEGSYKV	0	7	1	0	0	YLMEGSYNKV	PEPLIST	0.931621	0.031	0.917282	0.007	2.45	SB
Commonly identified	HLA-A	A*02:01	RLPPPFPGL	9	RLPPPFPGL	0	0	0	0	0	RLPPPFPGL	PEPLIST	0.931167	0.031	0.674722	0.485	33.77	SB
Commonly identified	HLA-A	A*02:01	QLFSQQHFL	9	QLFSQQHFL	0	0	0	0	0	QLFSQQHFL	PEPLIST	0.931075	0.031	0.765052	0.172	12.71	SB
Commonly identified	HLA-A	A*02:01	YLDVVQSNV	9	YLDVVQSNV	0	0	0	0	0	YLDVVQSNV	PEPLIST	0.930764	0.031	0.816277	0.077	7.3	SB
Commonly identified	HLA-A	A*02:01	KLAPWQRQV	9	KLAPWQRQV	0	0	0	0	0	KLAPWQRQV	PEPLIST	0.930634	0.031	0.699253	0.384	25.89	SB
Commonly identified	HLA-A	A*02:01	SLTSKIPAL	9	SLTSKIPAL	0	0	0	0	0	SLTSKIPAL	PEPLIST	0.930595	0.032	0.67356	0.489	34.19	SB
Commonly identified	HLA-A	A*02:01	QLNEKVAQL	9	QLNEKVAQL	0	0	0	0	0	QLNEKVAQL	PEPLIST	0.930419	0.032	0.586132	0.995	88.05	SB
Commonly identified	HLA-A	A*02:01	KLWKENPGL	9	KLWKENPGL	0	0	0	0	0	KLWKENPGL	PEPLIST	0.930077	0.032	0.756888	0.188	13.88	SB
Commonly identified	HLA-A	A*02:01	FLSEHPNVTL	10	FLSEPNVTL	0	4	1	0	0	FLSEHPNVTL	PEPLIST	0.929724	0.032	0.78124	0.142	10.66	SB
Commonly identified	HLA-A	A*02:01	RLSETDFKV	9	RLSETDFKV	0	0	0	0	0	RLSETDFKV	PEPLIST	0.929687	0.032	0.787496	0.129	9.97	SB
Commonly identified	HLA-A	A*02:01	SMLNRILAV	9	SMLNRILAV	0	0	0	0	0	SMLNRILAV	PEPLIST	0.929509	0.032	0.870219	0.019	4.07	SB
Commonly identified	HLA-A	A*02:01	ALNPADITV	9	ALNPADITV	0	0	0	0	0	ALNPADITV	PEPLIST	0.929387	0.032	0.707581	0.349	23.66	SB
Commonly identified	HLA-A	A*02:01	KLFDKIAST	9	KLFDKIAST	0	0	0	0	0	KLFDKIAST	PEPLIST	0.929204	0.032	0.746391	0.217	15.55	SB
Commonly identified	HLA-A	A*02:01	SIYPSPTGV	9	SIYPSPTGV	0	0	0	0	0	SIYPSPTGV	PEPLIST	0.929163	0.032	0.654805	0.57	41.89	SB
Commonly identified	HLA-A	A*02:01	KLFEEIREILL	11	KLFEEIILL	0	6	2	0	0	KLFEEIREILL	PEPLIST	0.929106	0.033	0.737951	0.245	17.04	SB
Commonly identified	HLA-A	A*02:01	HLDDSWVTV	9	HLDDSWVTV	0	0	0	0	0	HLDDSWVTV	PEPLIST	0.928807	0.033	0.705415	0.358	24.22	SB
Commonly identified	HLA-A	A*02:01	SLWHNITVV	9	SLWHNITVV	0	0	0	0	0	SLWHNITVV	PEPLIST	0.928771	0.033	0.81477	0.079	7.42	SB
Commonly identified	HLA-A	A*02:01	TLAKYLMEL	9	TLAKYLMEL	0	0	0	0	0	TLAKYLMEL	PEPLIST	0.928625	0.033	0.812087	0.082	7.64	SB
Commonly identified	HLA-A	A*02:01	FVMETFVHL	9	FVMETFVHL	0	0	0	0	0	FVMETFVHL	PEPLIST	0.92851	0.033	0.843315	0.045	5.45	SB
Commonly identified	HLA-A	A*02:01	NLWQDLPEI	9	NLWQDLPEI	0	0	0	0	0	NLWQDLPEI	PEPLIST	0.92825	0.033	0.804555	0.095	8.29	SB
Commonly identified	HLA-A	A*02:01	SLWFKPEEL	9	SLWFKPEEL	0	0	0	0	0	SLWFKPEEL	PEPLIST	0.928171	0.033	0.712651	0.328	22.4	SB
Commonly identified	HLA-A	A*02:01	RLIQESPTL	9	RLIQESPTL	0	0	0	0	0	RLIQESPTL	PEPLIST	0.928125	0.033	0.680439	0.461	31.74	SB
Commonly identified	HLA-A	A*02:01	SLHDAIMIV	9	SLHDAIMIV	0	0	0	0	0	SLHDAIMIV	PEPLIST	0.927476	0.034	0.763405	0.174	12.93	SB
Commonly identified	HLA-A	A*02:01	SLAEPRVSV	9	SLAEPRVSV	0	0	0	0	0	SLAEPRVSV	PEPLIST	0.92726	0.034	0.686905	0.435	29.6	SB
Commonly identified	HLA-A	A*02:01	KLHDVEHVL	9	KLHDVEHVL	0	0	0	0	0	KLHDVEHVL	PEPLIST	0.926968	0.034	0.657802	0.557	40.55	SB
Commonly identified	HLA-A	A*02:01	RLPPELSRV	9	RLPPELSRV	0	0	0	0	0	RLPPELSRV	PEPLIST	0.926963	0.034	0.71289	0.327	22.34	SB
Commonly identified	HLA-A	A*02:01	RIISGLVKV	9	RIISGLVKV	0	0	0	0	0	RIISGLVKV	PEPLIST	0.926874	0.034	0.750546	0.203	14.87	SB
Commonly identified	HLA-A	A*02:01	ILPERFLAV	9	ILPERFLAV	0	0	0	0	0	ILPERFLAV	PEPLIST	0.92671	0.034	0.811665	0.083	7.67	SB
Commonly identified	HLA-A	A*02:01	TLTNIIHNL	9	TLTNIIHNL	0	0	0	0	0	TLTNIIHNL	PEPLIST	0.926654	0.034	0.688968	0.427	28.94	SB
Commonly identified	HLA-A	A*02:01	NLLTHIENV	9	NLLTHIENV	0	0	0	0	0	NLLTHIENV	PEPLIST	0.926481	0.034	0.770391	0.162	11.99	SB
Commonly identified	HLA-A	A*02:01	SVLGKIWKL	9	SVLGKIWKL	0	0	0	0	0	SVLGKIWKL	PEPLIST	0.926337	0.034	0.682867	0.451	30.92	SB
Commonly identified	HLA-A	A*02:01	RLMNETTAV	9	RLMNETTAV	0	0	0	0	0	RLMNETTAV	PEPLIST	0.926295	0.034	0.84278	0.047	5.48	SB
Commonly identified	HLA-A	A*02:01	KLADIQIEQL	10	KLADIQIQL	0	7	1	0	0	KLADIQIEQL	PEPLIST	0.926121	0.034	0.70829	0.346	23.48	SB
Commonly identified	HLA-A	A*02:01	TLIDLPGITKV	11	TLIDGITKV	0	4	2	0	0	TLIDLPGITKV	PEPLIST	0.925991	0.035	0.617915	0.772	62.43	SB
Commonly identified	HLA-A	A*02:01	ILIDPIRVV	9	ILIDPIRVV	0	0	0	0	0	ILIDPIRVV	PEPLIST	0.925969	0.035	0.665952	0.522	37.13	SB
Commonly identified	HLA-A	A*02:01	ALMEAVSHA	9	ALMEAVSHA	0	0	0	0	0	ALMEAVSHA	PEPLIST	0.925931	0.035	0.814926	0.079	7.41	SB
Commonly identified	HLA-A	A*02:01	SLKTFVHTV	9	SLKTFVHTV	0	0	0	0	0	SLKTFVHTV	PEPLIST	0.92588	0.035	0.693415	0.408	27.58	SB
Commonly identified	HLA-A	A*02:01	SLFDLNFQA	9	SLFDLNFQA	0	0	0	0	0	SLFDLNFQA	PEPLIST	0.925823	0.035	0.835451	0.055	5.93	SB
Commonly identified	HLA-A	A*02:01	FLADAKWIL	9	FLADAKWIL	0	0	0	0	0	FLADAKWIL	PEPLIST	0.925477	0.035	0.867112	0.021	4.21	SB
Commonly identified	HLA-A	A*02:01	FLLPHPGLKV	10	FLLPHPLKV	0	6	1	0	0	FLLPHPGLKV	PEPLIST	0.925195	0.035	0.792864	0.118	9.4	SB
Commonly identified	HLA-A	A*02:01	NLAENISRV	9	NLAENISRV	0	0	0	0	0	NLAENISRV	PEPLIST	0.924908	0.035	0.748496	0.21	15.2	SB
Commonly identified	HLA-A	A*02:01	GVLENIFGV	9	GVLENIFGV	0	0	0	0	0	GVLENIFGV	PEPLIST	0.924538	0.036	0.87652	0.015	3.8	SB
Commonly identified	HLA-A	A*02:01	YLLPSGGSVTL	11	YLLPGSVTL	0	4	2	0	0	YLLPSGGSVTL	PEPLIST	0.924518	0.036	0.730916	0.266	18.38	SB
Commonly identified	HLA-A	A*02:01	RLWEEAVKA	9	RLWEEAVKA	0	0	0	0	0	RLWEEAVKA	PEPLIST	0.924423	0.036	0.723908	0.287	19.83	SB
Commonly identified	HLA-A	A*02:01	KLGDLMVLL	9	KLGDLMVLL	0	0	0	0	0	KLGDLMVLL	PEPLIST	0.924419	0.036	0.780693	0.143	10.73	SB
Commonly identified	HLA-A	A*02:01	ILYDERSVHKV	11	ILYDEVHKV	0	5	2	0	0	ILYDERSVHKV	PEPLIST	0.924409	0.036	0.682866	0.451	30.92	SB
Commonly identified	HLA-A	A*02:01	ILFGHENRV	9	ILFGHENRV	0	0	0	0	0	ILFGHENRV	PEPLIST	0.924128	0.036	0.774676	0.154	11.45	SB
Commonly identified	HLA-A	A*02:01	KLWSETFDV	9	KLWSETFDV	0	0	0	0	0	KLWSETFDV	PEPLIST	0.924002	0.036	0.886697	0.01	3.41	SB
Commonly identified	HLA-A	A*02:01	SLTSEIHFL	9	SLTSEIHFL	0	0	0	0	0	SLTSEIHFL	PEPLIST	0.923964	0.036	0.738197	0.244	16.99	SB
Commonly identified	HLA-A	A*02:01	TLAEVSTRL	9	TLAEVSTRL	0	0	0	0	0	TLAEVSTRL	PEPLIST	0.923932	0.036	0.683867	0.447	30.58	SB
Commonly identified	HLA-A	A*02:01	RLLDSEIKI	9	RLLDSEIKI	0	0	0	0	0	RLLDSEIKI	PEPLIST	0.923925	0.036	0.69065	0.42	28.42	SB
Commonly identified	HLA-A	A*02:01	VLFGLLREV	9	VLFGLLREV	0	0	0	0	0	VLFGLLREV	PEPLIST	0.923766	0.036	0.816363	0.077	7.29	SB
Commonly identified	HLA-A	A*02:01	KMFSDEILL	9	KMFSDEILL	0	0	0	0	0	KMFSDEILL	PEPLIST	0.923702	0.036	0.830961	0.059	6.23	SB
Commonly identified	HLA-A	A*02:01	YLLEKSRVV	9	YLLEKSRVV	0	0	0	0	0	YLLEKSRVV	PEPLIST	0.923149	0.036	0.777496	0.149	11.11	SB
Commonly identified	HLA-A	A*02:01	ALKDFLFQA	9	ALKDFLFQA	0	0	0	0	0	ALKDFLFQA	PEPLIST	0.923086	0.036	0.751493	0.2	14.71	SB
Commonly identified	HLA-A	A*02:01	YLIGEKQHYL	10	YLIEKQHYL	0	3	1	0	0	YLIGEKQHYL	PEPLIST	0.923053	0.037	0.814141	0.079	7.47	SB
Commonly identified	HLA-A	A*02:01	ILGPKPQGV	9	ILGPKPQGV	0	0	0	0	0	ILGPKPQGV	PEPLIST	0.922992	0.037	0.620262	0.759	60.87	SB
Commonly identified	HLA-A	A*02:01	KIWDSYFYL	9	KIWDSYFYL	0	0	0	0	0	KIWDSYFYL	PEPLIST	0.922705	0.037	0.885439	0.011	3.45	SB
Commonly identified	HLA-A	A*02:01	RLFDEPQLA	9	RLFDEPQLA	0	0	0	0	0	RLFDEPQLA	PEPLIST	0.922593	0.037	0.679192	0.466	32.17	SB
Commonly identified	HLA-A	A*02:01	FLAEDALNTV	10	FLAEDLNTV	0	5	1	0	0	FLAEDALNTV	PEPLIST	0.922367	0.037	0.877143	0.014	3.78	SB
Commonly identified	HLA-A	A*02:01	ILSGVIRSV	9	ILSGVIRSV	0	0	0	0	0	ILSGVIRSV	PEPLIST	0.921909	0.037	0.739199	0.241	16.81	SB
Commonly identified	HLA-A	A*02:01	VLQYVVPEV	9	VLQYVVPEV	0	0	0	0	0	VLQYVVPEV	PEPLIST	0.921849	0.037	0.794179	0.115	9.27	SB
Commonly identified	HLA-A	A*02:01	ALEEKIPNI	9	ALEEKIPNI	0	0	0	0	0	ALEEKIPNI	PEPLIST	0.921224	0.038	0.625063	0.733	57.79	SB
Commonly identified	HLA-A	A*02:01	SMDENFHPL	9	SMDENFHPL	0	0	0	0	0	SMDENFHPL	PEPLIST	0.921122	0.038	0.850472	0.034	5.04	SB
Commonly identified	HLA-A	A*02:01	TLAAQILAV	9	TLAAQILAV	0	0	0	0	0	TLAAQILAV	PEPLIST	0.921022	0.038	0.790991	0.122	9.6	SB
Commonly identified	HLA-A	A*02:01	YLDPVQRDL	9	YLDPVQRDL	0	0	0	0	0	YLDPVQRDL	PEPLIST	0.92092	0.038	0.620882	0.756	60.46	SB
Commonly identified	HLA-A	A*02:01	SLWHLPLLL	9	SLWHLPLLL	0	0	0	0	0	SLWHLPLLL	PEPLIST	0.920385	0.038	0.826314	0.065	6.55	SB
Commonly identified	HLA-A	A*02:01	HLFRDVAEV	9	HLFRDVAEV	0	0	0	0	0	HLFRDVAEV	PEPLIST	0.920258	0.038	0.793199	0.117	9.37	SB
Commonly identified	HLA-A	A*02:01	FLDPGGPMMKL	11	FLDPGGPML	0	8	2	0	0	FLDPGGPMMKL	PEPLIST	0.920009	0.039	0.653605	0.575	42.43	SB
Commonly identified	HLA-A	A*02:01	NLMDIKIGL	9	NLMDIKIGL	0	0	0	0	0	NLMDIKIGL	PEPLIST	0.919945	0.039	0.781161	0.142	10.67	SB
Commonly identified	HLA-A	A*02:01	RVLDLVLQL	9	RVLDLVLQL	0	0	0	0	0	RVLDLVLQL	PEPLIST	0.919738	0.039	0.666391	0.52	36.95	SB
Commonly identified	HLA-A	A*02:01	ALDSTNVEL	9	ALDSTNVEL	0	0	0	0	0	ALDSTNVEL	PEPLIST	0.919625	0.039	0.653016	0.577	42.7	SB
Commonly identified	HLA-A	A*02:01	HLAPENFYI	9	HLAPENFYI	0	0	0	0	0	HLAPENFYI	PEPLIST	0.91934	0.039	0.818782	0.074	7.1	SB
Commonly identified	HLA-A	A*02:01	HLFGNLEKL	9	HLFGNLEKL	0	0	0	0	0	HLFGNLEKL	PEPLIST	0.919138	0.039	0.693249	0.409	27.63	SB
Commonly identified	HLA-A	A*02:01	RLASTLVHL	9	RLASTLVHL	0	0	0	0	0	RLASTLVHL	PEPLIST	0.918946	0.039	0.751909	0.199	14.65	SB
Commonly identified	HLA-A	A*02:01	RLFSKGFLV	9	RLFSKGFLV	0	0	0	0	0	RLFSKGFLV	PEPLIST	0.918428	0.04	0.858985	0.027	4.6	SB
Commonly identified	HLA-A	A*02:01	TLIGLSIKV	9	TLIGLSIKV	0	0	0	0	0	TLIGLSIKV	PEPLIST	0.91841	0.04	0.745329	0.22	15.73	SB
Commonly identified	HLA-A	A*02:01	QLDDLKVEL	9	QLDDLKVEL	0	0	0	0	0	QLDDLKVEL	PEPLIST	0.918268	0.04	0.564104	1.163	111.75	SB
Commonly identified	HLA-A	A*02:01	YLDELPEPLLL	11	YLLPEPLLL	0	2	2	0	0	YLDELPEPLLL	PEPLIST	0.918255	0.04	0.707472	0.35	23.69	SB
Commonly identified	HLA-A	A*02:01	SILHDVVEV	9	SILHDVVEV	0	0	0	0	0	SILHDVVEV	PEPLIST	0.918193	0.04	0.739247	0.241	16.8	SB
Commonly identified	HLA-A	A*02:01	SLISGIIRA	9	SLISGIIRA	0	0	0	0	0	SLISGIIRA	PEPLIST	0.918094	0.04	0.726405	0.28	19.3	SB
Commonly identified	HLA-A	A*02:01	SLLDVAVHM	9	SLLDVAVHM	0	0	0	0	0	SLLDVAVHM	PEPLIST	0.91796	0.04	0.715231	0.317	21.78	SB
Commonly identified	HLA-A	A*02:01	FLLTIENEL	9	FLLTIENEL	0	0	0	0	0	FLLTIENEL	PEPLIST	0.917842	0.04	0.807485	0.09	8.03	SB
Commonly identified	HLA-A	A*02:01	YLIPDIDLKL	10	YLIPDILKL	0	6	1	0	0	YLIPDIDLKL	PEPLIST	0.917058	0.04	0.77776	0.149	11.07	SB
Commonly identified	HLA-A	A*02:01	TLLTAIVKL	9	TLLTAIVKL	0	0	0	0	0	TLLTAIVKL	PEPLIST	0.917058	0.04	0.67338	0.49	34.26	SB
Commonly identified	HLA-A	A*02:01	KLWDISEVMV	10	KLWDSEVMV	0	4	1	0	0	KLWDISEVMV	PEPLIST	0.916998	0.04	0.839436	0.052	5.68	SB
Commonly identified	HLA-A	A*02:01	GVLDTLTKV	9	GVLDTLTKV	0	0	0	0	0	GVLDTLTKV	PEPLIST	0.916991	0.04	0.665094	0.525	37.47	SB
Commonly identified	HLA-A	A*02:01	RLQEELEKL	9	RLQEELEKL	0	0	0	0	0	RLQEELEKL	PEPLIST	0.916938	0.04	0.632591	0.691	53.27	SB
Commonly identified	HLA-A	A*02:01	TLNDREYQL	9	TLNDREYQL	0	0	0	0	0	TLNDREYQL	PEPLIST	0.916859	0.04	0.6167	0.779	63.26	SB
Commonly identified	HLA-A	A*02:01	LLPEGPPAI	9	LLPEGPPAI	0	0	0	0	0	LLPEGPPAI	PEPLIST	0.916558	0.041	0.711577	0.333	22.66	SB
Commonly identified	HLA-A	A*02:01	ILDISEHTL	9	ILDISEHTL	0	0	0	0	0	ILDISEHTL	PEPLIST	0.916361	0.041	0.627703	0.719	56.16	SB
Commonly identified	HLA-A	A*02:01	VLLESEQFL	9	VLLESEQFL	0	0	0	0	0	VLLESEQFL	PEPLIST	0.916345	0.041	0.734509	0.256	17.68	SB
Commonly identified	HLA-A	A*02:01	GLKDKIHHV	9	GLKDKIHHV	0	0	0	0	0	GLKDKIHHV	PEPLIST	0.916049	0.041	0.578021	1.057	96.13	SB
Commonly identified	HLA-A	A*02:01	ALAELLHGA	9	ALAELLHGA	0	0	0	0	0	ALAELLHGA	PEPLIST	0.916038	0.041	0.79045	0.123	9.65	SB
Commonly identified	HLA-A	A*02:01	KMPDVELFV	9	KMPDVELFV	0	0	0	0	0	KMPDVELFV	PEPLIST	0.915956	0.041	0.83684	0.054	5.84	SB
Commonly identified	HLA-A	A*02:01	FVIAELVNV	9	FVIAELVNV	0	0	0	0	0	FVIAELVNV	PEPLIST	0.915903	0.041	0.854689	0.03	4.82	SB
Commonly identified	HLA-A	A*02:01	RMFGIPVVV	9	RMFGIPVVV	0	0	0	0	0	RMFGIPVVV	PEPLIST	0.915774	0.041	0.822273	0.07	6.84	SB
Commonly identified	HLA-A	A*02:01	KLAEKLTIL	9	KLAEKLTIL	0	0	0	0	0	KLAEKLTIL	PEPLIST	0.915762	0.041	0.695904	0.398	26.85	SB
Commonly identified	HLA-A	A*02:01	ALTGYLHTI	9	ALTGYLHTI	0	0	0	0	0	ALTGYLHTI	PEPLIST	0.915666	0.041	0.784207	0.136	10.33	SB
Commonly identified	HLA-A	A*02:01	TLWYRPPEL	9	TLWYRPPEL	0	0	0	0	0	TLWYRPPEL	PEPLIST	0.915524	0.041	0.71537	0.317	21.75	SB
Commonly identified	HLA-A	A*02:01	NLVPMIIHL	9	NLVPMIIHL	0	0	0	0	0	NLVPMIIHL	PEPLIST	0.91524	0.041	0.692565	0.412	27.84	SB
Commonly identified	HLA-A	A*02:01	SMLGEEIQL	9	SMLGEEIQL	0	0	0	0	0	SMLGEEIQL	PEPLIST	0.914948	0.041	0.677458	0.474	32.78	SB
Commonly identified	HLA-A	A*02:01	GLLDCPIFL	9	GLLDCPIFL	0	0	0	0	0	GLLDCPIFL	PEPLIST	0.914922	0.041	0.845812	0.04	5.3	SB
Commonly identified	HLA-A	A*02:01	ALASHILTA	9	ALASHILTA	0	0	0	0	0	ALASHILTA	PEPLIST	0.914855	0.041	0.732507	0.262	18.07	SB
Commonly identified	HLA-A	A*02:01	YLPPATQVV	9	YLPPATQVV	0	0	0	0	0	YLPPATQVV	PEPLIST	0.914822	0.042	0.724714	0.284	19.66	SB
Commonly identified	HLA-A	A*02:01	RLLPRLLLL	9	RLLPRLLLL	0	0	0	0	0	RLLPRLLLL	PEPLIST	0.914801	0.042	0.76593	0.17	12.59	SB
Commonly identified	HLA-A	A*02:01	SLAEGSVTSV	10	SLAEGVTSV	0	5	1	0	0	SLAEGSVTSV	PEPLIST	0.914029	0.042	0.735028	0.254	17.58	SB
Commonly identified	HLA-A	A*02:01	TLTNVIHNL	9	TLTNVIHNL	0	0	0	0	0	TLTNVIHNL	PEPLIST	0.913473	0.042	0.675995	0.479	33.3	SB
Commonly identified	HLA-A	A*02:01	GLYPKVAKI	9	GLYPKVAKI	0	0	0	0	0	GLYPKVAKI	PEPLIST	0.912834	0.043	0.597316	0.904	78.02	SB
Commonly identified	HLA-A	A*02:01	HLLQYNHRV	9	HLLQYNHRV	0	0	0	0	0	HLLQYNHRV	PEPLIST	0.912709	0.043	0.757236	0.187	13.83	SB
Commonly identified	HLA-A	A*02:01	YLFPETEFIAV	11	YLFPETIAV	0	6	2	0	0	YLFPETEFIAV	PEPLIST	0.912518	0.043	0.813577	0.08	7.52	SB
Commonly identified	HLA-A	A*02:01	VLKEIVERV	9	VLKEIVERV	0	0	0	0	0	VLKEIVERV	PEPLIST	0.912515	0.043	0.619532	0.763	61.35	SB
Commonly identified	HLA-A	A*02:01	KLKETIQKL	9	KLKETIQKL	0	0	0	0	0	KLKETIQKL	PEPLIST	0.912187	0.043	0.521998	1.549	176.25	SB
Commonly identified	HLA-A	A*02:01	FIHQHFVEV	9	FIHQHFVEV	0	0	0	0	0	FIHQHFVEV	PEPLIST	0.912012	0.043	0.780649	0.143	10.73	SB
Commonly identified	HLA-A	A*02:01	SLLSHDPRL	9	SLLSHDPRL	0	0	0	0	0	SLLSHDPRL	PEPLIST	0.911991	0.043	0.685176	0.442	30.15	SB
Commonly identified	HLA-A	A*02:01	FLNTQHILL	9	FLNTQHILL	0	0	0	0	0	FLNTQHILL	PEPLIST	0.911942	0.043	0.795715	0.112	9.12	SB
Commonly identified	HLA-A	A*02:01	TLLTFFHEL	9	TLLTFFHEL	0	0	0	0	0	TLLTFFHEL	PEPLIST	0.911818	0.043	0.8061	0.092	8.15	SB
Commonly identified	HLA-A	A*02:01	GLWGHPVLA	9	GLWGHPVLA	0	0	0	0	0	GLWGHPVLA	PEPLIST	0.911817	0.043	0.772158	0.159	11.77	SB
Commonly identified	HLA-A	A*02:01	ALWDIETGQQTV	12	ALWDGQQTV	0	4	3	0	0	ALWDIETGQQTV	PEPLIST	0.911721	0.043	0.726643	0.279	19.25	SB
Commonly identified	HLA-A	A*02:01	KILPTLEAV	9	KILPTLEAV	0	0	0	0	0	KILPTLEAV	PEPLIST	0.91159	0.043	0.748822	0.208	15.15	SB
Commonly identified	HLA-A	A*02:01	SLAEGRLYL	9	SLAEGRLYL	0	0	0	0	0	SLAEGRLYL	PEPLIST	0.910903	0.044	0.759629	0.182	13.47	SB
Commonly identified	HLA-A	A*02:01	SLYREILFL	9	SLYREILFL	0	0	0	0	0	SLYREILFL	PEPLIST	0.910883	0.044	0.780416	0.143	10.76	SB
Commonly identified	HLA-A	A*02:01	ALLDVTPKAV	10	ALLDVTPKV	0	8	1	0	0	ALLDVTPKAV	PEPLIST	0.910398	0.044	0.793684	0.116	9.32	SB
Commonly identified	HLA-A	A*02:01	FLAELPGSLSL	11	FLLPGSLSL	0	2	2	0	0	FLAELPGSLSL	PEPLIST	0.910393	0.044	0.76651	0.169	12.51	SB
Commonly identified	HLA-A	A*02:01	KLPSNLPQL	9	KLPSNLPQL	0	0	0	0	0	KLPSNLPQL	PEPLIST	0.910318	0.044	0.663188	0.533	38.25	SB
Commonly identified	HLA-A	A*02:01	GLFGKELHKV	10	GLFGELHKV	0	4	1	0	0	GLFGKELHKV	PEPLIST	0.910076	0.044	0.747481	0.213	15.37	SB
Commonly identified	HLA-A	A*02:01	RQADKVWRL	9	RQADKVWRL	0	0	0	0	0	RQADKVWRL	PEPLIST	0.909863	0.044	0.699933	0.381	25.7	SB
Commonly identified	HLA-A	A*02:01	HLWAELVFL	9	HLWAELVFL	0	0	0	0	0	HLWAELVFL	PEPLIST	0.909768	0.044	0.831656	0.058	6.18	SB
Commonly identified	HLA-A	A*02:01	RLYHITDQV	9	RLYHITDQV	0	0	0	0	0	RLYHITDQV	PEPLIST	0.90949	0.044	0.772397	0.158	11.74	SB
Commonly identified	HLA-A	A*02:01	VLVDRTIYI	9	VLVDRTIYI	0	0	0	0	0	VLVDRTIYI	PEPLIST	0.909086	0.044	0.766353	0.169	12.53	SB
Commonly identified	HLA-A	A*02:01	TLWYRSPEV	9	TLWYRSPEV	0	0	0	0	0	TLWYRSPEV	PEPLIST	0.909082	0.044	0.819016	0.074	7.09	SB
Commonly identified	HLA-A	A*02:01	KLVDYARSV	9	KLVDYARSV	0	0	0	0	0	KLVDYARSV	PEPLIST	0.909017	0.044	0.774614	0.154	11.46	SB
Commonly identified	HLA-A	A*02:01	FLFNTENKL	9	FLFNTENKL	0	0	0	0	0	FLFNTENKL	PEPLIST	0.90894	0.045	0.752684	0.197	14.53	SB
Commonly identified	HLA-A	A*02:01	GVYGDVHRV	9	GVYGDVHRV	0	0	0	0	0	GVYGDVHRV	PEPLIST	0.908869	0.045	0.659439	0.55	39.84	SB
Commonly identified	HLA-A	A*02:01	RLIDLGVGL	9	RLIDLGVGL	0	0	0	0	0	RLIDLGVGL	PEPLIST	0.908743	0.045	0.770488	0.162	11.98	SB
Commonly identified	HLA-A	A*02:01	FTIPKLYQL	9	FTIPKLYQL	0	0	0	0	0	FTIPKLYQL	PEPLIST	0.908737	0.045	0.722492	0.291	20.14	SB
Commonly identified	HLA-A	A*02:01	ALFNGAQKL	9	ALFNGAQKL	0	0	0	0	0	ALFNGAQKL	PEPLIST	0.908199	0.045	0.651393	0.584	43.46	SB
Commonly identified	HLA-A	A*02:01	RLLGEEVVRV	10	RLLEEVVRV	0	3	1	0	0	RLLGEEVVRV	PEPLIST	0.908177	0.045	0.745386	0.22	15.72	SB
Commonly identified	HLA-A	A*02:01	TVADHIQKV	9	TVADHIQKV	0	0	0	0	0	TVADHIQKV	PEPLIST	0.907893	0.045	0.549777	1.281	130.49	SB
Commonly identified	HLA-A	A*02:01	RLDTHPAMV	9	RLDTHPAMV	0	0	0	0	0	RLDTHPAMV	PEPLIST	0.907885	0.045	0.712513	0.329	22.43	SB
Commonly identified	HLA-A	A*02:01	KILDYEVTL	9	KILDYEVTL	0	0	0	0	0	KILDYEVTL	PEPLIST	0.907753	0.045	0.706394	0.354	23.97	SB
Commonly identified	HLA-A	A*02:01	KLNPQDHRL	9	KLNPQDHRL	0	0	0	0	0	KLNPQDHRL	PEPLIST	0.907639	0.045	0.581593	1.03	92.49	SB
Commonly identified	HLA-A	A*02:01	VIIEKTYSL	9	VIIEKTYSL	0	0	0	0	0	VIIEKTYSL	PEPLIST	0.907259	0.045	0.659669	0.549	39.74	SB
Commonly identified	HLA-A	A*02:01	ALLEENSTPQL	11	ALLEETPQL	0	5	2	0	0	ALLEENSTPQL	PEPLIST	0.907192	0.045	0.607116	0.838	70.17	SB
Commonly identified	HLA-A	A*02:01	SLHSKFIRV	9	SLHSKFIRV	0	0	0	0	0	SLHSKFIRV	PEPLIST	0.907066	0.045	0.698276	0.388	26.17	SB
Commonly identified	HLA-A	A*02:01	KLTEENTTL	9	KLTEENTTL	0	0	0	0	0	KLTEENTTL	PEPLIST	0.906964	0.046	0.63385	0.683	52.54	SB
Commonly identified	HLA-A	A*02:01	WLLDNVRKV	9	WLLDNVRKV	0	0	0	0	0	WLLDNVRKV	PEPLIST	0.906898	0.046	0.791496	0.121	9.54	SB
Commonly identified	HLA-A	A*02:01	LMDSNLPRL	9	LMDSNLPRL	0	0	0	0	0	LMDSNLPRL	PEPLIST	0.906749	0.046	0.740528	0.236	16.57	SB
Commonly identified	HLA-A	A*02:01	ALASVIKEL	9	ALASVIKEL	0	0	0	0	0	ALASVIKEL	PEPLIST	0.906715	0.046	0.641598	0.637	48.32	SB
Commonly identified	HLA-A	A*02:01	RIDPALLTV	9	RIDPALLTV	0	0	0	0	0	RIDPALLTV	PEPLIST	0.906666	0.046	0.656597	0.562	41.08	SB
Commonly identified	HLA-A	A*02:01	GLLPLLHRA	9	GLLPLLHRA	0	0	0	0	0	GLLPLLHRA	PEPLIST	0.906582	0.046	0.722805	0.29	20.07	SB
Commonly identified	HLA-A	A*02:01	ALLNIKVKL	9	ALLNIKVKL	0	0	0	0	0	ALLNIKVKL	PEPLIST	0.906565	0.046	0.61425	0.792	64.96	SB
Commonly identified	HLA-A	A*02:01	FVFPGELLL	9	FVFPGELLL	0	0	0	0	0	FVFPGELLL	PEPLIST	0.906548	0.046	0.762558	0.176	13.05	SB
Commonly identified	HLA-A	A*02:01	FLETNVPLL	9	FLETNVPLL	0	0	0	0	0	FLETNVPLL	PEPLIST	0.906548	0.046	0.773689	0.156	11.57	SB
Commonly identified	HLA-A	A*02:01	KLWADRISL	9	KLWADRISL	0	0	0	0	0	KLWADRISL	PEPLIST	0.906536	0.046	0.771628	0.16	11.83	SB
Commonly identified	HLA-A	A*02:01	ALLKVNQEL	9	ALLKVNQEL	0	0	0	0	0	ALLKVNQEL	PEPLIST	0.906496	0.046	0.664917	0.526	37.54	SB
Commonly identified	HLA-A	A*02:01	ILQETVKEL	9	ILQETVKEL	0	0	0	0	0	ILQETVKEL	PEPLIST	0.906465	0.046	0.613448	0.796	65.52	SB
Commonly identified	HLA-A	A*02:01	KLDAFVEGV	9	KLDAFVEGV	0	0	0	0	0	KLDAFVEGV	PEPLIST	0.906445	0.046	0.820826	0.072	6.95	SB
Commonly identified	HLA-A	A*02:01	KLAKLQAQV	9	KLAKLQAQV	0	0	0	0	0	KLAKLQAQV	PEPLIST	0.906354	0.046	0.716815	0.311	21.41	SB
Commonly identified	HLA-A	A*02:01	ALGRLIPEV	9	ALGRLIPEV	0	0	0	0	0	ALGRLIPEV	PEPLIST	0.906149	0.046	0.778109	0.148	11.03	SB
Commonly identified	HLA-A	A*02:01	ALADVLRRL	9	ALADVLRRL	0	0	0	0	0	ALADVLRRL	PEPLIST	0.905749	0.046	0.667065	0.517	36.68	SB
Commonly identified	HLA-A	A*02:01	AMLTVLHEI	9	AMLTVLHEI	0	0	0	0	0	AMLTVLHEI	PEPLIST	0.905288	0.046	0.831716	0.058	6.18	SB
Commonly identified	HLA-A	A*02:01	AMNGKSFSV	9	AMNGKSFSV	0	0	0	0	0	AMNGKSFSV	PEPLIST	0.905277	0.046	0.797808	0.107	8.91	SB
Commonly identified	HLA-A	A*02:01	FLPSYIIDV	9	FLPSYIIDV	0	0	0	0	0	FLPSYIIDV	PEPLIST	0.905012	0.047	0.878161	0.014	3.74	SB
Commonly identified	HLA-A	A*02:01	GLFSQHFNL	9	GLFSQHFNL	0	0	0	0	0	GLFSQHFNL	PEPLIST	0.904727	0.047	0.812342	0.082	7.62	SB
Commonly identified	HLA-A	A*02:01	KLYNPENIYL	10	KLYPENIYL	0	3	1	0	0	KLYNPENIYL	PEPLIST	0.904516	0.047	0.767744	0.167	12.34	SB
Commonly identified	HLA-A	A*02:01	TLSERLWGL	9	TLSERLWGL	0	0	0	0	0	TLSERLWGL	PEPLIST	0.904225	0.047	0.787174	0.13	10	SB
Commonly identified	HLA-A	A*02:01	SLWEGGVRGV	10	SLWEGGVRV	0	8	1	0	0	SLWEGGVRGV	PEPLIST	0.904225	0.047	0.784003	0.136	10.35	SB
Commonly identified	HLA-A	A*02:01	AMHGHLEAV	9	AMHGHLEAV	0	0	0	0	0	AMHGHLEAV	PEPLIST	0.904178	0.047	0.795709	0.112	9.12	SB
Commonly identified	HLA-A	A*02:01	ALFEEQGIGV	10	ALFEEQIGV	0	6	1	0	0	ALFEEQGIGV	PEPLIST	0.903974	0.047	0.762031	0.177	13.13	SB
Commonly identified	HLA-A	A*02:01	SQVEILQRV	9	SQVEILQRV	0	0	0	0	0	SQVEILQRV	PEPLIST	0.903832	0.047	0.702173	0.372	25.09	SB
Commonly identified	HLA-A	A*02:01	KVSGVILSV	9	KVSGVILSV	0	0	0	0	0	KVSGVILSV	PEPLIST	0.903545	0.047	0.722753	0.29	20.08	SB
Commonly identified	HLA-A	A*02:01	SLFPGKLEVV	10	SLFPGKLEV	0	8	1	0	0	SLFPGKLEVV	PEPLIST	0.903354	0.047	0.734277	0.256	17.73	SB
Commonly identified	HLA-A	A*02:01	YIVPCLHEV	9	YIVPCLHEV	0	0	0	0	0	YIVPCLHEV	PEPLIST	0.903052	0.048	0.872192	0.017	3.99	SB
Commonly identified	HLA-A	A*02:01	KIAQFLESV	9	KIAQFLESV	0	0	0	0	0	KIAQFLESV	PEPLIST	0.902827	0.048	0.781872	0.141	10.59	SB
Commonly identified	HLA-A	A*02:01	ALLQQVHSA	9	ALLQQVHSA	0	0	0	0	0	ALLQQVHSA	PEPLIST	0.90252	0.048	0.653503	0.575	42.48	SB
Commonly identified	HLA-A	A*02:01	ILAEEQFIL	9	ILAEEQFIL	0	0	0	0	0	ILAEEQFIL	PEPLIST	0.902509	0.048	0.77575	0.152	11.32	SB
Commonly identified	HLA-A	A*02:01	FLWDVPSNWTL	11	FLWDVPSTL	0	7	2	0	0	FLWDVPSNWTL	PEPLIST	0.902104	0.048	0.841851	0.049	5.54	SB
Commonly identified	HLA-A	A*02:01	SILEDPPSI	9	SILEDPPSI	0	0	0	0	0	SILEDPPSI	PEPLIST	0.901637	0.048	0.596887	0.907	78.38	SB
Commonly identified	HLA-A	A*02:01	GLFAGPCKV	9	GLFAGPCKV	0	0	0	0	0	GLFAGPCKV	PEPLIST	0.901327	0.048	0.773842	0.156	11.55	SB
Commonly identified	HLA-A	A*02:01	FQHTGIYSV	9	FQHTGIYSV	0	0	0	0	0	FQHTGIYSV	PEPLIST	0.901307	0.048	0.830459	0.059	6.26	SB
Commonly identified	HLA-A	A*02:01	VIVELIYKV	9	VIVELIYKV	0	0	0	0	0	VIVELIYKV	PEPLIST	0.901189	0.048	0.754892	0.192	14.18	SB
Commonly identified	HLA-A	A*02:01	ILMDERTFL	9	ILMDERTFL	0	0	0	0	0	ILMDERTFL	PEPLIST	0.901012	0.049	0.787135	0.13	10.01	SB
Commonly identified	HLA-A	A*02:01	SLAGSLRSV	9	SLAGSLRSV	0	0	0	0	0	SLAGSLRSV	PEPLIST	0.900834	0.049	0.753465	0.195	14.4	SB
Commonly identified	HLA-A	A*02:01	KLQDFSDQL	9	KLQDFSDQL	0	0	0	0	0	KLQDFSDQL	PEPLIST	0.900615	0.049	0.693572	0.408	27.54	SB
Commonly identified	HLA-A	A*02:01	HLSDTTVRL	9	HLSDTTVRL	0	0	0	0	0	HLSDTTVRL	PEPLIST	0.900604	0.049	0.620885	0.756	60.46	SB
Commonly identified	HLA-A	A*02:01	YLPPGFLSA	9	YLPPGFLSA	0	0	0	0	0	YLPPGFLSA	PEPLIST	0.900106	0.049	0.760824	0.18	13.3	SB
Commonly identified	HLA-A	A*02:01	ALLDEQQVNV	10	ALLDEQVNV	0	5	1	0	0	ALLDEQQVNV	PEPLIST	0.900042	0.049	0.675131	0.483	33.62	SB
Commonly identified	HLA-A	A*02:01	TLYGSQIKL	9	TLYGSQIKL	0	0	0	0	0	TLYGSQIKL	PEPLIST	0.899972	0.049	0.602489	0.869	73.77	SB
Commonly identified	HLA-A	A*02:01	VMFNGKVYL	9	VMFNGKVYL	0	0	0	0	0	VMFNGKVYL	PEPLIST	0.899318	0.049	0.811716	0.083	7.67	SB
Commonly identified	HLA-A	A*02:01	RLPDSGVYV	9	RLPDSGVYV	0	0	0	0	0	RLPDSGVYV	PEPLIST	0.899091	0.05	0.752091	0.198	14.62	SB
Commonly identified	HLA-A	A*02:01	ILDDSPKEI	9	ILDDSPKEI	0	0	0	0	0	ILDDSPKEI	PEPLIST	0.899081	0.05	0.539817	1.376	145.34	SB
Commonly identified	HLA-A	A*02:01	RTLDKVLEV	9	RTLDKVLEV	0	0	0	0	0	RTLDKVLEV	PEPLIST	0.898832	0.05	0.651551	0.583	43.39	SB
Commonly identified	HLA-A	A*02:01	VLDSVDVRL	9	VLDSVDVRL	0	0	0	0	0	VLDSVDVRL	PEPLIST	0.89878	0.05	0.646965	0.605	45.59	SB
Commonly identified	HLA-A	A*02:01	HLMEENMIVYV	11	HLMEEIVYV	0	5	2	0	0	HLMEENMIVYV	PEPLIST	0.898534	0.05	0.815055	0.078	7.4	SB
Commonly identified	HLA-A	A*02:01	YLMGERLGV	9	YLMGERLGV	0	0	0	0	0	YLMGERLGV	PEPLIST	0.898512	0.05	0.867332	0.021	4.2	SB
Commonly identified	HLA-A	A*02:01	ALFQPHLINV	10	ALFPHLINV	0	3	1	0	0	ALFQPHLINV	PEPLIST	0.898237	0.05	0.807758	0.09	8	SB
Commonly identified	HLA-A	A*02:01	FLFQEPRSI	9	FLFQEPRSI	0	0	0	0	0	FLFQEPRSI	PEPLIST	0.898223	0.05	0.682884	0.451	30.91	SB
Commonly identified	HLA-A	A*02:01	YLITSVELL	9	YLITSVELL	0	0	0	0	0	YLITSVELL	PEPLIST	0.89741	0.05	0.812432	0.082	7.61	SB
Commonly identified	HLA-A	A*02:01	HLIGDFSKV	9	HLIGDFSKV	0	0	0	0	0	HLIGDFSKV	PEPLIST	0.897388	0.05	0.754253	0.194	14.28	SB
Commonly identified	HLA-A	A*02:01	HLSELNTKL	9	HLSELNTKL	0	0	0	0	0	HLSELNTKL	PEPLIST	0.897262	0.05	0.61369	0.795	65.35	SB
Commonly identified	HLA-A	A*02:01	FTAEFLEKV	9	FTAEFLEKV	0	0	0	0	0	FTAEFLEKV	PEPLIST	0.89705	0.051	0.804158	0.095	8.32	SB
Commonly identified	HLA-A	A*02:01	ALSEKLARL	9	ALSEKLARL	0	0	0	0	0	ALSEKLARL	PEPLIST	0.896925	0.051	0.64833	0.597	44.92	SB
Commonly identified	HLA-A	A*02:01	RLWKAIHTA	9	RLWKAIHTA	0	0	0	0	0	RLWKAIHTA	PEPLIST	0.896742	0.051	0.770224	0.162	12.01	SB
Commonly identified	HLA-A	A*02:01	KLLGKVETA	9	KLLGKVETA	0	0	0	0	0	KLLGKVETA	PEPLIST	0.89657	0.051	0.668737	0.51	36.02	SB
Commonly identified	HLA-A	A*02:01	IVDDKFFKL	9	IVDDKFFKL	0	0	0	0	0	IVDDKFFKL	PEPLIST	0.895971	0.051	0.553682	1.248	125.09	SB
Commonly identified	HLA-A	A*02:01	ILQSFIHDV	9	ILQSFIHDV	0	0	0	0	0	ILQSFIHDV	PEPLIST	0.895873	0.051	0.809539	0.087	7.85	SB
Commonly identified	HLA-A	A*02:01	TLMAEMHVV	9	TLMAEMHVV	0	0	0	0	0	TLMAEMHVV	PEPLIST	0.895849	0.051	0.832673	0.057	6.11	SB
Commonly identified	HLA-A	A*02:01	YLQNWSHVL	9	YLQNWSHVL	0	0	0	0	0	YLQNWSHVL	PEPLIST	0.895641	0.051	0.83656	0.054	5.86	SB
Commonly identified	HLA-A	A*02:01	SLFPGQVVI	9	SLFPGQVVI	0	0	0	0	0	SLFPGQVVI	PEPLIST	0.895213	0.051	0.674048	0.487	34.01	SB
Commonly identified	HLA-A	A*02:01	YLGEGPRMV	9	YLGEGPRMV	0	0	0	0	0	YLGEGPRMV	PEPLIST	0.895131	0.052	0.714712	0.32	21.91	SB
Commonly identified	HLA-A	A*02:01	KLSELEAAL	9	KLSELEAAL	0	0	0	0	0	KLSELEAAL	PEPLIST	0.895072	0.052	0.754552	0.193	14.23	SB
Commonly identified	HLA-A	A*02:01	FLWEAESHA	9	FLWEAESHA	0	0	0	0	0	FLWEAESHA	PEPLIST	0.894712	0.052	0.824016	0.068	6.71	SB
Commonly identified	HLA-A	A*02:01	RLADLKVSI	9	RLADLKVSI	0	0	0	0	0	RLADLKVSI	PEPLIST	0.894523	0.052	0.692577	0.412	27.83	SB
Commonly identified	HLA-A	A*02:01	FMTTNVPNV	9	FMTTNVPNV	0	0	0	0	0	FMTTNVPNV	PEPLIST	0.894497	0.052	0.85738	0.028	4.68	SB
Commonly identified	HLA-A	A*02:01	LLDPNVKSI	9	LLDPNVKSI	0	0	0	0	0	LLDPNVKSI	PEPLIST	0.89434	0.052	0.576075	1.072	98.18	SB
Commonly identified	HLA-A	A*02:01	VLMKALEYL	9	VLMKALEYL	0	0	0	0	0	VLMKALEYL	PEPLIST	0.893979	0.052	0.832837	0.057	6.1	SB
Commonly identified	HLA-A	A*02:01	QMISRIEYV	9	QMISRIEYV	0	0	0	0	0	QMISRIEYV	PEPLIST	0.89379	0.052	0.820093	0.073	7	SB
Commonly identified	HLA-A	A*02:01	FLFGEEPSKL	10	FLFEEPSKL	0	3	1	0	0	FLFGEEPSKL	PEPLIST	0.893727	0.052	0.718848	0.302	20.95	SB
Commonly identified	HLA-A	A*02:01	RLYPEGLAQL	10	RLYEGLAQL	0	3	1	0	0	RLYPEGLAQL	PEPLIST	0.89348	0.052	0.738656	0.243	16.91	SB
Commonly identified	HLA-A	A*02:01	SLIDKTTAA	9	SLIDKTTAA	0	0	0	0	0	SLIDKTTAA	PEPLIST	0.893323	0.052	0.681307	0.458	31.44	SB
Commonly identified	HLA-A	A*02:01	KIGSIIFQV	9	KIGSIIFQV	0	0	0	0	0	KIGSIIFQV	PEPLIST	0.893186	0.052	0.792872	0.118	9.4	SB
Commonly identified	HLA-A	A*02:01	YLDGRLEPL	9	YLDGRLEPL	0	0	0	0	0	YLDGRLEPL	PEPLIST	0.893008	0.053	0.811876	0.083	7.66	SB
Commonly identified	HLA-A	A*02:01	VLAFLVHEL	9	VLAFLVHEL	0	0	0	0	0	VLAFLVHEL	PEPLIST	0.892324	0.053	0.780714	0.143	10.73	SB
Commonly identified	HLA-A	A*02:01	KVLGIVVGV	9	KVLGIVVGV	0	0	0	0	0	KVLGIVVGV	PEPLIST	0.891931	0.053	0.8149	0.079	7.41	SB
Commonly identified	HLA-A	A*02:01	FLPRKFPSL	9	FLPRKFPSL	0	0	0	0	0	FLPRKFPSL	PEPLIST	0.891641	0.053	0.75847	0.185	13.64	SB
Commonly identified	HLA-A	A*02:01	VLPESLPVL	9	VLPESLPVL	0	0	0	0	0	VLPESLPVL	PEPLIST	0.890962	0.054	0.664664	0.527	37.65	SB
Commonly identified	HLA-A	A*02:01	QMIEQIQFI	9	QMIEQIQFI	0	0	0	0	0	QMIEQIQFI	PEPLIST	0.890732	0.054	0.766195	0.169	12.55	SB
Commonly identified	HLA-A	A*02:01	RLYDPTEGMVSV	12	RLYDGMVSV	0	4	3	0	0	RLYDPTEGMVSV	PEPLIST	0.890663	0.054	0.794045	0.115	9.28	SB
Commonly identified	HLA-A	A*02:01	YIQPQPLGV	9	YIQPQPLGV	0	0	0	0	0	YIQPQPLGV	PEPLIST	0.890441	0.054	0.649233	0.593	44.49	SB
Commonly identified	HLA-A	A*02:01	IILGKSHYV	9	IILGKSHYV	0	0	0	0	0	IILGKSHYV	PEPLIST	0.89031	0.054	0.76269	0.176	13.04	SB
Commonly identified	HLA-A	A*02:01	RLLGLETNV	9	RLLGLETNV	0	0	0	0	0	RLLGLETNV	PEPLIST	0.890293	0.054	0.75629	0.189	13.97	SB
Commonly identified	HLA-A	A*02:01	KLQDGVHII	9	KLQDGVHII	0	0	0	0	0	KLQDGVHII	PEPLIST	0.88987	0.054	0.679429	0.465	32.09	SB
Commonly identified	HLA-A	A*02:01	VMAPFTMTI	9	VMAPFTMTI	0	0	0	0	0	VMAPFTMTI	PEPLIST	0.889603	0.054	0.836093	0.054	5.89	SB
Commonly identified	HLA-A	A*02:01	RLTEKFVLL	9	RLTEKFVLL	0	0	0	0	0	RLTEKFVLL	PEPLIST	0.889596	0.054	0.716602	0.312	21.46	SB
Commonly identified	HLA-A	A*02:01	ALAKIEIKL	9	ALAKIEIKL	0	0	0	0	0	ALAKIEIKL	PEPLIST	0.88956	0.054	0.601008	0.879	74.96	SB
Commonly identified	HLA-A	A*02:01	SMLPDCPRV	9	SMLPDCPRV	0	0	0	0	0	SMLPDCPRV	PEPLIST	0.889532	0.054	0.764229	0.173	12.82	SB
Commonly identified	HLA-A	A*02:01	TLSDLRVYL	9	TLSDLRVYL	0	0	0	0	0	TLSDLRVYL	PEPLIST	0.889478	0.054	0.748854	0.208	15.14	SB
Commonly identified	HLA-A	A*02:01	SMPEQAHKV	9	SMPEQAHKV	0	0	0	0	0	SMPEQAHKV	PEPLIST	0.889143	0.054	0.644373	0.62	46.89	SB
Commonly identified	HLA-A	A*02:01	GLDWLSHEL	9	GLDWLSHEL	0	0	0	0	0	GLDWLSHEL	PEPLIST	0.88901	0.055	0.749764	0.205	14.99	SB
Commonly identified	HLA-A	A*02:01	SIAPRMMSV	9	SIAPRMMSV	0	0	0	0	0	SIAPRMMSV	PEPLIST	0.88873	0.055	0.697687	0.391	26.34	SB
Commonly identified	HLA-A	A*02:01	KMPEINAKV	9	KMPEINAKV	0	0	0	0	0	KMPEINAKV	PEPLIST	0.888577	0.055	0.757393	0.187	13.8	SB
Commonly identified	HLA-A	A*02:01	ILADLEDYL	9	ILADLEDYL	0	0	0	0	0	ILADLEDYL	PEPLIST	0.88805	0.055	0.819135	0.074	7.08	SB
Commonly identified	HLA-A	A*02:01	VLYPHEPTAV	10	VLYPEPTAV	0	4	1	0	0	VLYPHEPTAV	PEPLIST	0.888037	0.055	0.687185	0.434	29.51	SB
Commonly identified	HLA-A	A*02:01	ILADVLKVEV	10	ILADVLVEV	0	6	1	0	0	ILADVLKVEV	PEPLIST	0.887526	0.055	0.832745	0.057	6.11	SB
Commonly identified	HLA-A	A*02:01	TLLTKPVEI	9	TLLTKPVEI	0	0	0	0	0	TLLTKPVEI	PEPLIST	0.887432	0.055	0.583462	1.015	90.64	SB
Commonly identified	HLA-A	A*02:01	KQVEEIFNL	9	KQVEEIFNL	0	0	0	0	0	KQVEEIFNL	PEPLIST	0.887165	0.055	0.730175	0.268	18.53	SB
Commonly identified	HLA-A	A*02:01	SLSGELREV	9	SLSGELREV	0	0	0	0	0	SLSGELREV	PEPLIST	0.887104	0.055	0.690496	0.42	28.47	SB
Commonly identified	HLA-A	A*02:01	TLYALSHAV	9	TLYALSHAV	0	0	0	0	0	TLYALSHAV	PEPLIST	0.886785	0.056	0.817627	0.076	7.19	SB
Commonly identified	HLA-A	A*02:01	SLIDGIKRA	9	SLIDGIKRA	0	0	0	0	0	SLIDGIKRA	PEPLIST	0.8867	0.056	0.637485	0.662	50.52	SB
Commonly identified	HLA-A	A*02:01	NLLKLIAEV	9	NLLKLIAEV	0	0	0	0	0	NLLKLIAEV	PEPLIST	0.886272	0.056	0.799568	0.103	8.75	SB
Commonly identified	HLA-A	A*02:01	SLGRWPWQV	9	SLGRWPWQV	0	0	0	0	0	SLGRWPWQV	PEPLIST	0.886078	0.056	0.813049	0.081	7.56	SB
Commonly identified	HLA-A	A*02:01	RMWGRLVGL	9	RMWGRLVGL	0	0	0	0	0	RMWGRLVGL	PEPLIST	0.885985	0.056	0.827602	0.063	6.46	SB
Commonly identified	HLA-A	A*02:01	TLSEDMILL	9	TLSEDMILL	0	0	0	0	0	TLSEDMILL	PEPLIST	0.885357	0.056	0.723644	0.288	19.89	SB
Commonly identified	HLA-A	A*02:01	KTLEGIAAV	9	KTLEGIAAV	0	0	0	0	0	KTLEGIAAV	PEPLIST	0.885104	0.056	0.81169	0.083	7.67	SB
Commonly identified	HLA-A	A*02:01	ALDSHPTIV	9	ALDSHPTIV	0	0	0	0	0	ALDSHPTIV	PEPLIST	0.884939	0.057	0.584024	1.011	90.09	SB
Commonly identified	HLA-A	A*02:01	RLGGIPVGV	9	RLGGIPVGV	0	0	0	0	0	RLGGIPVGV	PEPLIST	0.884206	0.057	0.729327	0.271	18.7	SB
Commonly identified	HLA-A	A*02:01	RLIDAFKGV	9	RLIDAFKGV	0	0	0	0	0	RLIDAFKGV	PEPLIST	0.883673	0.057	0.796802	0.109	9.01	SB
Commonly identified	HLA-A	A*02:01	SLIFKLEEL	9	SLIFKLEEL	0	0	0	0	0	SLIFKLEEL	PEPLIST	0.883393	0.057	0.708758	0.344	23.36	SB
Commonly identified	HLA-A	A*02:01	NLLGKLINI	9	NLLGKLINI	0	0	0	0	0	NLLGKLINI	PEPLIST	0.883308	0.057	0.737498	0.247	17.12	SB
Commonly identified	HLA-A	A*02:01	KLYAGAILEV	10	KLYAGILEV	0	5	1	0	0	KLYAGAILEV	PEPLIST	0.883306	0.057	0.838951	0.052	5.71	SB
Commonly identified	HLA-A	A*02:01	SIIQRLLEV	9	SIIQRLLEV	0	0	0	0	0	SIIQRLLEV	PEPLIST	0.883285	0.057	0.714394	0.321	21.98	SB
Commonly identified	HLA-A	A*02:01	RILDILEYI	9	RILDILEYI	0	0	0	0	0	RILDILEYI	PEPLIST	0.883178	0.057	0.814091	0.079	7.47	SB
Commonly identified	HLA-A	A*02:01	ALWKGRPLSV	10	ALWKGPLSV	0	5	1	0	0	ALWKGRPLSV	PEPLIST	0.883154	0.057	0.732903	0.261	17.99	SB
Commonly identified	HLA-A	A*02:01	HLIEPLANA	9	HLIEPLANA	0	0	0	0	0	HLIEPLANA	PEPLIST	0.882774	0.058	0.713473	0.325	22.2	SB
Commonly identified	HLA-A	A*02:01	KVLDFEHFL	9	KVLDFEHFL	0	0	0	0	0	KVLDFEHFL	PEPLIST	0.882538	0.058	0.743943	0.225	15.97	SB
Commonly identified	HLA-A	A*02:01	KLAESVEKA	9	KLAESVEKA	0	0	0	0	0	KLAESVEKA	PEPLIST	0.882407	0.058	0.647238	0.603	45.46	SB
Commonly identified	HLA-A	A*02:01	FLNNQEYVL	9	FLNNQEYVL	0	0	0	0	0	FLNNQEYVL	PEPLIST	0.882271	0.058	0.814047	0.079	7.48	SB
Commonly identified	HLA-A	A*02:01	SLDGRQIRV	9	SLDGRQIRV	0	0	0	0	0	SLDGRQIRV	PEPLIST	0.882187	0.058	0.572577	1.098	101.96	SB
Commonly identified	HLA-A	A*02:01	RMWEDPMGA	9	RMWEDPMGA	0	0	0	0	0	RMWEDPMGA	PEPLIST	0.882137	0.058	0.799436	0.103	8.76	SB
Commonly identified	HLA-A	A*02:01	ILYDKDHYKL	10	ILYDKDHYL	0	8	1	0	0	ILYDKDHYKL	PEPLIST	0.881986	0.058	0.731704	0.264	18.23	SB
Commonly identified	HLA-A	A*02:01	YMNNDLIGL	9	YMNNDLIGL	0	0	0	0	0	YMNNDLIGL	PEPLIST	0.881904	0.058	0.870398	0.018	4.06	SB
Commonly identified	HLA-A	A*02:01	SLFEKGLKNV	10	SLFEGLKNV	0	4	1	0	0	SLFEKGLKNV	PEPLIST	0.881703	0.058	0.732878	0.261	18	SB
Commonly identified	HLA-A	A*02:01	TLMTDPVRL	9	TLMTDPVRL	0	0	0	0	0	TLMTDPVRL	PEPLIST	0.881694	0.058	0.636125	0.67	51.27	SB
Commonly identified	HLA-A	A*02:01	KLPEKWESV	9	KLPEKWESV	0	0	0	0	0	KLPEKWESV	PEPLIST	0.881422	0.058	0.694673	0.403	27.21	SB
Commonly identified	HLA-A	A*02:01	YAFPKAVSV	9	YAFPKAVSV	0	0	0	0	0	YAFPKAVSV	PEPLIST	0.881292	0.058	0.643431	0.626	47.37	SB
Commonly identified	HLA-A	A*02:01	YLLEKSRAI	9	YLLEKSRAI	0	0	0	0	0	YLLEKSRAI	PEPLIST	0.881247	0.058	0.758127	0.186	13.69	SB
Commonly identified	HLA-A	A*02:01	VLLEQPTWQL	10	VLLEQPWQL	0	6	1	0	0	VLLEQPTWQL	PEPLIST	0.881141	0.058	0.735125	0.254	17.56	SB
Commonly identified	HLA-A	A*02:01	RLISKFDTV	9	RLISKFDTV	0	0	0	0	0	RLISKFDTV	PEPLIST	0.880809	0.059	0.787259	0.13	9.99	SB
Commonly identified	HLA-A	A*02:01	SLADLNSRL	9	SLADLNSRL	0	0	0	0	0	SLADLNSRL	PEPLIST	0.88077	0.059	0.677141	0.475	32.89	SB
Commonly identified	HLA-A	A*02:01	VLKEYLDNV	9	VLKEYLDNV	0	0	0	0	0	VLKEYLDNV	PEPLIST	0.880534	0.059	0.760593	0.18	13.33	SB
Commonly identified	HLA-A	A*02:01	LLNDRIWLA	9	LLNDRIWLA	0	0	0	0	0	LLNDRIWLA	PEPLIST	0.880441	0.059	0.829056	0.06	6.36	SB
Commonly identified	HLA-A	A*02:01	GMHSELWGV	9	GMHSELWGV	0	0	0	0	0	GMHSELWGV	PEPLIST	0.880194	0.059	0.869571	0.019	4.1	SB
Commonly identified	HLA-A	A*02:01	YLLDYPNNLL	10	YLLDYPNLL	0	6	1	0	0	YLLDYPNNLL	PEPLIST	0.880045	0.059	0.831508	0.058	6.19	SB
Commonly identified	HLA-A	A*02:01	RLDFNLIRV	9	RLDFNLIRV	0	0	0	0	0	RLDFNLIRV	PEPLIST	0.879978	0.059	0.744323	0.224	15.9	SB
Commonly identified	HLA-A	A*02:01	RMDYPVFTV	9	RMDYPVFTV	0	0	0	0	0	RMDYPVFTV	PEPLIST	0.879378	0.059	0.833879	0.056	6.03	SB
Commonly identified	HLA-A	A*02:01	VLAPHLTRA	9	VLAPHLTRA	0	0	0	0	0	VLAPHLTRA	PEPLIST	0.879336	0.059	0.674135	0.487	33.98	SB
Commonly identified	HLA-A	A*02:01	ALLEMDARL	9	ALLEMDARL	0	0	0	0	0	ALLEMDARL	PEPLIST	0.879317	0.059	0.74664	0.216	15.51	SB
Commonly identified	HLA-A	A*02:01	SLHPDLIYNV	10	SLHPDLIYV	0	8	1	0	0	SLHPDLIYNV	PEPLIST	0.879211	0.059	0.782794	0.139	10.49	SB
Commonly identified	HLA-A	A*02:01	KLIELKAEI	9	KLIELKAEI	0	0	0	0	0	KLIELKAEI	PEPLIST	0.879098	0.059	0.710559	0.337	22.91	SB
Commonly identified	HLA-A	A*02:01	ILLAEVDKV	9	ILLAEVDKV	0	0	0	0	0	ILLAEVDKV	PEPLIST	0.878874	0.06	0.743518	0.226	16.04	SB
Commonly identified	HLA-A	A*02:01	SLIRIVPVV	9	SLIRIVPVV	0	0	0	0	0	SLIRIVPVV	PEPLIST	0.87876	0.06	0.782798	0.139	10.49	SB
Commonly identified	HLA-A	A*02:01	SLFRHPKQV	9	SLFRHPKQV	0	0	0	0	0	SLFRHPKQV	PEPLIST	0.878365	0.06	0.59727	0.904	78.06	SB
Commonly identified	HLA-A	A*02:01	SLQSTILGV	9	SLQSTILGV	0	0	0	0	0	SLQSTILGV	PEPLIST	0.878318	0.06	0.773024	0.157	11.66	SB
Commonly identified	HLA-A	A*02:01	RLWEQLVHFHV	11	RLWEQLVHV	0	7	2	0	0	RLWEQLVHFHV	PEPLIST	0.877806	0.06	0.821989	0.071	6.86	SB
Commonly identified	HLA-A	A*02:01	NMMSGISSV	9	NMMSGISSV	0	0	0	0	0	NMMSGISSV	PEPLIST	0.877764	0.06	0.861261	0.026	4.49	SB
Commonly identified	HLA-A	A*02:01	GLLTEIRAV	9	GLLTEIRAV	0	0	0	0	0	GLLTEIRAV	PEPLIST	0.877706	0.06	0.733641	0.258	17.85	SB
Commonly identified	HLA-A	A*02:01	AVIGDVIRV	9	AVIGDVIRV	0	0	0	0	0	AVIGDVIRV	PEPLIST	0.876987	0.061	0.641173	0.639	48.54	SB
Commonly identified	HLA-A	A*02:01	FLWKEPATM	9	FLWKEPATM	0	0	0	0	0	FLWKEPATM	PEPLIST	0.876949	0.061	0.749704	0.205	15	SB
Commonly identified	HLA-A	A*02:01	ATLNIIHSV	9	ATLNIIHSV	0	0	0	0	0	ATLNIIHSV	PEPLIST	0.876827	0.061	0.689304	0.425	28.84	SB
Commonly identified	HLA-A	A*02:01	RLLDVLAPL	9	RLLDVLAPL	0	0	0	0	0	RLLDVLAPL	PEPLIST	0.876489	0.061	0.883922	0.011	3.51	SB
Commonly identified	HLA-A	A*02:01	SLIDKRIKL	9	SLIDKRIKL	0	0	0	0	0	SLIDKRIKL	PEPLIST	0.876469	0.061	0.550869	1.272	128.96	SB
Commonly identified	HLA-A	A*02:01	KLHDERVLV	9	KLHDERVLV	0	0	0	0	0	KLHDERVLV	PEPLIST	0.876459	0.061	0.684001	0.447	30.54	SB
Commonly identified	HLA-A	A*02:01	RMYNKIFAI	9	RMYNKIFAI	0	0	0	0	0	RMYNKIFAI	PEPLIST	0.876278	0.061	0.884386	0.011	3.49	SB
Commonly identified	HLA-A	A*02:01	HILDFSPSL	9	HILDFSPSL	0	0	0	0	0	HILDFSPSL	PEPLIST	0.876171	0.061	0.65818	0.555	40.38	SB
Commonly identified	HLA-A	A*02:01	ALDKATVLL	9	ALDKATVLL	0	0	0	0	0	ALDKATVLL	PEPLIST	0.875722	0.061	0.632497	0.692	53.32	SB
Commonly identified	HLA-A	A*02:01	LLIEMEQRL	9	LLIEMEQRL	0	0	0	0	0	LLIEMEQRL	PEPLIST	0.875227	0.061	0.683733	0.448	30.63	SB
Commonly identified	HLA-A	A*02:01	TLWYRAPEV	9	TLWYRAPEV	0	0	0	0	0	TLWYRAPEV	PEPLIST	0.875178	0.061	0.802441	0.098	8.48	SB
Commonly identified	HLA-A	A*02:01	VLNPETTVV	9	VLNPETTVV	0	0	0	0	0	VLNPETTVV	PEPLIST	0.874972	0.062	0.600842	0.88	75.1	SB
Commonly identified	HLA-A	A*02:01	ILGIQPPSV	9	ILGIQPPSV	0	0	0	0	0	ILGIQPPSV	PEPLIST	0.874947	0.062	0.646968	0.604	45.59	SB
Commonly identified	HLA-A	A*02:01	MTDDKITEV	9	MTDDKITEV	0	0	0	0	0	MTDDKITEV	PEPLIST	0.874861	0.062	0.621169	0.754	60.27	SB
Commonly identified	HLA-A	A*02:01	MLDMSVPAV	9	MLDMSVPAV	0	0	0	0	0	MLDMSVPAV	PEPLIST	0.874359	0.062	0.860651	0.026	4.52	SB
Commonly identified	HLA-A	A*02:01	FIMEGGAMV	9	FIMEGGAMV	0	0	0	0	0	FIMEGGAMV	PEPLIST	0.874104	0.062	0.878171	0.014	3.74	SB
Commonly identified	HLA-A	A*02:01	GLHFVVPSV	9	GLHFVVPSV	0	0	0	0	0	GLHFVVPSV	PEPLIST	0.87394	0.062	0.758352	0.185	13.66	SB
Commonly identified	HLA-A	A*02:01	TIHDSIQYV	9	TIHDSIQYV	0	0	0	0	0	TIHDSIQYV	PEPLIST	0.873691	0.062	0.636972	0.665	50.8	SB
Commonly identified	HLA-A	A*02:01	ALQEQLSRL	9	ALQEQLSRL	0	0	0	0	0	ALQEQLSRL	PEPLIST	0.873277	0.062	0.618286	0.77	62.18	SB
Commonly identified	HLA-A	A*02:01	ALSQLVPCV	9	ALSQLVPCV	0	0	0	0	0	ALSQLVPCV	PEPLIST	0.872838	0.063	0.754633	0.193	14.22	SB
Commonly identified	HLA-A	A*02:01	SMLEDVQRA	9	SMLEDVQRA	0	0	0	0	0	SMLEDVQRA	PEPLIST	0.872779	0.063	0.672378	0.494	34.63	SB
Commonly identified	HLA-A	A*02:01	QQIGKVVQV	9	QQIGKVVQV	0	0	0	0	0	QQIGKVVQV	PEPLIST	0.872691	0.063	0.574431	1.084	99.94	SB
Commonly identified	HLA-A	A*02:01	RTIEYLEEV	9	RTIEYLEEV	0	0	0	0	0	RTIEYLEEV	PEPLIST	0.872655	0.063	0.791132	0.122	9.58	SB
Commonly identified	HLA-A	A*02:01	KLWKGARSV	9	KLWKGARSV	0	0	0	0	0	KLWKGARSV	PEPLIST	0.872605	0.063	0.729814	0.27	18.6	SB
Commonly identified	HLA-A	A*02:01	FLKNELDNV	9	FLKNELDNV	0	0	0	0	0	FLKNELDNV	PEPLIST	0.872488	0.063	0.793395	0.117	9.35	SB
Commonly identified	HLA-A	A*02:01	YLTHTNPRV	9	YLTHTNPRV	0	0	0	0	0	YLTHTNPRV	PEPLIST	0.872062	0.063	0.750904	0.201	14.81	SB
Commonly identified	HLA-A	A*02:01	SLQDTKITL	9	SLQDTKITL	0	0	0	0	0	SLQDTKITL	PEPLIST	0.871522	0.063	0.552786	1.256	126.31	SB
Commonly identified	HLA-A	A*02:01	FLLDPVKGERL	11	FLLDPVERL	0	6	2	0	0	FLLDPVKGERL	PEPLIST	0.871498	0.063	0.612524	0.802	66.18	SB
Commonly identified	HLA-A	A*02:01	RLLEGVKQA	9	RLLEGVKQA	0	0	0	0	0	RLLEGVKQA	PEPLIST	0.871471	0.063	0.644344	0.62	46.9	SB
Commonly identified	HLA-A	A*02:01	RLAHYIDRV	9	RLAHYIDRV	0	0	0	0	0	RLAHYIDRV	PEPLIST	0.871123	0.064	0.808073	0.089	7.98	SB
Commonly identified	HLA-A	A*02:01	LLWDPSTGKQV	11	LLWDPSTQV	0	7	2	0	0	LLWDPSTGKQV	PEPLIST	0.871117	0.064	0.669711	0.505	35.65	SB
Commonly identified	HLA-A	A*02:01	KIDEKNFVV	9	KIDEKNFVV	0	0	0	0	0	KIDEKNFVV	PEPLIST	0.87096	0.064	0.688346	0.429	29.14	SB
Commonly identified	HLA-A	A*02:01	ALLGDLTKA	9	ALLGDLTKA	0	0	0	0	0	ALLGDLTKA	PEPLIST	0.870911	0.064	0.689387	0.425	28.81	SB
Commonly identified	HLA-A	A*02:01	TLFPGKVHSL	10	TLFPGVHSL	0	5	1	0	0	TLFPGKVHSL	PEPLIST	0.87054	0.064	0.625632	0.73	57.43	SB
Commonly identified	HLA-A	A*02:01	SLINVGLISV	10	SLINGLISV	0	4	1	0	0	SLINVGLISV	PEPLIST	0.869879	0.064	0.830083	0.059	6.29	SB
Commonly identified	HLA-A	A*02:01	VLLEDLASQV	10	VLLEDLSQV	0	6	1	0	0	VLLEDLASQV	PEPLIST	0.869859	0.064	0.808671	0.088	7.93	SB
Commonly identified	HLA-A	A*02:01	RLQESVMEA	9	RLQESVMEA	0	0	0	0	0	RLQESVMEA	PEPLIST	0.869018	0.065	0.702546	0.37	24.99	SB
Commonly identified	HLA-A	A*02:01	NLDFNPPHV	9	NLDFNPPHV	0	0	0	0	0	NLDFNPPHV	PEPLIST	0.868838	0.065	0.627931	0.717	56.02	SB
Commonly identified	HLA-A	A*02:01	SLAQYLINA	9	SLAQYLINA	0	0	0	0	0	SLAQYLINA	PEPLIST	0.86865	0.065	0.78101	0.142	10.69	SB
Commonly identified	HLA-A	A*02:01	FLTKQEILL	9	FLTKQEILL	0	0	0	0	0	FLTKQEILL	PEPLIST	0.868353	0.065	0.743862	0.225	15.98	SB
Commonly identified	HLA-A	A*02:01	YLGRLAHEV	9	YLGRLAHEV	0	0	0	0	0	YLGRLAHEV	PEPLIST	0.868201	0.065	0.826153	0.065	6.56	SB
Commonly identified	HLA-A	A*02:01	LIMELINNV	9	LIMELINNV	0	0	0	0	0	LIMELINNV	PEPLIST	0.867934	0.065	0.848675	0.036	5.14	SB
Commonly identified	HLA-A	A*02:01	VLFDVTGQVRL	11	VLFDGQVRL	0	4	2	0	0	VLFDVTGQVRL	PEPLIST	0.867786	0.065	0.612982	0.799	65.85	SB
Commonly identified	HLA-A	A*02:01	KIAPNTPQL	9	KIAPNTPQL	0	0	0	0	0	KIAPNTPQL	PEPLIST	0.867745	0.065	0.522089	1.548	176.07	SB
Commonly identified	HLA-A	A*02:01	KLDEDVKMI	9	KLDEDVKMI	0	0	0	0	0	KLDEDVKMI	PEPLIST	0.867508	0.066	0.590831	0.957	83.69	SB
Commonly identified	HLA-A	A*02:01	ALEEYVICV	9	ALEEYVICV	0	0	0	0	0	ALEEYVICV	PEPLIST	0.866838	0.066	0.754207	0.194	14.29	SB
Commonly identified	HLA-A	A*02:01	KLIEKLDIKL	10	KLIELDIKL	0	4	1	0	0	KLIEKLDIKL	PEPLIST	0.866426	0.066	0.689277	0.425	28.85	SB
Commonly identified	HLA-A	A*02:01	YVADLVHSA	9	YVADLVHSA	0	0	0	0	0	YVADLVHSA	PEPLIST	0.866154	0.066	0.686122	0.438	29.85	SB
Commonly identified	HLA-A	A*02:01	VVVDPIQSV	9	VVVDPIQSV	0	0	0	0	0	VVVDPIQSV	PEPLIST	0.865124	0.067	0.517016	1.601	186.01	SB
Commonly identified	HLA-A	A*02:01	RLAGVGWRV	9	RLAGVGWRV	0	0	0	0	0	RLAGVGWRV	PEPLIST	0.864449	0.067	0.806878	0.091	8.08	SB
Commonly identified	HLA-A	A*02:01	YILDLQVVL	9	YILDLQVVL	0	0	0	0	0	YILDLQVVL	PEPLIST	0.864165	0.067	0.740143	0.238	16.64	SB
Commonly identified	HLA-A	A*02:01	KLLEEQGIFL	10	KLLEEQIFL	0	6	1	0	0	KLLEEQGIFL	PEPLIST	0.864059	0.067	0.749165	0.207	15.09	SB
Commonly identified	HLA-A	A*02:01	KLADDVDLEQV	11	KLADDLEQV	0	4	2	0	0	KLADDVDLEQV	PEPLIST	0.864054	0.067	0.607302	0.837	70.03	SB
Commonly identified	HLA-A	A*02:01	RLFNDPVAMV	10	RLFNDPVAV	0	8	1	0	0	RLFNDPVAMV	PEPLIST	0.864046	0.067	0.780084	0.144	10.8	SB
Commonly identified	HLA-A	A*02:01	KLLAATVLL	9	KLLAATVLL	0	0	0	0	0	KLLAATVLL	PEPLIST	0.863999	0.067	0.821619	0.071	6.89	SB
Commonly identified	HLA-A	A*02:01	RVADRLYGV	9	RVADRLYGV	0	0	0	0	0	RVADRLYGV	PEPLIST	0.86333	0.068	0.774193	0.155	11.51	SB
Commonly identified	HLA-A	A*02:01	KLNATNIEL	9	KLNATNIEL	0	0	0	0	0	KLNATNIEL	PEPLIST	0.863063	0.068	0.712734	0.328	22.38	SB
Commonly identified	HLA-A	A*02:01	FMNKFIYEI	9	FMNKFIYEI	0	0	0	0	0	FMNKFIYEI	PEPLIST	0.862955	0.068	0.926051	0.007	2.23	SB
Commonly identified	HLA-A	A*02:01	VLAWGLLNV	9	VLAWGLLNV	0	0	0	0	0	VLAWGLLNV	PEPLIST	0.862597	0.068	0.832526	0.057	6.12	SB
Commonly identified	HLA-A	A*02:01	AMAAVPAKV	9	AMAAVPAKV	0	0	0	0	0	AMAAVPAKV	PEPLIST	0.862384	0.068	0.718633	0.303	21	SB
Commonly identified	HLA-A	A*02:01	HLMPTRYSV	9	HLMPTRYSV	0	0	0	0	0	HLMPTRYSV	PEPLIST	0.86189	0.069	0.764285	0.173	12.81	SB
Commonly identified	HLA-A	A*02:01	SLADVIIHEI	10	SLADIIHEI	0	4	1	0	0	SLADVIIHEI	PEPLIST	0.861888	0.069	0.749607	0.206	15.02	SB
Commonly identified	HLA-A	A*02:01	LVFGKPVRV	9	LVFGKPVRV	0	0	0	0	0	LVFGKPVRV	PEPLIST	0.861752	0.069	0.586496	0.992	87.71	SB
Commonly identified	HLA-A	A*02:01	VMYGKVYRI	9	VMYGKVYRI	0	0	0	0	0	VMYGKVYRI	PEPLIST	0.861298	0.069	0.768577	0.165	12.23	SB
Commonly identified	HLA-A	A*02:01	RISDVHFSV	9	RISDVHFSV	0	0	0	0	0	RISDVHFSV	PEPLIST	0.861231	0.069	0.761224	0.179	13.24	SB
Commonly identified	HLA-A	A*02:01	ALLESPKAL	9	ALLESPKAL	0	0	0	0	0	ALLESPKAL	PEPLIST	0.861038	0.069	0.556848	1.221	120.88	SB
Commonly identified	HLA-A	A*02:01	VLHDVIYVI	9	VLHDVIYVI	0	0	0	0	0	VLHDVIYVI	PEPLIST	0.860975	0.069	0.738088	0.245	17.01	SB
Commonly identified	HLA-A	A*02:01	SLQEEKLIYV	10	SLQEELIYV	0	5	1	0	0	SLQEEKLIYV	PEPLIST	0.860438	0.069	0.779405	0.145	10.88	SB
Commonly identified	HLA-A	A*02:01	KMLEIDPQKV	10	KMLEIPQKV	0	5	1	0	0	KMLEIDPQKV	PEPLIST	0.860419	0.069	0.725899	0.281	19.41	SB
Commonly identified	HLA-A	A*02:01	FLLPIKTVGV	10	FLLPKTVGV	0	4	1	0	0	FLLPIKTVGV	PEPLIST	0.860361	0.069	0.867995	0.02	4.17	SB
Commonly identified	HLA-A	A*02:01	ALFGKTDVV	9	ALFGKTDVV	0	0	0	0	0	ALFGKTDVV	PEPLIST	0.86036	0.069	0.731398	0.265	18.29	SB
Commonly identified	HLA-A	A*02:01	RLYDGLFKVI	10	RLYDGLFKI	0	8	1	0	0	RLYDGLFKVI	PEPLIST	0.86023	0.069	0.810125	0.086	7.8	SB
Commonly identified	HLA-A	A*02:01	RLNGEIQAL	9	RLNGEIQAL	0	0	0	0	0	RLNGEIQAL	PEPLIST	0.859999	0.07	0.614842	0.789	64.54	SB
Commonly identified	HLA-A	A*02:01	SMSADVPLV	9	SMSADVPLV	0	0	0	0	0	SMSADVPLV	PEPLIST	0.859992	0.07	0.802793	0.097	8.45	SB
Commonly identified	HLA-A	A*02:01	YLDPRLAFTV	10	YLDPRLFTV	0	6	1	0	0	YLDPRLAFTV	PEPLIST	0.859715	0.07	0.85994	0.027	4.55	SB
Commonly identified	HLA-A	A*02:01	GVLPNIQAV	9	GVLPNIQAV	0	0	0	0	0	GVLPNIQAV	PEPLIST	0.859042	0.07	0.609563	0.821	68.34	SB
Commonly identified	HLA-A	A*02:01	RLASYLDRV	9	RLASYLDRV	0	0	0	0	0	RLASYLDRV	PEPLIST	0.858955	0.07	0.824498	0.067	6.68	SB
Commonly identified	HLA-A	A*02:01	LLAPKLNEA	9	LLAPKLNEA	0	0	0	0	0	LLAPKLNEA	PEPLIST	0.858578	0.07	0.700099	0.381	25.66	SB
Commonly identified	HLA-A	A*02:01	ALIDEQILCV	10	ALIDEQILV	0	8	1	0	0	ALIDEQILCV	PEPLIST	0.858458	0.07	0.73766	0.246	17.09	SB
Commonly identified	HLA-A	A*02:01	TLAGDVHIV	9	TLAGDVHIV	0	0	0	0	0	TLAGDVHIV	PEPLIST	0.858154	0.07	0.701878	0.373	25.17	SB
Commonly identified	HLA-A	A*02:01	ELSDVLIYL	9	ELSDVLIYL	0	0	0	0	0	ELSDVLIYL	PEPLIST	0.85808	0.071	0.71493	0.319	21.85	SB
Commonly identified	HLA-A	A*02:01	SLHDRIYVI	9	SLHDRIYVI	0	0	0	0	0	SLHDRIYVI	PEPLIST	0.857966	0.071	0.687034	0.434	29.55	SB
Commonly identified	HLA-A	A*02:01	YMDAPKAAL	9	YMDAPKAAL	0	0	0	0	0	YMDAPKAAL	PEPLIST	0.85759	0.071	0.727188	0.277	19.14	SB
Commonly identified	HLA-A	A*02:01	HLLNESPML	9	HLLNESPML	0	0	0	0	0	HLLNESPML	PEPLIST	0.857321	0.071	0.667332	0.516	36.58	SB
Commonly identified	HLA-A	A*02:01	ALLEADVNIKL	11	ALLDVNIKL	0	3	2	0	0	ALLEADVNIKL	PEPLIST	0.857296	0.071	0.601757	0.874	74.36	SB
Commonly identified	HLA-A	A*02:01	TLDAGNIKL	9	TLDAGNIKL	0	0	0	0	0	TLDAGNIKL	PEPLIST	0.856534	0.071	0.589604	0.967	84.81	SB
Commonly identified	HLA-A	A*02:01	ILSKDGVLYV	10	ILSDGVLYV	0	3	1	0	0	ILSKDGVLYV	PEPLIST	0.855775	0.072	0.811984	0.083	7.65	SB
Commonly identified	HLA-A	A*02:01	ALMAGAHGL	9	ALMAGAHGL	0	0	0	0	0	ALMAGAHGL	PEPLIST	0.855697	0.072	0.781575	0.141	10.63	SB
Commonly identified	HLA-A	A*02:01	QLLPNLRAV	9	QLLPNLRAV	0	0	0	0	0	QLLPNLRAV	PEPLIST	0.855673	0.072	0.689532	0.424	28.77	SB
Commonly identified	HLA-A	A*02:01	TLFPVRLLV	9	TLFPVRLLV	0	0	0	0	0	TLFPVRLLV	PEPLIST	0.855049	0.072	0.742183	0.231	16.27	SB
Commonly identified	HLA-A	A*02:01	SLHSLLWEA	9	SLHSLLWEA	0	0	0	0	0	SLHSLLWEA	PEPLIST	0.854903	0.072	0.820566	0.072	6.97	SB
Commonly identified	HLA-A	A*02:01	ALSSVIKEL	9	ALSSVIKEL	0	0	0	0	0	ALSSVIKEL	PEPLIST	0.854531	0.072	0.574927	1.08	99.4	SB
Commonly identified	HLA-A	A*02:01	TLQKEIEKV	9	TLQKEIEKV	0	0	0	0	0	TLQKEIEKV	PEPLIST	0.854217	0.073	0.528064	1.488	165.05	SB
Commonly identified	HLA-A	A*02:01	VLFENTDSVHL	11	VLFEDSVHL	0	4	2	0	0	VLFENTDSVHL	PEPLIST	0.853652	0.073	0.617091	0.776	62.99	SB
Commonly identified	HLA-A	A*02:01	FIMEGTLTRV	10	FIMEGLTRV	0	5	1	0	0	FIMEGTLTRV	PEPLIST	0.853593	0.073	0.866472	0.022	4.24	SB
Commonly identified	HLA-A	A*02:01	ALVDHLNVGV	10	ALVDHLVGV	0	6	1	0	0	ALVDHLNVGV	PEPLIST	0.853585	0.073	0.793694	0.116	9.32	SB
Commonly identified	HLA-A	A*02:01	SMFGKLIDL	9	SMFGKLIDL	0	0	0	0	0	SMFGKLIDL	PEPLIST	0.853281	0.073	0.760212	0.181	13.39	SB
Commonly identified	HLA-A	A*02:01	MLFGTYMKV	9	MLFGTYMKV	0	0	0	0	0	MLFGTYMKV	PEPLIST	0.853276	0.073	0.868654	0.02	4.14	SB
Commonly identified	HLA-A	A*02:01	RMSDVVKGV	9	RMSDVVKGV	0	0	0	0	0	RMSDVVKGV	PEPLIST	0.852626	0.073	0.718058	0.306	21.13	SB
Commonly identified	HLA-A	A*02:01	QLTNVILHL	9	QLTNVILHL	0	0	0	0	0	QLTNVILHL	PEPLIST	0.852453	0.074	0.668354	0.511	36.17	SB
Commonly identified	HLA-A	A*02:01	AMAENILAA	9	AMAENILAA	0	0	0	0	0	AMAENILAA	PEPLIST	0.852048	0.074	0.777128	0.15	11.15	SB
Commonly identified	HLA-A	A*02:01	RLPDIPLRQV	10	RLPDIPLQV	0	7	1	0	0	RLPDIPLRQV	PEPLIST	0.851855	0.074	0.594046	0.931	80.83	SB
Commonly identified	HLA-A	A*02:01	ALWNEEALL	9	ALWNEEALL	0	0	0	0	0	ALWNEEALL	PEPLIST	0.851567	0.074	0.736547	0.25	17.3	SB
Commonly identified	HLA-A	A*02:01	ILNVDGLIGV	10	ILVDGLIGV	0	2	1	0	0	ILNVDGLIGV	PEPLIST	0.851357	0.074	0.816431	0.077	7.29	SB
Commonly identified	HLA-A	A*02:01	RLALFVETV	9	RLALFVETV	0	0	0	0	0	RLALFVETV	PEPLIST	0.851075	0.074	0.779444	0.145	10.87	SB
Commonly identified	HLA-A	A*02:01	KLDYGQHVV	9	KLDYGQHVV	0	0	0	0	0	KLDYGQHVV	PEPLIST	0.850724	0.074	0.685823	0.439	29.94	SB
Commonly identified	HLA-A	A*02:01	HLYNNEEQV	9	HLYNNEEQV	0	0	0	0	0	HLYNNEEQV	PEPLIST	0.850292	0.075	0.620662	0.757	60.6	SB
Commonly identified	HLA-A	A*02:01	YLLNDASLISV	11	YLLNDLISV	0	5	2	0	0	YLLNDASLISV	PEPLIST	0.850268	0.075	0.856181	0.029	4.74	SB
Commonly identified	HLA-A	A*02:01	GLKELSEYV	9	GLKELSEYV	0	0	0	0	0	GLKELSEYV	PEPLIST	0.850182	0.075	0.703189	0.368	24.81	SB
Commonly identified	HLA-A	A*02:01	ILTDITKGV	9	ILTDITKGV	0	0	0	0	0	ILTDITKGV	PEPLIST	0.850117	0.075	0.701492	0.375	25.27	SB
Commonly identified	HLA-A	A*02:01	KLQEVGQVSV	10	KLQEGQVSV	0	4	1	0	0	KLQEVGQVSV	PEPLIST	0.850082	0.075	0.683501	0.449	30.71	SB
Commonly identified	HLA-A	A*02:01	ALFQRPPLI	9	ALFQRPPLI	0	0	0	0	0	ALFQRPPLI	PEPLIST	0.84954	0.075	0.61831	0.77	62.17	SB
Commonly identified	HLA-A	A*02:01	ALAELTKRL	9	ALAELTKRL	0	0	0	0	0	ALAELTKRL	PEPLIST	0.849024	0.075	0.580635	1.037	93.45	SB
Commonly identified	HLA-A	A*02:01	TVLGKIWKL	9	TVLGKIWKL	0	0	0	0	0	TVLGKIWKL	PEPLIST	0.848882	0.075	0.59825	0.897	77.23	SB
Commonly identified	HLA-A	A*02:01	FLIETGPKGV	10	FLIETGPKV	0	8	1	0	0	FLIETGPKGV	PEPLIST	0.848733	0.076	0.808113	0.089	7.97	SB
Commonly identified	HLA-A	A*02:01	VLLPLRVTL	9	VLLPLRVTL	0	0	0	0	0	VLLPLRVTL	PEPLIST	0.84855	0.076	0.629299	0.71	55.2	SB
Commonly identified	HLA-A	A*02:01	SLIRNLEQL	9	SLIRNLEQL	0	0	0	0	0	SLIRNLEQL	PEPLIST	0.848487	0.076	0.667812	0.514	36.39	SB
Commonly identified	HLA-A	A*02:01	ALLRQLKEV	9	ALLRQLKEV	0	0	0	0	0	ALLRQLKEV	PEPLIST	0.84835	0.076	0.702462	0.371	25.01	SB
Commonly identified	HLA-A	A*02:01	ALLHADFRV	9	ALLHADFRV	0	0	0	0	0	ALLHADFRV	PEPLIST	0.848244	0.076	0.829547	0.06	6.32	SB
Commonly identified	HLA-A	A*02:01	ALAEGLDIKL	10	ALAEGLIKL	0	6	1	0	0	ALAEGLDIKL	PEPLIST	0.848212	0.076	0.633474	0.686	52.76	SB
Commonly identified	HLA-A	A*02:01	HLAKNVVMV	9	HLAKNVVMV	0	0	0	0	0	HLAKNVVMV	PEPLIST	0.848153	0.076	0.668423	0.511	36.15	SB
Commonly identified	HLA-A	A*02:01	LLSKVLIYL	9	LLSKVLIYL	0	0	0	0	0	LLSKVLIYL	PEPLIST	0.848101	0.076	0.793794	0.116	9.31	SB
Commonly identified	HLA-A	A*02:01	KTGEVLHEV	9	KTGEVLHEV	0	0	0	0	0	KTGEVLHEV	PEPLIST	0.847718	0.076	0.671437	0.498	34.99	SB
Commonly identified	HLA-A	A*02:01	RLFEENDVNL	10	RLFEENVNL	0	6	1	0	0	RLFEENDVNL	PEPLIST	0.847142	0.076	0.68329	0.45	30.78	SB
Commonly identified	HLA-A	A*02:01	KLFSEGLFSA	10	KLFEGLFSA	0	3	1	0	0	KLFSEGLFSA	PEPLIST	0.847117	0.076	0.8377	0.053	5.79	SB
Commonly identified	HLA-A	A*02:01	RLNKVISEL	9	RLNKVISEL	0	0	0	0	0	RLNKVISEL	PEPLIST	0.847044	0.076	0.624416	0.736	58.19	SB
Commonly identified	HLA-A	A*02:01	IIDGKIFCV	9	IIDGKIFCV	0	0	0	0	0	IIDGKIFCV	PEPLIST	0.846233	0.077	0.74092	0.235	16.5	SB
Commonly identified	HLA-A	A*02:01	FLEETKATV	9	FLEETKATV	0	0	0	0	0	FLEETKATV	PEPLIST	0.84618	0.077	0.689095	0.426	28.9	SB
Commonly identified	HLA-A	A*02:01	SLFQGVEFHYV	11	SLFQGVHYV	0	6	2	0	0	SLFQGVEFHYV	PEPLIST	0.846128	0.077	0.75799	0.186	13.72	SB
Commonly identified	HLA-A	A*02:01	ALIEGVGILL	10	ALIEGVILL	0	6	1	0	0	ALIEGVGILL	PEPLIST	0.845833	0.077	0.707882	0.348	23.59	SB
Commonly identified	HLA-A	A*02:01	MLQDFQIQA	9	MLQDFQIQA	0	0	0	0	0	MLQDFQIQA	PEPLIST	0.845695	0.077	0.733398	0.259	17.9	SB
Commonly identified	HLA-A	A*02:01	MLGQFLHGV	9	MLGQFLHGV	0	0	0	0	0	MLGQFLHGV	PEPLIST	0.845624	0.077	0.859662	0.027	4.57	SB
Commonly identified	HLA-A	A*02:01	ILAQEIVKA	9	ILAQEIVKA	0	0	0	0	0	ILAQEIVKA	PEPLIST	0.845392	0.077	0.591	0.955	83.54	SB
Commonly identified	HLA-A	A*02:01	TLEESVQHV	9	TLEESVQHV	0	0	0	0	0	TLEESVQHV	PEPLIST	0.845134	0.077	0.534087	1.431	154.64	SB
Commonly identified	HLA-A	A*02:01	YMDQWVPVI	9	YMDQWVPVI	0	0	0	0	0	YMDQWVPVI	PEPLIST	0.843946	0.078	0.838408	0.052	5.75	SB
Commonly identified	HLA-A	A*02:01	YLIKYIAIV	9	YLIKYIAIV	0	0	0	0	0	YLIKYIAIV	PEPLIST	0.843257	0.078	0.88185	0.012	3.59	SB
Commonly identified	HLA-A	A*02:01	MLPPPPLTA	9	MLPPPPLTA	0	0	0	0	0	MLPPPPLTA	PEPLIST	0.843208	0.078	0.551829	1.264	127.63	SB
Commonly identified	HLA-A	A*02:01	VLMTEDIKL	9	VLMTEDIKL	0	0	0	0	0	VLMTEDIKL	PEPLIST	0.843172	0.078	0.666546	0.519	36.89	SB
Commonly identified	HLA-A	A*02:01	ALRGEIETV	9	ALRGEIETV	0	0	0	0	0	ALRGEIETV	PEPLIST	0.843161	0.078	0.610446	0.816	67.69	SB
Commonly identified	HLA-A	A*02:01	SLAEFISERV	10	SLAEFISEV	0	8	1	0	0	SLAEFISERV	PEPLIST	0.842519	0.079	0.813982	0.08	7.48	SB
Commonly identified	HLA-A	A*02:01	KMFESFIESV	10	KMFESIESV	0	5	1	0	0	KMFESFIESV	PEPLIST	0.841035	0.08	0.871285	0.018	4.03	SB
Commonly identified	HLA-A	A*02:01	GLDALKVTV	9	GLDALKVTV	0	0	0	0	0	GLDALKVTV	PEPLIST	0.840611	0.08	0.63309	0.688	52.98	SB
Commonly identified	HLA-A	A*02:01	YMEEIYHRI	9	YMEEIYHRI	0	0	0	0	0	YMEEIYHRI	PEPLIST	0.840339	0.08	0.787896	0.129	9.92	SB
Commonly identified	HLA-A	A*02:01	YQIAEQFRV	9	YQIAEQFRV	0	0	0	0	0	YQIAEQFRV	PEPLIST	0.839629	0.08	0.816975	0.076	7.24	SB
Commonly identified	HLA-A	A*02:01	HLNGHIKQV	9	HLNGHIKQV	0	0	0	0	0	HLNGHIKQV	PEPLIST	0.839526	0.081	0.524785	1.52	171.01	SB
Commonly identified	HLA-A	A*02:01	YIKDGITRV	9	YIKDGITRV	0	0	0	0	0	YIKDGITRV	PEPLIST	0.839335	0.081	0.572369	1.1	102.19	SB
Commonly identified	HLA-A	A*02:01	SVITQVFHV	9	SVITQVFHV	0	0	0	0	0	SVITQVFHV	PEPLIST	0.839241	0.081	0.725338	0.283	19.53	SB
Commonly identified	HLA-A	A*02:01	HLAIKLEQV	9	HLAIKLEQV	0	0	0	0	0	HLAIKLEQV	PEPLIST	0.8391	0.081	0.61589	0.783	63.81	SB
Commonly identified	HLA-A	A*02:01	AMAASPHAV	9	AMAASPHAV	0	0	0	0	0	AMAASPHAV	PEPLIST	0.838849	0.081	0.727503	0.276	19.07	SB
Commonly identified	HLA-A	A*02:01	YLDDEKNWGL	10	YLDEKNWGL	0	2	1	0	0	YLDDEKNWGL	PEPLIST	0.838018	0.082	0.779802	0.145	10.83	SB
Commonly identified	HLA-A	A*02:01	SLLRVGWSV	9	SLLRVGWSV	0	0	0	0	0	SLLRVGWSV	PEPLIST	0.836829	0.082	0.845519	0.04	5.32	SB
Commonly identified	HLA-A	A*02:01	LLYEDALYTV	10	LLYEDLYTV	0	5	1	0	0	LLYEDALYTV	PEPLIST	0.836252	0.083	0.876563	0.015	3.8	SB
Commonly identified	HLA-A	A*02:01	KILDLETQL	9	KILDLETQL	0	0	0	0	0	KILDLETQL	PEPLIST	0.835672	0.083	0.531532	1.455	158.97	SB
Commonly identified	HLA-A	A*02:01	KVLDGSPIEV	10	KVLDGPIEV	0	5	1	0	0	KVLDGSPIEV	PEPLIST	0.835646	0.083	0.61003	0.818	67.99	SB
Commonly identified	HLA-A	A*02:01	SLLPEGPPAI	10	SLLEGPPAI	0	3	1	0	0	SLLPEGPPAI	PEPLIST	0.83557	0.083	0.65499	0.569	41.8	SB
Commonly identified	HLA-A	A*02:01	KTLEGEFSV	9	KTLEGEFSV	0	0	0	0	0	KTLEGEFSV	PEPLIST	0.834988	0.083	0.751964	0.199	14.64	SB
Commonly identified	HLA-A	A*02:01	SLFAGGMLRV	10	SLFGGMLRV	0	3	1	0	0	SLFAGGMLRV	PEPLIST	0.834756	0.084	0.788347	0.128	9.88	SB
Commonly identified	HLA-A	A*02:01	LLWDVPAPSL	10	LLWDVPPSL	0	6	1	0	0	LLWDVPAPSL	PEPLIST	0.83387	0.084	0.777063	0.15	11.16	SB
Commonly identified	HLA-A	A*02:01	ALLETNPYLL	10	ALLETNPYL	0	8	1	0	0	ALLETNPYLL	PEPLIST	0.832966	0.085	0.764137	0.173	12.83	SB
Commonly identified	HLA-A	A*02:01	TLWDKSKKL	9	TLWDKSKKL	0	0	0	0	0	TLWDKSKKL	PEPLIST	0.832854	0.085	0.513168	1.641	193.91	SB
Commonly identified	HLA-A	A*02:01	KVADLVLML	9	KVADLVLML	0	0	0	0	0	KVADLVLML	PEPLIST	0.832821	0.085	0.654882	0.569	41.85	SB
Commonly identified	HLA-A	A*02:01	AVIEHLERL	9	AVIEHLERL	0	0	0	0	0	AVIEHLERL	PEPLIST	0.83262	0.085	0.57829	1.055	95.85	SB
Commonly identified	HLA-A	A*02:01	VLGPTLKNV	9	VLGPTLKNV	0	0	0	0	0	VLGPTLKNV	PEPLIST	0.83237	0.085	0.619182	0.765	61.58	SB
Commonly identified	HLA-A	A*02:01	SLQESILAQV	10	SLQESILQV	0	7	1	0	0	SLQESILAQV	PEPLIST	0.831831	0.086	0.725874	0.281	19.41	SB
Commonly identified	HLA-A	A*02:01	VLYDEIKKYV	10	VLYDEIKYV	0	6	1	0	0	VLYDEIKKYV	PEPLIST	0.831419	0.086	0.704591	0.362	24.44	SB
Commonly identified	HLA-A	A*02:01	FLAEEKHLHV	10	FLAEEHLHV	0	5	1	0	0	FLAEEKHLHV	PEPLIST	0.831326	0.086	0.778612	0.147	10.97	SB
Commonly identified	HLA-A	A*02:01	TLINEQWLL	9	TLINEQWLL	0	0	0	0	0	TLINEQWLL	PEPLIST	0.831283	0.086	0.751402	0.2	14.73	SB
Commonly identified	HLA-A	A*02:01	KLSSRIFQA	9	KLSSRIFQA	0	0	0	0	0	KLSSRIFQA	PEPLIST	0.831144	0.086	0.721541	0.294	20.35	SB
Commonly identified	HLA-A	A*02:01	RLDEARQML	9	RLDEARQML	0	0	0	0	0	RLDEARQML	PEPLIST	0.831042	0.086	0.601368	0.876	74.67	SB
Commonly identified	HLA-A	A*02:01	KVGPVPVLV	9	KVGPVPVLV	0	0	0	0	0	KVGPVPVLV	PEPLIST	0.830075	0.087	0.560587	1.19	116.09	SB
Commonly identified	HLA-A	A*02:01	RLSNRVVRV	9	RLSNRVVRV	0	0	0	0	0	RLSNRVVRV	PEPLIST	0.82941	0.087	0.649163	0.594	44.52	SB
Commonly identified	HLA-A	A*02:01	KLGAVFNQV	9	KLGAVFNQV	0	0	0	0	0	KLGAVFNQV	PEPLIST	0.828927	0.087	0.754814	0.193	14.19	SB
Commonly identified	HLA-A	A*02:01	NQMPTQPQV	9	NQMPTQPQV	0	0	0	0	0	NQMPTQPQV	PEPLIST	0.828926	0.087	0.574847	1.081	99.49	SB
Commonly identified	HLA-A	A*02:01	RLYSGVLITL	10	RLYSGVITL	0	6	1	0	0	RLYSGVLITL	PEPLIST	0.828361	0.088	0.742286	0.23	16.26	SB
Commonly identified	HLA-A	A*02:01	TLTSKLYSL	9	TLTSKLYSL	0	0	0	0	0	TLTSKLYSL	PEPLIST	0.827921	0.088	0.658777	0.552	40.12	SB
Commonly identified	HLA-A	A*02:01	KLLSDPNYGV	10	KLLDPNYGV	0	3	1	0	0	KLLSDPNYGV	PEPLIST	0.827876	0.088	0.786466	0.131	10.08	SB
Commonly identified	HLA-A	A*02:01	IMVRDVPHV	9	IMVRDVPHV	0	0	0	0	0	IMVRDVPHV	PEPLIST	0.827873	0.088	0.75875	0.184	13.6	SB
Commonly identified	HLA-A	A*02:01	YLLDYPNNVL	10	YLLDYPNNL	0	8	1	0	0	YLLDYPNNVL	PEPLIST	0.827379	0.088	0.793808	0.116	9.31	SB
Commonly identified	HLA-A	A*02:01	NIIPRFVQV	9	NIIPRFVQV	0	0	0	0	0	NIIPRFVQV	PEPLIST	0.826907	0.089	0.605684	0.847	71.27	SB
Commonly identified	HLA-A	A*02:01	GLHGWAFTL	9	GLHGWAFTL	0	0	0	0	0	GLHGWAFTL	PEPLIST	0.826638	0.089	0.798406	0.106	8.86	SB
Commonly identified	HLA-A	A*02:01	RLASELQAL	9	RLASELQAL	0	0	0	0	0	RLASELQAL	PEPLIST	0.826473	0.089	0.66722	0.516	36.62	SB
Commonly identified	HLA-A	A*02:01	SLLDRFLATV	10	SLLDFLATV	0	4	1	0	0	SLLDRFLATV	PEPLIST	0.826343	0.089	0.854782	0.03	4.81	SB
Commonly identified	HLA-A	A*02:01	VLFDVSIMAV	10	VLFDSIMAV	0	4	1	0	0	VLFDVSIMAV	PEPLIST	0.826292	0.089	0.841206	0.05	5.57	SB
Commonly identified	HLA-A	A*02:01	ALFGGCVSI	9	ALFGGCVSI	0	0	0	0	0	ALFGGCVSI	PEPLIST	0.826239	0.089	0.787893	0.129	9.92	SB
Commonly identified	HLA-A	A*02:01	KVFDPVPVGV	10	KVFDPPVGV	0	5	1	0	0	KVFDPVPVGV	PEPLIST	0.826118	0.089	0.66142	0.541	38.99	SB
Commonly identified	HLA-A	A*02:01	KLDVGNAEV	9	KLDVGNAEV	0	0	0	0	0	KLDVGNAEV	PEPLIST	0.825938	0.089	0.732172	0.263	18.13	SB
Commonly identified	HLA-A	A*02:01	FLAEAELLNL	10	FLAEELLNL	0	4	1	0	0	FLAEAELLNL	PEPLIST	0.825914	0.089	0.827446	0.063	6.47	SB
Commonly identified	HLA-A	A*02:01	GLKNGVPAV	9	GLKNGVPAV	0	0	0	0	0	GLKNGVPAV	PEPLIST	0.825523	0.09	0.634958	0.677	51.92	SB
Commonly identified	HLA-A	A*02:01	HLEEQIAKV	9	HLEEQIAKV	0	0	0	0	0	HLEEQIAKV	PEPLIST	0.824652	0.09	0.533992	1.432	154.8	SB
Commonly identified	HLA-A	A*02:01	SLWEHSTKNHL	11	SLWEHSTHL	0	7	2	0	0	SLWEHSTKNHL	PEPLIST	0.82441	0.09	0.65255	0.579	42.92	SB
Commonly identified	HLA-A	A*02:01	AIWKELISL	9	AIWKELISL	0	0	0	0	0	AIWKELISL	PEPLIST	0.824375	0.09	0.642119	0.634	48.05	SB
Commonly identified	HLA-A	A*02:01	FLNPDEVHAI	10	FLNDEVHAI	0	3	1	0	0	FLNPDEVHAI	PEPLIST	0.824019	0.091	0.75206	0.198	14.62	SB
Commonly identified	HLA-A	A*02:01	ALYAVIEKA	9	ALYAVIEKA	0	0	0	0	0	ALYAVIEKA	PEPLIST	0.823648	0.091	0.642915	0.629	47.64	SB
Commonly identified	HLA-A	A*02:01	KQVSDLISV	9	KQVSDLISV	0	0	0	0	0	KQVSDLISV	PEPLIST	0.823603	0.091	0.747324	0.213	15.39	SB
Commonly identified	HLA-A	A*02:01	ALQEVLKTA	9	ALQEVLKTA	0	0	0	0	0	ALQEVLKTA	PEPLIST	0.823541	0.091	0.622564	0.747	59.37	SB
Commonly identified	HLA-A	A*02:01	TVFEGRIYV	9	TVFEGRIYV	0	0	0	0	0	TVFEGRIYV	PEPLIST	0.823411	0.091	0.721336	0.294	20.39	SB
Commonly identified	HLA-A	A*02:01	RLGEAEGLMKV	11	RLAEGLMKV	0	2	2	0	0	RLGEAEGLMKV	PEPLIST	0.823074	0.091	0.651914	0.582	43.22	SB
Commonly identified	HLA-A	A*02:01	ALWGGTQPLL	10	ALWGGTPLL	0	6	1	0	0	ALWGGTQPLL	PEPLIST	0.823051	0.091	0.731347	0.265	18.3	SB
Commonly identified	HLA-A	A*02:01	KLIANNTTV	9	KLIANNTTV	0	0	0	0	0	KLIANNTTV	PEPLIST	0.82303	0.091	0.721404	0.294	20.38	SB
Commonly identified	HLA-A	A*02:01	GMDRYLIYV	9	GMDRYLIYV	0	0	0	0	0	GMDRYLIYV	PEPLIST	0.822242	0.092	0.841029	0.05	5.58	SB
Commonly identified	HLA-A	A*02:01	VLADALKSI	9	VLADALKSI	0	0	0	0	0	VLADALKSI	PEPLIST	0.822032	0.092	0.658817	0.552	40.11	SB
Commonly identified	HLA-A	A*02:01	GLWGPEEEPHL	11	GLWEEEPHL	0	3	2	0	0	GLWGPEEEPHL	PEPLIST	0.821202	0.093	0.556092	1.227	121.87	SB
Commonly identified	HLA-A	A*02:01	ALVSSLHLL	9	ALVSSLHLL	0	0	0	0	0	ALVSSLHLL	PEPLIST	0.82069	0.093	0.700877	0.377	25.44	SB
Commonly identified	HLA-A	A*02:01	KVFSAFITV	9	KVFSAFITV	0	0	0	0	0	KVFSAFITV	PEPLIST	0.820536	0.093	0.771401	0.16	11.86	SB
Commonly identified	HLA-A	A*02:01	RVSDINFTL	9	RVSDINFTL	0	0	0	0	0	RVSDINFTL	PEPLIST	0.820368	0.093	0.679425	0.465	32.09	SB
Commonly identified	HLA-A	A*02:01	YLDLSENRL	9	YLDLSENRL	0	0	0	0	0	YLDLSENRL	PEPLIST	0.820224	0.094	0.614865	0.789	64.53	SB
Commonly identified	HLA-A	A*02:01	LLDNTDIHL	9	LLDNTDIHL	0	0	0	0	0	LLDNTDIHL	PEPLIST	0.820156	0.094	0.664711	0.527	37.63	SB
Commonly identified	HLA-A	A*02:01	KLQNIMMLL	9	KLQNIMMLL	0	0	0	0	0	KLQNIMMLL	PEPLIST	0.81973	0.094	0.791862	0.12	9.51	SB
Commonly identified	HLA-A	A*02:01	TLSGHSQEV	9	TLSGHSQEV	0	0	0	0	0	TLSGHSQEV	PEPLIST	0.819309	0.094	0.614255	0.792	64.95	SB
Commonly identified	HLA-A	A*02:01	SLLPPDALVGL	11	SLLDALVGL	0	3	2	0	0	SLLPPDALVGL	PEPLIST	0.819048	0.094	0.706494	0.354	23.94	SB
Commonly identified	HLA-A	A*02:01	FLQENTHVRL	10	FLQENTVRL	0	6	1	0	0	FLQENTHVRL	PEPLIST	0.819005	0.095	0.72715	0.277	19.15	SB
Commonly identified	HLA-A	A*02:01	YTMKKVHAL	9	YTMKKVHAL	0	0	0	0	0	YTMKKVHAL	PEPLIST	0.818826	0.095	0.698018	0.389	26.24	SB
Commonly identified	HLA-A	A*02:01	ALWHVPEHA	9	ALWHVPEHA	0	0	0	0	0	ALWHVPEHA	PEPLIST	0.818765	0.095	0.644478	0.619	46.84	SB
Commonly identified	HLA-A	A*02:01	QLPELFHKI	9	QLPELFHKI	0	0	0	0	0	QLPELFHKI	PEPLIST	0.818681	0.095	0.59703	0.906	78.26	SB
Commonly identified	HLA-A	A*02:01	ALVEENGIFEL	11	ALVEGIFEL	0	4	2	0	0	ALVEENGIFEL	PEPLIST	0.817872	0.095	0.701419	0.375	25.29	SB
Commonly identified	HLA-A	A*02:01	YLDQGTQIFL	10	YLDQGTIFL	0	6	1	0	0	YLDQGTQIFL	PEPLIST	0.817651	0.096	0.760518	0.18	13.35	SB
Commonly identified	HLA-A	A*02:01	GLYEKLKTEL	10	GLYEKLTEL	0	6	1	0	0	GLYEKLKTEL	PEPLIST	0.817598	0.096	0.646885	0.605	45.63	SB
Commonly identified	HLA-A	A*02:01	KLFIGGLNV	9	KLFIGGLNV	0	0	0	0	0	KLFIGGLNV	PEPLIST	0.817465	0.096	0.75474	0.193	14.21	SB
Commonly identified	HLA-A	A*02:01	KIDDKPVKI	9	KIDDKPVKI	0	0	0	0	0	KIDDKPVKI	PEPLIST	0.817368	0.096	0.34796	4.372	1158.55	SB
Commonly identified	HLA-A	A*02:01	RLLEDKKITV	10	RLLEDKITV	0	5	1	0	0	RLLEDKKITV	PEPLIST	0.816966	0.096	0.647656	0.6	45.25	SB
Commonly identified	HLA-A	A*02:01	TLWGIQKEL	9	TLWGIQKEL	0	0	0	0	0	TLWGIQKEL	PEPLIST	0.816821	0.096	0.61128	0.81	67.08	SB
Commonly identified	HLA-A	A*02:01	SLADLYFRA	9	SLADLYFRA	0	0	0	0	0	SLADLYFRA	PEPLIST	0.816715	0.096	0.788891	0.127	9.82	SB
Commonly identified	HLA-A	A*02:01	VLWDSHEPPNL	11	VLWDEPPNL	0	4	2	0	0	VLWDSHEPPNL	PEPLIST	0.816229	0.097	0.589927	0.964	84.51	SB
Commonly identified	HLA-A	A*02:01	GLLAGDRLVEV	11	GLLDRLVEV	0	3	2	0	0	GLLAGDRLVEV	PEPLIST	0.81551	0.097	0.729066	0.272	18.75	SB
Commonly identified	HLA-A	A*02:01	RLSPKVWVA	9	RLSPKVWVA	0	0	0	0	0	RLSPKVWVA	PEPLIST	0.815503	0.097	0.67354	0.49	34.2	SB
Commonly identified	HLA-A	A*02:01	HLANTYISV	9	HLANTYISV	0	0	0	0	0	HLANTYISV	PEPLIST	0.815502	0.097	0.735472	0.253	17.5	SB
Commonly identified	HLA-A	A*02:01	KMYEEFLSKV	10	KMYEELSKV	0	5	1	0	0	KMYEEFLSKV	PEPLIST	0.815381	0.097	0.828451	0.061	6.4	SB
Commonly identified	HLA-A	A*02:01	ALYDVRTILL	10	ALYDVTILL	0	5	1	0	0	ALYDVRTILL	PEPLIST	0.813634	0.099	0.714614	0.32	21.93	SB
Commonly identified	HLA-A	A*02:01	HLSTIIHEA	9	HLSTIIHEA	0	0	0	0	0	HLSTIIHEA	PEPLIST	0.813547	0.099	0.61986	0.761	61.13	SB
Commonly identified	HLA-A	A*02:01	SLIRSVVAL	9	SLIRSVVAL	0	0	0	0	0	SLIRSVVAL	PEPLIST	0.813426	0.099	0.688568	0.428	29.07	SB
Commonly identified	HLA-A	A*02:01	ALHHAVIFL	9	ALHHAVIFL	0	0	0	0	0	ALHHAVIFL	PEPLIST	0.813017	0.099	0.70111	0.376	25.38	SB
Commonly identified	HLA-A	A*02:01	LLIDDKGTIKL	11	LLIDGTIKL	0	4	2	0	0	LLIDDKGTIKL	PEPLIST	0.812588	0.099	0.570275	1.116	104.54	SB
Commonly identified	HLA-A	A*02:01	VIMKSSPEV	9	VIMKSSPEV	0	0	0	0	0	VIMKSSPEV	PEPLIST	0.812545	0.099	0.706567	0.354	23.92	SB
Commonly identified	HLA-A	A*02:01	VLFTITKTV	9	VLFTITKTV	0	0	0	0	0	VLFTITKTV	PEPLIST	0.811579	0.1	0.653687	0.574	42.39	SB
Commonly identified	HLA-A	A*02:01	KLSDVWKEL	9	KLSDVWKEL	0	0	0	0	0	KLSDVWKEL	PEPLIST	0.811232	0.1	0.618417	0.769	62.09	SB
Commonly identified	HLA-A	A*02:01	ALEHRVYEV	9	ALEHRVYEV	0	0	0	0	0	ALEHRVYEV	PEPLIST	0.809856	0.101	0.660806	0.544	39.25	SB
Commonly identified	HLA-A	A*02:01	VIIPKNWSL	9	VIIPKNWSL	0	0	0	0	0	VIIPKNWSL	PEPLIST	0.809772	0.101	0.578277	1.055	95.87	SB
Commonly identified	HLA-A	A*02:01	KLSEVNKRL	9	KLSEVNKRL	0	0	0	0	0	KLSEVNKRL	PEPLIST	0.80967	0.101	0.557776	1.213	119.67	SB
Commonly identified	HLA-A	A*02:01	RVQEAIAEV	9	RVQEAIAEV	0	0	0	0	0	RVQEAIAEV	PEPLIST	0.809275	0.102	0.66698	0.517	36.72	SB
Commonly identified	HLA-A	A*02:01	QLLDFERTL	9	QLLDFERTL	0	0	0	0	0	QLLDFERTL	PEPLIST	0.809058	0.102	0.589051	0.971	85.32	SB
Commonly identified	HLA-A	A*02:01	SMMKNFFFV	9	SMMKNFFFV	0	0	0	0	0	SMMKNFFFV	PEPLIST	0.808989	0.102	0.935646	0.006	2.01	SB
Commonly identified	HLA-A	A*02:01	KLLDTMVDTFL	11	KLLDVDTFL	0	4	2	0	0	KLLDTMVDTFL	PEPLIST	0.808728	0.102	0.757237	0.187	13.83	SB
Commonly identified	HLA-A	A*02:01	LLQKFVPEI	9	LLQKFVPEI	0	0	0	0	0	LLQKFVPEI	PEPLIST	0.807767	0.103	0.758391	0.185	13.66	SB
Commonly identified	HLA-A	A*02:01	KLMDPGSLPPL	11	KLMDPLPPL	0	5	2	0	0	KLMDPGSLPPL	PEPLIST	0.806891	0.103	0.813074	0.081	7.56	SB
Commonly identified	HLA-A	A*02:01	KLDDTYIKA	9	KLDDTYIKA	0	0	0	0	0	KLDDTYIKA	PEPLIST	0.806263	0.104	0.568549	1.129	106.51	SB
Commonly identified	HLA-A	A*02:01	ALLGKLDAI	9	ALLGKLDAI	0	0	0	0	0	ALLGKLDAI	PEPLIST	0.805971	0.104	0.745371	0.22	15.72	SB
Commonly identified	HLA-A	A*02:01	RLLDSVRAI	9	RLLDSVRAI	0	0	0	0	0	RLLDSVRAI	PEPLIST	0.805672	0.104	0.67706	0.475	32.92	SB
Commonly identified	HLA-A	A*02:01	MLANDIARL	9	MLANDIARL	0	0	0	0	0	MLANDIARL	PEPLIST	0.805435	0.104	0.778226	0.148	11.02	SB
Commonly identified	HLA-A	A*02:01	RLQEDPPVGV	10	RLQEDPPGV	0	7	1	0	0	RLQEDPPVGV	PEPLIST	0.805065	0.104	0.58499	1.004	89.15	SB
Commonly identified	HLA-A	A*02:01	NLWPGRLSSV	10	NLWPGLSSV	0	5	1	0	0	NLWPGRLSSV	PEPLIST	0.804902	0.104	0.749045	0.208	15.11	SB
Commonly identified	HLA-A	A*02:01	GLHPRPQAV	9	GLHPRPQAV	0	0	0	0	0	GLHPRPQAV	PEPLIST	0.803016	0.106	0.471495	2.118	304.39	SB
Commonly identified	HLA-A	A*02:01	YIAKITEGV	9	YIAKITEGV	0	0	0	0	0	YIAKITEGV	PEPLIST	0.802697	0.106	0.788197	0.128	9.89	SB
Commonly identified	HLA-A	A*02:01	NLFNKYPAL	9	NLFNKYPAL	0	0	0	0	0	NLFNKYPAL	PEPLIST	0.800931	0.107	0.684432	0.445	30.4	SB
Commonly identified	HLA-A	A*02:01	HLTDTSHGV	9	HLTDTSHGV	0	0	0	0	0	HLTDTSHGV	PEPLIST	0.800584	0.107	0.637101	0.664	50.73	SB
Commonly identified	HLA-A	A*02:01	SIIDTELKV	9	SIIDTELKV	0	0	0	0	0	SIIDTELKV	PEPLIST	0.800492	0.107	0.522294	1.546	175.68	SB
Commonly identified	HLA-A	A*02:01	NLAKCIVSV	9	NLAKCIVSV	0	0	0	0	0	NLAKCIVSV	PEPLIST	0.800386	0.107	0.800666	0.101	8.64	SB
Commonly identified	HLA-A	A*02:01	LLFEADTITL	10	LLFEDTITL	0	4	1	0	0	LLFEADTITL	PEPLIST	0.799907	0.108	0.761183	0.179	13.25	SB
Commonly identified	HLA-A	A*02:01	RLNKVIKSV	9	RLNKVIKSV	0	0	0	0	0	RLNKVIKSV	PEPLIST	0.799809	0.108	0.564587	1.159	111.17	SB
Commonly identified	HLA-A	A*02:01	SVYPNGHFV	9	SVYPNGHFV	0	0	0	0	0	SVYPNGHFV	PEPLIST	0.799601	0.108	0.653262	0.576	42.59	SB
Commonly identified	HLA-A	A*02:01	GVLDKLRSV	9	GVLDKLRSV	0	0	0	0	0	GVLDKLRSV	PEPLIST	0.799482	0.108	0.555674	1.231	122.43	SB
Commonly identified	HLA-A	A*02:01	VMLEYVERA	9	VMLEYVERA	0	0	0	0	0	VMLEYVERA	PEPLIST	0.799322	0.108	0.738575	0.243	16.92	SB
Commonly identified	HLA-A	A*02:01	GVYGDVQRV	9	GVYGDVQRV	0	0	0	0	0	GVYGDVQRV	PEPLIST	0.799214	0.108	0.535359	1.419	152.52	SB
Commonly identified	HLA-A	A*02:01	VVAEELENV	9	VVAEELENV	0	0	0	0	0	VVAEELENV	PEPLIST	0.799138	0.108	0.62052	0.758	60.7	SB
Commonly identified	HLA-A	A*02:01	GLIDGRLTI	9	GLIDGRLTI	0	0	0	0	0	GLIDGRLTI	PEPLIST	0.798758	0.108	0.63527	0.675	51.74	SB
Commonly identified	HLA-A	A*02:01	LQVEEVHQL	9	LQVEEVHQL	0	0	0	0	0	LQVEEVHQL	PEPLIST	0.798738	0.108	0.530632	1.463	160.53	SB
Commonly identified	HLA-A	A*02:01	RLLDPSSPLAL	11	RLLDPPLAL	0	5	2	0	0	RLLDPSSPLAL	PEPLIST	0.797553	0.109	0.557619	1.214	119.88	SB
Commonly identified	HLA-A	A*02:01	FLADPDTVNHLL	12	FLADPNHLL	0	5	3	0	0	FLADPDTVNHLL	PEPLIST	0.79698	0.109	0.79707	0.109	8.99	SB
Commonly identified	HLA-A	A*02:01	FLQEGDLISA	10	FLQEGLISA	0	5	1	0	0	FLQEGDLISA	PEPLIST	0.796962	0.109	0.762616	0.176	13.05	SB
Commonly identified	HLA-A	A*02:01	RLLDKLVGEFL	11	RLLDKLVFL	0	7	2	0	0	RLLDKLVGEFL	PEPLIST	0.796471	0.11	0.672651	0.493	34.53	SB
Commonly identified	HLA-A	A*02:01	FLAERLYAEV	10	FLAERLYEV	0	7	1	0	0	FLAERLYAEV	PEPLIST	0.796408	0.11	0.89824	0.009	3.01	SB
Commonly identified	HLA-A	A*02:01	GLAEDSPKM	9	GLAEDSPKM	0	0	0	0	0	GLAEDSPKM	PEPLIST	0.796362	0.11	0.578565	1.053	95.57	SB
Commonly identified	HLA-A	A*02:01	LLSESNERL	9	LLSESNERL	0	0	0	0	0	LLSESNERL	PEPLIST	0.796247	0.11	0.649734	0.591	44.25	SB
Commonly identified	HLA-A	A*02:01	LLYPREILI	9	LLYPREILI	0	0	0	0	0	LLYPREILI	PEPLIST	0.796156	0.11	0.68236	0.454	31.09	SB
Commonly identified	HLA-A	A*02:01	AQWHEQILV	9	AQWHEQILV	0	0	0	0	0	AQWHEQILV	PEPLIST	0.79577	0.11	0.714394	0.321	21.98	SB
Commonly identified	HLA-A	A*02:01	LLLPDYYLVTV	11	LLLPDLVTV	0	5	2	0	0	LLLPDYYLVTV	PEPLIST	0.795032	0.111	0.761288	0.179	13.23	SB
Commonly identified	HLA-A	A*02:01	QLVRDLLEV	9	QLVRDLLEV	0	0	0	0	0	QLVRDLLEV	PEPLIST	0.794856	0.111	0.734725	0.255	17.64	SB
Commonly identified	HLA-A	A*02:01	RLPEGKPVQV	10	RLPEGPVQV	0	5	1	0	0	RLPEGKPVQV	PEPLIST	0.794764	0.111	0.514576	1.626	190.98	SB
Commonly identified	HLA-A	A*02:01	ILLSEPGLVKL	11	ILLPGLVKL	0	3	2	0	0	ILLSEPGLVKL	PEPLIST	0.793853	0.111	0.584454	1.008	89.67	SB
Commonly identified	HLA-A	A*02:01	TLLPLRVFL	9	TLLPLRVFL	0	0	0	0	0	TLLPLRVFL	PEPLIST	0.79117	0.113	0.697687	0.391	26.34	SB
Commonly identified	HLA-A	A*02:01	FLDPNNIPKA	10	FLDPNIPKA	0	4	1	0	0	FLDPNNIPKA	PEPLIST	0.790915	0.113	0.679558	0.465	32.04	SB
Commonly identified	HLA-A	A*02:01	VIAEILRGV	9	VIAEILRGV	0	0	0	0	0	VIAEILRGV	PEPLIST	0.790835	0.113	0.710988	0.335	22.81	SB
Commonly identified	HLA-A	A*02:01	RLDKETTGV	9	RLDKETTGV	0	0	0	0	0	RLDKETTGV	PEPLIST	0.79075	0.113	0.609076	0.825	68.7	SB
Commonly identified	HLA-A	A*02:01	AIISELVSI	9	AIISELVSI	0	0	0	0	0	AIISELVSI	PEPLIST	0.790176	0.114	0.670584	0.502	35.31	SB
Commonly identified	HLA-A	A*02:01	NLYKAPILL	9	NLYKAPILL	0	0	0	0	0	NLYKAPILL	PEPLIST	0.790158	0.114	0.629033	0.711	55.36	SB
Commonly identified	HLA-A	A*02:01	GMYIFLHTV	9	GMYIFLHTV	0	0	0	0	0	GMYIFLHTV	PEPLIST	0.789595	0.114	0.80867	0.088	7.93	SB
Commonly identified	HLA-A	A*02:01	RVIGTLEEV	9	RVIGTLEEV	0	0	0	0	0	RVIGTLEEV	PEPLIST	0.789524	0.114	0.681067	0.459	31.53	SB
Commonly identified	HLA-A	A*02:01	QLLDFERSL	9	QLLDFERSL	0	0	0	0	0	QLLDFERSL	PEPLIST	0.787839	0.115	0.575632	1.075	98.65	SB
Commonly identified	HLA-A	A*02:01	LLDRFLATV	9	LLDRFLATV	0	0	0	0	0	LLDRFLATV	PEPLIST	0.786676	0.116	0.815489	0.078	7.36	SB
Commonly identified	HLA-A	A*02:01	VLWSDSSITSV	11	VLWSDITSV	0	5	2	0	0	VLWSDSSITSV	PEPLIST	0.786375	0.116	0.708353	0.346	23.47	SB
Commonly identified	HLA-A	A*02:01	LLAPIRVLL	9	LLAPIRVLL	0	0	0	0	0	LLAPIRVLL	PEPLIST	0.785138	0.117	0.690885	0.419	28.35	SB
Commonly identified	HLA-A	A*02:01	VMAPRTVLL	9	VMAPRTVLL	0	0	0	0	0	VMAPRTVLL	PEPLIST	0.784654	0.117	0.627074	0.722	56.54	SB
Commonly identified	HLA-A	A*02:01	HLYDKGSTIFL	11	HLYDSTIFL	0	4	2	0	0	HLYDKGSTIFL	PEPLIST	0.784065	0.118	0.661871	0.539	38.8	SB
Commonly identified	HLA-A	A*02:01	FLYPEKDEPTYI	12	FLYDEPTYI	0	3	3	0	0	FLYPEKDEPTYI	PEPLIST	0.783443	0.118	0.778762	0.147	10.95	SB
Commonly identified	HLA-A	A*02:01	ALTNAVAHV	9	ALTNAVAHV	0	0	0	0	0	ALTNAVAHV	PEPLIST	0.782979	0.118	0.711917	0.331	22.58	SB
Commonly identified	HLA-A	A*02:01	ALFPGDVDRL	10	ALFPGDVRL	0	7	1	0	0	ALFPGDVDRL	PEPLIST	0.782737	0.118	0.581075	1.034	93.01	SB
Commonly identified	HLA-A	A*02:01	GLDIEGVKTV	10	GLIEGVKTV	0	2	1	0	0	GLDIEGVKTV	PEPLIST	0.78268	0.118	0.580503	1.038	93.58	SB
Commonly identified	HLA-A	A*02:01	KIWDVSVNSV	10	KIWDVSVSV	0	7	1	0	0	KIWDVSVNSV	PEPLIST	0.782276	0.119	0.743185	0.227	16.1	SB
Commonly identified	HLA-A	A*02:01	LVDDNYFYL	9	LVDDNYFYL	0	0	0	0	0	LVDDNYFYL	PEPLIST	0.782005	0.119	0.774791	0.154	11.44	SB
Commonly identified	HLA-A	A*02:01	KLDVDAPRL	9	KLDVDAPRL	0	0	0	0	0	KLDVDAPRL	PEPLIST	0.781246	0.119	0.562362	1.176	113.88	SB
Commonly identified	HLA-A	A*02:01	SVWTKVEGV	9	SVWTKVEGV	0	0	0	0	0	SVWTKVEGV	PEPLIST	0.781182	0.119	0.632761	0.69	53.17	SB
Commonly identified	HLA-A	A*02:01	ALSSSSIRV	9	ALSSSSIRV	0	0	0	0	0	ALSSSSIRV	PEPLIST	0.780725	0.12	0.636631	0.667	50.99	SB
Commonly identified	HLA-A	A*02:01	YVSGELEHV	9	YVSGELEHV	0	0	0	0	0	YVSGELEHV	PEPLIST	0.780647	0.12	0.637708	0.66	50.4	SB
Commonly identified	HLA-A	A*02:01	GLQDFDLLRV	10	GLQDDLLRV	0	4	1	0	0	GLQDFDLLRV	PEPLIST	0.780449	0.12	0.71571	0.315	21.67	SB
Commonly identified	HLA-A	A*02:01	KIWDVVEKA	9	KIWDVVEKA	0	0	0	0	0	KIWDVVEKA	PEPLIST	0.779896	0.12	0.576279	1.07	97.96	SB
Commonly identified	HLA-A	A*02:01	RLLDLENIQI	10	RLLDENIQI	0	4	1	0	0	RLLDLENIQI	PEPLIST	0.77861	0.121	0.704354	0.363	24.5	SB
Commonly identified	HLA-A	A*02:01	AMDTSTVGV	9	AMDTSTVGV	0	0	0	0	0	AMDTSTVGV	PEPLIST	0.778245	0.121	0.727824	0.275	19.01	SB
Commonly identified	HLA-A	A*02:01	AVANIVNSV	9	AVANIVNSV	0	0	0	0	0	AVANIVNSV	PEPLIST	0.777018	0.122	0.627798	0.718	56.1	SB
Commonly identified	HLA-A	A*02:01	RILDESHSI	9	RILDESHSI	0	0	0	0	0	RILDESHSI	PEPLIST	0.776348	0.122	0.571721	1.105	102.91	SB
Commonly identified	HLA-A	A*02:01	ATMERLEKV	9	ATMERLEKV	0	0	0	0	0	ATMERLEKV	PEPLIST	0.776185	0.123	0.63377	0.684	52.59	SB
Commonly identified	HLA-A	A*02:01	ALADWPLWYA	10	ALADPLWYA	0	4	1	0	0	ALADWPLWYA	PEPLIST	0.775381	0.123	0.85807	0.028	4.64	SB
Commonly identified	HLA-A	A*02:01	YTTDRVMTV	9	YTTDRVMTV	0	0	0	0	0	YTTDRVMTV	PEPLIST	0.774898	0.123	0.634642	0.679	52.1	SB
Commonly identified	HLA-A	A*02:01	SLMEESGICKV	11	SLMEGICKV	0	4	2	0	0	SLMEESGICKV	PEPLIST	0.773484	0.124	0.756642	0.189	13.92	SB
Commonly identified	HLA-A	A*02:01	GLDRNAPSV	9	GLDRNAPSV	0	0	0	0	0	GLDRNAPSV	PEPLIST	0.773163	0.124	0.626098	0.727	57.14	SB
Commonly identified	HLA-A	A*02:01	AIIDKYIKL	9	AIIDKYIKL	0	0	0	0	0	AIIDKYIKL	PEPLIST	0.773034	0.125	0.446781	2.469	397.7	SB
Commonly identified	HLA-A	A*02:01	NLAEKPKTV	9	NLAEKPKTV	0	0	0	0	0	NLAEKPKTV	PEPLIST	0.772736	0.125	0.450393	2.417	382.46	SB
Commonly identified	HLA-A	A*02:01	KLWEMDNMLI	10	KLWEDNMLI	0	4	1	0	0	KLWEMDNMLI	PEPLIST	0.772091	0.125	0.841101	0.05	5.58	SB
Commonly identified	HLA-A	A*02:01	RIFGYPVGI	9	RIFGYPVGI	0	0	0	0	0	RIFGYPVGI	PEPLIST	0.771822	0.125	0.745227	0.221	15.75	SB
Commonly identified	HLA-A	A*02:01	KLFDDDDSGKISL	13	KLFDGKISL	0	4	4	0	0	KLFDDDDSGKISL	PEPLIST	0.770701	0.127	0.642036	0.634	48.09	SB
Commonly identified	HLA-A	A*02:01	MMPAVFHTV	9	MMPAVFHTV	0	0	0	0	0	MMPAVFHTV	PEPLIST	0.7707	0.127	0.865998	0.022	4.26	SB
Commonly identified	HLA-A	A*02:01	VLAPRVLRA	9	VLAPRVLRA	0	0	0	0	0	VLAPRVLRA	PEPLIST	0.769129	0.128	0.552553	1.257	126.63	SB
Commonly identified	HLA-A	A*02:01	TLFGDKLCTV	10	TLFDKLCTV	0	3	1	0	0	TLFGDKLCTV	PEPLIST	0.768722	0.128	0.808653	0.088	7.93	SB
Commonly identified	HLA-A	A*02:01	SMPDFDLHL	9	SMPDFDLHL	0	0	0	0	0	SMPDFDLHL	PEPLIST	0.767838	0.129	0.666386	0.52	36.95	SB
Commonly identified	HLA-A	A*02:01	SLWRDLIDL	9	SLWRDLIDL	0	0	0	0	0	SLWRDLIDL	PEPLIST	0.767331	0.13	0.739703	0.239	16.72	SB
Commonly identified	HLA-A	A*02:01	KLFPKGTIFTA	11	KLFPKIFTA	0	5	2	0	0	KLFPKGTIFTA	PEPLIST	0.766832	0.13	0.715898	0.315	21.63	SB
Commonly identified	HLA-A	A*02:01	VLLPDERTISL	11	VLLPDTISL	0	5	2	0	0	VLLPDERTISL	PEPLIST	0.765901	0.131	0.553933	1.246	124.75	SB
Commonly identified	HLA-A	A*02:01	LIAEYFEHV	9	LIAEYFEHV	0	0	0	0	0	LIAEYFEHV	PEPLIST	0.765684	0.131	0.790105	0.124	9.69	SB
Commonly identified	HLA-A	A*02:01	TLVYHVVGV	9	TLVYHVVGV	0	0	0	0	0	TLVYHVVGV	PEPLIST	0.765681	0.131	0.761871	0.178	13.15	SB
Commonly identified	HLA-A	A*02:01	TVAEKSFAV	9	TVAEKSFAV	0	0	0	0	0	TVAEKSFAV	PEPLIST	0.765552	0.132	0.6594	0.55	39.85	SB
Commonly identified	HLA-A	A*02:01	LLLDVPTAAV	10	LLLDVPTAV	0	7	1	0	0	LLLDVPTAAV	PEPLIST	0.765495	0.132	0.809003	0.088	7.9	SB
Commonly identified	HLA-A	A*02:01	TLWVDPCEV	9	TLWVDPCEV	0	0	0	0	0	TLWVDPCEV	PEPLIST	0.764791	0.132	0.774727	0.154	11.44	SB
Commonly identified	HLA-A	A*02:01	RILPLFQGV	9	RILPLFQGV	0	0	0	0	0	RILPLFQGV	PEPLIST	0.76451	0.133	0.720125	0.298	20.66	SB
Commonly identified	HLA-A	A*02:01	SLTGRLDEV	9	SLTGRLDEV	0	0	0	0	0	SLTGRLDEV	PEPLIST	0.764498	0.133	0.688489	0.428	29.09	SB
Commonly identified	HLA-A	A*02:01	GLADNTVIAKV	11	GLADVIAKV	0	4	2	0	0	GLADNTVIAKV	PEPLIST	0.764325	0.133	0.601931	0.872	74.22	SB
Commonly identified	HLA-A	A*02:01	RLANDAAQV	9	RLANDAAQV	0	0	0	0	0	RLANDAAQV	PEPLIST	0.76399	0.133	0.702661	0.37	24.96	SB
Commonly identified	HLA-A	A*02:01	ALSKEGIVAL	10	ALSEGIVAL	0	3	1	0	0	ALSKEGIVAL	PEPLIST	0.76366	0.133	0.618644	0.768	61.94	SB
Commonly identified	HLA-A	A*02:01	VLGEFLKEI	9	VLGEFLKEI	0	0	0	0	0	VLGEFLKEI	PEPLIST	0.763465	0.134	0.658409	0.554	40.28	SB
Commonly identified	HLA-A	A*02:01	VMNDRLYAI	9	VMNDRLYAI	0	0	0	0	0	VMNDRLYAI	PEPLIST	0.763429	0.134	0.775922	0.152	11.3	SB
Commonly identified	HLA-A	A*02:01	ALLEPGGVLTI	11	ALLEGVLTI	0	4	2	0	0	ALLEPGGVLTI	PEPLIST	0.761214	0.136	0.613851	0.794	65.24	SB
Commonly identified	HLA-A	A*02:01	QLLAILPEA	9	QLLAILPEA	0	0	0	0	0	QLLAILPEA	PEPLIST	0.761016	0.136	0.736827	0.249	17.24	SB
Commonly identified	HLA-A	A*02:01	KLLGPKINFV	10	KLLPKINFV	0	3	1	0	0	KLLGPKINFV	PEPLIST	0.760794	0.136	0.759001	0.184	13.57	SB
Commonly identified	HLA-A	A*02:01	SLDPHAQVAV	10	SLDPHQVAV	0	5	1	0	0	SLDPHAQVAV	PEPLIST	0.760719	0.136	0.605556	0.848	71.36	SB
Commonly identified	HLA-A	A*02:01	TLVDFDNHL	9	TLVDFDNHL	0	0	0	0	0	TLVDFDNHL	PEPLIST	0.760302	0.137	0.641341	0.638	48.45	SB
Commonly identified	HLA-A	A*02:01	VLFYSPREV	9	VLFYSPREV	0	0	0	0	0	VLFYSPREV	PEPLIST	0.759668	0.137	0.651403	0.584	43.46	SB
Commonly identified	HLA-A	A*02:01	SLKDNVPKA	9	SLKDNVPKA	0	0	0	0	0	SLKDNVPKA	PEPLIST	0.759615	0.137	0.47824	2.023	282.97	SB
Commonly identified	HLA-A	A*02:01	SIAGIFKEV	9	SIAGIFKEV	0	0	0	0	0	SIAGIFKEV	PEPLIST	0.759601	0.137	0.652409	0.58	42.99	SB
Commonly identified	HLA-A	A*02:01	VMVENSHGL	9	VMVENSHGL	0	0	0	0	0	VMVENSHGL	PEPLIST	0.759165	0.138	0.691372	0.417	28.2	SB
Commonly identified	HLA-A	A*02:01	ALSKIIAVL	9	ALSKIIAVL	0	0	0	0	0	ALSKIIAVL	PEPLIST	0.75898	0.138	0.642185	0.633	48.01	SB
Commonly identified	HLA-A	A*02:01	SLLMSIHNI	9	SLLMSIHNI	0	0	0	0	0	SLLMSIHNI	PEPLIST	0.758927	0.138	0.731819	0.264	18.2	SB
Commonly identified	HLA-A	A*02:01	LLDVPTAAV	9	LLDVPTAAV	0	0	0	0	0	LLDVPTAAV	PEPLIST	0.757798	0.139	0.741722	0.232	16.35	SB
Commonly identified	HLA-A	A*02:01	AALPNVYEV	9	AALPNVYEV	0	0	0	0	0	AALPNVYEV	PEPLIST	0.757711	0.139	0.612321	0.803	66.33	SB
Commonly identified	HLA-A	A*02:01	HMSGKLTNV	9	HMSGKLTNV	0	0	0	0	0	HMSGKLTNV	PEPLIST	0.757041	0.14	0.62762	0.719	56.21	SB
Commonly identified	HLA-A	A*02:01	SLFPHNPQFI	10	SLFPHPQFI	0	5	1	0	0	SLFPHNPQFI	PEPLIST	0.75702	0.14	0.70362	0.366	24.7	SB
Commonly identified	HLA-A	A*02:01	RLDSTGVNV	9	RLDSTGVNV	0	0	0	0	0	RLDSTGVNV	PEPLIST	0.756884	0.14	0.604469	0.855	72.21	SB
Commonly identified	HLA-A	A*02:01	HLAPYSDEL	9	HLAPYSDEL	0	0	0	0	0	HLAPYSDEL	PEPLIST	0.755847	0.141	0.647064	0.604	45.54	SB
Commonly identified	HLA-A	A*02:01	SLAELVHAVV	10	SLAELVHAV	0	8	1	0	0	SLAELVHAVV	PEPLIST	0.7556	0.141	0.76728	0.168	12.4	SB
Commonly identified	HLA-A	A*02:01	ALLSGLREA	9	ALLSGLREA	0	0	0	0	0	ALLSGLREA	PEPLIST	0.755545	0.141	0.669591	0.506	35.69	SB
Commonly identified	HLA-A	A*02:01	SLLPPTALVGL	11	SLLPPLVGL	0	5	2	0	0	SLLPPTALVGL	PEPLIST	0.754676	0.142	0.636237	0.669	51.2	SB
Commonly identified	HLA-A	A*02:01	SLMMTIINL	9	SLMMTIINL	0	0	0	0	0	SLMMTIINL	PEPLIST	0.753728	0.143	0.792853	0.118	9.41	SB
Commonly identified	HLA-A	A*02:01	RIDEKNFVV	9	RIDEKNFVV	0	0	0	0	0	RIDEKNFVV	PEPLIST	0.752912	0.144	0.622625	0.746	59.33	SB
Commonly identified	HLA-A	A*02:01	ALWHDAENQTV	11	ALWHDNQTV	0	5	2	0	0	ALWHDAENQTV	PEPLIST	0.752127	0.145	0.612827	0.8	65.97	SB
Commonly identified	HLA-A	A*02:01	GLDPNKPPEL	10	GLDPNPPEL	0	5	1	0	0	GLDPNKPPEL	PEPLIST	0.751762	0.145	0.443796	2.512	410.76	SB
Commonly identified	HLA-A	A*02:01	GLAPPQHLIRV	11	GLAPPLIRV	0	5	2	0	0	GLAPPQHLIRV	PEPLIST	0.751458	0.145	0.583784	1.013	90.32	SB
Commonly identified	HLA-A	A*02:01	GLLGGVIMMV	10	GLLGGIMMV	0	5	1	0	0	GLLGGVIMMV	PEPLIST	0.751146	0.145	0.782125	0.14	10.56	SB
Commonly identified	HLA-A	A*02:01	SLIKWILIV	9	SLIKWILIV	0	0	0	0	0	SLIKWILIV	PEPLIST	0.750895	0.146	0.765385	0.171	12.66	SB
Commonly identified	HLA-A	A*02:01	MIIKLITSV	9	MIIKLITSV	0	0	0	0	0	MIIKLITSV	PEPLIST	0.750831	0.146	0.767295	0.167	12.4	SB
Commonly identified	HLA-A	A*02:01	TTFPRPVTV	9	TTFPRPVTV	0	0	0	0	0	TTFPRPVTV	PEPLIST	0.75042	0.146	0.444421	2.502	407.99	SB
Commonly identified	HLA-A	A*02:01	ALFFQLVDV	9	ALFFQLVDV	0	0	0	0	0	ALFFQLVDV	PEPLIST	0.750084	0.147	0.797389	0.108	8.95	SB
Commonly identified	HLA-A	A*02:01	RLFHDSAVTSV	11	RLFHDVTSV	0	5	2	0	0	RLFHDSAVTSV	PEPLIST	0.748792	0.148	0.70378	0.365	24.66	SB
Commonly identified	HLA-A	A*02:01	SLKMKVVEV	9	SLKMKVVEV	0	0	0	0	0	SLKMKVVEV	PEPLIST	0.748001	0.149	0.528634	1.482	164.03	SB
Commonly identified	HLA-A	A*02:01	SLYGQFRVV	9	SLYGQFRVV	0	0	0	0	0	SLYGQFRVV	PEPLIST	0.747727	0.149	0.671517	0.498	34.96	SB
Commonly identified	HLA-A	A*02:01	LIGEFLEKV	9	LIGEFLEKV	0	0	0	0	0	LIGEFLEKV	PEPLIST	0.747357	0.149	0.668224	0.512	36.22	SB
Commonly identified	HLA-A	A*02:01	TLAHIHYGV	9	TLAHIHYGV	0	0	0	0	0	TLAHIHYGV	PEPLIST	0.747262	0.149	0.815487	0.078	7.36	SB
Commonly identified	HLA-A	A*02:01	NVVDVFHAV	9	NVVDVFHAV	0	0	0	0	0	NVVDVFHAV	PEPLIST	0.746842	0.15	0.682229	0.454	31.13	SB
Commonly identified	HLA-A	A*02:01	TLFPRRIFL	9	TLFPRRIFL	0	0	0	0	0	TLFPRRIFL	PEPLIST	0.745878	0.15	0.653459	0.575	42.5	SB
Commonly identified	HLA-A	A*02:01	YLEEELTKA	9	YLEEELTKA	0	0	0	0	0	YLEEELTKA	PEPLIST	0.74568	0.15	0.592339	0.944	82.34	SB
Commonly identified	HLA-A	A*02:01	LQLDKEFQL	9	LQLDKEFQL	0	0	0	0	0	LQLDKEFQL	PEPLIST	0.745396	0.151	0.563549	1.167	112.43	SB
Commonly identified	HLA-A	A*02:01	KLLEGEESRL	10	KLLEGEESL	0	8	1	0	0	KLLEGEESRL	PEPLIST	0.74538	0.151	0.55861	1.206	118.6	SB
Commonly identified	HLA-A	A*02:01	LLFKEGVMV	9	LLFKEGVMV	0	0	0	0	0	LLFKEGVMV	PEPLIST	0.744339	0.151	0.6979	0.39	26.28	SB
Commonly identified	HLA-A	A*02:01	ATIGELAQV	9	ATIGELAQV	0	0	0	0	0	ATIGELAQV	PEPLIST	0.744328	0.151	0.659425	0.55	39.84	SB
Commonly identified	HLA-A	A*02:01	VLAENPDIFAV	11	VLAEDIFAV	0	4	2	0	0	VLAENPDIFAV	PEPLIST	0.744212	0.151	0.784629	0.135	10.28	SB
Commonly identified	HLA-A	A*02:01	FLEKLLPPV	9	FLEKLLPPV	0	0	0	0	0	FLEKLLPPV	PEPLIST	0.744207	0.151	0.868859	0.019	4.13	SB
Commonly identified	HLA-A	A*02:01	MQDDNQVMV	9	MQDDNQVMV	0	0	0	0	0	MQDDNQVMV	PEPLIST	0.743804	0.152	0.644194	0.621	46.98	SB
Commonly identified	HLA-A	A*02:01	SLYGYLRGA	9	SLYGYLRGA	0	0	0	0	0	SLYGYLRGA	PEPLIST	0.743659	0.152	0.759609	0.182	13.48	SB
Commonly identified	HLA-A	A*02:01	RMLIKLLEV	9	RMLIKLLEV	0	0	0	0	0	RMLIKLLEV	PEPLIST	0.743233	0.152	0.775451	0.153	11.35	SB
Commonly identified	HLA-A	A*02:01	YMIQFDQYI	9	YMIQFDQYI	0	0	0	0	0	YMIQFDQYI	PEPLIST	0.743114	0.152	0.872351	0.017	3.98	SB
Commonly identified	HLA-A	A*02:01	ALLRVTPFI	9	ALLRVTPFI	0	0	0	0	0	ALLRVTPFI	PEPLIST	0.742721	0.152	0.786084	0.132	10.12	SB
Commonly identified	HLA-A	A*02:01	KLSDSRIAL	9	KLSDSRIAL	0	0	0	0	0	KLSDSRIAL	PEPLIST	0.742397	0.152	0.609236	0.824	68.58	SB
Commonly identified	HLA-A	A*02:01	FVASHIANI	9	FVASHIANI	0	0	0	0	0	FVASHIANI	PEPLIST	0.741859	0.153	0.753647	0.195	14.37	SB
Commonly identified	HLA-A	A*02:01	AMHGHVEVV	9	AMHGHVEVV	0	0	0	0	0	AMHGHVEVV	PEPLIST	0.741019	0.153	0.643749	0.624	47.21	SB
Commonly identified	HLA-A	A*02:01	HLDEARTLL	9	HLDEARTLL	0	0	0	0	0	HLDEARTLL	PEPLIST	0.740854	0.153	0.527802	1.49	165.52	SB
Commonly identified	HLA-A	A*02:01	KLWTGGLDNTV	11	KLWTGGLTV	0	7	2	0	0	KLWTGGLDNTV	PEPLIST	0.740557	0.153	0.685909	0.439	29.92	SB
Commonly identified	HLA-A	A*02:01	RLAADDFRV	9	RLAADDFRV	0	0	0	0	0	RLAADDFRV	PEPLIST	0.740265	0.154	0.777372	0.149	11.12	SB
Commonly identified	HLA-A	A*02:01	YLSVKIWDL	9	YLSVKIWDL	0	0	0	0	0	YLSVKIWDL	PEPLIST	0.740224	0.154	0.799732	0.103	8.73	SB
Commonly identified	HLA-A	A*02:01	KIGEGTYGV	9	KIGEGTYGV	0	0	0	0	0	KIGEGTYGV	PEPLIST	0.739764	0.154	0.707273	0.351	23.74	SB
Commonly identified	HLA-A	A*02:01	ALILEPSLYTV	11	ALIPSLYTV	0	3	2	0	0	ALILEPSLYTV	PEPLIST	0.739446	0.154	0.729111	0.272	18.75	SB
Commonly identified	HLA-A	A*02:01	ALIAESQRL	9	ALIAESQRL	0	0	0	0	0	ALIAESQRL	PEPLIST	0.739172	0.154	0.53063	1.463	160.53	SB
Commonly identified	HLA-A	A*02:01	ALESFLKQV	9	ALESFLKQV	0	0	0	0	0	ALESFLKQV	PEPLIST	0.738969	0.154	0.557433	1.216	120.12	SB
Commonly identified	HLA-A	A*02:01	ALQDVNDMYL	10	ALQDVNMYL	0	6	1	0	0	ALQDVNDMYL	PEPLIST	0.738652	0.155	0.712543	0.329	22.43	SB
Commonly identified	HLA-A	A*02:01	TLMDMRLSQV	10	TLMDMLSQV	0	5	1	0	0	TLMDMRLSQV	PEPLIST	0.738526	0.155	0.810667	0.085	7.76	SB
Commonly identified	HLA-A	A*02:01	SLDTQPKKV	9	SLDTQPKKV	0	0	0	0	0	SLDTQPKKV	PEPLIST	0.737955	0.155	0.355315	4.201	1069.93	SB
Commonly identified	HLA-A	A*02:01	KLGLKPLEV	9	KLGLKPLEV	0	0	0	0	0	KLGLKPLEV	PEPLIST	0.736573	0.156	0.538017	1.394	148.2	SB
Commonly identified	HLA-A	A*02:01	GLAGPVRGV	9	GLAGPVRGV	0	0	0	0	0	GLAGPVRGV	PEPLIST	0.736386	0.156	0.57189	1.104	102.72	SB
Commonly identified	HLA-A	A*02:01	GLSTEGIYRV	10	GLSEGIYRV	0	3	1	0	0	GLSTEGIYRV	PEPLIST	0.735853	0.156	0.676205	0.479	33.23	SB
Commonly identified	HLA-A	A*02:01	MISLEIPQV	9	MISLEIPQV	0	0	0	0	0	MISLEIPQV	PEPLIST	0.735292	0.157	0.653484	0.575	42.49	SB
Commonly identified	HLA-A	A*02:01	RIIDVVYNA	9	RIIDVVYNA	0	0	0	0	0	RIIDVVYNA	PEPLIST	0.735277	0.157	0.697603	0.391	26.36	SB
Commonly identified	HLA-A	A*02:01	KIPTPIVGV	9	KIPTPIVGV	0	0	0	0	0	KIPTPIVGV	PEPLIST	0.73503	0.157	0.559031	1.202	118.06	SB
Commonly identified	HLA-A	A*02:01	KLREDLERL	9	KLREDLERL	0	0	0	0	0	KLREDLERL	PEPLIST	0.734604	0.157	0.544535	1.33	138.11	SB
Commonly identified	HLA-A	A*02:01	ALVDCSVAL	9	ALVDCSVAL	0	0	0	0	0	ALVDCSVAL	PEPLIST	0.734175	0.157	0.751386	0.2	14.73	SB
Commonly identified	HLA-A	A*02:01	KLLDMVGKVQI	11	KLLDGKVQI	0	4	2	0	0	KLLDMVGKVQI	PEPLIST	0.733617	0.158	0.646886	0.605	45.63	SB
Commonly identified	HLA-A	A*02:01	RVPPPPQSV	9	RVPPPPQSV	0	0	0	0	0	RVPPPPQSV	PEPLIST	0.732824	0.158	0.331271	4.796	1387.83	SB
Commonly identified	HLA-A	A*02:01	TLATDILMGV	10	TLADILMGV	0	3	1	0	0	TLATDILMGV	PEPLIST	0.732752	0.158	0.829573	0.06	6.32	SB
Commonly identified	HLA-A	A*02:01	FLIEEQKIVV	10	FLIEEQIVV	0	6	1	0	0	FLIEEQKIVV	PEPLIST	0.73247	0.158	0.747517	0.213	15.36	SB
Commonly identified	HLA-A	A*02:01	KQIDVYRSV	9	KQIDVYRSV	0	0	0	0	0	KQIDVYRSV	PEPLIST	0.73244	0.158	0.636515	0.667	51.05	SB
Commonly identified	HLA-A	A*02:01	RLFNDPVAMVL	11	RLFNDPVAL	0	8	2	0	0	RLFNDPVAMVL	PEPLIST	0.731444	0.159	0.647259	0.603	45.45	SB
Commonly identified	HLA-A	A*02:01	KLGHTDILVGV	11	KLTDILVGV	0	2	2	0	0	KLGHTDILVGV	PEPLIST	0.730686	0.159	0.740399	0.237	16.59	SB
Commonly identified	HLA-A	A*02:01	ALQKRLDEV	9	ALQKRLDEV	0	0	0	0	0	ALQKRLDEV	PEPLIST	0.730657	0.159	0.639728	0.648	49.31	SB
Commonly identified	HLA-A	A*02:01	SLATKIQAA	9	SLATKIQAA	0	0	0	0	0	SLATKIQAA	PEPLIST	0.729646	0.16	0.563765	1.166	112.16	SB
Commonly identified	HLA-A	A*02:01	QLLDQIWRT	9	QLLDQIWRT	0	0	0	0	0	QLLDQIWRT	PEPLIST	0.728067	0.161	0.661956	0.539	38.77	SB
Commonly identified	HLA-A	A*02:01	KLYQEVEIASV	11	KLYQEVESV	0	7	2	0	0	KLYQEVEIASV	PEPLIST	0.727357	0.161	0.635614	0.673	51.55	SB
Commonly identified	HLA-A	A*02:01	SLADDSVLERL	11	SLADVLERL	0	4	2	0	0	SLADDSVLERL	PEPLIST	0.726716	0.162	0.534371	1.428	154.16	SB
Commonly identified	HLA-A	A*02:01	TLTEILKGL	9	TLTEILKGL	0	0	0	0	0	TLTEILKGL	PEPLIST	0.724626	0.163	0.569128	1.125	105.84	SB
Commonly identified	HLA-A	A*02:01	TMLGVSHVV	9	TMLGVSHVV	0	0	0	0	0	TMLGVSHVV	PEPLIST	0.724004	0.163	0.759776	0.182	13.45	SB
Commonly identified	HLA-A	A*02:01	MLGHKPVGV	9	MLGHKPVGV	0	0	0	0	0	MLGHKPVGV	PEPLIST	0.723658	0.163	0.670954	0.5	35.17	SB
Commonly identified	HLA-A	A*02:01	LLDHPRAEV	9	LLDHPRAEV	0	0	0	0	0	LLDHPRAEV	PEPLIST	0.723556	0.163	0.611078	0.811	67.23	SB
Commonly identified	HLA-A	A*02:01	TLTGKTITL	9	TLTGKTITL	0	0	0	0	0	TLTGKTITL	PEPLIST	0.722737	0.164	0.479016	2.012	280.6	SB
Commonly identified	HLA-A	A*02:01	SALDTITTV	9	SALDTITTV	0	0	0	0	0	SALDTITTV	PEPLIST	0.722695	0.164	0.514485	1.627	191.17	SB
Commonly identified	HLA-A	A*02:01	RLDIIETNV	9	RLDIIETNV	0	0	0	0	0	RLDIIETNV	PEPLIST	0.721521	0.165	0.60707	0.838	70.2	SB
Commonly identified	HLA-A	A*02:01	SQWQSPPVV	9	SQWQSPPVV	0	0	0	0	0	SQWQSPPVV	PEPLIST	0.721307	0.165	0.582707	1.021	91.38	SB
Commonly identified	HLA-A	A*02:01	KAISGVHTV	9	KAISGVHTV	0	0	0	0	0	KAISGVHTV	PEPLIST	0.721042	0.165	0.552874	1.255	126.19	SB
Commonly identified	HLA-A	A*02:01	RLTDFLDCV	9	RLTDFLDCV	0	0	0	0	0	RLTDFLDCV	PEPLIST	0.721013	0.165	0.788219	0.128	9.89	SB
Commonly identified	HLA-A	A*02:01	ILQDEQYLM	9	ILQDEQYLM	0	0	0	0	0	ILQDEQYLM	PEPLIST	0.720816	0.165	0.63723	0.663	50.66	SB
Commonly identified	HLA-A	A*02:01	SLLNPPETLNL	11	SLLPETLNL	0	3	2	0	0	SLLNPPETLNL	PEPLIST	0.719797	0.166	0.513372	1.639	193.49	SB
Commonly identified	HLA-A	A*02:01	VLSSDGVWRV	10	VLSDGVWRV	0	2	1	0	0	VLSSDGVWRV	PEPLIST	0.719003	0.166	0.706352	0.355	23.98	SB
Commonly identified	HLA-A	A*02:01	AIAGRLLGV	9	AIAGRLLGV	0	0	0	0	0	AIAGRLLGV	PEPLIST	0.718241	0.167	0.694703	0.403	27.2	SB
Commonly identified	HLA-A	A*02:01	RLAVYIDRV	9	RLAVYIDRV	0	0	0	0	0	RLAVYIDRV	PEPLIST	0.717732	0.167	0.761919	0.178	13.14	SB
Commonly identified	HLA-A	A*02:01	TIAQLVHAV	9	TIAQLVHAV	0	0	0	0	0	TIAQLVHAV	PEPLIST	0.716707	0.167	0.59208	0.946	82.57	SB
Commonly identified	HLA-A	A*02:01	LMAEMGVHSV	10	LMAEGVHSV	0	4	1	0	0	LMAEMGVHSV	PEPLIST	0.716399	0.168	0.790228	0.124	9.68	SB
Commonly identified	HLA-A	A*02:01	KLDGSRLIKV	10	KLDGSLIKV	0	5	1	0	0	KLDGSRLIKV	PEPLIST	0.716324	0.168	0.614051	0.793	65.1	SB
Commonly identified	HLA-A	A*02:01	KLDVGNIVL	9	KLDVGNIVL	0	0	0	0	0	KLDVGNIVL	PEPLIST	0.716251	0.168	0.610058	0.818	67.97	SB
Commonly identified	HLA-A	A*02:01	YLFDRNGVCL	10	YLFDRNVCL	0	6	1	0	0	YLFDRNGVCL	PEPLIST	0.715951	0.168	0.764088	0.173	12.84	SB
Commonly identified	HLA-A	A*02:01	GIWGFIKGV	9	GIWGFIKGV	0	0	0	0	0	GIWGFIKGV	PEPLIST	0.715869	0.168	0.717945	0.306	21.15	SB
Commonly identified	HLA-A	A*02:01	VMAPRTLLL	9	VMAPRTLLL	0	0	0	0	0	VMAPRTLLL	PEPLIST	0.715403	0.168	0.609374	0.823	68.48	SB
Commonly identified	HLA-A	A*02:01	ALKDLINEA	9	ALKDLINEA	0	0	0	0	0	ALKDLINEA	PEPLIST	0.714796	0.169	0.526813	1.499	167.3	SB
Commonly identified	HLA-A	A*02:01	TLNSAAVTV	9	TLNSAAVTV	0	0	0	0	0	TLNSAAVTV	PEPLIST	0.712567	0.17	0.622823	0.745	59.2	SB
Commonly identified	HLA-A	A*02:01	KLNAEVACV	9	KLNAEVACV	0	0	0	0	0	KLNAEVACV	PEPLIST	0.712486	0.17	0.727041	0.278	19.17	SB
Commonly identified	HLA-A	A*02:01	QVLGSLVHV	9	QVLGSLVHV	0	0	0	0	0	QVLGSLVHV	PEPLIST	0.712386	0.17	0.60173	0.874	74.38	SB
Commonly identified	HLA-A	A*02:01	SLAERLFFQV	10	SLAERLFQV	0	6	1	0	0	SLAERLFFQV	PEPLIST	0.711487	0.171	0.836519	0.054	5.86	SB
Commonly identified	HLA-A	A*02:01	GMASVISRL	9	GMASVISRL	0	0	0	0	0	GMASVISRL	PEPLIST	0.710806	0.171	0.643868	0.623	47.15	SB
Commonly identified	HLA-A	A*02:01	ILFPDIIARA	10	ILFPDIIRA	0	7	1	0	0	ILFPDIIARA	PEPLIST	0.709011	0.172	0.676381	0.478	33.16	SB
Commonly identified	HLA-A	A*02:01	KMNGKVWDL	9	KMNGKVWDL	0	0	0	0	0	KMNGKVWDL	PEPLIST	0.708704	0.172	0.714035	0.322	22.07	SB
Commonly identified	HLA-A	A*02:01	ALAAALAHI	9	ALAAALAHI	0	0	0	0	0	ALAAALAHI	PEPLIST	0.708022	0.173	0.773106	0.157	11.65	SB
Commonly identified	HLA-A	A*02:01	RLPAWQPLL	9	RLPAWQPLL	0	0	0	0	0	RLPAWQPLL	PEPLIST	0.707603	0.173	0.674255	0.487	33.94	SB
Commonly identified	HLA-A	A*02:01	MLAWINESL	9	MLAWINESL	0	0	0	0	0	MLAWINESL	PEPLIST	0.707294	0.173	0.835776	0.055	5.91	SB
Commonly identified	HLA-A	A*02:01	SLFGQDVKAV	10	SLFGQDVKV	0	8	1	0	0	SLFGQDVKAV	PEPLIST	0.70721	0.173	0.66038	0.546	39.43	SB
Commonly identified	HLA-A	A*02:01	FLPDPSALQNL	11	FLPDPLQNL	0	5	2	0	0	FLPDPSALQNL	PEPLIST	0.706964	0.173	0.53478	1.424	153.48	SB
Commonly identified	HLA-A	A*02:01	HLLGDPMANV	10	HLLGDPMNV	0	7	1	0	0	HLLGDPMANV	PEPLIST	0.706777	0.173	0.688771	0.427	29	SB
Commonly identified	HLA-A	A*02:01	RLADLEALKV	10	RLADLELKV	0	6	1	0	0	RLADLEALKV	PEPLIST	0.706222	0.174	0.686872	0.435	29.61	SB
Commonly identified	HLA-A	A*02:01	KASEKILQV	9	KASEKILQV	0	0	0	0	0	KASEKILQV	PEPLIST	0.706146	0.174	0.402564	3.208	641.7	SB
Commonly identified	HLA-A	A*02:01	MLFENMGAYTV	11	MLFEGAYTV	0	4	2	0	0	MLFENMGAYTV	PEPLIST	0.7059	0.174	0.852026	0.032	4.96	SB
Commonly identified	HLA-A	A*02:01	TLQKEGVIGV	10	TLQEGVIGV	0	3	1	0	0	TLQKEGVIGV	PEPLIST	0.705854	0.174	0.629852	0.707	54.87	SB
Commonly identified	HLA-A	A*02:01	KVWAEAVHYV	10	KVWEAVHYV	0	3	1	0	0	KVWAEAVHYV	PEPLIST	0.705104	0.174	0.77775	0.149	11.08	SB
Commonly identified	HLA-A	A*02:01	VLIDLAHVSV	10	VLIDLAHSV	0	7	1	0	0	VLIDLAHVSV	PEPLIST	0.705095	0.174	0.722176	0.292	20.21	SB
Commonly identified	HLA-A	A*02:01	TLQTWLVQA	9	TLQTWLVQA	0	0	0	0	0	TLQTWLVQA	PEPLIST	0.704477	0.175	0.634261	0.681	52.31	SB
Commonly identified	HLA-A	A*02:01	ATYVFLHTV	9	ATYVFLHTV	0	0	0	0	0	ATYVFLHTV	PEPLIST	0.703644	0.175	0.691069	0.418	28.29	SB
Commonly identified	HLA-A	A*02:01	TLFSEPKFAQV	11	TLFSEPAQV	0	6	2	0	0	TLFSEPKFAQV	PEPLIST	0.70341	0.176	0.596234	0.913	78.94	SB
Commonly identified	HLA-A	A*02:01	MLLKTVLLL	9	MLLKTVLLL	0	0	0	0	0	MLLKTVLLL	PEPLIST	0.702751	0.176	0.793229	0.117	9.37	SB
Commonly identified	HLA-A	A*02:01	TIMPKDIQL	9	TIMPKDIQL	0	0	0	0	0	TIMPKDIQL	PEPLIST	0.702173	0.177	0.427642	2.772	489.21	SB
Commonly identified	HLA-A	A*02:01	LLLPLPVPA	9	LLLPLPVPA	0	0	0	0	0	LLLPLPVPA	PEPLIST	0.69935	0.181	0.767601	0.167	12.36	SB
Commonly identified	HLA-A	A*02:01	SLFSEETPVVL	11	SLFETPVVL	0	3	2	0	0	SLFSEETPVVL	PEPLIST	0.69927	0.181	0.550014	1.279	130.16	SB
Commonly identified	HLA-A	A*02:01	GMYVFLHAV	9	GMYVFLHAV	0	0	0	0	0	GMYVFLHAV	PEPLIST	0.699071	0.181	0.824542	0.067	6.68	SB
Commonly identified	HLA-A	A*02:01	WILEKTQAV	9	WILEKTQAV	0	0	0	0	0	WILEKTQAV	PEPLIST	0.699018	0.181	0.700305	0.38	25.6	SB
Commonly identified	HLA-A	A*02:01	GLWRTTPEA	9	GLWRTTPEA	0	0	0	0	0	GLWRTTPEA	PEPLIST	0.698838	0.182	0.677689	0.473	32.7	SB
Commonly identified	HLA-A	A*02:01	TMPDLYHLL	9	TMPDLYHLL	0	0	0	0	0	TMPDLYHLL	PEPLIST	0.698689	0.182	0.643693	0.624	47.24	SB
Commonly identified	HLA-A	A*02:01	LLLPGPSAA	9	LLLPGPSAA	0	0	0	0	0	LLLPGPSAA	PEPLIST	0.698359	0.182	0.606572	0.841	70.58	SB
Commonly identified	HLA-A	A*02:01	SMADIPLGFGV	11	SMADIPLGV	0	7	2	0	0	SMADIPLGFGV	PEPLIST	0.697758	0.183	0.763282	0.175	12.95	SB
Commonly identified	HLA-A	A*02:01	ILMDPSPEYA	10	ILMDPSPEA	0	8	1	0	0	ILMDPSPEYA	PEPLIST	0.69769	0.183	0.688057	0.43	29.23	SB
Commonly identified	HLA-A	A*02:01	RQVEKAWAL	9	RQVEKAWAL	0	0	0	0	0	RQVEKAWAL	PEPLIST	0.696987	0.184	0.694002	0.406	27.41	SB
Commonly identified	HLA-A	A*02:01	TVMDSKIVQV	10	TVMDKIVQV	0	4	1	0	0	TVMDSKIVQV	PEPLIST	0.695877	0.185	0.576987	1.065	97.21	SB
Commonly identified	HLA-A	A*02:01	KVLDLKINL	9	KVLDLKINL	0	0	0	0	0	KVLDLKINL	PEPLIST	0.695818	0.186	0.480785	1.99	275.28	SB
Commonly identified	HLA-A	A*02:01	KAMDDTFYL	9	KAMDDTFYL	0	0	0	0	0	KAMDDTFYL	PEPLIST	0.695246	0.186	0.760666	0.18	13.32	SB
Commonly identified	HLA-A	A*02:01	SLDEHYHIRV	10	SLDEHYHRV	0	7	1	0	0	SLDEHYHIRV	PEPLIST	0.692041	0.19	0.639696	0.648	49.32	SB
Commonly identified	HLA-A	A*02:01	GLAEYPDFFAV	11	GLAEYPFAV	0	6	2	0	0	GLAEYPDFFAV	PEPLIST	0.692014	0.19	0.802158	0.098	8.5	SB
Commonly identified	HLA-A	A*02:01	KLNVAPLAV	9	KLNVAPLAV	0	0	0	0	0	KLNVAPLAV	PEPLIST	0.691769	0.191	0.667384	0.515	36.56	SB
Commonly identified	HLA-A	A*02:01	VLYPGCDTL	9	VLYPGCDTL	0	0	0	0	0	VLYPGCDTL	PEPLIST	0.691496	0.191	0.626834	0.723	56.69	SB
Commonly identified	HLA-A	A*02:01	ALYASRLYL	9	ALYASRLYL	0	0	0	0	0	ALYASRLYL	PEPLIST	0.691348	0.191	0.700464	0.379	25.56	SB
Commonly identified	HLA-A	A*02:01	YAIKNIHGV	9	YAIKNIHGV	0	0	0	0	0	YAIKNIHGV	PEPLIST	0.690564	0.192	0.691437	0.416	28.18	SB
Commonly identified	HLA-A	A*02:01	RLWTEIPTAI	10	RLWEIPTAI	0	3	1	0	0	RLWTEIPTAI	PEPLIST	0.690243	0.193	0.734365	0.256	17.71	SB
Commonly identified	HLA-A	A*02:01	TLTDCVVVV	9	TLTDCVVVV	0	0	0	0	0	TLTDCVVVV	PEPLIST	0.689561	0.194	0.739104	0.241	16.82	SB
Commonly identified	HLA-A	A*02:01	FQWDSDNIYL	10	FQWDDNIYL	0	4	1	0	0	FQWDSDNIYL	PEPLIST	0.689153	0.194	0.772836	0.158	11.68	SB
Commonly identified	HLA-A	A*02:01	RILDIDIPMSV	11	RILDIPMSV	0	3	2	0	0	RILDIDIPMSV	PEPLIST	0.687873	0.196	0.646135	0.609	46	SB
Commonly identified	HLA-A	A*02:01	KLDHVVTII	9	KLDHVVTII	0	0	0	0	0	KLDHVVTII	PEPLIST	0.687867	0.196	0.5952	0.921	79.83	SB
Commonly identified	HLA-A	A*02:01	RLIDDMVAQA	10	RLIDDMVQA	0	7	1	0	0	RLIDDMVAQA	PEPLIST	0.686071	0.198	0.659647	0.549	39.75	SB
Commonly identified	HLA-A	A*02:01	KLMDEVAGIVA	11	KLMDEVIVA	0	6	2	0	0	KLMDEVAGIVA	PEPLIST	0.68578	0.199	0.658229	0.555	40.36	SB
Commonly identified	HLA-A	A*02:01	TLAAIIHGA	9	TLAAIIHGA	0	0	0	0	0	TLAAIIHGA	PEPLIST	0.684993	0.2	0.67274	0.493	34.5	SB
Commonly identified	HLA-A	A*02:01	KLARDLKAV	9	KLARDLKAV	0	0	0	0	0	KLARDLKAV	PEPLIST	0.683931	0.201	0.67727	0.474	32.85	SB
Commonly identified	HLA-A	A*02:01	ALADLQEAVKL	11	ALADLQVKL	0	6	2	0	0	ALADLQEAVKL	PEPLIST	0.68296	0.202	0.464789	2.213	327.3	SB
Commonly identified	HLA-A	A*02:01	RLFADILNDV	10	RLFADILNV	0	8	1	0	0	RLFADILNDV	PEPLIST	0.681187	0.203	0.803765	0.096	8.36	SB
Commonly identified	HLA-A	A*02:01	ILQDGRIFI	9	ILQDGRIFI	0	0	0	0	0	ILQDGRIFI	PEPLIST	0.680678	0.204	0.665583	0.523	37.27	SB
Commonly identified	HLA-A	A*02:01	RLLKSKLYL	9	RLLKSKLYL	0	0	0	0	0	RLLKSKLYL	PEPLIST	0.679708	0.205	0.62959	0.708	55.02	SB
Commonly identified	HLA-A	A*02:01	VLIGEFLEKV	10	VLIGELEKV	0	5	1	0	0	VLIGEFLEKV	PEPLIST	0.679327	0.205	0.754599	0.193	14.23	SB
Commonly identified	HLA-A	A*02:01	RLYGYFHDA	9	RLYGYFHDA	0	0	0	0	0	RLYGYFHDA	PEPLIST	0.678831	0.206	0.78197	0.14	10.58	SB
Commonly identified	HLA-A	A*02:01	ALVQDLAKA	9	ALVQDLAKA	0	0	0	0	0	ALVQDLAKA	PEPLIST	0.678199	0.206	0.602796	0.867	73.53	SB
Commonly identified	HLA-A	A*02:01	LIDEQILCV	9	LIDEQILCV	0	0	0	0	0	LIDEQILCV	PEPLIST	0.677665	0.207	0.601152	0.878	74.85	SB
Commonly identified	HLA-A	A*02:01	FVSEVQRKV	9	FVSEVQRKV	0	0	0	0	0	FVSEVQRKV	PEPLIST	0.677504	0.207	0.486432	1.931	258.96	SB
Commonly identified	HLA-A	A*02:01	RVFSDIIYTV	10	RVFDIIYTV	0	3	1	0	0	RVFSDIIYTV	PEPLIST	0.676862	0.207	0.762759	0.176	13.03	SB
Commonly identified	HLA-A	A*02:01	TLFTKELVL	9	TLFTKELVL	0	0	0	0	0	TLFTKELVL	PEPLIST	0.675844	0.208	0.541044	1.364	143.42	SB
Commonly identified	HLA-A	A*02:01	SLFSGKPEVL	10	SLFSGKPEL	0	8	1	0	0	SLFSGKPEVL	PEPLIST	0.675613	0.209	0.552042	1.262	127.33	SB
Commonly identified	HLA-A	A*02:01	FLSEEGGHVAV	11	FLSEGHVAV	0	4	2	0	0	FLSEEGGHVAV	PEPLIST	0.675004	0.209	0.691045	0.418	28.3	SB
Commonly identified	HLA-A	A*02:01	RQIDQFLVV	9	RQIDQFLVV	0	0	0	0	0	RQIDQFLVV	PEPLIST	0.674382	0.21	0.656234	0.563	41.24	SB
Commonly identified	HLA-A	A*02:01	FLEGQIHPEL	10	FLEGQIHEL	0	7	1	0	0	FLEGQIHPEL	PEPLIST	0.67436	0.21	0.674157	0.487	33.97	SB
Commonly identified	HLA-A	A*02:01	GLFQGKTPL	9	GLFQGKTPL	0	0	0	0	0	GLFQGKTPL	PEPLIST	0.673932	0.21	0.630268	0.705	54.62	SB
Commonly identified	HLA-A	A*02:01	SLATAGDGLIEL	12	SLADGLIEL	0	3	3	0	0	SLATAGDGLIEL	PEPLIST	0.673543	0.211	0.61355	0.796	65.45	SB
Commonly identified	HLA-A	A*02:01	SLLPTEQPRL	10	SLLPEQPRL	0	4	1	0	0	SLLPTEQPRL	PEPLIST	0.673464	0.211	0.487815	1.916	255.12	SB
Commonly identified	HLA-A	A*02:01	KIFSGVFVKV	10	KIFSGVVKV	0	6	1	0	0	KIFSGVFVKV	PEPLIST	0.672079	0.212	0.745712	0.219	15.66	SB
Commonly identified	HLA-A	A*02:01	LLREKVEFL	9	LLREKVEFL	0	0	0	0	0	LLREKVEFL	PEPLIST	0.670382	0.214	0.588077	0.979	86.22	SB
Commonly identified	HLA-A	A*02:01	VQADAPHGV	9	VQADAPHGV	0	0	0	0	0	VQADAPHGV	PEPLIST	0.67029	0.214	0.536895	1.405	150.01	SB
Commonly identified	HLA-A	A*02:01	TLIIYLDKV	9	TLIIYLDKV	0	0	0	0	0	TLIIYLDKV	PEPLIST	0.670171	0.214	0.748485	0.21	15.2	SB
Commonly identified	HLA-A	A*02:01	SLADLQNDEV	10	SLADLQNEV	0	7	1	0	0	SLADLQNDEV	PEPLIST	0.669906	0.214	0.631768	0.696	53.74	SB
Commonly identified	HLA-A	A*02:01	GLVVVNHYL	9	GLVVVNHYL	0	0	0	0	0	GLVVVNHYL	PEPLIST	0.66984	0.214	0.697807	0.39	26.3	SB
Commonly identified	HLA-A	A*02:01	AAMEFLQEL	9	AAMEFLQEL	0	0	0	0	0	AAMEFLQEL	PEPLIST	0.669759	0.214	0.582666	1.021	91.42	SB
Commonly identified	HLA-A	A*02:01	QLFGYGDVVFV	11	QLYGDVVFV	0	2	2	0	0	QLFGYGDVVFV	PEPLIST	0.668702	0.215	0.72678	0.278	19.22	SB
Commonly identified	HLA-A	A*02:01	RIIDCAFTV	9	RIIDCAFTV	0	0	0	0	0	RIIDCAFTV	PEPLIST	0.668033	0.216	0.834528	0.056	5.99	SB
Commonly identified	HLA-A	A*02:01	ALGFYPAEITL	11	ALYPAEITL	0	2	2	0	0	ALGFYPAEITL	PEPLIST	0.667291	0.216	0.457803	2.312	352.99	SB
Commonly identified	HLA-A	A*02:01	SMSSKIIGI	9	SMSSKIIGI	0	0	0	0	0	SMSSKIIGI	PEPLIST	0.665366	0.218	0.636712	0.666	50.94	SB
Commonly identified	HLA-A	A*02:01	TLITDGMRSV	10	TLIDGMRSV	0	3	1	0	0	TLITDGMRSV	PEPLIST	0.664897	0.219	0.630533	0.703	54.46	SB
Commonly identified	HLA-A	A*02:01	LLDVTPKAV	9	LLDVTPKAV	0	0	0	0	0	LLDVTPKAV	PEPLIST	0.664887	0.219	0.513509	1.637	193.2	SB
Commonly identified	HLA-A	A*02:01	ALLRVLLLL	9	ALLRVLLLL	0	0	0	0	0	ALLRVLLLL	PEPLIST	0.663842	0.22	0.703531	0.366	24.72	SB
Commonly identified	HLA-A	A*02:01	LIYEETRGV	9	LIYEETRGV	0	0	0	0	0	LIYEETRGV	PEPLIST	0.663453	0.22	0.613886	0.794	65.21	SB
Commonly identified	HLA-A	A*02:01	LLFEGEKITI	10	LLFEGEITI	0	6	1	0	0	LLFEGEKITI	PEPLIST	0.662143	0.221	0.69329	0.409	27.62	SB
Commonly identified	HLA-A	A*02:01	ALIPEPSAQQL	11	ALIPEPQQL	0	6	2	0	0	ALIPEPSAQQL	PEPLIST	0.661568	0.222	0.314052	5.281	1672.05	SB
Commonly identified	HLA-A	A*02:01	KLLKENLCL	9	KLLKENLCL	0	0	0	0	0	KLLKENLCL	PEPLIST	0.66113	0.222	0.611032	0.812	67.26	SB
Commonly identified	HLA-A	A*02:01	VQNGKVIGV	9	VQNGKVIGV	0	0	0	0	0	VQNGKVIGV	PEPLIST	0.660501	0.223	0.528128	1.487	164.93	SB
Commonly identified	HLA-A	A*02:01	ALLPIFFGA	9	ALLPIFFGA	0	0	0	0	0	ALLPIFFGA	PEPLIST	0.660427	0.223	0.782738	0.139	10.49	SB
Commonly identified	HLA-A	A*02:01	ATADYICKV	9	ATADYICKV	0	0	0	0	0	ATADYICKV	PEPLIST	0.660281	0.223	0.661162	0.542	39.1	SB
Commonly identified	HLA-A	A*02:01	RLLSFVVLA	9	RLLSFVVLA	0	0	0	0	0	RLLSFVVLA	PEPLIST	0.659778	0.224	0.761339	0.179	13.23	SB
Commonly identified	HLA-A	A*02:01	KMLEEIMKYEA	11	KMLEEIMEA	0	7	2	0	0	KMLEEIMKYEA	PEPLIST	0.658942	0.224	0.672822	0.492	34.47	SB
Commonly identified	HLA-A	A*02:01	GLISVDVRI	9	GLISVDVRI	0	0	0	0	0	GLISVDVRI	PEPLIST	0.658553	0.225	0.624877	0.734	57.9	SB
Commonly identified	HLA-A	A*02:01	ILDLKPRGV	9	ILDLKPRGV	0	0	0	0	0	ILDLKPRGV	PEPLIST	0.658525	0.225	0.448924	2.438	388.59	SB
Commonly identified	HLA-A	A*02:01	AVGDGPPRV	9	AVGDGPPRV	0	0	0	0	0	AVGDGPPRV	PEPLIST	0.657638	0.226	0.383347	3.583	790.01	SB
Commonly identified	HLA-A	A*02:01	SLGKDFLTGV	10	SLGDFLTGV	0	3	1	0	0	SLGKDFLTGV	PEPLIST	0.656329	0.227	0.755224	0.192	14.13	SB
Commonly identified	HLA-A	A*02:01	ALDALPPELLV	11	ALLPPELLV	0	2	2	0	0	ALDALPPELLV	PEPLIST	0.65632	0.227	0.515806	1.614	188.46	SB
Commonly identified	HLA-A	A*02:01	FLGDDVFLREL	11	FLGDDVFEL	0	7	2	0	0	FLGDDVFLREL	PEPLIST	0.655696	0.227	0.709914	0.34	23.07	SB
Commonly identified	HLA-A	A*02:01	RLPDDDPTAV	10	RLDDDPTAV	0	2	1	0	0	RLPDDDPTAV	PEPLIST	0.655073	0.228	0.509646	1.677	201.45	SB
Commonly identified	HLA-A	A*02:01	YLDLFGDPSV	10	YLDFGDPSV	0	3	1	0	0	YLDLFGDPSV	PEPLIST	0.654997	0.228	0.807222	0.09	8.05	SB
Commonly identified	HLA-A	A*02:01	KLLGKVTIA	9	KLLGKVTIA	0	0	0	0	0	KLLGKVTIA	PEPLIST	0.654845	0.228	0.573688	1.09	100.75	SB
Commonly identified	HLA-A	A*02:01	RLWDRAYVRL	10	RLWDAYVRL	0	4	1	0	0	RLWDRAYVRL	PEPLIST	0.654629	0.228	0.707743	0.349	23.62	SB
Commonly identified	HLA-A	A*02:01	ILEKKVEKV	9	ILEKKVEKV	0	0	0	0	0	ILEKKVEKV	PEPLIST	0.653971	0.229	0.398604	3.283	669.79	SB
Commonly identified	HLA-A	A*02:01	TLLDNTDTISI	11	TLLDDTISI	0	4	2	0	0	TLLDNTDTISI	PEPLIST	0.65292	0.23	0.551336	1.268	128.31	SB
Commonly identified	HLA-A	A*02:01	SLFGNIKGA	9	SLFGNIKGA	0	0	0	0	0	SLFGNIKGA	PEPLIST	0.652668	0.23	0.602971	0.865	73.39	SB
Commonly identified	HLA-A	A*02:01	KTLGKLWRL	9	KTLGKLWRL	0	0	0	0	0	KTLGKLWRL	PEPLIST	0.652322	0.231	0.634534	0.679	52.16	SB
Commonly identified	HLA-A	A*02:01	AMPPPPPQGV	10	AMPPPPPQV	0	8	1	0	0	AMPPPPPQGV	PEPLIST	0.652141	0.231	0.4208	2.882	526.8	SB
Commonly identified	HLA-A	A*02:01	SVLEDPVHAV	10	SVLDPVHAV	0	3	1	0	0	SVLEDPVHAV	PEPLIST	0.651945	0.231	0.541699	1.358	142.41	SB
Commonly identified	HLA-A	A*02:01	SLIPTPRLHFL	11	SLIPTPHFL	0	6	2	0	0	SLIPTPRLHFL	PEPLIST	0.651639	0.231	0.605553	0.848	71.37	SB
Commonly identified	HLA-A	A*02:01	KLKPGDLVGV	10	KLKPDLVGV	0	4	1	0	0	KLKPGDLVGV	PEPLIST	0.651528	0.231	0.649139	0.594	44.53	SB
Commonly identified	HLA-A	A*02:01	RLEKLPGDLRV	11	RLLPGDLRV	0	2	2	0	0	RLEKLPGDLRV	PEPLIST	0.651369	0.232	0.514655	1.625	190.82	SB
Commonly identified	HLA-A	A*02:01	KVVALVHAV	9	KVVALVHAV	0	0	0	0	0	KVVALVHAV	PEPLIST	0.650773	0.232	0.679939	0.463	31.91	SB
Commonly identified	HLA-A	A*02:01	TILEKCFKV	9	TILEKCFKV	0	0	0	0	0	TILEKCFKV	PEPLIST	0.650549	0.232	0.66268	0.536	38.46	SB
Commonly identified	HLA-A	A*02:01	TLQEQLEKA	9	TLQEQLEKA	0	0	0	0	0	TLQEQLEKA	PEPLIST	0.649656	0.233	0.485888	1.936	260.49	SB
Commonly identified	HLA-A	A*02:01	YAFPLAHSL	9	YAFPLAHSL	0	0	0	0	0	YAFPLAHSL	PEPLIST	0.649364	0.233	0.530412	1.466	160.91	SB
Commonly identified	HLA-A	A*02:01	FTADFVRQL	9	FTADFVRQL	0	0	0	0	0	FTADFVRQL	PEPLIST	0.648821	0.234	0.533833	1.433	155.06	SB
Commonly identified	HLA-A	A*02:01	GLLDPNVKSIFV	12	GLLDPNVKV	0	8	3	0	0	GLLDPNVKSIFV	PEPLIST	0.647146	0.235	0.689614	0.424	28.74	SB
Commonly identified	HLA-A	A*02:01	ILDEMSHKLRL	11	ILDEMSHKL	0	8	2	0	0	ILDEMSHKLRL	PEPLIST	0.646582	0.236	0.552348	1.259	126.91	SB
Commonly identified	HLA-A	A*02:01	SLAKIYTEA	9	SLAKIYTEA	0	0	0	0	0	SLAKIYTEA	PEPLIST	0.6463	0.236	0.610357	0.816	67.75	SB
Commonly identified	HLA-A	A*02:01	SLAETDKITL	10	SLAETDITL	0	6	1	0	0	SLAETDKITL	PEPLIST	0.646245	0.236	0.554387	1.242	124.14	SB
Commonly identified	HLA-A	A*02:01	ALLEPEFILKA	11	ALLEPILKA	0	5	2	0	0	ALLEPEFILKA	PEPLIST	0.645565	0.237	0.495976	1.828	233.56	SB
Commonly identified	HLA-A	A*02:01	GLDPLGYEIQL	11	GLLGYEIQL	0	2	2	0	0	GLDPLGYEIQL	PEPLIST	0.643285	0.239	0.555462	1.233	122.71	SB
Commonly identified	HLA-A	A*02:01	KMISMDIEQV	10	KMISDIEQV	0	4	1	0	0	KMISMDIEQV	PEPLIST	0.643096	0.239	0.750064	0.204	14.94	SB
Commonly identified	HLA-A	A*02:01	SLAPDTRLFV	10	SLAPDTLFV	0	6	1	0	0	SLAPDTRLFV	PEPLIST	0.641795	0.241	0.69919	0.384	25.91	SB
Commonly identified	HLA-A	A*02:01	VLSQVYSKV	9	VLSQVYSKV	0	0	0	0	0	VLSQVYSKV	PEPLIST	0.641533	0.241	0.576344	1.07	97.89	SB
Commonly identified	HLA-A	A*02:01	WLIEDGKVVTV	11	WLIEDVVTV	0	5	2	0	0	WLIEDGKVVTV	PEPLIST	0.641114	0.241	0.729852	0.269	18.6	SB
Commonly identified	HLA-A	A*02:01	HINDSAPEV	9	HINDSAPEV	0	0	0	0	0	HINDSAPEV	PEPLIST	0.639911	0.242	0.459145	2.293	347.91	SB
Commonly identified	HLA-A	A*02:01	SQYSGQLHEV	10	SQYSGLHEV	0	5	1	0	0	SQYSGQLHEV	PEPLIST	0.639516	0.243	0.645334	0.614	46.41	SB
Commonly identified	HLA-A	A*02:01	LLPPPMKEL	9	LLPPPMKEL	0	0	0	0	0	LLPPPMKEL	PEPLIST	0.639349	0.243	0.426018	2.799	497.88	SB
Commonly identified	HLA-A	A*02:01	RIPAYFVTV	9	RIPAYFVTV	0	0	0	0	0	RIPAYFVTV	PEPLIST	0.638482	0.244	0.739371	0.24	16.78	SB
Commonly identified	HLA-A	A*02:01	FILKKLDSI	9	FILKKLDSI	0	0	0	0	0	FILKKLDSI	PEPLIST	0.638126	0.244	0.698299	0.388	26.16	SB
Commonly identified	HLA-A	A*02:01	YLWDLDHGFAGV	12	YLWDLDHGV	0	7	3	0	0	YLWDLDHGFAGV	PEPLIST	0.637849	0.244	0.850852	0.034	5.02	SB
Commonly identified	HLA-A	A*02:01	ALIEVPDGFTA	11	ALIEVPFTA	0	6	2	0	0	ALIEVPDGFTA	PEPLIST	0.637802	0.244	0.57937	1.047	94.74	SB
Commonly identified	HLA-A	A*02:01	TLAQRVKEV	9	TLAQRVKEV	0	0	0	0	0	TLAQRVKEV	PEPLIST	0.636991	0.245	0.466256	2.193	322.14	SB
Commonly identified	HLA-A	A*02:01	RIIDSLFNTV	10	RIIDSLFTV	0	7	1	0	0	RIIDSLFNTV	PEPLIST	0.63552	0.246	0.796631	0.11	9.03	SB
Commonly identified	HLA-A	A*02:01	KLDSTPLKA	9	KLDSTPLKA	0	0	0	0	0	KLDSTPLKA	PEPLIST	0.634925	0.247	0.411161	3.044	584.7	SB
Commonly identified	HLA-A	A*02:01	TMIKGLYGI	9	TMIKGLYGI	0	0	0	0	0	TMIKGLYGI	PEPLIST	0.634582	0.247	0.820991	0.072	6.94	SB
Commonly identified	HLA-A	A*02:01	HLDTDVKRV	9	HLDTDVKRV	0	0	0	0	0	HLDTDVKRV	PEPLIST	0.630368	0.251	0.380809	3.637	812.01	SB
Commonly identified	HLA-A	A*02:01	GLDPGKQIKL	10	GLDPGQIKL	0	5	1	0	0	GLDPGKQIKL	PEPLIST	0.629207	0.252	0.351605	4.288	1113.75	SB
Commonly identified	HLA-A	A*02:01	IITDLLRSV	9	IITDLLRSV	0	0	0	0	0	IITDLLRSV	PEPLIST	0.62885	0.253	0.570438	1.115	104.35	SB
Commonly identified	HLA-A	A*02:01	NLWGGQGLLGV	11	NLWGGLLGV	0	4	2	0	0	NLWGGQGLLGV	PEPLIST	0.628466	0.253	0.721349	0.294	20.39	SB
Commonly identified	HLA-A	A*02:01	AQDFRVLYV	9	AQDFRVLYV	0	0	0	0	0	AQDFRVLYV	PEPLIST	0.628007	0.254	0.582339	1.024	91.74	SB
Commonly identified	HLA-A	A*02:01	AVVDVIREL	9	AVVDVIREL	0	0	0	0	0	AVVDVIREL	PEPLIST	0.626665	0.255	0.40776	3.109	606.62	SB
Commonly identified	HLA-A	A*02:01	VQDENVRGV	9	VQDENVRGV	0	0	0	0	0	VQDENVRGV	PEPLIST	0.626571	0.255	0.472066	2.11	302.51	SB
Commonly identified	HLA-A	A*02:01	ILMEHIHKLKA	11	ILMEHIHKA	0	7	2	0	0	ILMEHIHKLKA	PEPLIST	0.626382	0.255	0.630083	0.706	54.73	SB
Commonly identified	HLA-A	A*02:01	KISTITPQI	9	KISTITPQI	0	0	0	0	0	KISTITPQI	PEPLIST	0.625068	0.256	0.501686	1.764	219.56	SB
Commonly identified	HLA-A	A*02:01	LMTKEISSV	9	LMTKEISSV	0	0	0	0	0	LMTKEISSV	PEPLIST	0.624986	0.257	0.672561	0.494	34.56	SB
Commonly identified	HLA-A	A*02:01	GLAAVRFFL	9	GLAAVRFFL	0	0	0	0	0	GLAAVRFFL	PEPLIST	0.624486	0.257	0.811818	0.083	7.66	SB
Commonly identified	HLA-A	A*02:01	YQWDDPDPRL	10	YQWDDPPRL	0	6	1	0	0	YQWDDPDPRL	PEPLIST	0.624304	0.257	0.54808	1.296	132.91	SB
Commonly identified	HLA-A	A*02:01	GLDDIKDLKV	10	GLDDIKLKV	0	6	1	0	0	GLDDIKDLKV	PEPLIST	0.624076	0.257	0.481625	1.981	272.79	SB
Commonly identified	HLA-A	A*02:01	YILEGEPGKV	10	YILEGEPKV	0	7	1	0	0	YILEGEPGKV	PEPLIST	0.62401	0.257	0.646313	0.608	45.92	SB
Commonly identified	HLA-A	A*02:01	TLTEEGVIKV	10	TLTEGVIKV	0	3	1	0	0	TLTEEGVIKV	PEPLIST	0.623661	0.258	0.50783	1.696	205.44	SB
Commonly identified	HLA-A	A*02:01	LLYGGDLHSA	10	LLYGGLHSA	0	5	1	0	0	LLYGGDLHSA	PEPLIST	0.623503	0.258	0.704728	0.361	24.4	SB
Commonly identified	HLA-A	A*02:01	GLFHLGEFVNV	11	GLFGEFVNV	0	3	2	0	0	GLFHLGEFVNV	PEPLIST	0.622725	0.259	0.694264	0.405	27.33	SB
Commonly identified	HLA-A	A*02:01	ALCPRLWDV	9	ALCPRLWDV	0	0	0	0	0	ALCPRLWDV	PEPLIST	0.622128	0.259	0.721629	0.294	20.33	SB
Commonly identified	HLA-A	A*02:01	VVNDRSWKV	9	VVNDRSWKV	0	0	0	0	0	VVNDRSWKV	PEPLIST	0.621838	0.26	0.487587	1.919	255.75	SB
Commonly identified	HLA-A	A*02:01	GLHNVVYGI	9	GLHNVVYGI	0	0	0	0	0	GLHNVVYGI	PEPLIST	0.621618	0.26	0.723176	0.289	19.99	SB
Commonly identified	HLA-A	A*02:01	FASHVSPEV	9	FASHVSPEV	0	0	0	0	0	FASHVSPEV	PEPLIST	0.621576	0.26	0.672726	0.493	34.5	SB
Commonly identified	HLA-A	A*02:01	SLFSDKQMIKL	11	SLFSDMIKL	0	5	2	0	0	SLFSDKQMIKL	PEPLIST	0.621573	0.26	0.523903	1.53	172.65	SB
Commonly identified	HLA-A	A*02:01	SLAVSSPRL	9	SLAVSSPRL	0	0	0	0	0	SLAVSSPRL	PEPLIST	0.621071	0.26	0.541586	1.359	142.58	SB
Commonly identified	HLA-A	A*02:01	KVFGNEIKL	9	KVFGNEIKL	0	0	0	0	0	KVFGNEIKL	PEPLIST	0.619005	0.262	0.418824	2.914	538.18	SB
Commonly identified	HLA-A	A*02:01	ALSKEIYVI	9	ALSKEIYVI	0	0	0	0	0	ALSKEIYVI	PEPLIST	0.61879	0.263	0.59308	0.938	81.68	SB
Commonly identified	HLA-A	A*02:01	VLNEQVKEA	9	VLNEQVKEA	0	0	0	0	0	VLNEQVKEA	PEPLIST	0.618213	0.263	0.445891	2.481	401.55	SB
Commonly identified	HLA-A	A*02:01	GLAKLIADV	9	GLAKLIADV	0	0	0	0	0	GLAKLIADV	PEPLIST	0.616949	0.264	0.706035	0.356	24.06	SB
Commonly identified	HLA-A	A*02:01	SLAGDVALQQL	11	SLAGDLQQL	0	5	2	0	0	SLAGDVALQQL	PEPLIST	0.616552	0.265	0.475281	2.065	292.17	SB
Commonly identified	HLA-A	A*02:01	IQDFEMPTV	9	IQDFEMPTV	0	0	0	0	0	IQDFEMPTV	PEPLIST	0.616017	0.265	0.587803	0.981	86.48	SB
Commonly identified	HLA-A	A*02:01	KLGDFGLLVEL	11	KLFGLLVEL	0	2	2	0	0	KLGDFGLLVEL	PEPLIST	0.615788	0.265	0.692661	0.411	27.81	SB
Commonly identified	HLA-A	A*02:01	VLFSSPPVILL	11	VLFPPVILL	0	3	2	0	0	VLFSSPPVILL	PEPLIST	0.614881	0.266	0.571868	1.104	102.75	SB
Commonly identified	HLA-A	A*02:01	KILDTSVAYV	10	KILDSVAYV	0	4	1	0	0	KILDTSVAYV	PEPLIST	0.614655	0.267	0.776218	0.152	11.26	SB
Commonly identified	HLA-A	A*02:01	VMFEDGVLMRL	11	VMFEDLMRL	0	5	2	0	0	VMFEDGVLMRL	PEPLIST	0.612504	0.269	0.64513	0.616	46.51	SB
Commonly identified	HLA-A	A*02:01	KLRHIVDEV	9	KLRHIVDEV	0	0	0	0	0	KLRHIVDEV	PEPLIST	0.61098	0.27	0.600797	0.88	75.14	SB
Commonly identified	HLA-A	A*02:01	KTMEDTLMTV	10	KTMEDLMTV	0	5	1	0	0	KTMEDTLMTV	PEPLIST	0.610582	0.27	0.765449	0.171	12.65	SB
Commonly identified	HLA-A	A*02:01	FIIDNPQDLKV	11	FIIDNPLKV	0	6	2	0	0	FIIDNPQDLKV	PEPLIST	0.610572	0.27	0.488808	1.906	252.39	SB
Commonly identified	HLA-A	A*02:01	GIDSSSPEV	9	GIDSSSPEV	0	0	0	0	0	GIDSSSPEV	PEPLIST	0.609844	0.271	0.507256	1.702	206.72	SB
Commonly identified	HLA-A	A*02:01	ALAGDLAYQTL	11	ALAGDLQTL	0	6	2	0	0	ALAGDLAYQTL	PEPLIST	0.608424	0.272	0.623777	0.74	58.6	SB
Commonly identified	HLA-A	A*02:01	HLSIINEYL	9	HLSIINEYL	0	0	0	0	0	HLSIINEYL	PEPLIST	0.607304	0.274	0.669693	0.505	35.65	SB
Commonly identified	HLA-A	A*02:01	TAMETLINV	9	TAMETLINV	0	0	0	0	0	TAMETLINV	PEPLIST	0.607033	0.274	0.675052	0.483	33.65	SB
Commonly identified	HLA-A	A*02:01	RLLAEIGAVTL	11	RLLAEIVTL	0	6	2	0	0	RLLAEIGAVTL	PEPLIST	0.605939	0.275	0.60771	0.834	69.72	SB
Commonly identified	HLA-A	A*02:01	KQPEEYHYL	9	KQPEEYHYL	0	0	0	0	0	KQPEEYHYL	PEPLIST	0.605712	0.275	0.499801	1.786	224.09	SB
Commonly identified	HLA-A	A*02:01	KLGPAPKTL	9	KLGPAPKTL	0	0	0	0	0	KLGPAPKTL	PEPLIST	0.6056	0.275	0.345106	4.439	1194.89	SB
Commonly identified	HLA-A	A*02:01	GLWGQSVPTA	10	GLWGQVPTA	0	5	1	0	0	GLWGQSVPTA	PEPLIST	0.604778	0.276	0.642169	0.633	48.02	SB
Commonly identified	HLA-A	A*02:01	FLDDNQIVT	9	FLDDNQIVT	0	0	0	0	0	FLDDNQIVT	PEPLIST	0.602736	0.278	0.605136	0.851	71.69	SB
Commonly identified	HLA-A	A*02:01	SLAVLGGKLYV	11	SLLGGKLYV	0	2	2	0	0	SLAVLGGKLYV	PEPLIST	0.602612	0.278	0.599338	0.89	76.33	SB
Commonly identified	HLA-A	A*02:01	VLIRDLNFEV	10	VLIDLNFEV	0	3	1	0	0	VLIRDLNFEV	PEPLIST	0.602564	0.278	0.831878	0.058	6.17	SB
Commonly identified	HLA-A	A*02:01	QLDENANVQL	10	QLDEANVQL	0	4	1	0	0	QLDENANVQL	PEPLIST	0.602251	0.278	0.451171	2.406	379.25	SB
Commonly identified	HLA-A	A*02:01	RLLAEIGAV	9	RLLAEIGAV	0	0	0	0	0	RLLAEIGAV	PEPLIST	0.601785	0.279	0.768756	0.165	12.21	SB
Commonly identified	HLA-A	A*02:01	QVFPGLLERV	10	QVFPGLLEV	0	8	1	0	0	QVFPGLLERV	PEPLIST	0.60091	0.28	0.58051	1.038	93.58	SB
Commonly identified	HLA-A	A*02:01	YSSPHLHSL	9	YSSPHLHSL	0	0	0	0	0	YSSPHLHSL	PEPLIST	0.599577	0.281	0.438068	2.605	437.02	SB
Commonly identified	HLA-A	A*02:01	ALVDQRELYL	10	ALVDQELYL	0	5	1	0	0	ALVDQRELYL	PEPLIST	0.597881	0.283	0.57266	1.098	101.87	SB
Commonly identified	HLA-A	A*02:01	LIPPSLQGV	9	LIPPSLQGV	0	0	0	0	0	LIPPSLQGV	PEPLIST	0.597865	0.283	0.570708	1.113	104.05	SB
Commonly identified	HLA-A	A*02:01	HLDPTEMEKV	10	HLDPTEMEV	0	8	1	0	0	HLDPTEMEKV	PEPLIST	0.597028	0.283	0.495394	1.834	235.03	SB
Commonly identified	HLA-A	A*02:01	TVAEKVDAV	9	TVAEKVDAV	0	0	0	0	0	TVAEKVDAV	PEPLIST	0.596344	0.284	0.507414	1.7	206.37	SB
Commonly identified	HLA-A	A*02:01	SVWFGPKEV	9	SVWFGPKEV	0	0	0	0	0	SVWFGPKEV	PEPLIST	0.596301	0.284	0.527127	1.496	166.73	SB
Commonly identified	HLA-A	A*02:01	WVDETLSSV	9	WVDETLSSV	0	0	0	0	0	WVDETLSSV	PEPLIST	0.594769	0.286	0.690119	0.422	28.58	SB
Commonly identified	HLA-A	A*02:01	KMAEFLDWSL	10	KMAEFDWSL	0	5	1	0	0	KMAEFLDWSL	PEPLIST	0.594601	0.286	0.864847	0.023	4.32	SB
Commonly identified	HLA-A	A*02:01	AMGIAPPKV	9	AMGIAPPKV	0	0	0	0	0	AMGIAPPKV	PEPLIST	0.593541	0.287	0.502496	1.755	217.65	SB
Commonly identified	HLA-A	A*02:01	GLADASLLKKV	11	GLADASLKV	0	7	2	0	0	GLADASLLKKV	PEPLIST	0.593163	0.287	0.569746	1.12	105.14	SB
Commonly identified	HLA-A	A*02:01	YITELLKKL	9	YITELLKKL	0	0	0	0	0	YITELLKKL	PEPLIST	0.591666	0.289	0.454039	2.366	367.67	SB
Commonly identified	HLA-A	A*02:01	KISDFGLATV	10	KISDGLATV	0	4	1	0	0	KISDFGLATV	PEPLIST	0.591615	0.289	0.737157	0.248	17.18	SB
Commonly identified	HLA-A	A*02:01	SLIKKIKDV	9	SLIKKIKDV	0	0	0	0	0	SLIKKIKDV	PEPLIST	0.591267	0.289	0.47974	2.001	278.41	SB
Commonly identified	HLA-A	A*02:01	FLADPSAFVAA	11	FLADPFVAA	0	5	2	0	0	FLADPSAFVAA	PEPLIST	0.591136	0.289	0.669481	0.506	35.74	SB
Commonly identified	HLA-A	A*02:01	IQVTKVTQV	9	IQVTKVTQV	0	0	0	0	0	IQVTKVTQV	PEPLIST	0.589833	0.29	0.419282	2.907	535.52	SB
Commonly identified	HLA-A	A*02:01	IVDSKPNGV	9	IVDSKPNGV	0	0	0	0	0	IVDSKPNGV	PEPLIST	0.589594	0.291	0.384467	3.559	780.5	SB
Commonly identified	HLA-A	A*02:01	KLFLEETKATV	11	KLFETKATV	0	3	2	0	0	KLFLEETKATV	PEPLIST	0.5895	0.291	0.56306	1.171	113.02	SB
Commonly identified	HLA-A	A*02:01	RVIDYILDL	9	RVIDYILDL	0	0	0	0	0	RVIDYILDL	PEPLIST	0.589049	0.291	0.621378	0.753	60.14	SB
Commonly identified	HLA-A	A*02:01	AIDRVTTSV	9	AIDRVTTSV	0	0	0	0	0	AIDRVTTSV	PEPLIST	0.588873	0.291	0.460152	2.279	344.14	SB
Commonly identified	HLA-A	A*02:01	SLISDRWVL	9	SLISDRWVL	0	0	0	0	0	SLISDRWVL	PEPLIST	0.588387	0.292	0.668518	0.511	36.11	SB
Commonly identified	HLA-A	A*02:01	RTLETLIRL	9	RTLETLIRL	0	0	0	0	0	RTLETLIRL	PEPLIST	0.587979	0.292	0.542371	1.351	141.38	SB
Commonly identified	HLA-A	A*02:01	KLWEFFQVDV	10	KLWEFQVDV	0	4	1	0	0	KLWEFFQVDV	PEPLIST	0.587795	0.292	0.820545	0.072	6.97	SB
Commonly identified	HLA-A	A*02:01	VLIDVGTGYYV	11	VLIDVGTYV	0	7	2	0	0	VLIDVGTGYYV	PEPLIST	0.587163	0.293	0.707839	0.348	23.6	SB
Commonly identified	HLA-A	A*02:01	NALDKVLSV	9	NALDKVLSV	0	0	0	0	0	NALDKVLSV	PEPLIST	0.587078	0.293	0.425111	2.813	502.79	SB
Commonly identified	HLA-A	A*02:01	ALAGPEVEAHL	11	ALAEVEAHL	0	3	2	0	0	ALAGPEVEAHL	PEPLIST	0.586787	0.293	0.483582	1.961	267.07	SB
Commonly identified	HLA-A	A*02:01	KLMSFEDVLL	10	KLMSEDVLL	0	4	1	0	0	KLMSFEDVLL	PEPLIST	0.586102	0.294	0.820263	0.073	6.99	SB
Commonly identified	HLA-A	A*02:01	KLKQHIEAI	9	KLKQHIEAI	0	0	0	0	0	KLKQHIEAI	PEPLIST	0.586045	0.294	0.488876	1.905	252.21	SB
Commonly identified	HLA-A	A*02:01	LLWAPTAQA	9	LLWAPTAQA	0	0	0	0	0	LLWAPTAQA	PEPLIST	0.586035	0.294	0.643303	0.627	47.44	SB
Commonly identified	HLA-A	A*02:01	QMISRIEYI	9	QMISRIEYI	0	0	0	0	0	QMISRIEYI	PEPLIST	0.584819	0.295	0.695298	0.401	27.03	SB
Commonly identified	HLA-A	A*02:01	YLDKFIRL	8	YL-DKFIRL	0	0	0	2	1	YLDKFIRL	PEPLIST	0.58477	0.295	0.503104	1.749	216.22	SB
Commonly identified	HLA-A	A*02:01	ILLDHEKEWKL	11	ILLDHEWKL	0	5	2	0	0	ILLDHEKEWKL	PEPLIST	0.583782	0.296	0.558171	1.209	119.16	SB
Commonly identified	HLA-A	A*02:01	LLGPRLVLA	9	LLGPRLVLA	0	0	0	0	0	LLGPRLVLA	PEPLIST	0.583565	0.296	0.609115	0.824	68.67	SB
Commonly identified	HLA-A	A*02:01	RLAEINREFL	10	RLAEINEFL	0	6	1	0	0	RLAEINREFL	PEPLIST	0.581787	0.298	0.697539	0.391	26.38	SB
Commonly identified	HLA-A	A*02:01	TQILSVPKV	9	TQILSVPKV	0	0	0	0	0	TQILSVPKV	PEPLIST	0.580678	0.299	0.499361	1.791	225.16	SB
Commonly identified	HLA-A	A*02:01	KLGDFPYVSI	10	KLGDFPVSI	0	6	1	0	0	KLGDFPYVSI	PEPLIST	0.580653	0.299	0.667735	0.514	36.42	SB
Commonly identified	HLA-A	A*02:01	ALCPQVINA	9	ALCPQVINA	0	0	0	0	0	ALCPQVINA	PEPLIST	0.580238	0.3	0.483953	1.957	266	SB
Commonly identified	HLA-A	A*02:01	ILPKGSARV	9	ILPKGSARV	0	0	0	0	0	ILPKGSARV	PEPLIST	0.580161	0.3	0.594746	0.925	80.22	SB
Commonly identified	HLA-A	A*02:01	ALANGVSRI	9	ALANGVSRI	0	0	0	0	0	ALANGVSRI	PEPLIST	0.579083	0.301	0.533152	1.44	156.21	SB
Commonly identified	HLA-A	A*02:01	SLDDLTNLVV	10	SLDDLTNLV	0	8	1	0	0	SLDDLTNLVV	PEPLIST	0.578973	0.301	0.620592	0.757	60.65	SB
Commonly identified	HLA-A	A*02:01	TLAEIAKVEL	10	TLAEIAVEL	0	6	1	0	0	TLAEIAKVEL	PEPLIST	0.578349	0.302	0.601151	0.878	74.85	SB
Commonly identified	HLA-A	A*02:01	YTIPLAIKL	9	YTIPLAIKL	0	0	0	0	0	YTIPLAIKL	PEPLIST	0.577079	0.303	0.496929	1.817	231.16	SB
Commonly identified	HLA-A	A*02:01	FVIRNIVEA	9	FVIRNIVEA	0	0	0	0	0	FVIRNIVEA	PEPLIST	0.575528	0.305	0.659251	0.55	39.92	SB
Commonly identified	HLA-A	A*02:01	TLMPEKLSHKL	11	TLMPESHKL	0	5	2	0	0	TLMPEKLSHKL	PEPLIST	0.575524	0.305	0.433704	2.675	458.15	SB
Commonly identified	HLA-A	A*02:01	VLVEDSNNHHL	11	VLVEDSHHL	0	6	2	0	0	VLVEDSNNHHL	PEPLIST	0.575218	0.305	0.428131	2.765	486.63	SB
Commonly identified	HLA-A	A*02:01	YLPDIIKDQKA	11	YLPDIIQKA	0	6	2	0	0	YLPDIIKDQKA	PEPLIST	0.572954	0.308	0.414053	2.991	566.69	SB
Commonly identified	HLA-A	A*02:01	NQIDFIICL	9	NQIDFIICL	0	0	0	0	0	NQIDFIICL	PEPLIST	0.57226	0.309	0.615036	0.788	64.41	SB
Commonly identified	HLA-A	A*02:01	VMQDPEFLQSV	11	VMQDPLQSV	0	5	2	0	0	VMQDPEFLQSV	PEPLIST	0.571225	0.31	0.612276	0.803	66.36	SB
Commonly identified	HLA-A	A*02:01	YLENGKETL	9	YLENGKETL	0	0	0	0	0	YLENGKETL	PEPLIST	0.569159	0.312	0.461117	2.265	340.56	SB
Commonly identified	HLA-A	A*02:01	LLMGEARAV	9	LLMGEARAV	0	0	0	0	0	LLMGEARAV	PEPLIST	0.568596	0.313	0.702353	0.371	25.04	SB
Commonly identified	HLA-A	A*02:01	ALWEDEGVRA	10	ALWEEGVRA	0	4	1	0	0	ALWEDEGVRA	PEPLIST	0.568577	0.313	0.533852	1.433	155.03	SB
Commonly identified	HLA-A	A*02:01	RAIDSIHQL	9	RAIDSIHQL	0	0	0	0	0	RAIDSIHQL	PEPLIST	0.568471	0.313	0.345444	4.431	1190.53	SB
Commonly identified	HLA-A	A*02:01	GVMAGDIYSV	10	GMAGDIYSV	0	1	1	0	0	GVMAGDIYSV	PEPLIST	0.56799	0.314	0.780334	0.144	10.77	SB
Commonly identified	HLA-A	A*02:01	SLDLTTTCV	9	SLDLTTTCV	0	0	0	0	0	SLDLTTTCV	PEPLIST	0.567903	0.314	0.618949	0.766	61.74	SB
Commonly identified	HLA-A	A*02:01	SILKKVLEA	9	SILKKVLEA	0	0	0	0	0	SILKKVLEA	PEPLIST	0.567901	0.314	0.451666	2.399	377.23	SB
Commonly identified	HLA-A	A*02:01	KMMLIVNMV	9	KMMLIVNMV	0	0	0	0	0	KMMLIVNMV	PEPLIST	0.567288	0.315	0.833938	0.056	6.03	SB
Commonly identified	HLA-A	A*02:01	VLLRVLILL	9	VLLRVLILL	0	0	0	0	0	VLLRVLILL	PEPLIST	0.566527	0.315	0.665276	0.524	37.4	SB
Commonly identified	HLA-A	A*02:01	LLDPNVKSIFV	11	LLDPNVIFV	0	6	2	0	0	LLDPNVKSIFV	PEPLIST	0.565322	0.317	0.633712	0.684	52.62	SB
Commonly identified	HLA-A	A*02:01	FLGENISNFL	10	FLGEISNFL	0	4	1	0	0	FLGENISNFL	PEPLIST	0.564446	0.318	0.782458	0.139	10.53	SB
Commonly identified	HLA-A	A*02:01	YLEDFYTRM	9	YLEDFYTRM	0	0	0	0	0	YLEDFYTRM	PEPLIST	0.564399	0.318	0.571277	1.108	103.41	SB
Commonly identified	HLA-A	A*02:01	KQPEDYFYL	9	KQPEDYFYL	0	0	0	0	0	KQPEDYFYL	PEPLIST	0.564223	0.318	0.636239	0.669	51.2	SB
Commonly identified	HLA-A	A*02:01	GLDKQIKEI	9	GLDKQIKEI	0	0	0	0	0	GLDKQIKEI	PEPLIST	0.564089	0.318	0.351008	4.301	1120.97	SB
Commonly identified	HLA-A	A*02:01	VLPPFWAKL	9	VLPPFWAKL	0	0	0	0	0	VLPPFWAKL	PEPLIST	0.563749	0.319	0.547657	1.299	133.52	SB
Commonly identified	HLA-A	A*02:01	RLQKELAEA	9	RLQKELAEA	0	0	0	0	0	RLQKELAEA	PEPLIST	0.56361	0.319	0.587487	0.984	86.77	SB
Commonly identified	HLA-A	A*02:01	SQIEADFRL	9	SQIEADFRL	0	0	0	0	0	SQIEADFRL	PEPLIST	0.563504	0.319	0.599004	0.892	76.61	SB
Commonly identified	HLA-A	A*02:01	KQVDFLNWEV	10	KQVDFLWEV	0	6	1	0	0	KQVDFLNWEV	PEPLIST	0.56329	0.319	0.832166	0.058	6.15	SB
Commonly identified	HLA-A	A*02:01	VVSEGVPRI	9	VVSEGVPRI	0	0	0	0	0	VVSEGVPRI	PEPLIST	0.562615	0.32	0.401268	3.232	650.76	SB
Commonly identified	HLA-A	A*02:01	RLLDTTITF	9	RLLDTTITF	0	0	0	0	0	RLLDTTITF	PEPLIST	0.561597	0.321	0.474919	2.07	293.32	SB
Commonly identified	HLA-A	A*02:01	YLEDTDRNL	9	YLEDTDRNL	0	0	0	0	0	YLEDTDRNL	PEPLIST	0.559264	0.324	0.458325	2.305	351.01	SB
Commonly identified	HLA-A	A*02:01	SLFKIWLV	8	SLF-KIWLV	0	0	0	3	1	SLFKIWLV	PEPLIST	0.558618	0.325	0.669145	0.508	35.87	SB
Commonly identified	HLA-A	A*02:01	ELDRTPPEV	9	ELDRTPPEV	0	0	0	0	0	ELDRTPPEV	PEPLIST	0.5568	0.327	0.376061	3.74	854.81	SB
Commonly identified	HLA-A	A*02:01	RLFETFLETA	10	RLFEFLETA	0	4	1	0	0	RLFETFLETA	PEPLIST	0.556269	0.327	0.727164	0.277	19.14	SB
Commonly identified	HLA-A	A*02:01	HLVLFLHEA	9	HLVLFLHEA	0	0	0	0	0	HLVLFLHEA	PEPLIST	0.554726	0.329	0.659415	0.55	39.85	SB
Commonly identified	HLA-A	A*02:01	LLSSHVRGV	9	LLSSHVRGV	0	0	0	0	0	LLSSHVRGV	PEPLIST	0.553617	0.33	0.630669	0.702	54.38	SB
Commonly identified	HLA-A	A*02:01	SLLSGRISTL	10	SLLSGISTL	0	5	1	0	0	SLLSGRISTL	PEPLIST	0.553069	0.331	0.575148	1.079	99.17	SB
Commonly identified	HLA-A	A*02:01	RLYDVPANSMRL	12	RLYDVPMRL	0	6	3	0	0	RLYDVPANSMRL	PEPLIST	0.552903	0.331	0.607265	0.837	70.06	SB
Commonly identified	HLA-A	A*02:01	VLVMPTFHV	9	VLVMPTFHV	0	0	0	0	0	VLVMPTFHV	PEPLIST	0.551276	0.333	0.705233	0.359	24.27	SB
Commonly identified	HLA-A	A*02:01	KIFEMGPVFTL	11	KIFEPVFTL	0	4	2	0	0	KIFEMGPVFTL	PEPLIST	0.550879	0.334	0.63272	0.69	53.19	SB
Commonly identified	HLA-A	A*02:01	AVAGADVIITV	11	AVADVIITV	0	2	2	0	0	AVAGADVIITV	PEPLIST	0.54966	0.335	0.467534	2.174	317.72	SB
Commonly identified	HLA-A	A*02:01	YVKDIYAYL	9	YVKDIYAYL	0	0	0	0	0	YVKDIYAYL	PEPLIST	0.549505	0.335	0.608191	0.831	69.36	SB
Commonly identified	HLA-A	A*02:01	GVAESIHLWEV	11	GVAESIWEV	0	6	2	0	0	GVAESIHLWEV	PEPLIST	0.549374	0.335	0.658355	0.554	40.31	SB
Commonly identified	HLA-A	A*02:01	NAYDFIMKL	9	NAYDFIMKL	0	0	0	0	0	NAYDFIMKL	PEPLIST	0.549303	0.335	0.451276	2.405	378.82	SB
Commonly identified	HLA-A	A*02:01	AIDPHLLLSV	10	AIDPHLLSV	0	5	1	0	0	AIDPHLLLSV	PEPLIST	0.549292	0.335	0.557387	1.216	120.18	SB
Commonly identified	HLA-A	A*02:01	YIRDLQLEL	9	YIRDLQLEL	0	0	0	0	0	YIRDLQLEL	PEPLIST	0.548923	0.336	0.476844	2.042	287.27	SB
Commonly identified	HLA-A	A*02:01	YLGAKPRSL	9	YLGAKPRSL	0	0	0	0	0	YLGAKPRSL	PEPLIST	0.546634	0.339	0.428023	2.766	487.2	SB
Commonly identified	HLA-A	A*02:01	KVAKVEPAV	9	KVAKVEPAV	0	0	0	0	0	KVAKVEPAV	PEPLIST	0.546404	0.339	0.487378	1.921	256.33	SB
Commonly identified	HLA-A	A*02:01	HLFSGHLSTL	10	HLFSGLSTL	0	5	1	0	0	HLFSGHLSTL	PEPLIST	0.546358	0.339	0.612678	0.801	66.07	SB
Commonly identified	HLA-A	A*02:01	LLPSVRQEV	9	LLPSVRQEV	0	0	0	0	0	LLPSVRQEV	PEPLIST	0.54526	0.34	0.54565	1.319	136.45	SB
Commonly identified	HLA-A	A*02:01	TLLRLLYEA	9	TLLRLLYEA	0	0	0	0	0	TLLRLLYEA	PEPLIST	0.543648	0.342	0.767007	0.168	12.44	SB
Commonly identified	HLA-A	A*02:01	VLAGPAFLVQL	11	VLAGPLVQL	0	5	2	0	0	VLAGPAFLVQL	PEPLIST	0.543522	0.342	0.514476	1.627	191.19	SB
Commonly identified	HLA-A	A*02:01	FLLGPRLVLA	10	FLLPRLVLA	0	3	1	0	0	FLLGPRLVLA	PEPLIST	0.542637	0.343	0.76551	0.171	12.64	SB
Commonly identified	HLA-A	A*02:01	KLLDIRSYLEKV	12	KLLDILEKV	0	5	3	0	0	KLLDIRSYLEKV	PEPLIST	0.541776	0.344	0.701559	0.375	25.26	SB
Commonly identified	HLA-A	A*02:01	AVYEGHVSCV	10	AVYEGHVSV	0	8	1	0	0	AVYEGHVSCV	PEPLIST	0.541552	0.344	0.537388	1.4	149.21	SB
Commonly identified	HLA-A	A*02:01	NQFPGFKEV	9	NQFPGFKEV	0	0	0	0	0	NQFPGFKEV	PEPLIST	0.540852	0.345	0.498893	1.796	226.3	SB
Commonly identified	HLA-A	A*02:01	ALDDNVCMA	9	ALDDNVCMA	0	0	0	0	0	ALDDNVCMA	PEPLIST	0.540514	0.346	0.5911	0.954	83.45	SB
Commonly identified	HLA-A	A*02:01	KLGPEGELL	9	KLGPEGELL	0	0	0	0	0	KLGPEGELL	PEPLIST	0.538797	0.348	0.431163	2.716	470.92	SB
Commonly identified	HLA-A	A*02:01	NMLDVNGLFTL	11	NMLDGLFTL	0	4	2	0	0	NMLDVNGLFTL	PEPLIST	0.53876	0.348	0.726864	0.278	19.21	SB
Commonly identified	HLA-A	A*02:01	VIWGKVTRA	9	VIWGKVTRA	0	0	0	0	0	VIWGKVTRA	PEPLIST	0.538443	0.348	0.470945	2.126	306.21	SB
Commonly identified	HLA-A	A*02:01	TILEIAVAL	9	TILEIAVAL	0	0	0	0	0	TILEIAVAL	PEPLIST	0.53815	0.348	0.564112	1.163	111.74	SB
Commonly identified	HLA-A	A*02:01	YLLLHPVDA	9	YLLLHPVDA	0	0	0	0	0	YLLLHPVDA	PEPLIST	0.535493	0.352	0.658337	0.554	40.31	SB
Commonly identified	HLA-A	A*02:01	YIWPNARISV	10	YIWPNAISV	0	6	1	0	0	YIWPNARISV	PEPLIST	0.533663	0.354	0.733604	0.258	17.86	SB
Commonly identified	HLA-A	A*02:01	GLIPIHADPRL	11	GLIPIDPRL	0	5	2	0	0	GLIPIHADPRL	PEPLIST	0.533596	0.354	0.425632	2.805	499.96	SB
Commonly identified	HLA-A	A*02:01	RAFGIPIRV	9	RAFGIPIRV	0	0	0	0	0	RAFGIPIRV	PEPLIST	0.532387	0.355	0.460379	2.276	343.29	SB
Commonly identified	HLA-A	A*02:01	VIWGTDVNV	9	VIWGTDVNV	0	0	0	0	0	VIWGTDVNV	PEPLIST	0.530577	0.357	0.610412	0.816	67.71	SB
Commonly identified	HLA-A	A*02:01	VLPKLYVKL	9	VLPKLYVKL	0	0	0	0	0	VLPKLYVKL	PEPLIST	0.529093	0.359	0.453463	2.374	369.97	SB
Commonly identified	HLA-A	A*02:01	RLGDGLGHVEL	11	RLGDGLVEL	0	6	2	0	0	RLGDGLGHVEL	PEPLIST	0.528715	0.359	0.437631	2.612	439.09	SB
Commonly identified	HLA-A	A*02:01	RQLEEEGITFV	11	RQLEGITFV	0	3	2	0	0	RQLEEEGITFV	PEPLIST	0.528489	0.36	0.603522	0.862	72.95	SB
Commonly identified	HLA-A	A*02:01	AMLGHKPVGV	10	AMLGHPVGV	0	5	1	0	0	AMLGHKPVGV	PEPLIST	0.527726	0.361	0.652602	0.579	42.9	SB
Commonly identified	HLA-A	A*02:01	ALLSRPALTLL	11	ALLPALTLL	0	3	2	0	0	ALLSRPALTLL	PEPLIST	0.527241	0.361	0.564343	1.161	111.47	SB
Commonly identified	HLA-A	A*02:01	SILTIEDGIFEV	12	SILDGIFEV	0	3	3	0	0	SILTIEDGIFEV	PEPLIST	0.527032	0.361	0.73472	0.255	17.64	SB
Commonly identified	HLA-A	A*02:01	HVIENLHAA	9	HVIENLHAA	0	0	0	0	0	HVIENLHAA	PEPLIST	0.526365	0.362	0.548747	1.29	131.95	SB
Commonly identified	HLA-A	A*02:01	YSLEKVFGI	9	YSLEKVFGI	0	0	0	0	0	YSLEKVFGI	PEPLIST	0.524771	0.364	0.732416	0.262	18.09	SB
Commonly identified	HLA-A	A*02:01	KVAPAPAVV	9	KVAPAPAVV	0	0	0	0	0	KVAPAPAVV	PEPLIST	0.523408	0.366	0.461109	2.266	340.59	SB
Commonly identified	HLA-A	A*02:01	ALGKAPSKV	9	ALGKAPSKV	0	0	0	0	0	ALGKAPSKV	PEPLIST	0.522977	0.366	0.3943	3.365	701.72	SB
Commonly identified	HLA-A	A*02:01	SVAGSVERV	9	SVAGSVERV	0	0	0	0	0	SVAGSVERV	PEPLIST	0.522272	0.367	0.43342	2.679	459.56	SB
Commonly identified	HLA-A	A*02:01	YVKDRVEKV	9	YVKDRVEKV	0	0	0	0	0	YVKDRVEKV	PEPLIST	0.522057	0.367	0.325112	4.959	1483.47	SB
Commonly identified	HLA-A	A*02:01	YYDEKVVKL	9	YYDEKVVKL	0	0	0	0	0	YYDEKVVKL	PEPLIST	0.519637	0.37	0.265894	6.939	2815.41	SB
Commonly identified	HLA-A	A*02:01	KINNEIRSV	9	KINNEIRSV	0	0	0	0	0	KINNEIRSV	PEPLIST	0.519137	0.371	0.410589	3.055	588.34	SB
Commonly identified	HLA-A	A*02:01	ALPKEDPTAV	10	ALPEDPTAV	0	3	1	0	0	ALPKEDPTAV	PEPLIST	0.518974	0.371	0.422072	2.862	519.6	SB
Commonly identified	HLA-A	A*02:01	ILMSYDHVEL	10	ILMSYDHEL	0	7	1	0	0	ILMSYDHVEL	PEPLIST	0.518933	0.371	0.769818	0.163	12.07	SB
Commonly identified	HLA-A	A*02:01	SAADLVHFL	9	SAADLVHFL	0	0	0	0	0	SAADLVHFL	PEPLIST	0.517681	0.372	0.474606	2.074	294.31	SB
Commonly identified	HLA-A	A*02:01	TVIAKVNNV	9	TVIAKVNNV	0	0	0	0	0	TVIAKVNNV	PEPLIST	0.516982	0.373	0.456778	2.327	356.93	SB
Commonly identified	HLA-A	A*02:01	SLYKNKEIFL	10	SLYNKEIFL	0	3	1	0	0	SLYKNKEIFL	PEPLIST	0.516052	0.374	0.611509	0.808	66.91	SB
Commonly identified	HLA-A	A*02:01	YAHPIEHAV	9	YAHPIEHAV	0	0	0	0	0	YAHPIEHAV	PEPLIST	0.515134	0.375	0.435826	2.641	447.75	SB
Commonly identified	HLA-A	A*02:01	PLLDLHIEL	9	PLLDLHIEL	0	0	0	0	0	PLLDLHIEL	PEPLIST	0.513835	0.377	0.546573	1.31	135.1	SB
Commonly identified	HLA-A	A*02:01	SAAELVHFL	9	SAAELVHFL	0	0	0	0	0	SAAELVHFL	PEPLIST	0.513199	0.377	0.483454	1.962	267.44	SB
Commonly identified	HLA-A	A*02:01	NLAPAPLNA	9	NLAPAPLNA	0	0	0	0	0	NLAPAPLNA	PEPLIST	0.512902	0.378	0.456969	2.324	356.19	SB
Commonly identified	HLA-A	A*02:01	KLLDMELEMA	10	KLLDELEMA	0	4	1	0	0	KLLDMELEMA	PEPLIST	0.511533	0.379	0.630553	0.703	54.45	SB
Commonly identified	HLA-A	A*02:01	NLIDLDDLYV	10	NLIDLDLYV	0	5	1	0	0	NLIDLDDLYV	PEPLIST	0.5113	0.38	0.774992	0.154	11.41	SB
Commonly identified	HLA-A	A*02:01	RAIDFSPYL	9	RAIDFSPYL	0	0	0	0	0	RAIDFSPYL	PEPLIST	0.510973	0.38	0.581216	1.033	92.87	SB
Commonly identified	HLA-A	A*02:01	SVLDQKILL	9	SVLDQKILL	0	0	0	0	0	SVLDQKILL	PEPLIST	0.510361	0.381	0.379235	3.671	825.95	SB
Commonly identified	HLA-A	A*02:01	GLWHGMFANV	10	GLWHGMFNV	0	7	1	0	0	GLWHGMFANV	PEPLIST	0.508156	0.383	0.818527	0.075	7.12	SB
Commonly identified	HLA-A	A*02:01	ALFSDTPANA	10	ALFDTPANA	0	3	1	0	0	ALFSDTPANA	PEPLIST	0.508061	0.383	0.544351	1.332	138.38	SB
Commonly identified	HLA-A	A*02:01	ATGENLPRV	9	ATGENLPRV	0	0	0	0	0	ATGENLPRV	PEPLIST	0.504205	0.388	0.483431	1.962	267.51	SB
Commonly identified	HLA-A	A*02:01	VTSETVVRV	9	VTSETVVRV	0	0	0	0	0	VTSETVVRV	PEPLIST	0.504069	0.388	0.399507	3.266	663.28	SB
Commonly identified	HLA-A	A*02:01	VLFTGREFFV	10	VLFTGEFFV	0	5	1	0	0	VLFTGREFFV	PEPLIST	0.502517	0.39	0.843574	0.045	5.43	SB
Commonly identified	HLA-A	A*02:01	FAHPYQYEL	9	FAHPYQYEL	0	0	0	0	0	FAHPYQYEL	PEPLIST	0.500482	0.392	0.527406	1.494	166.23	SB
Commonly identified	HLA-A	A*02:01	LLFGKIGYYL	10	LLFGKIYYL	0	6	1	0	0	LLFGKIGYYL	PEPLIST	0.499934	0.393	0.820931	0.072	6.94	SB
Commonly identified	HLA-A	A*02:01	VASDLVMKV	9	VASDLVMKV	0	0	0	0	0	VASDLVMKV	PEPLIST	0.499917	0.393	0.403242	3.195	637.01	SB
Commonly identified	HLA-A	A*02:01	FADPHSKRV	9	FADPHSKRV	0	0	0	0	0	FADPHSKRV	PEPLIST	0.499151	0.394	0.343253	4.482	1219.09	SB
Commonly identified	HLA-A	A*02:01	AIIDGKIFCV	10	AIIDGIFCV	0	5	1	0	0	AIIDGKIFCV	PEPLIST	0.498842	0.394	0.708317	0.346	23.48	SB
Commonly identified	HLA-A	A*02:01	RLMNETTAVAL	11	RLMNETVAL	0	6	2	0	0	RLMNETTAVAL	PEPLIST	0.496592	0.397	0.672597	0.493	34.55	SB
Commonly identified	HLA-A	A*02:01	KLGEFAKVLEL	11	KLFAKVLEL	0	2	2	0	0	KLGEFAKVLEL	PEPLIST	0.495256	0.398	0.618019	0.771	62.36	SB
Commonly identified	HLA-A	A*02:01	SLFRWRHQA	9	SLFRWRHQA	0	0	0	0	0	SLFRWRHQA	PEPLIST	0.49497	0.399	0.617308	0.775	62.84	SB
Commonly identified	HLA-A	A*02:01	RLLGYQGIAV	10	RLLGYQIAV	0	6	1	0	0	RLLGYQGIAV	PEPLIST	0.494837	0.399	0.782134	0.14	10.56	SB
Commonly identified	HLA-A	A*02:01	KIFDEILVNA	10	KIFDEIVNA	0	6	1	0	0	KIFDEILVNA	PEPLIST	0.494385	0.399	0.559926	1.195	116.92	SB
Commonly identified	HLA-A	A*02:01	VLLPEGGITAI	11	VLLPGITAI	0	4	2	0	0	VLLPEGGITAI	PEPLIST	0.492582	0.402	0.531822	1.452	158.47	SB
Commonly identified	HLA-A	A*02:01	MTDPIRILV	9	MTDPIRILV	0	0	0	0	0	MTDPIRILV	PEPLIST	0.48834	0.407	0.573381	1.092	101.08	SB
Commonly identified	HLA-A	A*02:01	SAYEQVKQV	9	SAYEQVKQV	0	0	0	0	0	SAYEQVKQV	PEPLIST	0.483531	0.414	0.290611	6.032	2154.75	SB
Commonly identified	HLA-A	A*02:01	GILGIQPPSV	10	GILGIPPSV	0	5	1	0	0	GILGIQPPSV	PEPLIST	0.48313	0.414	0.560987	1.187	115.59	SB
Commonly identified	HLA-A	A*02:01	SVYDGKLLI	9	SVYDGKLLI	0	0	0	0	0	SVYDGKLLI	PEPLIST	0.479006	0.42	0.436524	2.629	444.38	SB
Commonly identified	HLA-A	A*02:01	SLLDENNVSSYL	12	SLLDENNYL	0	7	3	0	0	SLLDENNVSSYL	PEPLIST	0.471838	0.43	0.663316	0.533	38.2	SB
Commonly identified	HLA-A	A*02:01	LLLAAPAQA	9	LLLAAPAQA	0	0	0	0	0	LLLAAPAQA	PEPLIST	0.469578	0.433	0.622847	0.745	59.19	SB
Commonly identified	HLA-A	A*02:01	TLPDFRLPEI	10	TLPDFLPEI	0	5	1	0	0	TLPDFRLPEI	PEPLIST	0.468822	0.434	0.627503	0.72	56.28	SB
Commonly identified	HLA-A	A*02:01	GLKPGTVYFV	10	GLKPGTVYV	0	8	1	0	0	GLKPGTVYFV	PEPLIST	0.467984	0.435	0.642771	0.63	47.71	SB
Commonly identified	HLA-A	A*02:01	KVDELSLYSV	10	KVDESLYSV	0	4	1	0	0	KVDELSLYSV	PEPLIST	0.464291	0.44	0.642891	0.629	47.65	SB
Commonly identified	HLA-A	A*02:01	GMYGKIAVMEL	11	GMYGKIMEL	0	6	2	0	0	GMYGKIAVMEL	PEPLIST	0.461627	0.443	0.652647	0.579	42.87	SB
Commonly identified	HLA-A	A*02:01	VMADIRELI	9	VMADIRELI	0	0	0	0	0	VMADIRELI	PEPLIST	0.457916	0.448	0.626139	0.727	57.12	SB
Commonly identified	HLA-A	A*02:01	GLADPSALTQA	11	GLADPLTQA	0	5	2	0	0	GLADPSALTQA	PEPLIST	0.457506	0.449	0.391619	3.416	722.38	SB
Commonly identified	HLA-A	A*02:01	TVADVVLWSV	10	TVADVLWSV	0	4	1	0	0	TVADVVLWSV	PEPLIST	0.457271	0.449	0.722897	0.29	20.05	SB
Commonly identified	HLA-A	A*02:01	ALNAVRLLV	9	ALNAVRLLV	0	0	0	0	0	ALNAVRLLV	PEPLIST	0.456611	0.45	0.608753	0.827	68.94	SB
Commonly identified	HLA-A	A*02:01	ALSWVLTVL	9	ALSWVLTVL	0	0	0	0	0	ALSWVLTVL	PEPLIST	0.454918	0.452	0.64446	0.62	46.85	SB
Commonly identified	HLA-A	A*02:01	FLDLTEQEF	9	FLDLTEQEF	0	0	0	0	0	FLDLTEQEF	PEPLIST	0.453093	0.455	0.386386	3.517	764.46	SB
Commonly identified	HLA-A	A*02:01	AAAELIKEV	9	AAAELIKEV	0	0	0	0	0	AAAELIKEV	PEPLIST	0.452494	0.456	0.361101	4.066	1005	SB
Commonly identified	HLA-A	A*02:01	GLGPPGRSV	9	GLGPPGRSV	0	0	0	0	0	GLGPPGRSV	PEPLIST	0.45238	0.456	0.351104	4.299	1119.81	SB
Commonly identified	HLA-A	A*02:01	ALLTGIISKA	10	ALLTGIIKA	0	7	1	0	0	ALLTGIISKA	PEPLIST	0.451009	0.458	0.556986	1.22	120.7	SB
Commonly identified	HLA-A	A*02:01	LLAARVVAA	9	LLAARVVAA	0	0	0	0	0	LLAARVVAA	PEPLIST	0.44925	0.46	0.637945	0.659	50.27	SB
Commonly identified	HLA-A	A*02:01	VVDKTLLLV	9	VVDKTLLLV	0	0	0	0	0	VVDKTLLLV	PEPLIST	0.448718	0.461	0.472933	2.098	299.69	SB
Commonly identified	HLA-A	A*02:01	ALDSGASLLHL	11	ALDSGLLHL	0	5	2	0	0	ALDSGASLLHL	PEPLIST	0.447918	0.462	0.3794	3.668	824.48	SB
Commonly identified	HLA-A	A*02:01	KMVDGVGVCTV	11	KMVDGVCTV	0	4	2	0	0	KMVDGVGVCTV	PEPLIST	0.446093	0.464	0.680183	0.462	31.83	SB
Commonly identified	HLA-A	A*02:01	YIYDKDMEII	10	YIYDKDMEI	0	8	1	0	0	YIYDKDMEII	PEPLIST	0.446036	0.464	0.591214	0.954	83.34	SB
Commonly identified	HLA-A	A*02:01	VLISGVVHEI	10	VLISGVHEI	0	5	1	0	0	VLISGVVHEI	PEPLIST	0.44546	0.465	0.620381	0.758	60.79	SB
Commonly identified	HLA-A	A*02:01	AMLKEVCTA	9	AMLKEVCTA	0	0	0	0	0	AMLKEVCTA	PEPLIST	0.445315	0.465	0.644537	0.619	46.81	SB
Commonly identified	HLA-A	A*02:01	GIFGGHIRSV	10	GIFGGHISV	0	7	1	0	0	GIFGGHIRSV	PEPLIST	0.444731	0.466	0.562743	1.174	113.41	SB
Commonly identified	HLA-A	A*02:01	ILFPGGSVDL	10	ILFPGSVDL	0	4	1	0	0	ILFPGGSVDL	PEPLIST	0.444593	0.466	0.602798	0.867	73.53	SB
Commonly identified	HLA-A	A*02:01	ALGGHPLLGV	10	ALGGPLLGV	0	4	1	0	0	ALGGHPLLGV	PEPLIST	0.444031	0.467	0.631243	0.699	54.05	SB
Commonly identified	HLA-A	A*02:01	VLKEVLSMI	9	VLKEVLSMI	0	0	0	0	0	VLKEVLSMI	PEPLIST	0.443258	0.468	0.490937	1.883	246.64	SB
Commonly identified	HLA-A	A*02:01	GLLGDAFLHLI	11	GLLGDLHLI	0	5	2	0	0	GLLGDAFLHLI	PEPLIST	0.442712	0.469	0.640228	0.645	49.04	SB
Commonly identified	HLA-A	A*02:01	RLIGDAAKNQV	11	RLIGDAAQV	0	7	2	0	0	RLIGDAAKNQV	PEPLIST	0.441989	0.47	0.499819	1.785	224.05	SB
Commonly identified	HLA-A	A*02:01	FLYPGLADS	9	FLYPGLADS	0	0	0	0	0	FLYPGLADS	PEPLIST	0.441474	0.471	0.699497	0.383	25.83	SB
Commonly identified	HLA-A	A*02:01	AVADTVYRA	9	AVADTVYRA	0	0	0	0	0	AVADTVYRA	PEPLIST	0.440326	0.472	0.430334	2.729	475.16	SB
Commonly identified	HLA-A	A*02:01	VLMGLPLAQA	10	VLMGPLAQA	0	4	1	0	0	VLMGLPLAQA	PEPLIST	0.439334	0.474	0.682312	0.454	31.1	SB
Commonly identified	HLA-A	A*02:01	FAYPAIRYL	9	FAYPAIRYL	0	0	0	0	0	FAYPAIRYL	PEPLIST	0.439198	0.474	0.48677	1.927	258.02	SB
Commonly identified	HLA-A	A*02:01	RVAPEEHPV	9	RVAPEEHPV	0	0	0	0	0	RVAPEEHPV	PEPLIST	0.439033	0.474	0.456721	2.328	357.15	SB
Commonly identified	HLA-A	A*02:01	NALGVILQV	9	NALGVILQV	0	0	0	0	0	NALGVILQV	PEPLIST	0.438856	0.474	0.488101	1.913	254.33	SB
Commonly identified	HLA-A	A*02:01	RAWEHIKEL	9	RAWEHIKEL	0	0	0	0	0	RAWEHIKEL	PEPLIST	0.437748	0.476	0.376135	3.738	854.13	SB
[truncated: 8,973 more rows]
